# Supplementary material for: Cell type-specific calcium imaging of central sensitization in mouse dorsal horn
Source: Nat Commun. 2022 Sep 3;13:5199. doi: 10.1038/s41467-022-32608-2 (PMC9440908; doi:10.1038/s41467-022-32608-2)
Supplement: Supplementary file 4 — Source Data [file 41467_2022_32608_MOESM4_ESM.zip › Figure 1.xlsx]

## Sheet: Fig. 1e
	Percent of GCaMP6s SDH neurons which express Vglut2
Mouse#1	95
Mouse#2	97
Mouse#3	97
Mouse#4	97

## Sheet: Fig. 1h
Time (s)	ROI3	ROI8	ROI11	ROI12	ROI97
1	0.0312278	0.0455944	0.058815	0.0831135	0.0210852
2	0.0246474	0.0279555	0.077438	0.0599102	0.0233212
3	0.0338902	0.0406467	0.0712198	0.112073	0.0313806
4	0.0049073	0.0280949	0.106294	0.0826997	0.0274266
5	0.0326016	0.0646565	0.059314	0.0894502	0.0337461
6	0.00625387	0	0.092458	0.111791	0.050212
7	0.0636338	0.0465217	0.0540772	0.0869212	0.0278755
8	0.568097	0.756492	0.494979	0.490836	0.309856
9	0.668929	0.826504	0.897628	0.726935	0.341132
10	0.332477	0.280991	0.867959	0.296307	0.099405
11	0.130491	0.0979386	0.79598	0.144722	0.0479066
12	0.0719042	0.0770502	0.20492	0.0858474	0.0444838
13	0.225456	0.158761	0.271526	0.354587	0.114766
14	0.119778	0.0906579	0.102885	0.103992	0.037998
15	0.0984956	0.041004	0.123589	0.133138	0.0446312
16	0.0668323	0.0547495	0.0495623	0.136341	0.0276732
17	0.0287615	0.0784819	0.10768	0.114813	0.0282069
18	0.332337	0.0730096	0.201127	0.133489	0.126571
19	0.704659	0.724917	0.967874	0.712333	0.327395
20	0.282856	0.243646	0.456026	0.202199	0.0835214
21	0.0842263	0.0894468	0.139652	0.0884983	0.00674571
22	0.0537115	0.0821541	0.0865218	0.0933743	0.0477888
23	0.0604026	0.0594028	0.0997138	0.115434	0.0419651
24	0.0376029	0.0646266	0.0663709	0.0952474	0.0107673
25	0.0331172	0.0702132	0.0915837	0.0578096	0.0131076
26	0.0286143	0.053574	0.0770569	0.0813786	0.0404905
27	0.0322898	0.0650934	0.0568969	0.0906974	0.0194503
28	0.134596	0.202772	0.197791	0.27984	0.0861916
29	0.35889	0.108394	0.376483	0.566856	0.064174
30	0.740539	0.773581	0.909475	0.78744	0.738495
31	0.362285	0.379526	0.351697	0.334683	0.215226
32	0.128442	0.0724344	0.153957	0.110196	0.0981608
33	0.0590203	0.0394994	0.0491805	0.0986371	0.0540544
34	0.0271753	0.0302549	0.0885338	0.117144	0.0314109
35	0.0684807	0.0404642	0.0583508	0.109516	0.0435403
36	0.059375	0.0847415	0.0332009	0.0663877	0.0314079
37	0.0717925	0.0508367	0.0511653	0.0954488	0.0549934
38	0.0524524	0.0437505	0.0946727	0.0790541	0.0374481
39	0.0329569	0.0767502	0.096615	0.121735	0.0312412
40	0.0599195	0.0734693	0.0571535	0.110295	0.0365278
41	0.684515	0.957494	0.328345	0.776959	0.825294
42	0.408469	0.453885	0.176827	0.283463	0.64374
43	0.141311	0.133824	0.0833277	0.121769	0.151221
44	0.0575459	0.0597322	0.0683015	0.113465	0.0235122
45	0.0451362	0.066849	0.0351854	0.12305	0.0265389
46	0.049951	0.0427143	0.0298735	0.10823	0.0510839
47	0.0410325	0.0453073	0.0614555	0.133301	0.0520225
48	0.0268805	0.0611502	0.0525295	0.100623	0.0210806
49	0.0235201	0.0578387	0.0560556	0.115634	0.0470994
50	0.0222011	0.0748882	0.0555948	0.0601278	0.0163908
51	0.0339738	0.0698774	0.0404231	0.0787707	0.0261371
52	0.0372651	0.0692389	0.0543471	0.0557827	0.0458131
53	0.754461	0.983151	0.540086	0.839314	0.791627
54	0.489416	0.540042	0.227331	0.358756	0.396684
55	0.192288	0.129708	0.0520338	0.131738	0.11235
56	0.100012	0.0617254	0.0716993	0.0947168	0.0413459
57	0.0546177	0.0669996	0.0109482	0.0749393	0.0219342
58	0.0400779	0.00696801	0.0363289	0.0669211	0.0298474
59	0.0458837	0.0757256	0.0661124	0.0744895	0.0465209
60	0.0551679	0.0356964	0.0760432	0.115975	0
61	0.0321738	0.0516086	0.0542614	0.0802148	0.0212256
62	0.0417896	0.0307486	0.0202335	0.103414	0.0149912
63	0.0476584	0.0714859	0.061512	0.137093	0.0336278
64	0.603692	0.475594	0.531295	0.884817	0.346566
65	0.899174	1	0.967687	0.859959	0.77764
66	0.519223	0.515212	0.222229	0.334713	0.236252
67	0.234542	0.132699	0.0988541	0.107901	0.044877
68	0.104416	0.0593716	0.0558055	0.136128	0.0171436
69	0.0579987	0.0419099	0.0580703	0.101179	0.021805
70	0.0410498	0.0682998	0.0827531	0.128699	0.0505654
71	0.0511182	0.10124	0.0812482	0.123749	0.0742482
72	0.0614506	0.0845062	0.121866	0.0644344	0.0527322
73	0.0518903	0.0898394	0.133581	0.107968	0.0744459
74	0.0309445	0.0630718	0.0912416	0.13694	0.0576938
75	0.0283623	0.0947944	0.0314303	0.0858146	0.073591
76	0.0178045	0.071312	0.083322	0.114039	0.163069
77	0.0364024	0.106918	0.0372239	0.0873199	0.0744998
78	1	0.928488	1	1	1
79	0.703925	0.694912	0.686644	0.592868	0.467078
80	0.434432	0.252533	0.272846	0.241337	0.119582
81	0.211455	0.0956625	0.101091	0.117823	0.0597364
82	0.106224	0.104319	0.0832281	0.0875211	0.0279314
83	0.0574212	0.0637054	0.0684794	0.0729987	0.0477967
84	0.0697864	0.109787	0.0365091	0.103054	0.0404196
85	0.0533771	0.0843069	0.034151	0.0663647	0.0181036
86	0.0351905	0.0346785	0.0657561	0.124463	0.0618715
87	0.0428735	0.0345545	0.0444235	0.0635438	0.0417536
88	0.0252366	0.0711914	0.0900651	0.115006	0.0518957
89	0.495107	0.244422	0.263867	0.46085	0.566842
90	0.670808	0.612206	0.440288	0.699513	0.770398
91	0.41327	0.241075	0.189148	0.300762	0.278976
92	0.156208	0.0734422	0.0883096	0.138222	0.0976923
93	0.0721989	0.0506868	0.0680203	0.0875414	0.0872021
94	0.0440553	0.054096	0.00591095	0.0624046	0.00362362
95	0.0216164	0.0607327	0.11847	0.0600494	0.0286354
96	0.040006	0.0546005	0.0457643	0.0909025	0.000994129
97	0.0293119	0.0545937	0.0521656	0.0965216	0.0575999
98	0.0467166	0.075433	0.0502536	0.0783036	0.0374497
99	0.0405308	0.0606869	0.0859984	0.084472	0.0466953
100	0.0416626	0.067986	0.085521	0.055513	0.0569729
101	0.887286	0.414053	0.623616	0.764499	0.348878
102	0.585342	0.374603	0.359668	0.437325	0.258104
103	0.329228	0.149064	0.13169	0.134488	0.0435436
104	0.151615	0.0746329	0.0576931	0.0712786	0.0800915
105	0.0895849	0.0347737	0.0542681	0.102568	0.0240681
106	0.0161657	0.106121	0.0947083	0.11606	0.0583023
107	0.0299074	0.0408107	0.0364622	0.106417	0.0245903
108	0.0497621	0.105102	0.0734148	0.111785	0.0133067
109	0.0508106	0.0313882	0.0774476	0.0852676	0.0301512
110	0.0215372	0.0421187	0.0311069	0.0813234	0.0345491
111	0.0115386	0.0496999	0.027241	0.0526243	0.0208624
112	0.725074	0.46594	0.526957	0.797757	0.296702
113	0.61118	0.555003	0.673455	0.56206	0.263209
114	0.274269	0.17006	0.167458	0.166686	0.104763
115	0.127866	0.0695445	0.0394151	0.096386	0.0643146
116	0.0416418	0.0409429	0.0854271	0.1307	0.0272305
117	0.0290599	0.0229549	0.0488658	0.0876567	0.0394769
118	0.0216226	0.0213595	0.0405785	0.126631	0.0144574
119	0.0200931	0.0213277	0	0.0948083	0.0105216
120	0.0322928	0.0444785	0.064058	0	0.0414979
121	0.0462085	0.0439345	0.0430983	0.0823473	0.00576634
122	0	0.0392537	0.0670004	0.044494	0.072106
123	0.0393199	0.0499779	0.0131549	0.0966098	0.0267083
124	0.804305	0.452189	0.556282	0.767227	0.447828
125	0.583961	0.359144	0.396937	0.44374	0.258552
126	0.343127	0.1811	0.11626	0.187668	0.0908683
127	0.161439	0.042247	0.0528282	0.136924	0.0462223
128	0.122496	0.0521073	0.065057	0.0844742	0.0307689
129	0.0552419	0.0166202	0.0626389	0.104756	0.0476395
130	0.0195589	0.0567797	0.0729192	0.128225	0.0131465
131	0.0257478	0.0236178	0.0690794	0.0635461	0.0588476
132	0.0268296	0.0632215	0.104797	0.0813527	0.0174689
133	0.0309935	0.0399384	0.107166	0.103025	0.0429782
134	0.0309935	0.0399384	0.107166	0.103025	0.0429782

## Sheet: Fig. 1i
Stim	Time (s)	ROI37 (IN)	ROI71 (IN)	ROI95 (SPBN)	ROI143 (SPBN)	ROI239 (IN)	ROI255 (IN)	ROI227 (IN)	ROI464 (IN)
2.0 VF	0	0.112797	0.038667	0.160922	0.084219	0.223955	0.161152	0.166271	-0.01877
2.0 VF	1	0.109729	-0.03738	0.169278	0.046087	0.120985	0.171562	-0.09384	0.056006
2.0 VF	2	0.195705	0.039803	0.005492	-0.00091	0.015663	0.050322	0.155586	0.066625
2.0 VF	3	-0.00401	-0.07815	0.06928	0.058541	-0.17024	0.171872	-0.15293	-0.02339
2.0 VF	4	0.186518	0.038736	0.104471	0.033808	0.053206	0.293421	-0.10174	0.106946
2.0 VF	5	0.117735	0.203057	-0.02413	-0.0611	-0.0046	0.252994	-0.10174	-0.01976
2.0 VF	6	0.069294	0.047278	0.23193	-0.07626	-0.07105	0.223049	-0.04987	0.006124
2.0 VF	7	-0.04455	0.056377	0.068472	0.046112	-0.05362	0.040103	-0.25661	0.043207
2.0 VF	8	0.068526	-0.2198	0.080317	-0.04451	-0.08734	0.071117	-0.15316	0.102587
2.0 VF	9	0.005931	-0.02655	0.041358	0.029617	0.109659	0.171377	-0.15483	0.13753
2.0 VF	10	2.01482	0.824218	0.847478	2.54568	3.96339	3.8628	-0.15382	0.802106
2.0 VF	11	2.47432	1.18573	1.32803	2.17843	2.82769	2.57444	-0.12741	0.430691
2.0 VF	12	1.31818	0.443983	0.742086	1.00446	1.51392	1.44893	0.05081	0.230313
2.0 VF	13	0.615488	0.494999	0.360577	0.456584	0.603215	0.810385	-0.33377	0.137006
2.0 VF	14	0.463459	0.135669	0.211689	0.271583	0.408323	0.273154	0	0.163987
2.0 VF	15	0.117796	0.02701	0.160949	0.158293	0.197973	0.120942	-0.25738	-0.04106
2.0 VF	16	0.178539	0.050414	0.049761	0.044647	0.08852	-0.07116	-0.25738	0.048655
2.0 VF	17	0.255723	0.063305	0.117468	-0.02173	0.027488	-0.00039	-0.10361	0.088741
2.0 VF	18	-0.00861	-0.17289	0.00412	-0.04523	-0.10526	0.009964	-0.30833	-0.00229
2.0 VF	19	0.154774	-0.00854	0.086194	-0.06697	-0.03861	0.09162	-0.07702	0.089349
2.0 VF	20	0.161176	0.108863	-0.05883	-0.00159	0.022148	0.060867	-0.41134	0.005951
2.0 VF	21	0.063464	0.185953	0.111101	-0.03908	-0.07323	0.081409	0.359563	0.043626
2.0 VF	22	0.006383	0.04924	-0.01668	0.014373	0.00041	-0.0208	-0.12915	0.005949
2.0 VF	23	0.046454	-0.08545	0.082811	-0.01732	-0.04401	0.020817	-0.25697	0.0843
2.0 VF	24	-0.0532	-0.09467	-0.06836	-0.01825	0.076293	0.069015	0.025572	0.04875
2.0 VF	25	0.236307	-0.07887	-0.16122	-0.01527	0.017124	-0.01265	-0.2065	0.287082
0.16g VF	26	0.052948	-0.03187	-0.11441	-0.05851	0.170031	0.05279	-0.15437	0.009521
0.16g VF	27	-0.04191	-0.07895	-0.03194	-0.05509	0.017238	0.18285	-0.02555	0.160061
0.16g VF	28	-0.07286	-0.23498	-0.11508	0.098319	0.000443	0.199733	-0.20517	0.209219
0.16g VF	29	0.033924	-0.09339	0.364877	-0.07646	-0.09375	0.2312	-0.23107	0.350218
0.16g VF	30	0.200353	-0.03137	-0.01456	0.061515	-0.05927	0.378353	-0.28168	0.272042
0.16g VF	31	0.162716	0.030936	-0.08185	-0.00265	-0.13578	0.101936	-0.23149	0.159576
0.16g VF	32	0.042724	-0.10937	-0.0151	-0.03652	0.11867	0.287058	-0.47077	0.155612
0.16g VF	33	-0.04004	0.015912	-0.08528	-0.02456	0.008344	0.189586	-0.21726	0.160566
0.16g VF	34	0.118363	0.031527	-0.16414	-0.04404	0.102425	0.124469	-0.14955	0.218642
0.16g VF	35	1.29012	0.063089	0.024199	0.70168	1.65028	1.72628	-0.22481	4.37419
0.16g VF	36	1.2548	0.438567	-0.02902	0.464089	1.02054	1.46189	-0.34986	3.62008
0.16g VF	37	0.804907	-0.01569	-0.07605	0.143117	0.27234	0.653787	-0.17525	1.7458
0.16g VF	38	0.293204	0.171864	-0.08721	0.073276	0.305813	0.347119	-0.09978	0.697495
0.16g VF	39	0.223485	-0.01643	-0.01522	0.098683	0.136547	0.347671	-0.37481	0.440309
0.16g VF	40	0.23607	-0.12558	-0.20521	0.033331	0.093863	0.110433	0.049357	0.158852
0.16g VF	41	0.021516	-0.04694	-0.14646	-0.02251	0.152445	-0.07068	-0.22496	-0.00951
0.16g VF	42	0.090833	0.156514	-0.07451	-0.04105	0.059514	0.333649	-0.02494	0.150097
0.16g VF	43	0.004566	0.156554	-0.01771	0.017088	0.000561	0.032333	-0.35007	0.15048
0.16g VF	44	0.085191	0.001021	0.335933	0.03631	0.059965	0.079754	-0.14993	0.189191
0.16g VF	45	0.212863	0.125306	0.07479	0.030986	-0.127	0.571258	0.174648	0.125796
0.16g VF	46	0.35846	-0.04678	0.010868	-0.0304	-0.03389	0.115497	-0.14977	0.062644
0.16g VF	47	0.092254	-0.14031	0.056014	0.012678	0.203855	0.125178	-0.30009	0.304457
0.16g VF	48	0.164404	0.093923	-0.05391	-0.03076	0.076522	0.305944	-0.1761	0.391747
0.16g VF	49	0.094854	0.32922	-0.03186	-0.03805	0.111225	0.361547	0.050189	0.357753
Brush	50	0.203597	0.383627	0.111661	0.103926	0.202893	-0.04755	0.149243	0.17245
Brush	51	0.1654	0.199344	0.143963	0.052074	0.128652	0.09645	-0.14892	0.258579
Brush	52	0.19734	0.170007	0.200389	0.111285	0.118355	0.047623	-0.10132	0.095822
Brush	53	0.225443	0.126114	0.173459	0.156133	0.07455	0.09606	-0.17498	0.187133
Brush	54	0.104748	-0.00753	0.147344	0.065623	0.20969	0.011385	-0.10067	0.155764
Brush	55	0.244939	0.140628	0.118071	0.104103	0.166693	-0.09387	-0.10186	0.167197
Brush	56	0.141395	0.339019	0.13102	0.029227	0.096317	-0.03741	-0.15038	0.154406
Brush	57	0.103046	0.133384	0.124622	0.083246	0.115612	0.189369	-0.03893	0.220012
Brush	58	0.201094	-0.06949	0.186831	0.074951	0.159147	-0.0188	-0.04811	0.143893
Brush	59	0.135794	0.125754	0.198065	0.027684	1.56055	0.865426	-0.12154	0.263122
Brush	60	1.01944	0.169227	1.36337	2.763	2.94743	1.20518	-0.1465	0.684886
Brush	61	2.22691	0.398256	1.97499	4.48643	3.38786	1.23748	-0.31628	0.672145
Brush	62	1.50492	0.437106	1.69283	2.65746	2.14815	0.667214	-0.04836	0.409461
Brush	63	1.24059	0.316014	0.983007	1.15191	1.13427	0.316482	-0.04898	0.421575
Brush	64	0.578259	0.374084	0.449032	0.56409	0.715888	0.186131	-0.17062	0.256098
Brush	65	0.427744	0.10874	0.305886	0.364948	0.494224	0.208528	-0.1463	0.283092
Brush	66	0.353726	0.18163	0.360711	0.243473	0.375535	0.425342	-0.41433	0.241195
Brush	67	0.326898	0.373542	0.265357	0.16434	0.226106	0.276907	-0.14688	0.218034
Brush	68	0.259525	0.212613	0.228498	0.151591	0.050141	0.19423	-0.2448	0.301214
Brush	69	0.1073	0.049019	0.115453	0.164729	0.147168	0.15399	-0.41568	0.063525
Brush	70	0.099533	0.24852	0.183877	0.164537	0.149134	0.07722	-0.02339	0.108028
Brush	71	0.178615	0.111371	0.112922	0.174485	0.15636	0.259129	-0.02339	0.120837
Brush	72	0.115485	0.241351	0.213281	0.245621	0.141582	0.230381	0.048125	0.054072
Brush	73	0.184649	0.2695	0.186787	0.034252	0.111915	0.201633	0.219283	0.120234
Brush	74	0.197811	0.184295	0.208223	0.104087	-0.00118	0.149735	-0.04915	0.206245
Brush	75	0.197811	0.184295	0.208223	0.104087	-0.00118	0.149735	0.000313	0.206245
Airpuff	76	0.042383	0.042987	-9.6e-05	-0.01103	-0.09765	0.040489	0.219756	0.030482
Airpuff	77	0.020744	0.088694	-0.0316	-0.045	0.071513	0.141321	0.268063	-0.01333
Airpuff	78	-0.06534	-0.02986	0.047359	0.047311	0.115609	0.186744	0.19577	0.093273
Airpuff	79	0.026273	0.029452	-0.02372	-0.02054	-0.02133	0.000613	0.219131	0.192907
Airpuff	80	-0.11593	-0.04488	-0.04321	-0.04127	-0.1183	0.150551	0.242805	0.172727
Airpuff	81	0.0625	-0.01524	-0.04999	0.005112	0.033991	0.153548	0.170658	0.089402
Airpuff	82	-0.11565	-0.0148	-0.07723	0.002446	0.007136	0.121344	0.415077	0.106716
Airpuff	83	0.100828	-0.0519	-0.0799	0.023948	0.005949	0.238854	0.146647	0.189536
Airpuff	84	0.092137	5.33e-06	-0.08651	-0.00998	0.039675	0.176343	-0.09808	0.023056
Airpuff	85	0.08778	-0.0964	-0.02668	-0.05279	0.476468	0.423932	0.122517	0.055081
Airpuff	86	0.593746	0.007779	-0.01542	0.346837	4.65235	0.821063	-0.26933	0.043319
Airpuff	87	1.12875	0.324045	0.094053	0.294438	4.25879	0.527426	0.146817	0.18979
Airpuff	88	0.625591	0.086651	-0.00365	0.166348	2.12667	0.107822	0.122184	0.076583
Airpuff	89	0.330798	0.035122	0.039192	0.068065	1.29853	0.258461	0.09726	0.106303
Airpuff	90	0.254046	0.027254	-0.08118	0.052865	0.670917	0.095696	-0.12189	0.149048
Airpuff	91	0.152729	0.066836	-0.05533	0.051455	0.371381	0.088463	0.023482	-0.11
Airpuff	92	0.108368	0.035742	0.057675	0.008673	0.157921	0.100578	0.170292	0.089881
Airpuff	93	0.203744	0.015033	0.066822	0.112821	0.217996	0.028687	0.023987	-0.03714
Airpuff	94	0.163684	0.065268	0.157969	0.223616	0.166878	0.089804	-0.02526	0.076153
Airpuff	95	0.087716	-0.05224	0.055934	0.066601	0.139987	0.009444	0.146602	0.006998
Airpuff	96	-0.04536	0.006978	0.00675	0.125685	0.079632	-0.00195	-0.00019	0.17946
Airpuff	97	-0.12922	0.044214	0.159602	-0.00868	0.221383	0.106921	0.342022	0.101698
Airpuff	98	-0.0285	-0.07991	-0.00756	0.101735	0.213573	-0.01918	-0.02482	-0.0134
Airpuff	99	-0.02503	0.088296	0.042194	-0.09655	0.117679	0.153291	-0.07311	0.012885
Airpuff	100	0.036849	0.022559	0.030291	0.073292	-0.14054	0.195178	-0.08732	0.029662
Airpuff	101	-0.02023	0.043421	-0.01798	-0.03086	0.038586	0.196275	-0.20546	0.140031
Fast Heat	3450	-0.08198	0.350283	-0.00675	0.075606	0.063084	0.130506	-0.11394	0.042641
Fast Heat	3451	0.059136	0.234807	0.141879	0.107048	-0.10914	-0.02667	0.02228	0.176929
Fast Heat	3452	0.166879	0.258617	0.024803	0.005538	0.391944	-0.00043	-0.06804	0.124261
Fast Heat	3453	0.060058	0.047534	0.036861	-0.13883	0.000343	-0.02667	0.022571	-0.06391
Fast Heat	3454	0.024082	-0.27834	0.016813	-0.00509	0.1414	-0.21651	-0.22815	0.084669
Fast Heat	3455	0.448341	-0.07859	-0.02081	0.054059	-0.03043	0.594361	0.044731	-0.05394
Fast Heat	3456	0.107249	0.134215	-0.00042	-0.09072	0.125215	0.176079	-0.13715	0.053253
Fast Heat	3457	0.352419	0.347651	0.067965	0.102359	0.046689	0.305254	0.067398	-0.03165
Fast Heat	3458	0.115009	0.689986	0.28613	-0.06072	0.439783	-0.11202	-0.11419	0.021873
Fast Heat	3459	0.174598	0.833927	0.155466	1.35421	0.690123	0.699518	-0.13686	0.084759
Fast Heat	3460	0.328765	0.929826	0.165644	3.13811	0.56562	0.87002	-0.09094	-0.09658
Fast Heat	3461	0.900019	1.74287	0.69371	3.25649	2.85638	1.68586	-0.15921	-0.03233
Fast Heat	3462	0.923822	1.83751	0.404097	3.4563	3.17982	1.2651	0.090337	0
Fast Heat	3463	0.708839	2.58032	0.267168	2.4577	2.43364	0.68453	-0.02275	0.127405
Fast Heat	3464	0.650328	1.93493	0.167632	1.78419	1.78084	0.18433	0.182752	0.223276
Fast Heat	3465	0.679616	1.74313	0.142389	0.635637	1.22959	0.131874	-0.13596	0.415913
Fast Heat	3466	0.703948	1.074	0.012106	0.435946	0.707667	0.368661	-0.1601	0.233698
Fast Heat	3467	0.548327	0.643536	-0.00025	0.285665	0.524352	0.184007	0.249548	0.245119
Fast Heat	3468	0.261934	-0.0962	0.117951	0.140237	0.38118	0.23614	0.29665	0.234521
Fast Heat	3469	0.023375	0.071855	-0.05009	0.064206	0.286126	-0.08006	0.068272	0.405313
Fast Heat	3470	-0.15553	0.024058	-0.0124	0.075328	0.253456	0.2634	-0.04531	0.085479
Fast Heat	3471	0.226297	0	-0.03122	-6.5e-05	0.237858	-0.02622	0.022958	0.075297
Fast Heat	3472	-0.01237	-0.30988	0.042889	0.09683	0.206291	-0.21089	0.181859	0.277496
Fast Heat	3473	0.011982	0.095594	0.012354	0.027342	0.189431	-0.18431	0.524133	0.384574
Fast Heat	3474	0.083633	0.523594	0.211489	0.172366	0.174025	0	0.136253	0.095352
Fast Heat	3475	0.094946	0.30864	0.036775	0.269274	0.253536	0.288944	0.477634	0.074291
Fast Heat	3476	0.34586	0.215199	0.080331	0.172717	0.302043	-0.02691	0.182752	-0.03184
Fast Heat	3477	0.262757	0.118763	0.055942	0.080479	0.509146	0.157766	0.2734	-0.03198
Fast Heat	3478	0.142921	0.429064	-0.01934	-0.01606	0.333668	0.23716	-0.02238	0.106915
Fast Heat	3479	0.155719	0.213778	0.074938	0.544038	0.381341	0.078722	0.204817	0.222822
Fast Heat	3480	0.214783	0.095335	0.012414	0.210117	0.237104	0.473623	0.11448	0.12774
Slow Heat	2900	0.126182	-0.16339	-0.0462	-0.0049	0.123959	-0.02567	0.34068	0.057552
Slow Heat	2901	-0.01227	0.020878	0.08539	0.06488	-0.04703	0.104516	0.045903	0.01953
Slow Heat	2902	0.011763	-0.12164	0.026992	0.015924	0.061181	0.053739	0.045592	0.173819
Slow Heat	2903	0.547552	0.042303	-0.02043	0.184556	0	-0.0528	-0.04568	0.105568
Slow Heat	2904	0.127557	-0.04027	0.116655	-0.05407	-0.09188	0.131178	-0.1819	0.189257
Slow Heat	2905	0.177389	0.061573	-0.07204	-6.5e-05	-0.00039	0.079393	0.250296	-0.06995
Slow Heat	2906	0.212844	0.122375	0.130961	0.070527	0.153451	-0.08006	0.159119	0.086618
Slow Heat	2907	0.071099	0.143521	-0.11803	-0.01592	-0.09233	-0.3167	-0.06927	0.029574
Slow Heat	2908	0.118677	0.18579	0.085472	-0.07019	-0.13848	-0.02758	0.021291	0.134187
Slow Heat	2909	-0.02376	-0.10257	0.039107	0.038145	0.031024	0.13111	0.158536	0.04828
Slow Heat	2910	-0.09385	0.062571	0.065559	0.09752	0.045213	0.316204	0.318237	-0.0751
Slow Heat	2911	0.094308	0.205349	0.161406	0.048987	0.01494	0.209551	-0.04587	0.181982
Slow Heat	2912	-0.00031	0.307144	0.130867	-0.08628	0.015334	0.052133	0.158334	-0.05649
Slow Heat	2913	-0.04723	0.225129	-0.13615	-0.03249	-0.12315	0.183659	-0.11428	0.03841
Slow Heat	2914	-0.01189	0.368741	0.007113	0.043473	0.124264	0.908233	0.294775	-3.4e-05
Slow Heat	2915	0.542951	0.450581	0.065291	0.097585	0.385438	1.7245	0.204798	-0.09492
Slow Heat	2916	0.212041	0.717253	0.019586	-0.05995	0.292613	2.29147	0.113035	-0.05684
Slow Heat	2917	0.224571	1.02353	0.312378	0.134865	-0.15402	2.88369	0.173734	0.010067
Slow Heat	2918	0.460382	1.14642	0.065282	0.075642	0.277407	3.11533	0.127867	0.115055
Slow Heat	2919	0.555033	1.80102	0.064216	0.129064	0.339555	3.24419	0.112483	0.171976
Slow Heat	2920	0.732319	1.31701	0.20842	0.547135	0.400708	3.32238	0.134089	0.143535
Slow Heat	2921	0.319389	1.62129	0.103964	0.333513	0.416059	3.37158	0.424595	-0.03788
Slow Heat	2922	0.507494	2.00639	0.324902	0.549532	0.986535	3.39916	0.173136	0.009941
Slow Heat	2923	0.814614	1.71941	0.227074	0.631018	0.662061	3.24385	0.113035	0.162579
Slow Heat	2924	0.342554	1.24878	0.337976	0.414502	0.987943	3.49999	-0.06823	0.038414
Slow Heat	2925	0.673485	1.53492	0.090836	0.457784	0.986454	3.654	0.046181	0.172264
Slow Heat	2926	0.790618	2.17021	0.279321	0.323837	0.924916	2.88104	0.135592	0.086482
Slow Heat	2927	0.447899	2.00452	-0.00018	0.582195	0.631345	2.7262	0.317946	0.210898
Slow Heat	2928	0.259475	1.02328	0.129895	0.415127	0.491677	2.41778	0.182355	-0.08559
Slow Heat	2929	0.27135	1.12379	0.305869	0.129288	0.194456	1.74922	0.044997	0.154155
Slow Heat	2930	0.224945	0.786213	0.188049	0.081002	0.198271	1.82661	0.021969	0.067262
Slow Heat	2931	0.342885	0.401481	0.273095	0.070632	0.305103	1.59512	0.182117	0.143803
Slow Heat	2932	0.460382	0.68182	0.858083	0.587895	0.898763	1.92824	0.09033	0.134311
Slow Heat	2933	0.861647	0.943001	0.754786	1.52381	2.46406	3.78241	0.227417	0.12482
Slow Heat	2934	0.75573	2.40996	0.846131	3.20231	3.75846	2.6745	0.615476	-0.05661
Slow Heat	2935	0.731353	2.08837	1.45781	2.69932	3.10267	2.26335	0.181825	0.038789
Slow Heat	2936	0.897457	2.4294	0.761049	2.34071	2.64674	1.74796	0.273612	0.219844
Slow Heat	2937	0.696447	2.42915	0.43535	1.55821	2.34174	1.74776	0.272427	0.153906
Slow Heat	2938	0.378252	2.21017	0.285778	0.587829	1.44402	0.692324	0.273612	0.220066
Slow Heat	2939	0.41314	1.42401	0.084538	0.339745	1.52018	0.769007	0.067379	0.067137
Slow Heat	2940	0.16627	0.621493	0.116799	0.167035	1.29218	0.66594	0.203592	-0.02814
Slow Heat	2941	0.295744	0.642728	0.201587	0.068457	0.652286	0.425074	-0.00029	0.114816
Slow Heat	2942	0.189328	0.219949	0.051593	0.052483	0.426224	0.576624	0.728738	-0.11402
Slow Heat	2943	-0.08203	0.540936	0.220922	0.145062	0.516082	0.903439	0.250551	-0.04724
Slow Heat	2944	0.036219	1.14378	-0.0474	-0.03731	0.516286	1.50421	0.340388	-0.00916
Slow Heat	2945	0.177497	1.10569	0.103598	0.021287	0.136776	1.75733	0.136214	0.191226
Slow Heat	2946	-0.08188	1.12356	0.039017	0.047767	0.319389	0.803513	0.226252	0.382857
Slow Heat	2947	0.059692	1.24247	-0.013	0.107062	0.25876	0.125009	0.045301	0.172368
Slow Heat	2948	0.118364	0.802333	0.071356	0.026696	0.303693	0.401574	-0.11355	0.210452
Slow Heat	2949	-0.03508	0.60077	0.168075	0.107269	0.015487	0.275265	0.136796	0.15301
Slow Heat	2950	-0.07014	0.300774	0.090575	0.021192	0.288778	0.025602	0.523981	0.047897
Slow Heat	2951	0.059522	0.301042	-0.10328	-0.04859	0.182	0.224108	0.227126	0.086222
Slow Heat	2952	0.07156	0.401033	0.077867	-0.10761	0.227469	0.049881	0.295961	0.200442
Slow Heat	2953	-0.15349	-0.06095	0.006389	-0.09665	-0.13631	0.075459	-0.11445	-0.00016
Slow Heat	2954	-0.09477	0.040683	0.025676	-0.11934	0.011016	0.025271	-0.15917	0.038533
Slow Heat	2955	0.083026	-0.00024	-0.01901	-0.04432	-0.00422	-0.32576	0.341864	0.201066
Slow Heat	2956	0.09475	-0.05989	-0.0002	0.021574	0.333395	0.100069	0.114447	0.258089
Slow Heat	2957	-0.10588	0.039125	-0.01952	-0.02158	0.074915	0.125978	0.432194	0.296414
Slow Heat	2958	0.047836	0.139358	0.025556	0.106085	0.090959	-0.14993	0.181515	0.114703
Slow Heat	2959	0.105934	0.51972	0.115924	0.037289	0.288279	-0.12435	0.34099	-0.00972
Slow Heat	2960	0.141199	0.039869	0.128932	0.015479	-0.12225	0.225594	0.29567	-0.08578
Slow Heat	2961	0.036208	0.020661	-0.07105	-0.16515	0.045891	-0.07489	0.295961	0.009823
Slow Heat	2962	0.094393	0.118851	-0.11036	0.088723	0.044525	-0.04996	0.25066	0.114038
Slow Heat	2963	0.070636	0.079761	0.032355	-0.00148	-0.23134	-0.15082	0.341573	0.085993
Slow Heat	2964	0.070489	0.259194	0.154806	0.047968	0.146931	0.124595	0.228	-0.20934
Slow Heat	2965	0.094245	0.040404	-0.13774	0.042911	0.130338	-0.00066	-0.06883	-0.06693
Slow Heat	2966	0.011383	0.079761	6.07e-05	-0.04213	0.225424	-0.30034	0.114447	-0.01876
Slow Heat	2967	-0.0229	-0.27991	-0.10278	0.005456	-0.14926	-0.35055	0.068159	0.085256
Slow Heat	2968	0.000295	0.059742	0.019118	-0.07942	0.000529	-0.02662	0.135592	-0.17177
Slow Heat	2969	0	-0.02612	0.115603	-0.01089	0.150166	0.189531	-0.15953	0.086118
Slow Heat	2970	-0.05895	0.153102	-0.04532	0.14834	-0.07557	0.092518	0.22731	0.086118
Heat Steps	3070	-0.11654	0.268428	-0.02596	0.076931	0.206061	0.097559	0.045196	0.068765
Heat Steps	3071	0.058578	-0.03971	0.018512	0.025938	-0.04405	0.123167	0.045507	0.143819
Heat Steps	3072	0.070476	0.108841	-0.03836	-0.11344	0.117818	0.171312	0.204301	0.147466
Heat Steps	3073	-0.12833	0.28533	-0.05035	-0.08726	0.015365	0.19586	0.227244	0.009892
Heat Steps	3074	-0.03498	-0.09742	-0.14588	-0.04271	-0.10381	0.098205	0.227642	0.205907
Heat Steps	3075	-0.02304	0.191605	-0.12681	0.041163	0.058189	0.000549	0.090595	0.383037
Heat Steps	3076	0.022881	0.019015	0.057239	-0.00466	-0.01416	0.100203	-0.22829	0.343738
Heat Steps	3077	-0.05813	-0.17401	-0.13963	-0.10722	-0.3245	-0.2194	0.113442	0.182894
Heat Steps	3078	0.092726	0.037839	0.183738	0.15834	0.014039	-9.7e-05	0.136465	0.045695
Heat Steps	3079	-0.01206	-0.09735	-0.08918	-0.04608	0.044094	0.244234	0.250005	0.114236
Heat Steps	3080	0.221303	0.076759	0.069297	-0.11785	-0.04529	0.316911	0.021671	0.117183
Heat Steps	3081	0.070155	-0.03899	0.024597	0.01512	0.058057	-0.09731	-0.06977	0.066181
Heat Steps	3082	-0.03494	-0.13555	-0.06345	-0.18424	-0.0772	-0.00062	0.431235	0.1964
Heat Steps	3083	-0.04713	-0.09696	-0.03243	-0.07153	0.277668	0.074246	0.090764	0.265001
Heat Steps	3084	0.244585	-0.09622	0.023093	-0.01012	-0.18013	-0.17101	0.204552	0.235967
Heat Steps	3085	0.127794	0.134179	-0.08456	-0.09691	0.028742	0	0.128348	0.136816
Heat Steps	3086	0.11681	0.171737	0.105166	-0.09728	-0.0153	0.024656	-0.09744	0.216814
Heat Steps	3087	-0.02288	-0.23087	-0.13983	-0.05175	0.043718	0.39148	0.128348	0.216055
Heat Steps	3088	0.081729	0.192404	0.01231	0.102139	0.220188	0.733416	0.134433	0.104372
Heat Steps	3089	0.174623	0.328207	0.019018	0.152875	0.412437	1.93429	0.112262	0.146204
Heat Steps	3090	0.443016	0.249909	0.018128	-0.10239	0.220986	1.64067	-0.22135	0.253238
Heat Steps	3091	0.151436	0.694109	-0.0593	-0.00673	0.352877	1.78732	-0.13299	0.007132
Heat Steps	3092	0.116355	0.500411	-0.03985	0.079846	0.377181	1.15046	0.201801	0.182766
Heat Steps	3093	0	0.402596	-0.0593	0.14256	0.27368	0.955147	0.179345	-0.00286
Heat Steps	3094	0.116209	-0.08324	-0.05651	-0.03514	-0.21732	1.66469	-0.04347	-0.02271
Heat Steps	3095	0.05825	0.152544	0.025249	-0.04531	0.044756	1.49284	0.000874	-0.00964
Heat Steps	3096	0.069853	0.269177	0.119893	0.101519	0.014269	1.41927	0.090109	-0.02941
Heat Steps	3097	-0.07	0.307993	0.05028	0.137382	-0.02854	1.29638	0.045387	0.12717
Heat Steps	3098	0.011439	0.13476	0.031597	0.040507	0.028713	2.22719	0.045672	0.04933
Heat Steps	3099	0.27923	0.190773	-0.05645	0.04569	-0.07184	3.25563	0.156213	-0.07898
Heat Steps	3100	0.186809	0.538992	0.019106	-0.00989	-0.14502	2.86415	0.022058	0.166608
Heat Steps	3101	-0.03448	0.326921	0.094896	0.03056	-0.05771	2.37409	0.268087	0.009763
Heat Steps	3102	0.39635	0.655463	0.006242	-0.00018	0.102099	2.37409	0.155334	0.127298
Heat Steps	3103	0.547495	1.4654	0.340361	0.610244	1.89165	2.4463	0.22179	0.403077
Heat Steps	3104	0.652411	1.81379	0.309019	2.7828	3.78552	1.73719	0.178062	0.019399
Heat Steps	3105	0.827034	1.60113	0.01219	2.42206	3.00802	1.29564	0.089468	0.244832
Heat Steps	3106	0.477787	1.27145	0.201293	1.46009	3.02197	1.24572	0.022139	0.048817
Heat Steps	3107	0.18662	1.755	0.283591	1.03784	3.18617	0.634863	0.065867	0.048817
Heat Steps	3108	0.407641	1.19575	0.271007	0.477844	1.84554	0.879341	0.023013	0.029034
Heat Steps	3109	0.140569	0.443251	-0.03803	0.198112	2.1839	0.611183	0.422029	0.255237
Heat Steps	3110	0.209956	0.809635	0.132443	0.160259	1.23705	0.513258	0.245569	0.648668
Heat Steps	3111	0.198224	1.3883	0.15148	0.297668	1.06165	0.391031	0.067219	0.245346
Heat Steps	3112	0.104315	1.48482	-0.05054	0.080941	0.887765	0.073899	0.155309	0.549645
Heat Steps	3113	-0.08175	0.71302	0.069752	0.12647	0.655072	0.293106	0.17803	0.1765
Heat Steps	3114	0	0.538735	-0.13186	0.0403	0.508442	-0.04927	0.111006	0.255109
Heat Steps	3115	-0.16348	0.172229	0.101021	0.065648	0.639827	-0.1712	0.467351	0.254853
Heat Steps	3116	0.116355	0.424954	0.069343	0.085406	0.698191	0.073899	0.043715	0.009134
Heat Steps	3117	0.116665	0.867398	-0.09483	0.090817	0.333704	0.024326	0.04343	0.16648
Heat Steps	3118	0.233019	0.211923	0.12625	0.084118	0.567	-0.02505	0.022437	0.196272
Heat Steps	3119	-0.18577	0.500387	0.006754	-0.07025	0.333899	-0.12205	-0.02244	0.235711
Heat Steps	3120	0.05825	0.557659	0.032106	-0.01987	0.291464	0.196536	0.177442	0.333718
Heat Steps	3121	-0.09319	0.095555	0.081679	0.116081	0.434873	0.049188	0.222391	-0.00273
Heat Steps	3122	0.244768	0.192404	0.163517	0.282145	0.421272	0.073276	0.288247	0.193131
Heat Steps	3123	0.081437	0.211081	0.251986	0.09025	0.727008	0.515149	0.088972	0.379514
Heat Steps	3124	-0.1281	0.038026	0.220299	0.060613	0.246238	-0.04811	0.021674	0.383037
Heat Steps	3125	-0.14	0.326664	0.194717	0.035197	0.465656	-0.02443	0.422235	0.333975
Heat Steps	3126	0.01173	0.367448	0.106904	0.093959	0.262009	0.048565	0.11129	0.146953
Heat Steps	3127	0.000146	-0.00031	0.321132	0.104216	0.218091	0	-0.00017	0.1765
Heat Steps	3128	0.080982	-0.03834	0.106845	0.105527	0.174172	0.391653	-0.05123	0.192875
Heat Steps	3129	0.116209	-0.00023	0.346413	0.125874	0.174914	0.318377	-0.11807	0.241943
Heat Steps	3130	0.372562	-0.01992	0.226897	-0.05047	-0.07226	0.072654	0.080762	0.007132
Cold Steps	2470	-0.02467	-0.08791	-0.10251	0.1226	-0.19044	-0.0602	-0.09259	-0.15232
Cold Steps	2471	0.085736	-0.02205	0.029703	-0.00776	-0.12729	-0.24282	0.048407	-0.04077
Cold Steps	2472	-0.02462	-0.13088	0.177261	0.05386	0.062736	-0.09085	-0.18734	-0.18263
Cold Steps	2473	0.182611	0.151146	-6e-05	0.093188	0.062794	0.21249	0.093374	-0.11162
Cold Steps	2474	-0.07393	0.15141	-0.00714	0.089305	-0.24223	0.334232	0.000298	0.070634
Cold Steps	2475	-0.04929	0.079289	-0.04408	-0.0054	-0.17229	0.304384	0.115957	0.081343
Cold Steps	2476	0.085055	-0.24439	0.059031	-0.02208	-0.04637	-0.39436	-0.25573	0.009796
Cold Steps	2477	0.231834	0.127995	0.103234	-0.14478	0.048133	0.122144	0.094269	-0.01006
Cold Steps	2478	0.305553	-0.04167	-0.17622	0.033758	0.015789	-0.02985	-0.3729	0.061013
Cold Steps	2479	0.153692	-0.19151	-0.16936	-0.01123	0.015789	0.122459	0	-0.09119
Cold Steps	2480	0.093754	-0.06287	-0.05947	0.027889	-0.37552	-0.0292	-0.13975	0.101375
Cold Steps	2481	0.020759	-0.1914	-0.24351	0.01668	0.109726	0.061169	-0.16295	-0.05083
Cold Steps	2482	0.133113	0.235156	0.007112	-0.02759	0.032189	0.000654	-0.14013	0.100726
Cold Steps	2483	0.012912	-0.02123	-0.13244	-0.11156	0.078479	0.030663	-0.11544	-0.0507
Cold Steps	2484	0.000623	0.149721	-0.05869	0.116777	0.283329	0.305711	-0.14001	-0.0003
Cold Steps	2485	0.217842	0.084929	-0.14007	0.144733	0.203777	-0.02998	-0.18608	0.131127
Cold Steps	2486	0.158052	0.021226	0.173734	-0.11149	0.313681	0.244012	-0.0006	0.28346
Cold Steps	2487	-0.03531	0.23491	0.080684	0.194476	4.47011	0.608044	-0.21048	0.182509
Cold Steps	2488	0.652223	0.192717	0.314903	0.384027	4.53427	0.304506	-0.02228	0.019816
Cold Steps	2489	0.338457	0.341592	0.533981	0.178306	4.39198	0.000774	-0.0003	0.191741
Cold Steps	2490	0.204651	0.298847	0.504966	0.033845	3.16877	0.182314	-0.09364	0.080991
Cold Steps	2491	0.518808	-0.02123	0.270778	0.061392	3.19973	-0.10275	-0.13949	0.020239
Cold Steps	2492	0.180945	0.213926	0.065929	0.189166	2.3836	0.145515	-0.00069	0.019854
Cold Steps	2493	0.386539	0.192173	-0.08088	0.300581	1.63	0.304908	-0.0937	0.111036
Cold Steps	2494	0.42257	0.46925	0.050656	0.144809	1.64702	0.122193	0.062111	0.091536
Cold Steps	2495	0.169092	0.383232	0.131413	0.133676	1.34828	0.182314	-0.19145	0.162003
Cold Steps	2496	-0.03571	0.149121	0.05111	0.061836	0.972149	-0.10275	0.343313	0.171931
Cold Steps	2497	0.193119	0.404738	0.109516	-0.09455	1.05067	0.145515	0.022952	0.294089
Cold Steps	2498	0.108526	0.406397	0.145791	-0.0668	0.580069	-0.02946	-0.27298	0.060329
Cold Steps	2499	0.216713	0.150308	0.073394	0.161607	0.612446	0.212173	0.319775	0.192475
Cold Steps	2500	0.396972	0.234977	-0.12435	0.078522	0.329278	0.517483	-0.02247	0.101268
Cold Steps	2501	0.300307	0.341406	0.058668	0.092891	0.501705	0.001176	-0.04593	0.282767
Cold Steps	2502	0.361276	0.449266	0.022203	0.148814	0.267754	0.184293	0.181912	0.182258
Cold Steps	2503	0.12054	0.149764	-0.11936	0.255371	3.3884	0.092734	0.136233	0.30435
Cold Steps	2504	1.19499	0.960951	0.012059	0.087562	3.85982	0.426326	0.046513	0.283837
Cold Steps	2505	0.579256	0.832396	0.041555	0.255007	3.59243	0.456186	-0.1585	0.384996
Cold Steps	2506	0.494554	0.619441	0.203488	0.738462	3.24771	0.548146	0.252574	0.121809
Cold Steps	2507	0.567635	1.09003	0.487622	0.920361	3.26316	0.275048	0.015772	0.385051
Cold Steps	2508	0.833116	1.21804	0.305301	0.752471	1.92975	0.365029	0.270238	0.365253
Cold Steps	2509	1.28064	0.961363	0.378302	0.807742	1.36442	0.42515	-0.09003	0.202516
Cold Steps	2510	0.652492	1.00441	0.123601	0.517812	0.673179	0.243209	0.343604	0.202657
Cold Steps	2511	0.410396	1.1843	-0.03584	0.1341	0.893396	-0.24203	0.093202	0.000132
Cold Steps	2512	0.192798	0.283137	-0.01419	-0.09446	0.752873	0.304506	0.362935	0.161892
Cold Steps	2513	0.265953	0.326208	-0.00668	0.044437	0.28192	-0.15168	1.38228	0.050826
Cold Steps	2514	-0.04866	0.404341	0.181336	0.083766	0.219385	-0.18231	2.37536	0.222913
Cold Steps	2515	0.085027	0.468978	-0.03605	0.139632	0.485948	0.243611	2.21288	0.141636
Cold Steps	2516	0.531435	0.383093	0.007206	0.089238	0.422774	0.061297	1.80244	0.111036
Cold Steps	2517	0.289678	0.058568	-0.00741	0.172928	0.047702	0.364627	2.16828	-0.03062
Cold Steps	2518	0.095936	0.014652	0.079745	0.111809	0.267411	-0.02909	1.66747	0.071191
Cold Steps	2519	0.398543	0.014363	-0.02176	0.301194	0.329158	0.152052	1.61254	0.121809
Cold Steps	2520	0.362041	0.252452	-0.07227	0.195072	0.360937	0.030261	1.62151	0.162729
Cold Steps	2521	0.447231	0.152257	0.050874	0.105839	0.125705	-0.2118	1.94115	0.152267
Cold Steps	2522	0.265953	-0.05025	-0.00685	0.083291	-0.14094	-0.08998	1.73465	0.060772
Cold Steps	2523	0.084404	0.195592	-0.07906	0.044255	0.141065	0.212575	1.73465	0.000529
Cold Steps	2524	0.023555	-0.2184	0.04399	0.222971	0.314502	-0.21257	1.75732	0.172132
Cold Steps	2525	0.180831	-0.20158	-0.14456	-0.00522	0.329874	0.002352	0.987067	0.108695
Cold Steps	2526	0.108371	-0.13697	-0.05062	0.03334	0.047158	0.183117	1.05702	0.240801
Cold Steps	2527	0.229052	-0.29766	-0.02899	0.072474	0.203966	0.061699	0.981558	0.119227
Cold Steps	2528	0.301231	-0.10538	0.116187	0.03324	0.141633	-0.06012	1.78036	0.09883
Cold Steps	2529	0.296319	-0.10567	0.044268	0.233632	0.470749	-0.18168	0.958297	0.047515
Cold Steps	2530	-4.5e-05	0.339459	-0.1671	0.117407	0.203777	-0.05932	0.912358	0.08883
