# Supplementary material for: Cell type-specific calcium imaging of central sensitization in mouse dorsal horn
Source: Nat Commun. 2022 Sep 3;13:5199. doi: 10.1038/s41467-022-32608-2 (PMC9440908; doi:10.1038/s41467-022-32608-2)
Supplement: Supplementary file 4 — Source Data [file 41467_2022_32608_MOESM4_ESM.zip › Figure 2.xlsx]

## Sheet: Fig. 2b
	IN	SPBN
C	0.0192323	0
CH	0.0214637	0
CMH	0.197719	0.47619
H	0.103675	0
M	0.358264	0.47619
MC	0.0439767	0
MH	0.25567	0.047619

## Sheet: Fig. 2c
Comparison of CMH polymodality between SPBNs and INs (in percent of total)
IN	PN
18.5074	37.5
27.6162	58.3333
30.4093	50
2.55475
22.2223
20.5129

## Sheet: Fig. 2d
Stimulation	Interneurons	SPBNs
HT+LT	0.272727	0.0952381
HT	0.255245	0.380952
All (Pan-Mech)	0.201049	0.428571
LT	0.104895	0
HT+Brush	0.0961538	0.0952381
Brush	0.0533217	0
Brush+LT	0.0166084	0

## Sheet: Fig. 2e
Comparison of pan-mechanical responsiveness between SPBNs and IN s (in percent of total)
IN	PN
16.835	47.6191
29.3103	50
27.2455	60
4.4843

## Sheet: Fig. 2g
SPBNs			Mech Interneurons			Heat Interneurons			Cold Interneurons
X	Y		X	Y		X	Y		X	Y		All vectors originate at 0,0
0.29	-0.45		0.07	0.03		0.07	0.03		0.07	0.03
-0.47	0.33		-1.24	0.21		-1.24	0.21		-0.98	0.22
-0.82	1.13		-0.98	0.22		-0.98	0.22		0.1	0.76
-1.81	-1		-2.02	-1.22		-1.96	-0.73		0.16	-1.05
-1.63	-0.73		-1.96	-0.73		-1.96	-0.74		-0.91	-0.62
-1.27	-0.9		-1.96	-0.74		0.1	0.76		-1.01	0.44
0.35	0.05		0.1	0.76		-1.73	-0.51		-0.54	0.23
-1.2	-0.8		0.16	-1.05		-0.16	2.04		1.4	-0.85
-0.65	0.06		-1.35	-0.87		-0.91	-0.62		-0.38	0.94
0.1	-0.73		-1.73	-0.51		-1.01	0.44		-0.61	0.01
-0.16	-0.1		-2.22	-1.27		-1.22	0.39		-0.4	0.48
-0.95	-0.64		-0.16	2.04		-1.16	0.3		-0.25	-0.58
-0.31	0.47		-0.91	-0.62		-0.84	0.47		0.17	-0.18
-0.13	0.16		-1.01	0.44		-0.94	0.61		-0.03	0.79
-0.44	0.05		-1.22	0.39		-0.54	0.23		0.28	-0.29
-0.59	-0.88		-1.16	0.3		-0.38	0.94		-1.85	-1.14
-1.19	-0.36		-0.84	0.47		-1.67	-0.58		-1.04	-0.26
-1	-0.66		-0.94	0.61		-1.6	-0.24		-0.44	0.36
-1.09	-0.42		-0.54	0.23		-0.61	0.01		0.23	1.12
-0.31	-0.08		-1.82	-1.29		-0.4	0.48		0.28	-0.77
-0.48	-0.14		1.4	-0.85		-0.25	-0.58		-1.25	-0.82
-0.27	1.96		-0.38	0.94		0.17	-0.18		0.79	0.23
-1.28	-0.02		-1.67	-0.58		-0.03	0.79		-0.54	-1.02
-1.48	-0.5		-1.6	-0.24		0.28	-0.29		-0.6	-0.16
-1.96	-1.11		-0.61	0.01		-1.8	-0.67		0.14	-0.21
			-1.56	-0.68		-1.45	-0.18		0.35	-1.13
			-1.91	-1.16		-1.49	-0.3		-0.57	-0.66
			0.17	-0.18		-0.31	0.34		0.05	-0.45
			-0.03	0.79		-0.36	0.68		-0.8	-0.2
			-1.8	-0.67		-1.25	0.25		-0.3	0.4
			-1.45	-0.18		-1.04	-0.26		-0.17	-0.76
			-2.07	-1.18		-0.44	0.36		0.6	-1.09
			-1.74	-0.89		-1.04	0.41		-0.03	0.75
			-1.84	-1.2		0.23	1.12		-0.23	0.59
			-1.49	-0.3		0.28	-0.77		-0.29	0.3
			-0.31	0.34		-1.13	0.48		-0.35	0.77
			-0.36	0.68		-1.25	-0.82		-0.28	1.23
			-1.25	0.25		0.79	0.23		0.06	-0.09
			-1.04	-0.26		-1.58	-0.28		0.25	0.8
			-0.44	0.36		-1.53	-0.55		1.49	-1.12
			-1.04	0.41		-1.39	-0.35		0.84	-0.34
			0.28	-0.77		-1.28	0.28		0.9	-0.54
			-1.13	0.48		-1.2	0.35		1.36	-0.61
			-1.25	-0.82		-0.6	-0.16		1.38	-1.01
			0.79	0.23		0.14	-0.21		1.47	-1.09
			-0.54	-1.02		-1.16	-0.33		0.62	1.01
			-2.09	-1.05		-1.6	-0.84		0.44	0.74
			-1.58	-0.28		-0.57	-0.66		0.67	0.19
			-2.2	-1.24		-1.44	-0.51		0.72	0.26
			-1.53	-0.55		-1.07	0.38		0.26	0.67
			-1.72	-0.79		-1	0.49		-0.34	0.37
			-1.39	-0.35		0.05	-0.45		-0.23	0.46
			-1.28	0.28		-1.68	-0.62		0.45	-0.65
			-1.78	-0.89		-1.57	-0.32		1.43	-0.97
			-1.2	0.35		-0.8	-0.2		-0.74	-0.57
			-1.79	-0.77		-1.63	-0.35		-0.25	-0.09
			-0.6	-0.16		-1.53	-0.14		-0.95	-0.05
			-1.89	-0.84		-0.3	0.4		-0.66	-0.46
			0.14	-0.21		-2.14	-0.97		0.02	0.57
			0.35	-1.13		-1.17	-0.43		-0.3	-0.13
			-1.16	-0.33		-1.28	-0.09		-1.15	-0.78
			-1.6	-0.84		-0.17	-0.76		-0.33	0.26
			-0.57	-0.66		-0.03	0.75		1.07	-0.93
			-1.44	-0.51		-0.23	0.59		-0.61	-0.51
			-1.07	0.38		0.09	1.48		-0.25	0.56
			-1	0.49		-0.29	0.3		-0.23	0.5
			-2.01	-1.11		-0.81	1.26		-0.84	0.89
			0.05	-0.45		-0.73	1.22		-0.43	-0.37
			-1.68	-0.62		-0.09	2.3		0.47	-0.52
			-2	-1.06		-0.58	0.83		-0.04	0.7
			-1.69	-0.88		-0.35	0.77		-0.6	-0.06
			-1.57	-0.32		-1	0.72		0.71	-0.06
			-1.8	-1.12		-0.28	1.23		1.6	-0.89
			-0.8	-0.2		0.06	-0.09		0.9	0.05
			-1.63	-0.35		0.25	0.8		-0.36	0.72
			-2.23	-1.21		0.9	-0.54		0.03	0.52
			-2.08	-0.97		1.36	-0.61		0.01	-1.04
			-2.04	-0.99		0.19	1.05		-0.04	-0.46
			-1.79	-0.82		-0.54	0.03		0.96	-0.77
			-2.2	-1.23		0.62	1.01		-0.43	0.38
			-1.53	-0.14		-0.01	0.55		-0.88	-0.55
			-1.91	-1.02		0.44	0.74		1.82	-0.98
			-1.48	-0.93		-0.67	0.21		0.05	-0.17
			-1.68	-0.8		-0.07	1.25		-0.26	0.01
			-0.3	0.4		0.67	0.19		-0.67	-0.23
			-1.98	-0.99		-0.57	0.6		-0.55	-0.87
			-2.14	-0.97		-0.02	0.63		-0.89	0.01
			-2.29	-1.17		0.72	0.26		-0.67	-0.85
			-1.17	-0.43		0.26	0.67		-1.37	-0.72
			-1.28	-0.09		-0.34	0.37		0.96	-0.69
			-1.61	-1.1		-0.37	0.94		-0.14	-0.57
			-0.17	-0.76		-0.28	1.08		-0.42	-0.06
			-1.58	-0.83		-1.55	-0.36		-0.57	-0.23
			0.6	-1.09		-1.66	-0.6		-0.59	-0.85
			-0.29	0.3		-1.07	0.16		-0.23	-0.38
			-0.81	1.26		-0.23	0.46		-0.29	0.4
			-0.73	1.22		-0.8	0.05		0.18	0.59
			-0.35	0.77		-1.46	0.04		-0.48	0.32
			-1	0.72		-0.57	0.75		0.57	-0.79
			-0.28	1.23		-0.9	0.18		-0.39	0.63
			-1.56	-0.59		-0.43	1.11		0.35	-0.7
			0.06	-0.09		-0.82	0.23		-0.4	-0.59
			0.25	0.8		-1.5	-0.48		-0.1	-0.76
			-1.67	-1.08		-0.74	-0.57		-1	0.28
			0.9	-0.54		0.02	1.53		0.2	0.06
			-1.63	-0.94		-1.55	-0.26		-0.29	0.88
			-0.54	0.03		0.2	0.84		-0.21	0.05
			-0.67	0.21		-1.02	0.36		-0.33	-0.17
			-0.57	0.6		-0.25	-0.09		-1.01	-0.64
			-1.33	-0.85		0.04	1.05		-0.13	-0.89
			-1.27	-0.55		-0.95	-0.05		0.29	-0.45
			-1.16	-0.29		-1.13	-0.09		-1.53	-0.91
			-0.34	0.37		-0.75	0.62		-0.07	0
			-1.68	-0.98		0.02	0.57		-0.55	-0.33
			-1.75	-0.99		-0.3	-0.13		-0.88	0.62
			-1.43	-0.62		-0.5	1.39		-0.29	-0.26
			-0.37	0.94		-1.3	0.2		-1.17	0.07
			-1.52	-0.74		-0.73	0.83		-0.48	0.07
			-0.91	-0.41		-0.61	0.24		-1.12	-0.01
			-1.55	-0.36		-1.15	-0.78		-0.97	0.27
			-1.66	-0.6		-0.33	0.26		-0.47	0.33
			-1.78	-1		-0.61	-0.51		-0.66	0.2
			-1.57	-0.58		-1.98	-0.74		-0.67	0.09
			-0.78	-0.71		-0.45	1.2		-0.56	-0.24
			-1.63	-1.03		-0.25	0.56		-0.03	-1.15
			-1.07	0.16		-0.23	0.5		-0.28	0.1
			-1.51	-0.77		-0.84	0.89		-0.94	0.07
			-1.06	-0.55		-0.43	-0.37		-0.71	-0.47
			-0.8	0.05		-0.04	0.7		-1.1	-0.59
			-1.46	0.04		-0.6	-0.06		-0.57	-0.17
			-1.1	-0.79		-0.47	0.83		-0.83	-0.55
			-0.98	-0.54		-1.73	-0.25		0.05	-0.13
			-0.62	-0.18		-0.5	0.47		-0.56	0.93
			-0.43	1.11		-0.47	0.37		-0.7	0.15
			-1.98	-1.15		0.9	0.05		-0.5	-0.9
			-0.97	0.05		0.01	0.99		0.28	0.06
			-1.19	-0.71		-1.31	0.13		-0.85	-0.26
			-0.82	0.23		-0.67	0.27		-0.84	-0.43
			-0.45	-0.11		-0.36	0.72		-0.44	0.38
			-1.51	-0.74		-0.24	1.19		-0.49	0.7
			-1.94	-0.91		0.03	0.52		-0.65	0.63
			-1.5	-0.48		-0.03	0.48		-0.09	0.66
			-1.01	-0.38		-0.14	0.34		-0.71	-0.68
			-1.15	-0.53		0.39	0.92		0.07	-0.51
			-0.98	-0.74		-0.56	0.48		-0.61	0.11
			-0.74	-0.57		-0.87	0.79		-1.31	-0.88
			-1.51	-0.97		-0.28	0.18		-0.63	0.23
			-1.34	-0.68		-0.31	-0.05		-0.53	-0.33
			-1.55	-0.26		-0.18	0.97		-0.72	0.27
			-1.02	0.36		-0.43	0.38		-0.5	-0.03
			-0.25	-0.09		-0.31	0.94		-0.54	0.56
			-1.02	-0.15		-1.2	-0.3		0.33	0.55
			-0.95	-0.05		-0.16	0.37		-0.1	0.79
			-1.13	-0.09		-0.86	-0.2		-1.04	-0.9
			-1.08	-0.25		-0.07	0.55		-0.58	0.99
			-0.66	-0.46		-0.61	0.15		-0.11	0.49
			-1.46	-0.6		-0.46	0.27		-0.38	0.39
			-1.39	-0.65		-0.26	0.01		0.21	-0.56
			0.02	0.57		-0.67	-0.23		0.17	-1.06
			-0.3	-0.13		-0.89	0.01		0.15	0.12
			-0.8	0		-1.37	-0.72		-0.15	-0.19
			-1.3	0.2		-0.14	-0.57		-0.2	0.75
			-0.73	0.83		-0.42	-0.06		-0.29	0.12
			-0.61	0.24		-0.57	-0.23		0.27	1.55
			-1.15	-0.78		-0.3	0.45		-0.19	1.16
			-0.33	0.26		-0.54	-0.03		0.06	1.12
			-1.22	-0.93		-0.23	-0.38		0.01	0.38
			-0.61	-0.51		-0.29	0.4		0.27	0.73
			-1.02	-0.75		0.18	0.59		-0.03	0.04
			-1.98	-0.74		-0.99	-0.11		1.52	-0.46
			-0.45	1.2		-0.48	0.32		0.39	-0.72
			-1.23	-0.65		0	0.66		-0.18	-0.88
			-0.97	-0.18		-1.26	-0.22		0.23	-0.45
			-0.25	0.56		-0.5	-0.15		-0.82	-0.48
			-0.8	-0.22		-0.4	0.56		-0.4	-0.06
			-0.76	0.11		0.57	-0.79		0.18	0.52
			-0.84	0.89		-0.39	0.63		-0.27	1.03
			-0.43	-0.37		-0.65	0.61		-0.09	-0.03
			-0.68	-0.13		-1.15	0.15		-0.1	-0.23
			-1.5	-0.88		0.35	-0.7		-1.36	-1.15
			-0.6	-0.06		-0.44	0.62		-0.27	-0.64
			-0.47	0.83		-1.11	0.19		0.48	-0.59
			-1.31	-0.89		-0.74	0.31		0.35	-0.2
			-1.54	-0.59		-1	0.28		0.01	-0.4
			-1.73	-0.25		-1.86	-0.73		0.3	-0.41
			-0.5	0.47		-0.51	0.3		0.19	-0.56
			-0.47	0.37		-1.38	-0.17		-0.63	-0.46
			-1.31	0.13		-0.34	0.77		0.42	-0.2
			-0.67	0.27		-1.05	-0.18		-0.21	0.45
			-0.36	0.72		-0.14	0.65		-0.82	-0.39
			-0.24	1.19		-0.23	0.17		-0.44	-0.44
			0.03	0.52		0.2	0.06		0.49	0.22
			-1.33	-0.97		-0.31	1.06		0.3	0.08
			0.01	-1.04		-0.29	0.88		0.35	0.05
			-0.04	-0.46		-0.21	0.05		0.02	-0.72
			-0.13	-0.02		0.06	1.82		0.4	0
			-0.87	0.79		-0.33	-0.17		-0.52	0.19
			-1.3	-0.75		-1.01	-0.64		-0.72	0.28
			-0.31	-0.05		-0.13	-0.89		0.14	-0.12
			-0.62	-0.03		0.29	-0.45		0.06	0.57
			-0.43	0.38		-1.53	-0.91		-1.26	-0.21
			-0.88	-0.55		-1.24	0.48		-0.45	0.47
			-1.54	-0.48		-0.07	0		-0.25	0.69
			-0.31	0.94		-0.55	-0.33		-0.79	-0.47
			-1.7	-0.9		-0.88	0.62		-0.49	-0.46
			-1.02	0.08		-0.29	-0.26		0.04	0.65
			-1.34	-0.73		-1.17	0.07		-0.32	-0.28
			-1.2	-0.3		-0.48	0.07		0.5	-0.97
			-1.24	-0.45		-1.12	-0.01		0.23	-0.82
			-0.16	0.37		-0.97	0.27		0.26	0.2
			-0.86	-0.2		-0.47	0.33		-1.11	-0.61
			-1.39	-0.81		-0.66	0.2		-0.59	0.25
			-1.53	-0.66		-0.82	1.13		0.6	0.09
			-1.39	-0.79		-0.67	0.09		-0.2	-0.46
			-1.72	-0.63		-0.56	-0.24		-0.39	0.12
			-0.61	0.15		-1.38	-0.19		-0.27	-0.31
			-0.26	0.01		-0.28	0.1		-0.56	-0.67
			-1.49	-0.63		-0.94	0.07		-0.32	-0.21
			-0.67	-0.23		-0.71	-0.47		-0.24	0.24
			-0.55	-0.87		-1.1	-0.59		-0.74	-0.48
			-0.89	0.01		-0.83	0.59		0	-0.44
			-0.67	-0.85		-0.57	-0.17		-0.51	-0.37
			-0.71	-0.5		-0.83	-0.55		-0.57	-0.92
			-1.66	-0.92		-1.24	0.15		0.16	0.41
			-1.37	-0.72		0.05	-0.13		-0.76	-1.01
			-0.14	-0.57		-0.8	-0.41		0.01	0.73
			-0.42	-0.06		-0.65	0.86		-0.72	-0.88
			-0.57	-0.23		-1.23	0.29		0.17	0.24
			-1.77	-1.13		-0.56	0.93		-0.83	0.07
			-1.55	-0.56		-0.7	0.15		-1.1	-0.5
			-0.3	0.45		-0.5	-0.9		0.39	-0.04
			-0.59	-0.85		-1.62	-0.52		0.5	0.24
			-0.23	-0.38		0.28	0.06		-0.11	0.28
			-0.29	0.4		-0.85	-0.26		-0.14	-0.22
			-1.53	-0.68		-0.84	-0.43		-0.95	-0.54
			-0.99	-0.11		-0.44	0.38		-0.04	-1.36
			-0.48	0.32		-0.49	0.7		-0.55	-0.32
			-1.26	-0.22		-0.89	0.71		-0.67	0.24
			-1.47	-1		-0.65	0.63		0.06	0.03
			-0.5	-0.15		-1.1	0.09		0.16	-0.46
			-0.4	0.56		-1.44	-0.18		0.1	-0.04
			0.57	-0.79		-0.82	0.56		-0.67	0.09
			-0.39	0.63		-1.05	-0.06		-0.61	-0.63
			-0.65	0.61		-0.63	0.21		0.13	-0.31
			-1.08	-0.51		-0.09	0.66		-0.65	0.06
			-1.15	0.15		-0.89	1.18		-0.24	-0.53
			0.35	-0.7		-1.17	-0.4		-1.19	-0.23
			-0.4	-0.59		-0.61	0.11		-0.62	0.15
			-1.95	-1.02		-1.31	-0.88		-0.23	0.06
			-1.05	-0.63		-0.63	0.23		-0.54	-0.03
			-1.11	0.19		-0.53	-0.33		-0.19	0.32
			-0.74	0.31		-0.72	0.27		-0.38	-0.14
			-1	0.28		-0.5	-0.03		-0.03	0.12
			-0.99	-0.67		-1.02	-0.02		-0.12	0.18
			-0.51	0.3		-1.16	0.18		-0.94	-0.66
			-1.38	-0.17		-0.54	0.56		-0.95	-0.39
			-1.05	-0.18		-1.55	-0.68		-0.24	-0.1
			-0.23	0.17		0.33	0.55		0.01	0.28
			-1.02	0.05		-0.1	0.79		0.11	-0.35
			-1.22	-0.37		-0.19	1.66		0.14	-0.07
			-1.62	-0.67		-1.17	-0.45		1.37	-0.42
			-1.51	-0.43		-0.83	0.76		-0.26	0.28
			-1.23	-0.4		-0.58	0.99		0.1	-0.73
			-0.21	0.05		-0.11	0.49		-0.68	0.15
			-1.54	-0.87		-0.61	1.23		-0.16	-0.1
			-0.33	-0.17		-0.86	0.85		-0.74	-0.23
			-1.01	-0.64		-0.38	0.39		-0.59	-0.46
			-0.13	-0.89		-0.85	-0.02		-0.54	-0.59
			0.29	-0.45		-0.3	1.8		-0.95	-0.64
			-1.53	-0.91		-0.65	0.49		0.4	-0.89
			-1.24	0.48		-0.64	1.01		0.21	0.1
			-1.55	-0.91		0.21	-0.56		-0.5	0.46
			-0.07	0		0.15	0.12		0.86	0.35
			-0.55	-0.33		-0.15	-0.19		0.37	-0.38
			-0.88	0.62		-0.2	0.75		-0.25	0.46
			-1.93	-1.26		-0.29	0.12		-0.45	0.24
			-0.29	-0.26		-0.51	1.35		-0.94	0.09
			-1.17	0.07		-0.59	1.4		-0.16	-0.46
			-0.48	0.07		-0.36	1.63		-0.87	0.41
			-1.12	-0.01		-0.84	0.82		-0.91	0.07
			-0.97	0.27		-0.31	1.12		-1.19	-0.18
			-0.47	0.33		-0.31	1.45		-0.31	0.47
			-0.66	0.2		-0.38	1.21		-0.73	0.32
			-0.82	1.13		-0.39	1.42		-0.13	0.16
			-0.67	0.09		-0.13	1.71		-1.24	-0.6
			-0.56	-0.24		-0.08	1.77		0.16	-0.68
			-1.38	-0.19		-0.15	2.07		0.21	-0.22
			-0.03	-1.15		-0.8	0.89		0.09	-0.09
			-0.28	0.1		-0.05	2.02		-0.7	0.25
			-0.94	0.07		-0.57	1.21		-0.21	0.54
			-0.71	-0.47		0.27	1.55		-0.76	-0.14
			-1.65	-0.94		-0.29	1.36		-0.49	-0.23
			-1.1	-0.59		-0.14	2.12		0.19	-0.28
			-0.83	0.59		-0.19	1.16		-1.13	-0.84
			-0.57	-0.17		-0.23	1.67		-0.17	-0.34
			-0.83	-0.55		-0.15	1.58		-0.47	0.3
			-0.75	-0.4		-0.83	0.78		-0.47	0.4
			-1.24	0.15		-0.53	1.15		-0.44	0.05
			0.05	-0.13		0.06	1.12		-0.8	-0.06
			-0.8	-0.41		0.01	0.38		0.55	-0.84
			-0.65	0.86		-0.78	0.72		-0.09	-0.65
			-1.78	-0.91		-0.59	0.74		-0.66	-0.83
			-1.68	-0.72		-0.56	1.3		-0.76	0.55
			-1.23	0.29		0.27	0.73		0.52	-1.11
			-1.81	-1		-0.3	0.89		0.96	-0.67
			-0.56	0.93		-0.08	1.54		-0.47	-0.31
			-0.7	0.15		-0.31	0.64		-0.56	-0.74
			-0.5	-0.9		-0.98	0.06		-0.17	-0.03
			-1.62	-0.52		-0.11	0.84		0.08	-0.04
			0.28	0.06		-0.03	0.04		-0.58	0.37
			-1.75	-0.81		-0.86	0.9		-0.11	-0.23
			-1.36	-0.72		1.52	-0.46		-0.62	0.52
			-1.75	-0.94		-1.18	-0.46		-0.25	-0.62
			-0.85	-0.26		-0.01	1.76		-0.09	0.28
			-0.84	-0.43		-0.82	-0.48		-0.17	0.45
			-0.44	0.38		-0.32	1.29		0	-0.22
			-0.81	-0.4		-0.53	0.85		-0.22	0.26
			-0.49	0.7		-0.57	0.98		-0.58	0.28
			-0.89	0.71		-0.66	1.33		-0.67	0.24
			-0.65	0.63		-0.4	-0.06		-0.57	-0.44
			-1.23	-0.39		0.18	0.52		-0.63	0.16
			-1.76	-0.89		-0.33	0.33		-0.56	-0.43
			-1.1	0.09		-0.27	1.67		-0.47	-0.34
			-1.37	-0.63		-0.12	2.18		-0.45	0.27
			-1.63	-0.73		-0.27	1.03		-0.24	0.13
			-1.44	-0.18		-0.09	-0.03		0.17	0.08
			-0.82	0.56		-0.7	0.99		-0.64	0.43
			-1.05	-0.06		-1.15	0.54		-0.52	-0.66
			-0.63	0.21		-0.33	0.4		-0.45	-0.32
			-1.07	-0.65		-0.1	-0.23		0.68	-0.83
			-0.09	0.66		-0.58	0.19		-0.26	-0.85
			-1.27	-0.9		0.35	-0.2		-0.5	-0.57
			-0.89	1.18		-0.71	0.47		-0.47	0.05
			-1.17	-0.4		-0.59	0.29		-0.39	0.48
			-0.71	-0.68		-0.67	0.39		-0.34	-0.22
			-1.31	-0.8		-0.45	0.69		-0.3	-0.01
			0.07	-0.51		-0.73	0.67		-0.38	-0.75
			-0.61	0.11		0.01	-0.4		0.03	-0.06
			-0.76	-0.33		-1.02	0.09		-0.02	0.04
			-1.31	-0.88		-0.88	1.01		-0.76	-0.58
			-0.64	0.04		0.3	-0.41		-0.04	-0.93
			-1.14	-0.3		0.19	-0.56		-0.7	0.07
			-0.63	0.23		-0.33	0.89		-0.45	-0.05
			-0.53	-0.33		-0.63	-0.46		-1.28	-0.73
			-1.29	-0.7		-0.68	-0.05		-0.06	-0.17
			-0.72	0.27		-0.44	0.17		-0.99	-0.4
			-0.5	-0.03		-0.21	0.99		1.74	-1.11
			-1.02	-0.02		-0.31	0.32		-0.5	0.2
			-1.16	0.18		-0.47	0.37		0.14	0.31
			-0.54	0.56		-0.27	0.24		-0.93	-0.22
			-1.55	-0.68		-0.92	0.24		0.47	-0.18
			0.33	0.55		-0.19	0.33		0.2	-0.91
			-0.1	0.79		-0.21	0.45		-0.48	-0.21
			-0.19	1.66		-0.4	0.15		0.22	0.2
			-1.04	-0.9		-0.33	0.22		0.03	-0.07
			-1.17	-0.45		-0.82	-0.39		-0.91	0.63
			-0.83	0.76		0.06	0.85		0.13	-0.08
			-1.88	-0.96		-0.44	-0.44		0.18	-0.02
			-0.58	0.99		-0.84	-0.08		-0.19	0.5
			-1.55	-0.93		0.49	0.22		-0.39	-0.07
			-0.11	0.49		0.3	0.08		0.39	-0.21
			-0.53	-0.17		-0.76	1.13		-1.04	-0.32
			-0.61	1.23		-0.85	-0.32		-0.72	0.11
			-0.86	0.85		0.35	0.05		0.17	-0.27
			-0.38	0.39		-0.22	0.86		-0.33	-0.58
			-0.85	-0.02		0.02	-0.72		-0.13	-0.58
			-0.3	1.8		0.4	0		-0.78	-0.2
			-0.65	0.49		-0.52	0.19		-0.43	0.04
			-0.64	1.01		-0.14	1.05		-0.64	-0.51
			0.21	-0.56		-0.42	-0.1		-0.58	-0.44
			0.17	-1.06		-0.47	0.19		0.14	0
			0.15	0.12		-0.72	0.28		-1.25	-0.7
			-0.15	-0.19		-0.53	0.19		-0.67	-0.54
			-0.2	0.75		-1.11	-0.16		-0.9	0.06
			-0.29	0.12		0.06	0.57		0.06	-0.31
			-0.51	1.35		-0.66	0.41		-0.44	0.13
			-0.59	1.4		-0.96	0.18		-0.08	-0.94
			-0.36	1.63		-1.26	-0.21		-0.7	0.64
			-0.84	0.82		-0.45	0.47		-0.86	0.18
			-0.31	1.12		-0.25	0.69		-0.36	0.71
			-0.38	1.21		-0.87	0.22		0.48	-0.73
			-0.39	1.42		-0.38	0.18		-0.77	-1.25
			-0.8	0.89		-0.79	-0.47		0.21	0.68
			-0.57	1.21		-0.02	0.35		-0.46	0.45
			-0.19	1.16		-0.49	-0.46		1.41	-1.04
			-0.15	1.58		-0.24	0.49		-1.41	-1.17
			-0.83	0.78		-0.49	0.59		0.03	-0.21
			-0.53	1.15		0.04	0.65		0.07	0.31
			0.06	1.12		-0.32	-0.28		-0.34	-0.68
			0.01	0.38		0.26	0.2		0.67	-0.67
			-0.78	0.72		-0.25	0.85		0.88	-0.54
			-0.59	0.74		-0.63	0.09
			-0.56	1.3		-1.11	-0.61
			0.27	0.73		-0.59	0.25
			-0.3	0.89		-0.39	0.37
			-0.98	0.06		0.6	0.09
			-0.03	0.04		-0.43	0.49
			-0.86	0.9		-0.39	0.12
			0.39	-0.72		-0.31	0.42
			-0.18	-0.88		-0.6	0.53
			-1.18	-0.46		-0.68	0.11
			-0.82	-0.48		-0.56	0.25
			-0.32	1.29		-0.11	0.63
			-0.53	0.85		-0.32	-0.21
			-0.57	0.98		-0.65	-0.04
			-0.66	1.33		-0.5	0.44
			-0.4	-0.06		-0.34	0.45
			0.18	0.52		-0.16	0.55
			-0.33	0.33		-0.5	0.5
			-0.27	1.03		-0.2	0.24
			-0.09	-0.03		-0.6	-0.18
			-0.7	0.99		-0.24	0.24
			-1.15	0.54		-0.74	-0.48
			-0.33	0.4		-0.53	1.52
			-0.1	-0.23		-0.43	0.82
			-1.36	-1.15		-1.14	0.06
			-0.27	-0.64		-0.31	0.28
			0.48	-0.59		-0.12	1.74
			-0.58	0.19		-0.13	0.66
			0.35	-0.2		-0.33	0.39
			-0.71	0.47		-0.49	1.44
			-0.59	0.29		-0.54	0.53
			-1.03	-0.08		0	-0.44
			-0.77	-0.57		-1.08	-0.07
			-0.4	-0.22		-0.56	0.89
			-0.67	0.39		-0.54	0.63
			-0.73	0.67		-0.46	0.74
			0.01	-0.4		-0.28	0.64
			-1.02	0.09		-0.2	0.62
			-0.88	1.01		-0.55	0.51
			0.3	-0.41		-0.51	-0.37
			0.19	-0.56		0.16	0.41
			-0.63	-0.46		-1.36	-0.6
			-0.71	0.09		0.01	0.73
			-0.6	-0.35		-0.72	-0.88
			-0.8	-0.28		0.17	0.24
			-0.68	-0.05		-0.83	0.07
			-0.72	-0.71		-1.1	-0.5
			-1.18	-0.25		-0.75	0.53
			-0.31	0.32		0.39	-0.04
			-0.47	0.37		-0.5	0.29
			-1.03	-0.2		-0.58	0.13
			-0.92	0.24		-0.63	-0.04
			-0.19	0.33		-0.92	0.02
			-0.21	0.45		-0.57	0.87
			-0.4	0.15		-0.09	0.56
			-0.33	0.22		0.5	0.24
			-0.82	-0.39		-1.04	-0.27
			-0.44	-0.44		-0.71	-0.16
			-0.84	-0.08		-0.24	0.49
			0.3	0.08		-0.44	0.54
			-0.76	1.13		-0.11	0.28
			-0.85	-0.32		-0.95	-0.54
			0.35	0.05		-0.8	0.11
			0.02	-0.72		-0.91	0.14
			0.4	0		-0.16	0.39
			-0.52	0.19		-0.91	0.46
			-0.42	-0.1		-0.46	0.57
			-0.47	0.19		-1.19	0.04
			-1.19	-0.49		-0.3	0.83
			-0.72	0.28		-0.72	0.01
			-0.53	0.19		-0.71	0.45
			-1.11	-0.16		-0.36	0.78
			0.06	0.57		-0.93	0.06
			-1.08	-0.47		-0.08	0.8
			-0.66	0.41		-0.3	0.77
			-1.07	-0.49		0.1	0.27
			-1.16	-0.68		-0.55	-0.32
			-0.96	0.18		-0.67	0.24
			-0.81	0.18		0.06	0.03
			-1.57	-0.63		0.16	-0.46
			-1.26	-0.21		0.1	-0.04
			-0.45	0.47		-0.67	0.09
			-1.06	-0.48		-0.61	-0.63
			-0.25	0.69		0.13	-0.31
			-0.87	0.22		-0.65	0.06
			-0.84	-0.16		-0.24	-0.53
			-0.67	-0.23		-1.19	-0.23
			-0.38	0.18		-0.62	0.15
			-0.79	-0.47		-0.23	0.06
			-0.79	-0.29		-0.54	-0.03
			-0.49	-0.46		-0.09	0.13
			-0.49	0.59		-0.19	0.32
			0.04	0.65		-0.38	-0.14
			-0.32	-0.28		-0.25	0.62
			0.5	-0.97		-0.03	0.12
			0.23	-0.82		-0.12	0.18
			0.26	0.2		-0.95	-0.39
			-0.63	0.09		-1.26	0.1
			-1.11	-0.61		-0.31	0.12
			-0.59	0.25		-0.24	-0.1
			-0.39	0.37		0.01	0.28
			-0.54	0		0.11	-0.35
			0.6	0.09		0.14	-0.07
			-0.2	-0.46		1.37	-0.42
			-0.5	-0.24		-0.26	0.28
			-0.39	0.12		0.1	-0.73
			-0.27	-0.31		-0.68	0.15
			-0.6	0.53		-1.27	-0.36
			-0.68	0.11		-0.66	0.22
			-1.13	-0.71		-0.16	-0.1
			-0.56	-0.67		-0.74	-0.23
			-0.56	0.25		-0.59	-0.46
			-0.32	-0.21		-1.29	-0.25
			-0.65	-0.04		-0.89	0.22
			-0.5	0.44		-0.95	-0.64
			-0.5	0.5		-1.48	-0.13
			-0.2	0.24		-1.31	-0.02
			-0.6	-0.18		-0.71	-0.34
			-0.24	0.24		-0.42	0.56
			-0.74	-0.48		-0.24	1.47
			-0.79	-0.14		0.21	0.1
			-0.53	1.52		-1.51	-0.53
			-0.43	0.82		-0.5	0.46
			-1.06	-0.23		-0.54	1.08
			-1.14	0.06		0.86	0.35
			-0.8	-0.14		0.37	-0.38
			-1.01	-0.4		-0.25	0.46
			-0.33	0.39		-0.45	0.24
			-0.57	-0.04		-0.94	0.09
			-0.49	1.44		-1.4	-0.49
			-0.54	0.53		-0.87	0.41
			-0.37	-0.26		-0.91	0.07
			0	-0.44		-1.19	-0.18
			-1.08	-0.07		-0.31	0.47
			-0.56	0.89		-0.73	0.32
			-0.54	0.63		-0.13	0.16
			-0.28	0.64		-1.24	-0.6
			-0.55	0.51		-1.6	-0.32
			-0.51	-0.37		-0.86	-0.03
			-0.57	-0.92		0.09	-0.09
			-0.76	-1.01		-0.7	0.25
			-1.36	-0.6		-0.89	0.74
			0.01	0.73		-0.21	0.54
			-0.72	-0.88		-0.75	0.23
			-0.83	0.07		-0.53	0.21
			-0.47	-0.18		-0.76	-0.14
			-1.1	-0.5		-0.49	-0.23
			-0.75	0.53		-0.32	-0.09
			0.39	-0.04		0.19	-0.28
			-0.5	0.29		-1.43	-0.29
			-0.65	-0.29		-1.31	-0.3
			-1.2	-0.8		-0.47	0.3
			-0.58	0.13		-0.66	0.21
			-0.63	-0.04		-0.47	0.4
			-0.92	0.02		-0.76	0.39
			-0.57	0.87		-0.44	0.05
			-1.04	-0.27		-0.8	-0.06
			-0.71	-0.16		-1.17	0.48
			-0.11	0.28		-1.07	0.05
			-0.14	-0.22		-1.28	0.3
			-0.95	-0.54		-0.76	0.55
			-0.8	0.11		-1.52	-0.22
			-0.91	0.14		-1.31	0.13
			-0.7	0.07		-0.47	-0.31
			-0.82	-0.25		-0.17	-0.03
			-0.84	-0.18		-0.97	0.46
			-0.91	0.46		0.08	-0.04
			-0.46	0.57		-0.58	0.37
			-1.19	0.04		-0.32	0.65
			-0.42	-0.04		-0.11	-0.23
			-0.72	0.01		-0.62	0.52
			-0.71	0.45		-0.25	-0.62
			-0.36	0.78		-0.09	0.28
			-0.89	-0.37		-0.17	0.45
			-1.1	-0.19		-0.84	0.6
			-0.93	0.06		-0.48	1.11
			-0.41	-0.18		-1.28	0.08
			-0.04	-1.36		-0.9	0.28
			-0.55	-0.32		-1.25	-0.33
			-0.67	0.24		-1.23	-0.19
			0.06	0.03		-0.22	0.26
			0.16	-0.46		-0.58	0.28
			0.1	-0.04		-0.67	0.24
			-0.67	0.09		-0.57	-0.44
			-1.8	-1.03		-0.99	-0.11
			-0.61	-0.63		-1.19	0.67
			-0.93	-0.04		-0.64	-0.04
			0.13	-0.31		-0.63	0.16
			-0.65	0.06		-0.56	-0.43
			-0.24	-0.53		-0.47	-0.34
			-1.19	-0.23		-0.45	0.27
			-0.62	0.15		-1.54	-0.3
			-0.23	0.06		-1.81	-0.73
			-1.75	-1.05		-0.24	0.13
			-0.54	-0.03		0.17	0.08
			-0.09	0.13		-1.27	0.11
			-0.76	-0.24		-0.64	0.43
			-0.19	0.32		-1.39	-0.18
			-0.38	-0.14		-1.36	-0.39
			-0.25	0.62		-1.43	-0.31
			-0.03	0.12		-0.47	0.05
			-0.12	0.18		-0.39	0.48
			-0.94	-0.66		-0.34	-0.22
			-0.95	-0.39		-0.33	0.12
			-1.26	0.1		-0.3	-0.01
			-0.31	0.12		-0.49	0.61
			-0.35	-0.5		-0.89	0.16
			-0.24	-0.1		-1.07	0.52
			0.01	0.28		-0.38	-0.75
			0.11	-0.35		-0.21	0.23
			-0.64	-0.34		-0.49	0.33
			0.14	-0.07		-1.58	-0.34
			-0.26	0.28		-0.42	0.48
			0.1	-0.73		0.03	-0.06
			-0.68	0.15		-0.21	0.5
			-1.23	-0.68		-0.02	0.04
			-0.88	-0.55		-1.35	0.18
			-1.27	-0.36		-0.47	0.84
			-0.44	-0.24		-0.76	-0.58
			-0.41	-0.39		-0.04	-0.93
			-0.43	-0.32		-1.16	0.15
			-1.01	-0.6		-0.7	0.07
			-0.84	-0.61		-0.45	-0.05
			-0.66	0.22		-1.28	-0.73
			-0.28	-0.37		-0.06	-0.17
			-1.22	-0.43		-0.99	-0.4
			-1.69	-0.89		-0.5	0.2
			-0.16	-0.1		0.14	0.31
			-0.71	-0.38		-0.56	0.01
			-0.62	-0.21		-0.93	-0.22
			-0.54	-0.57		0.47	-0.18
			-0.74	-0.23		-0.48	-0.21
			-0.59	-0.46		0.22	0.2
			-1.29	-0.25		0.03	-0.07
			-0.54	-0.59		-0.91	0.63
			-0.89	0.22		-0.58	1.06
			-0.95	-0.64		0.13	-0.08
			-1.48	-0.13		0.18	-0.02
			-1.31	-0.02		-0.19	0.5
			-0.81	-0.62		-0.59	0.57
			-0.71	-0.34		-0.39	-0.07
			-1.65	-0.95		0.39	-0.21
			0.4	-0.89		-1.04	-0.32
			-0.77	-0.23		-0.72	0.11
			-0.28	-0.37		0.17	-0.27
			-1.09	-0.34		-0.44	0.62
			-2.18	-1.26		-1.19	-0.39
			-0.58	-0.44		-1.31	-0.36
			-0.42	0.56		-1.18	0.25
			-0.24	1.47		-0.36	0.45
			-1.35	-0.81		-0.13	-0.58
			0.21	0.1		-0.47	0.88
			-1.3	-0.84		-0.78	-0.2
			-0.8	-0.24		-0.46	0.81
			-1.33	-0.99		-0.96	0.54
			-1.51	-0.53		-0.31	-0.03
			-0.61	-0.41		-0.87	-0.22
			-0.5	0.46		-1.01	-0.13
			-0.33	-0.6		-0.73	-0.31
			-0.65	-0.24		-0.23	0.54
			-0.54	1.08		-1.2	-0.33
			-0.52	-0.02		-0.43	0.04
			-0.5	-0.09		-0.58	-0.44
			0.37	-0.38		0.14	0
			-0.25	0.46		-1.48	-0.19
			-0.45	0.24		-1.38	-0.49
			-0.94	0.09		-1.25	-0.7
			-0.24	-0.07		-0.9	0.06
			-1	-0.48		0.06	-0.31
			-1.4	-0.49		-0.52	0.59
			-0.54	-0.27		-0.44	0.13
			-0.95	-0.71		-0.49	0.02
			-0.16	-0.46		-0.92	0.54
			-0.87	0.41		-1.32	0.01
			-0.91	0.07		-1.47	-0.11
			-1.02	-0.54		-0.08	-0.94
			-1.19	-0.18		-1.35	0.33
			-0.31	0.47		-1.6	-0.3
			-0.73	0.32		-0.7	0.64
			-1.06	-0.5		-1.28	0.51
			-0.99	-0.35		-0.63	0.31
			-0.13	0.16		-0.86	0.18
			-1.24	-0.6		-0.36	0.71
			-1.53	-0.9		-1.15	0.27
			0.16	-0.68		-1.74	-0.56
			-0.87	-0.58		-1.54	-0.1
			-1.6	-0.32		-0.67	1.22
			-0.81	-0.21		-1.18	0.08
			-0.86	-0.03		-0.17	2.35
			0.09	-0.09		-0.64	0.83
			-0.55	-0.46		-0.71	-0.16
			-0.7	0.25		-0.44	1.21
			-0.89	0.74		-0.17	2.06
			-0.21	0.54		-1.35	0.28
			-0.75	0.23		-0.86	0.64
			-0.53	0.21		-0.6	1.71
			-0.76	-0.14		0.21	0.68
			-0.49	-0.23		-0.29	2.14
			-0.32	-0.09		-0.05	2.28
			-1.02	-0.48		-0.1	2.44
			-1.16	-0.64		-0.27	1.96
			-1.71	-0.99		-0.44	1.93
			-1.13	-0.84		-0.13	2.56
			-1.43	-0.29		-0.34	2.21
			-1.4	-0.68		-0.18	1.95
			-0.17	-0.34		-0.09	2.39
			-1.31	-0.3		-0.07	1.58
			-0.47	0.3		-0.17	2.38
			-0.66	0.21		-0.14	2.21
			-0.47	0.4		-0.45	1.65
			-0.76	0.39		-0.39	1.66
			-0.42	-0.46		-0.32	1.76
			-0.82	-0.03		-0.31	1.64
			-0.87	-0.5		-0.43	1.85
			-0.44	0.05		-0.16	2.22
			-0.8	-0.06		-0.86	0.85
			-1.17	0.48		-1.02	0.73
			-1.11	-0.55		-0.27	1.78
			-1.32	-0.9		-0.08	2.34
			-2.1	-1.24		-0.14	1.81
			-0.73	-0.15		-0.14	1.87
			0.55	-0.84		-0.11	2.08
			-1.98	-1.16		-0.44	1.55
			-1.07	0.05		-0.26	1.54
			-0.09	-0.65		-0.79	1.07
			-1.28	0.3		-0.23	1.94
			-0.66	-0.83		-0.87	0.96
			-0.76	0.55		-0.5	1.02
			-1.52	-0.22		-0.08	1.32
			-1.31	0.13		-1.33	-0.22
			-0.71	-0.58		-0.26	1.34
			-1.97	-1.03		-0.46	0.45
			-0.85	-0.53		-0.98	0.27
			0.52	-1.11		-0.82	0.82
			-0.47	-0.31		-1.02	0.77
			-0.56	-0.74		-0.46	0.15
			-0.17	-0.03		-0.45	1.2
			-0.97	0.46		-1.12	0.69
			0.08	-0.04		-0.15	1.7
			-0.58	0.37		-0.59	0.77
			-0.38	-0.64		-1.68	-0.4
			-0.82	-0.53		-0.53	0.52
			-0.11	-0.23		-0.3	0.73
			-0.62	0.52		-0.38	0.62
			-0.25	-0.62		-1.3	0.25
			-0.09	0.28		-0.21	0.7
			-0.17	0.45		-0.13	1
			-0.84	0.6		-0.65	0.52
			-0.48	1.11		-0.16	1.96
			-1.28	0.08		-1.28	-0.02
			-0.9	0.28		-0.53	0.55
			-2.12	-1.16		-0.17	0.38
			0	-0.22		-1	0.32
			-1.25	-0.33		-0.62	1.18
			-1.23	-0.19		-0.5	1.41
			-0.22	0.26		-0.32	1.12
			-0.58	0.28		-0.59	0.91
			-0.67	0.24		-0.67	0.68
			-0.37	-0.46		0.07	0.31
			-0.57	-0.44		-0.12	2
			-0.99	-0.11		-1.23	0.08
			-1.19	0.67		-0.67	0.27
			-0.64	-0.04		-0.17	2.41
			-0.63	0.16		-0.87	-0.08
			-0.56	-0.43		-0.25	1.55
			-0.34	-0.25		-1.41	-0.31
			-0.47	-0.34		-0.21	2.09
			-0.54	0		-0.73	0.17
			-0.45	0.27		-0.68	0.8
			-1.51	-1		-0.72	0.85
			-1.54	-0.3		-0.88	0.37
			-1.81	-0.73		-0.73	0.22
			-0.86	-0.3		0.17	0.62
			-0.88	-0.73		-1.23	-0.16
			-0.24	0.13		-1.41	0.3
			0.17	0.08		-1.41	-0.02
			-1.27	0.11		-1.62	-0.3
			-0.64	0.43		-0.86	0.47
			-1.39	-0.18		-0.07	0.4
			-0.63	-0.09		-1.5	-0.13
			-0.77	-0.14		-0.79	0.69
			-0.52	-0.66		-0.06	2.51
			-0.45	-0.32		-0.61	0.34
			0.68	-0.83		-0.1	2.42
			-0.66	-0.58
			-0.26	-0.85
			-0.5	-0.57
			-1.08	-0.35
			-1.36	-0.39
			-1.48	-0.71
			-1.43	-0.31
			-0.35	-0.11
			-0.47	0.05
			-0.39	0.48
			-0.34	-0.22
			-0.33	0.12
			-0.3	-0.01
			-0.49	0.61
			-0.89	0.16
			-1.07	0.52
			-0.38	-0.75
			-0.21	0.23
			-0.49	0.33
			-1.58	-0.34
			-0.42	0.48
			0.03	-0.06
			-0.21	0.5
			-0.02	0.04
			-1.35	0.18
			-0.47	0.84
			-0.5	-0.08
			-0.76	-0.58
			-0.04	-0.93
			-1.16	0.15
			-0.7	0.07
			-2.18	-1.24
			-0.45	-0.05
			-1.28	-0.73
			-1.12	-0.5
			-1.76	-1
			-1.29	-0.56
			-0.06	-0.17
			-0.99	-0.4
			-0.86	-0.52
			1.74	-1.11
			-0.5	0.2
			0.14	0.31
			-0.56	0.01
			-0.93	-0.22
			-1.16	-0.54
			0.47	-0.18
			0.2	-0.91
			-0.48	-0.21
			-0.64	-0.29
			0.22	0.2
			-1.36	-0.85
			0.03	-0.07
			-0.91	0.63
			0.13	-0.08
			-0.49	-0.19
			-0.7	-0.25
			-0.27	-0.16
			-1.69	-0.88
			-0.98	-0.43
			-0.19	0.5
			-0.59	0.57
			-1.19	-0.36
			-0.83	-0.68
			-0.39	-0.07
			0.39	-0.21
			-1.04	-0.32
			-0.72	0.11
			0.17	-0.27
			-0.86	-0.42
			-1.19	-0.61
			-0.93	-0.51
			-1.07	-0.34
			-0.85	-0.47
			-1	-0.66
			-0.69	-0.38
			-0.44	0.62
			-1.08	-0.28
			-1.19	-0.39
			-1.31	-0.36
			-1.18	0.25
			-0.33	-0.58
			-0.36	0.45
			-0.68	-0.16
			-0.13	-0.58
			-0.86	-0.2
			-1.12	-0.56
			-0.47	0.88
			-0.51	0.12
			-0.47	-0.37
			-1.45	-0.77
			-1.6	-0.95
			-1.43	-0.64
			-1.09	-0.42
			-0.78	-0.2
			-0.46	0.81
			-0.96	0.54
			-0.31	-0.03
			-0.87	-0.22
			-0.47	-0.33
			-1.01	-0.13
			-1.23	-0.4
			-0.77	-0.3
			-0.73	-0.31
			-1.13	-0.24
			-0.39	-0.14
			-1.2	-0.42
			-1.2	-0.33
			-0.43	0.04
			-0.64	-0.51
			-0.58	-0.44
			-0.69	-0.72
			0.14	0
			-2.09	-1.23
			-1.48	-0.19
			-1.38	-0.49
			-1.25	-0.7
			-0.67	-0.54
			-0.9	0.06
			-0.4	-0.04
			0.06	-0.31
			-0.51	-0.39
			-1.2	-0.68
			-1.02	-0.31
			-1.26	-0.67
			-1.56	-0.84
			-0.44	0.13
			-0.49	0.02
			-0.92	0.54
			-1.38	-0.69
			-1.14	-0.69
			-1.32	0.01
			-0.69	-0.37
			-0.99	-0.47
			-1.04	-0.31
			-1.47	-0.11
			-1.3	-0.94
			-0.08	-0.94
			-1.63	-1.05
			-1.35	0.33
			-1.6	-0.3
			-1.84	-0.62
			-2.07	-1.18
			-0.7	0.64
			-1.28	0.51
			-0.63	0.31
			-0.86	0.18
			-1.73	-0.74
			-1.97	-1.02
			-1.99	-0.91
			-1.81	-0.84
			-1.9	-0.93
			-1.83	-0.75
			-1.43	-0.68
			-1.53	-0.81
			-2.3	-1.27
			-1.78	-0.88
			-1.16	-0.37
			-2.09	-1.12
			-1.75	-0.87
			-1.45	-0.7
			-0.36	0.71
			-1.49	-0.33
			-1.89	-0.93
			-1.44	-0.17
			-1.15	0.27
			-1.33	-1
			-1.74	-0.56
			-1.53	-0.69
			-1.54	-0.1
			-0.77	-0.37
			-1.85	-0.7
			-1.35	-0.1
			-1.65	-1.11
			-2.05	-1.13
			-1.61	-0.79
			-1.58	-0.73
			-1.14	0.21
			-1.05	-0.24
			-0.67	1.22
			-1.18	0.08
			-1.77	-0.61
			-1.86	-1.11
			-1.53	-0.82
			-0.64	0.83
			-1.4	-0.56
			-0.97	-0.4
			-0.71	-0.16
			-1.18	-0.55
			-0.17	2.06
			-1.63	-0.85
			-1.71	-0.83
			-1.35	0.28
			-1.88	-1.01
			-1.83	-0.78
			-1.95	-1.02
			-1.76	-0.66
			-2.09	-1.08
			-1.95	-0.93
			-1.88	-1.08
			-2.11	-1.04
			-0.77	-1.25
			-2.01	-1.19
			-1.55	-0.67
			-1.71	-1.01
			-0.86	0.64
			-0.6	1.71
			0.21	0.68
			-0.44	1.93
			-0.45	1.65
			-0.86	0.85
			-0.79	1.07
			-0.87	0.96
			-0.5	1.02
			-0.72	-0.69
			-1.33	-0.22
			-1.23	-0.5
			-1.47	-0.51
			-0.46	0.45
			-0.75	0.16
			-0.69	0.08
			-1.11	-0.35
			-0.98	0.27
			-0.82	0.82
			-1.02	0.77
			-1.85	-1.01
			-0.46	0.15
			-1.12	0.69
			-1.45	-0.66
			-1.46	-0.54
			-1.65	-0.58
			-1.29	-0.68
			-1.41	-1.17
			-1.58	-0.68
			-1.47	-0.67
			-0.67	-0.41
			-1.07	-0.41
			-1.32	-0.64
			-1.23	-0.28
			-1.75	-0.65
			-1.68	-0.4
			-0.81	-0.73
			-0.57	-0.38
			-1.3	0.25
			-1.22	-0.62
			-0.73	-0.56
			-0.93	-0.65
			-1.28	-0.4
			-0.95	-0.59
			-1.23	-0.01
			-1.93	-1.05
			0.03	-0.21
			-1.34	-0.59
			-0.65	0.52
			-0.18	0.1
			-2.25	-1.19
			-1.06	-0.51
			-1.33	-0.71
			-1.28	-0.02
			-1.35	-0.66
			-1.24	-0.42
			-0.88	-0.6
			-1.13	-0.3
			-1.62	-0.71
			-1.06	-0.4
			-1.33	-0.62
			-2.28	-1.25
			-0.53	0.55
			-0.17	0.38
			-1.67	-0.71
			-0.7	-0.26
			-1.62	-0.77
			-0.72	0.25
			-1.28	-0.49
			-1.77	-0.9
			-1	0.32
			-0.93	-0.33
			-1.13	-0.34
			-1.37	-0.62
			-1.37	-0.84
			-0.93	-0.48
			-1.02	-0.37
			-0.89	-0.22
			-1.85	-0.95
			-1.16	-0.49
			-1.18	-0.06
			-1.41	-0.81
			-1.99	-0.95
			-1.49	-0.45
			-1.36	-0.65
			-1.08	-0.36
			-0.59	0.91
			-0.67	0.68
			-1.42	-0.53
			-1.32	-0.35
			-1.06	-0.05
			0.07	0.31
			-1.23	0.08
			-0.67	0.27
			-1.17	-0.5
			-0.34	-0.68
			-1.77	-0.92
			-1.18	-0.48
			-1.69	-0.94
			-0.87	-0.08
			-1.24	-0.52
			-1.24	-0.37
			-0.7	-0.27
			-0.33	-0.31
			-1.41	-0.31
			-1.22	-0.21
			-1.2	-0.67
			-1.49	-0.69
			-0.84	-0.11
			-0.73	0.17
			-1.24	-0.46
			-1.28	-0.7
			-1.21	-0.26
			-0.81	-0.57
			-1.65	-0.87
			-1.41	-0.6
			-1.1	-0.28
			-0.46	-0.63
			-0.72	0.85
			-0.78	-0.3
			-0.88	0.37
			-0.73	0.22
			-1.31	-0.75
			-1.3	-0.73
			-1.78	-1.11
			-1.09	0
			-1.57	-0.73
			-1.23	-0.16
			-1.37	-0.8
			-1.27	-0.51
			-1.51	-0.57
			-1.41	0.3
			-0.99	0.08
			-1.25	-0.12
			-1.48	-0.5
			-0.75	-0.41
			-1.41	-0.02
			-1.62	-0.3
			-0.86	0.47
			-1.43	-0.72
			-1.45	-0.46
			-1.74	-0.75
			-1.3	-0.3
			-2.01	-1.02
			-1.5	-0.13
			-1.38	-0.94
			-1.16	-0.34
			-1.95	-1.09
			-1.61	-0.95
			-1.96	-1.11
			-2.02	-1.16
			-0.61	0.34
			-1.18	-0.44

## Sheet: Fig. 2h
SPBNs			LT Interneurons			HT Interneurons			Heat Interneurons
X	Y		X	Y		X	Y		X	Y		All vectors originate at 0,0
-0.706973	0.536995		0.182515	0.402596		0.182515	0.402596		0.182515	0.402596
0.208695	0.174013		-0.162872	1.47658		-0.162872	1.47658		-0.162872	1.47658
-0.442878	-0.282318		0.16632	0.054176		0.16632	0.054176		0.16632	0.054176
1.65244	-1.25144		-0.564213	1.77539		-0.115135	1.20601		0.0438873	2.1169
1.76046	-1.25715		-0.498955	0.187346		0.594961	1.3539		-0.564213	1.77539
1.54801	-0.811788		-0.115135	1.20601		0.516984	0.493691		-0.0510862	2.08891
0.230575	-0.689401		0.516984	0.493691		0.742209	0.450219		-0.498955	0.187346
0.990453	-0.334515		0.742209	0.450219		-0.54263	-0.145372		-0.118514	1.36811
1.2542	-1.05511		-0.312021	-0.152298		-0.886578	-0.619882		-0.115135	1.20601
0.269726	0.639433		-0.54263	-0.145372		0.277303	-1.34877		0.594961	1.3539
0.0351503	0.601981		-0.886578	-0.619882		-0.0234333	-0.693943		0.251081	1.66311
0.810345	0.388346		-0.303641	1.41038		1.06132	0.410565		0.516984	0.493691
0.873801	-0.175491		0.277303	-1.34877		0.131173	-0.850299		0.742209	0.450219
-0.180715	0.186214		-0.0234333	-0.693943		0.663659	1.42975		-0.54263	-0.145372
0.198995	-0.304156		0.131173	-0.850299		1.01039	-0.201947		-0.886578	-0.619882
0.320686	0.672932		-1.21861	-1.23977		0.10866	0.799598		-0.303641	1.41038
0.371347	-0.379649		0.10866	0.799598		-0.180599	1.28707		1.06132	0.410565
1.14591	-0.693059		-0.180599	1.28707		0.195698	0.68399		0.131173	-0.850299
0.707804	-1.20162		-0.183553	1.88942		0.51969	1.11041		0.663659	1.42975
1.16553	0.0749905		0.195698	0.68399		-0.207403	0.423046		0.10866	0.799598
1.84173	-1.04743		-0.31932	2.04515		-1.0782	-0.271455		-0.180599	1.28707
			-0.575683	1.44006		-0.6081	-0.0542263		0.0216193	2.0176
			-0.207403	0.423046		-1.01434	-1.04473		-0.183553	1.88942
			-1.05158	-0.754386		0.385283	0.110113		-0.0101769	2.37226
			-1.0782	-0.271455		0.436573	1.53004		-0.00401348	2.74219
			-0.6081	-0.0542263		-0.570878	-1.02452		-0.125284	1.63309
			-1.01434	-1.04473		-0.37267	-1.31537		-0.141393	2.15332
			0.385283	0.110113		-0.771568	0.305907		0.195698	0.68399
			-0.570878	-1.02452		-0.972189	-0.958685		0.51969	1.11041
			-0.37267	-1.31537		-0.171247	-1.32359		0.109504	2.14111
			-0.771568	0.305907		-1.28329	-1.13231		-0.31932	2.04515
			-0.972189	-0.958685		0.404652	-1.0545		-0.575683	1.44006
			-0.171247	-1.32359		-1.04387	-0.765924		0.0332161	2.16096
			-1.28329	-1.13231		0.845291	-0.244325		-0.0298004	1.47156
			0.404652	-1.0545		-0.533944	-0.976342		-0.0602475	2.18295
			-1.04387	-0.765924		-0.459463	-1.03384		-0.207403	0.423046
			-1.68167	-0.956994		-0.0427071	-0.566879		-0.112763	2.39151
			0.845291	-0.244325		-0.819702	-1.08895		0.273567	0.73717
			-0.533944	-0.976342		-0.644083	-1.0592		0.0415735	2.04846
			-1.59885	-0.972591		0.122904	-0.338034		-1.0782	-0.271455
			-0.459463	-1.03384		1.47321	-1.16091		-0.6081	-0.0542263
			-0.0427071	-0.566879		1.68993	-0.717659		0.385283	0.110113
			-0.819702	-1.08895		1.27206	-0.512264		0.122576	1.38849
			-0.644083	-1.0592		2.11753	-1.23912		0.436573	1.53004
			0.122904	-0.338034		1.86678	-0.768038		-0.771568	0.305907
			-1.48086	-0.880243		1.43634	-0.543902		0.845291	-0.244325
			0.896713	-1.25749		1.97146	-0.953823		-0.0427071	-0.566879
			1.13901	-0.894056		1.36745	-0.663159		1.27206	-0.512264
			0.69906	-1.14395		1.77528	-0.85304		1.27163	0.000678644
			1.345	-0.348897		0.896713	-1.25749		1.345	-0.348897
			1.73281	-0.905006		1.27163	0.000678644		1.50956	-0.257669
			0.962113	-1.15511		1.13901	-0.894056		0.446421	-0.871954
			0.615112	-1.21279		0.69906	-1.14395		1.43084	-0.742244
			0.0640788	-1.03502		0.997278	-0.65473		0.781457	0.360298
			0.4867	-0.987485		1.345	-0.348897		1.33044	-0.041211
			0.566975	-0.623338		1.73281	-0.905006		1.10892	-0.28253
			0.446421	-0.871954		0.962113	-1.15511		0.328443	1.79743
			1.43084	-0.742244		0.615112	-1.21279		0.112568	1.43437
			1.10892	-0.28253		0.0640788	-1.03502		0.440208	1.77605
			0.908531	-0.92153		2.27027	-1.19903		1.43884	-0.205459
			-0.724903	-0.535652		1.50956	-0.257669		0.901971	0.694144
			-1.85282	-0.8941		1.92948	-1.17296		0.337459	1.70111
			-0.0464863	0.641782		1.53675	-0.517487		-0.0464863	0.641782
			-0.270102	1.14333		0.4867	-0.987485		-0.173348	1.85836
			0.0433815	-0.239302		0.566975	-0.623338		-0.270102	1.14333
			-1.70487	-0.92914		0.446421	-0.871954		-0.272889	1.56001
			-1.64383	-1.19439		1.81879	-0.968553		0.323896	1.54451
			0.339305	-0.553463		1.43084	-0.742244		-0.0124692	1.62468
			-0.59814	0.469681		0.781457	0.360298		-0.59814	0.469681
			1.2745	-0.572755		1.73702	-0.764249		1.2745	-0.572755
			-0.909267	-1.0179		1.80274	-0.927697		-0.487352	1.04426
			-0.487352	1.04426		1.33044	-0.041211		0.694703	0.302661
			0.397385	-0.652592		1.10892	-0.28253		-0.818947	0.611453
			0.649877	-0.950292		0.908531	-0.92153		0.497548	0.084267
			-0.818947	0.611453		0.440208	1.77605		0.983021	0.70927
			0.497548	0.084267		1.43884	-0.205459		-0.301166	0.382692
			-0.301166	0.382692		0.901971	0.694144		-0.218765	0.894899
			1.0324	-0.917759		-0.724903	-0.535652		0.808904	0.0327501
			0.127345	-1.07429		-0.0464863	0.641782		0.672584	0.639354
			-0.00223224	-0.210596		-0.270102	1.14333		-0.0551999	1.13685
			-0.372692	0.243614		0.0433815	-0.239302		-0.138458	1.14978
			0.79337	-1.08212		1.62544	-0.80379		0.399775	0.783324
			0.340072	-0.699829		0.874041	-0.493443		-0.00710559	1.99934
			0.598605	-0.7502		0.405772	-0.374207		-0.212193	2.15605
			1.42263	-0.746147		0.80011	-0.0703413		-0.170512	0.98336
			-0.710928	-1.2184		0.339305	-0.553463		0.816392	-0.273236
			0.816392	-0.273236		1.2745	-0.572755		0.691394	0.600398
			0.927291	-0.590147		-0.909267	-1.0179		-0.0983556	1.20284
			0.0195566	1.24436		0.397385	-0.652592		0.553838	0.275006
			-0.396072	-0.676026		0.649877	-0.950292		-0.0203203	1.25636
			0.661028	-0.736449		0.694703	0.302661		-0.0111468	1.23382
			0.00110156	0.609455		0.497548	0.084267		0.0195566	1.24436
			0.112846	-0.521415		0.983021	0.70927		0.00110156	0.609455
			-0.283523	-0.784756		-0.301166	0.382692		-0.332916	0.687586
			-0.311544	-0.619044		0.538656	-0.936785		0.142696	1.02963
			0.142696	1.02963		1.0324	-0.917759		-0.475503	0.582496
			0.0829829	-0.644961		1.22507	-0.573688		0.359276	1.06176
			-0.475503	0.582496		0.127345	-1.07429		-0.26755	1.45632
			-0.369257	-1.00035		0.808904	0.0327501		-0.0870223	1.59717
			-1.44076	-1.14895		0.551054	-0.113136		1.13041	0.0136543
			0.230923	-0.827888		0.672584	0.639354		0.169039	1.06755
			-0.497674	-0.683078		1.25436	-0.853542		1.0194	0.646423
			-0.24974	-0.51751		-0.00223224	-0.210596		0.828517	0.815525
			-0.543808	-0.336901		1.15533	-0.363297		-0.0436452	1.99693
			-0.232649	-0.661981		2.22179	-1.25418		0.112477	1.12285
			-1.58647	-0.917053		1.07787	-0.394167		0.686791	0.965816
			-0.97784	-0.421952		0.399775	0.783324		-0.0506954	1.89423
			-0.281916	-0.396989		0.683894	0.471705		-0.176941	1.20796
			0.460491	-0.723503		0.739003	0.131234		0.173278	2.19959
			-0.136301	0.846009		0.821485	-0.602511		0.40509	1.14956
			0.226899	-1.051		0.79337	-1.08212		0.209501	1.23018
			-0.132039	-0.48161		0.340072	-0.699829		0.250523	1.3782
			1.01102	-0.624585		0.978838	-0.389774		-0.20089	1.53389
			-0.729915	-0.680741		0.598605	-0.7502		-0.364346	0.936331
			-0.596103	0.636854		1.42263	-0.746147		-0.321168	1.21729
			1.1411	-0.674375		-0.710928	-1.2184		-0.136301	0.846009
			-0.244543	-0.801701		0.816392	-0.273236		-0.596103	0.636854
			-0.153705	0.269191		0.927291	-0.590147		1.1411	-0.674375
			0.300305	0.657516		0.691394	0.600398		0.341154	1.3432
			-0.0630724	-0.7277		0.891191	-0.0981811		0.316612	0.885861
			0.100836	-0.619795		0.553838	0.275006		-0.153705	0.269191
			-0.327584	-0.679554		0.0195566	1.24436		0.300305	0.657516
			0.848805	-0.879841		1.37117	-0.255855		-0.0630724	-0.7277
			-0.471188	-0.390452		-0.396072	-0.676026		0.617774	0.37262
			-0.275571	-0.48637		0.661028	-0.736449		-0.471188	-0.390452
			-0.33382	-0.507584		0.00110156	0.609455		-0.275571	-0.48637
			0.404613	0.420406		0.112846	-0.521415		-0.33382	-0.507584
			-0.0492748	-0.874756		-0.283523	-0.784756		1.14287	0.458549
			0.224607	0.0104372		0.142696	1.02963		-0.0620145	2.01072
			0.177793	0.426862		0.862034	0.0373235		0.404613	0.420406
			0.3822	-0.436628		0.0829829	-0.644961		0.161234	0.92865
			0.193297	-0.338834		-0.475503	0.582496		0.692752	0.949296
			0.592164	-0.860302		-0.369257	-1.00035		0.177793	0.426862
			0.26596	-0.373548		1.37282	-0.393775		0.154922	1.07751
			-1.19514	-0.739506		0.359276	1.06176		0.193297	-0.338834
			-1.11629	0.43102		-1.44076	-1.14895		0.653907	0.0526066
			0.137133	0.157117		0.101062	0.118208		-0.0503191	1.10714
			0.0558535	-0.424416		0.230923	-0.827888		-1.11629	0.43102
			0.331624	0.774184		1.13041	0.0136543		0.130417	0.719857
			0.43456	-0.505923		1.0194	0.646423		0.137133	0.157117
			-0.0417282	-0.348391		0.828517	0.815525		-0.0429737	2.56883
			-0.303772	-0.693896		0.95458	-0.693241		0.331624	0.774184
			0.302538	-1.06389		0.686791	0.965816		-0.0417282	-0.348391
			-0.133071	0.342952		0.755618	-0.183941		-0.133071	0.342952
			-0.0570665	-0.153202		1.45383	-0.347447		0.0799055	1.72151
			0.799223	-0.81505		0.173278	2.19959		0.963956	0.494893
			0.529123	-0.452749		-0.232649	-0.661981		-0.0570665	-0.153202
			-0.706973	0.536995		0.40509	1.14956		0.529123	-0.452749
			0.7277	0.217092		0.889268	-0.2696		-0.706973	0.536995
			0.456225	0.345487		0.209501	1.23018		0.7277	0.217092
			0.0409682	0.059572		0.576894	0.117904		0.456225	0.345487
			-0.270508	-0.239975		0.250523	1.3782		0.924895	0.0734362
			-0.0199372	-0.198444		0.380166	0.0966697		0.0409682	0.059572
			-0.0115077	0.483695		0.683443	-0.476396		-0.270508	-0.239975
			0.271212	0.0779772		0.405095	0.0853775		-0.0199372	-0.198444
			0.214171	0.237864		0.460491	-0.723503		1.45624	0.186714
			0.116647	0.0627807		-0.136301	0.846009		-0.0115077	0.483695
			0.177162	0.0535473		0.226899	-1.051		0.271212	0.0779772
			0.208695	0.174013		-0.132039	-0.48161		0.214171	0.237864
			0.0204798	0.188837		1.01102	-0.624585		0.116647	0.0627807
			-0.442878	-0.282318		0.286783	-0.755598		0.177162	0.0535473
			0.136782	0.0429579		0.914444	-0.321373		0.208695	0.174013
			0.372631	0.451737		1.41312	-0.823369		0.0204798	0.188837
			0.890825	-0.137344		1.44067	-0.818196		-0.442878	-0.282318
			0.491451	-0.0139766		1.1411	-0.674375		0.136782	0.0429579
			1.22476	-0.391871		-0.244543	-0.801701		0.499011	0.604739
			-0.394806	-0.584706		0.341154	1.3432		0.372631	0.451737
			-0.0228587	0.289255		1.6967	-0.94014		0.890825	-0.137344
			0.783223	0.0398208		0.316612	0.885861		0.491451	-0.0139766
			-0.600997	0.121177		-0.153705	0.269191		1.22476	-0.391871
			0.881022	0.0340427		0.300305	0.657516		-0.394806	-0.584706
			0.680378	-0.925398		-0.0630724	-0.7277		-0.0228587	0.289255
			0.657102	-0.677632		0.100836	-0.619795		0.783223	0.0398208
			0.10671	-0.989222		-0.327584	-0.679554		-0.600997	0.121177
			0.347869	-0.706243		0.848805	-0.879841		0.840457	0.236649
			0.736137	-0.441767		0.617774	0.37262		0.881022	0.0340427
			0.75478	0.224364		-0.471188	-0.390452		0.661681	-0.0827005
			0.743712	-1.19057		-0.275571	-0.48637		0.680378	-0.925398
			0.0321477	-0.830121		-0.33382	-0.507584		1.04287	-0.0759102
			-0.0821533	-1.22425		1.4085	-0.640721		0.347869	-0.706243
			0.649743	0.08231		1.14287	0.458549		0.736137	-0.441767
			0.0307288	-1.08388		0.404613	0.420406		0.75478	0.224364
			0.825872	-1.32514		0.547663	-0.203432		0.0321477	-0.830121
			0.667875	-0.565108		0.692752	0.949296		0.649743	0.08231
			1.09365	-0.797415		0.69347	-0.72486		0.964213	0.0176869
			1.01327	-0.759084		0.850376	-0.439729		0.684388	-0.103661
			0.442518	-0.513522		1.31705	-0.955054		0.0525497	-0.611195
			0.0525497	-0.611195		-0.0492748	-0.874756		0.413776	0.0702058
			0.413776	0.0702058		0.982916	-0.536837		0.247237	0.0225559
			0.247237	0.0225559		0.901666	-0.18903		1.00411	-0.227684
			-0.729058	-1.22688		1.77081	-0.94089		0.719984	-0.195212
			0.719984	-0.195212		0.921351	-0.513126		1.041	-0.00719646
			0.608235	-0.351051		0.224607	0.0104372		0.0375513	-0.603968
			0.0375513	-0.603968		1.47781	-1.05056		0.727286	0.134754
			0.163891	-0.865857		0.177793	0.426862		1.99499	-0.916264
			0.357261	-0.154242		0.3822	-0.436628		0.357261	-0.154242
			0.376194	-0.166873		0.193297	-0.338834		0.376194	-0.166873
			0.491961	0.331882		0.592164	-0.860302		0.491961	0.331882
			0.905719	-1.09007		0.26596	-0.373548		0.905719	-1.09007
			0.930727	-1.26761		-1.19514	-0.739506		0.904041	0.038849
			1.09566	-1.2779		0.653907	0.0526066		-1.25136	-0.877662
			0.314298	-1.16929		0.130417	0.719857		-1.13741	-0.388178
			0.30864	-1.16688		0.137133	0.157117		-1.16329	-0.823217
			-0.0284577	-0.816704		0.869637	-0.146768		0.276493	0.00436731
			0.904041	0.038849		0.0558535	-0.424416		0.706263	0.0519997
			-0.848778	-1.10275		0.331624	0.774184		0.41368	0.11541
			-1.25136	-0.877662		0.43456	-0.505923		-0.0318421	0.394476
			-1.13741	-0.388178		0.524169	-0.0451041		0.389472	0.577765
			-1.16329	-0.823217		0.963253	-0.4436		0.458754	-0.212653
			0.276493	0.00436731		-0.0417282	-0.348391		-0.137174	0.572131
			-0.576023	-0.66877		-0.303772	-0.693896		-0.290389	0.903873
			-0.0318421	0.394476		0.302538	-1.06389		-0.223083	-0.696332
			0.389472	0.577765		-0.133071	0.342952		0.722681	0.539018
			0.0965132	-0.140335		0.963956	0.494893		0.00530432	-1.00381
			-0.0632481	-1.02226		1.82884	-0.845585		-1.37509	-0.75328
			-0.137174	0.572131		-0.0570665	-0.153202		-0.435352	-0.304336
			-0.290389	0.903873		0.799223	-0.81505		-0.11122	0.0206243
			-0.223083	-0.696332		0.529123	-0.452749		0.716638	-0.0845729
			-0.0350428	-0.603709		-0.706973	0.536995		-0.79339	-0.608196
			0.533085	-0.401685		0.7277	0.217092		0.58727	0.171308
			0.0109146	-1.06048		0.456225	0.345487		-0.273018	0.995434
			-0.296264	-0.436513		0.924895	0.0734362		1.04085	-0.228073
			0.00530432	-1.00381		0.0409682	0.059572		0.48816	-0.270861
			-0.752167	-0.370924		-0.270508	-0.239975		0.2132	-0.297348
			-1.37509	-0.75328		-0.0199372	-0.198444		0.413208	0.0895717
			-0.24685	-0.976909		1.45624	0.186714		0.250741	-0.19923
			-0.324598	-0.801039		-0.0115077	0.483695		0.630253	-0.130334
			-0.102855	-0.18375		0.271212	0.0779772		-0.302842	-0.491381
			-0.435352	-0.304336		0.214171	0.237864		0.40057	-0.248872
			0.163575	-0.992955		0.116647	0.0627807		1.10967	-0.364613
			-0.11122	0.0206243		0.177162	0.0535473		-0.445092	-0.0547277
			0.249144	-0.687308		0.208695	0.174013		0.357878	1.12625
			-0.79339	-0.608196		0.0204798	0.188837		0.786126	0.455597
			1.10197	-0.860102		-0.442878	-0.282318		0.724623	0.0169529
			0.48816	-0.270861		0.136782	0.0429579		0.453768	0.0213226
			0.2132	-0.297348		0.499011	0.604739		0.824987	-0.378644
			-0.703805	-0.890756		0.372631	0.451737		0.624355	-0.104367
			0.250741	-0.19923		0.890825	-0.137344		0.230575	-0.689401
			-0.192137	-0.364124		0.491451	-0.0139766		-0.115753	-0.384548
			-0.154384	-0.892439		1.22476	-0.391871		0.226486	0.0652428
			0.630253	-0.130334		-0.394806	-0.584706		0.730864	0.0814058
			0.376002	-0.435582		-0.0228587	0.289255		0.317278	-0.0985695
			-0.302842	-0.491381		0.783223	0.0398208		0.408989	0.234114
			0.40057	-0.248872		-0.600997	0.121177		0.574623	-0.321287
			1.10967	-0.364613		0.840457	0.236649		0.845926	-0.992468
			-0.445092	-0.0547277		0.881022	0.0340427		0.528628	-0.302002
			-0.669439	-0.823954		0.661681	-0.0827005		-0.536195	0.0754256
			0.334078	-0.875365		1.52462	-0.570626		-0.613977	-0.0738295
			0.152393	-0.360452		0.680378	-0.925398		0.517998	0.406566
			0.338658	-0.266846		1.04287	-0.0759102		0.218189	-0.159316
			-0.106203	-0.244068		0.657102	-0.677632		0.230294	0.565642
			-0.492738	-0.842463		0.10671	-0.989222		0.470276	-0.243281
			-0.226684	0.178078		1.74673	-1.01543		0.275042	-0.0473965
			0.084385	-0.56645		1.69464	-1.00358		0.791103	-0.0532866
			-0.457584	-0.0499457		1.65244	-1.25144		0.285995	0.146461
			0.824987	-0.378644		0.347869	-0.706243		-0.186664	0.108044
			0.819453	-0.341266		0.736137	-0.441767		-0.240774	0.574848
			-1.64586	-0.933851		0.75478	0.224364		0.710122	0.371225
			0.230575	-0.689401		0.743712	-1.19057		0.713383	-0.0109666
			-0.115753	-0.384548		0.0321477	-0.830121		0.338808	0.00718376
			0.226486	0.0652428		1.93994	-1.13228		0.322537	0.013056
			0.317278	-0.0985695		1.33039	-0.81191		0.307501	0.496888
			-1.13092	-0.96061		-0.0821533	-1.22425		0.103998	-0.0400436
			-0.393842	-0.503385		0.649743	0.08231		0.451708	-0.209512
			0.574623	-0.321287		0.0307288	-1.08388		0.222318	-0.0534536
			0.845926	-0.992468		0.825872	-1.32514		0.648877	0.352038
			0.528628	-0.302002		0.964213	0.0176869		-0.214856	0.619702
			0.630822	-0.565999		0.667875	-0.565108		0.422754	-0.0998529
			-0.536195	0.0754256		1.09365	-0.797415		0.928636	-0.0743546
			-0.613977	-0.0738295		1.01327	-0.759084		0.951544	-0.144117
			-0.191916	-0.201902		0.442518	-0.513522		-0.661914	-0.362329
			-0.23846	-0.0662926		1.70257	-1.02328		-0.297661	-0.39428
			-0.337253	-0.80219		0.684388	-0.103661		-0.548393	-0.299088
			0.517998	0.406566		1.24162	-0.73212		0.990453	-0.334515
			0.218189	-0.159316		1.76046	-1.25715		0.211511	-0.0688431
			0.470276	-0.243281		1.52439	-0.95646		0.350141	-0.625975
			0.275042	-0.0473965		0.0525497	-0.611195		0.251578	0.738193
			0.791103	-0.0532866		0.413776	0.0702058		0.788792	-0.106732
			0.285995	0.146461		0.247237	0.0225559		-0.83196	-0.434434
			-0.186664	0.108044		1.00411	-0.227684		0.0321852	-0.182858
			-0.240774	0.574848		0.754746	-0.250921		0.813666	-0.936272
			-0.516745	-0.851991		1.54801	-0.811788		0.752721	0.28238
			0.432651	-0.256824		-0.729058	-1.22688		0.15199	-0.359296
			0.336301	-0.687145		0.719984	-0.195212		0.123644	-0.357688
			0.39541	-0.215831		0.608235	-0.351051		0.207497	-0.140538
			0.338808	0.00718376		1.041	-0.00719646		-0.20848	-0.570085
			0.103998	-0.0400436		0.422374	-0.122681		-0.0186481	0.4847
			0.451708	-0.209512		0.0375513	-0.603968		0.48583	0.314296
			0.193926	-0.727827		0.727286	0.134754		0.129953	-0.455124
			-0.259783	-1.26211		1.99499	-0.916264		0.134599	-0.217922
			0.222318	-0.0534536		0.512141	-0.408936		0.311428	0.355293
			-0.0571796	-1.00423		1.04963	0.0267437		0.322447	-0.274954
			-0.873018	-0.830245		0.163891	-0.865857		0.269726	0.639433
			0.0369201	-0.131493		0.357261	-0.154242		0.822414	0.190511
			-1.35335	-0.635459		1.28754	-0.698387		0.581965	0.345324
			-0.066345	-0.0683821		0.376194	-0.166873		0.0351503	0.601981
			-0.214856	0.619702		0.491961	0.331882		-0.0799024	-0.127776
			-0.480218	-0.883883		1.11764	-0.423565		-0.283913	-0.249177
			0.381091	-0.59784		0.905719	-1.09007		0.585859	-0.644453
			-1.18123	-0.750472		0.930727	-1.26761		0.597537	-0.0460478
			0.951544	-0.144117		1.09566	-1.2779		0.215348	0.431654
			-0.292121	0.366599		0.314298	-1.16929		-0.0228586	0.637973
			-0.790693	-0.713081		0.30864	-1.16688		0.810345	0.388346
			-0.661914	-0.362329		-0.0284577	-0.816704		0.119761	0.968342
			0.140363	-0.45948		0.904041	0.038849		0.70177	0.140944
			-0.297661	-0.39428		1.25839	-0.569739		0.949963	0.720245
			-0.548393	-0.299088		-0.848778	-1.10275		0.390503	0.594453
			0.211511	-0.0688431		-1.25136	-0.877662		0.34279	0.56301
			0.350141	-0.625975		-1.16329	-0.823217		0.620048	0.935022
			-0.83196	-0.434434		0.276493	0.00436731		0.68833	1.07306
			-0.826587	-0.848839		0.706263	0.0519997		-0.901917	-0.391459
			-0.534675	-0.465595		0.41368	0.11541		-0.366873	-0.176459
			0.0321852	-0.182858		-0.0318421	0.394476		0.197349	-0.052296
			0.230118	0.0478927		0.389472	0.577765		0.403892	-0.154094
			0.239134	-1.28742		0.458754	-0.212653		0.383513	-0.187549
			0.813666	-0.936272		0.0965132	-0.140335		0.986965	-0.248637
			-0.363627	-1.38783		-0.0632481	-1.02226		0.873801	-0.175491
			-0.260466	-1.28076		-0.137174	0.572131		0.169279	-0.0473756
			-0.148694	-0.980857		-0.290389	0.903873		-0.180715	0.186214
			0.15199	-0.359296		1.32224	-0.723613		0.0535612	-0.197213
			0.123644	-0.357688		-0.223083	-0.696332		-0.0981034	0.703838
			0.207497	-0.140538		0.722681	0.539018		-0.0608137	-0.208577
			0.301773	-0.620452		-0.0350428	-0.603709		0.351484	0.655247
			-0.20848	-0.570085		0.425363	-0.0149786		-0.0364969	-0.880188
			-0.0186481	0.4847		0.533085	-0.401685		0.0931587	0.105285
			0.48583	0.314296		0.254141	0.0240067		0.116846	0.126021
			0.11739	-1.22303		0.0109146	-1.06048		0.296845	-0.192094
			-0.989513	-1.05729		-0.296264	-0.436513		0.34949	0.124362
			0.755495	-1.24035		0.00530432	-1.00381		0.0348802	0.598507
			0.129953	-0.455124		1.41315	-1.11866		0.599176	0.117072
			-0.0363357	-0.759942		0.400131	0.0227575		0.0789021	-0.150963
			-0.138496	-0.653846		0.361143	-0.458324		0.342168	-0.55059
			0.295641	-1.11436		-0.24685	-0.976909		-0.13724	0.224105
			-0.18321	-0.746931		-0.324598	-0.801039		0.198995	-0.304156
			0.134599	-0.217922		-0.102855	-0.18375		0.177767	0.100543
			0.311428	0.355293		0.574266	0.0287202		0.322971	1.07977
			-1.04827	-1.02193		-0.435352	-0.304336		-0.0827642	0.531081
			-0.808537	-0.9925		0.163575	-0.992955		1.04777	-0.0945132
			0.0487884	-0.346932		0.300551	-0.299738		-0.0390387	-0.353387
			0.221692	-0.0731096		0.430366	0.380594		0.318493	0.102582
			-0.115416	-0.394913		-0.11122	0.0206243		0.181447	-0.390159
			-0.0187802	-0.976817		0.716638	-0.0845729		0.299199	0.267936
			0.322447	-0.274954		0.249144	-0.687308		0.0367348	-0.368866
			-0.453381	-0.662773		-0.79339	-0.608196		0.409003	0.0411875
			0.0473376	-0.890302		0.58727	0.171308		0.175343	-0.75699
			0.269726	0.639433		1.04085	-0.228073		0.0147324	0.0392122
			0.0920029	-1.03578		1.10197	-0.860102		-0.269091	0.633207
			-1.02921	-0.444137		0.48816	-0.270861		-0.245082	-0.320873
			-0.0850064	-0.583394		0.2132	-0.297348		1.0572	-0.685162
			-0.379433	-0.0891269		0.419065	-0.154412		0.167115	0.22987
			0.0745654	-0.67635		-0.703805	-0.890756		-0.213239	-0.254682
			0.138187	-0.781015		0.413208	0.0895717		0.123767	-0.620137
			0.581965	0.345324		0.250741	-0.19923		0.229082	-0.611213
			0.0351503	0.601981		0.575823	-0.181802		0.0389211	-0.229668
			-0.327844	-0.66573		-0.192137	-0.364124		0.191263	-0.560232
			-0.0799024	-0.127776		-0.154384	-0.892439		0.207603	-0.549751
			-0.283913	-0.249177		0.630253	-0.130334		-0.0779809	0.17459
			0.585859	-0.644453		0.376002	-0.435582		0.145019	0.0488149
			0.597537	-0.0460478		-0.302842	-0.491381		1.15432	-0.0409635
			-0.0228586	0.637973		0.741732	-0.372019		0.00643803	-0.181587
			0.810345	0.388346		0.40057	-0.248872		-0.0129014	-0.433198
			-0.587478	-1.07855		1.10967	-0.364613		0.296681	-0.21616
			-0.63625	-0.625358		1.31343	-0.892058		-0.0258045	-0.240786
			-0.0394243	-0.177484		0.604774	-0.610721		0.475553	0.505482
			0.0202585	-0.447832		0.312859	-0.741431		-0.0389066	1.60727
			-0.0365713	-0.397345		0.812295	-0.580962		0.330875	-0.3241
			-0.489323	0.109321		-0.445092	-0.0547277		0.141395	0.148154
			-0.369183	-0.466877		0.689874	-0.227952		0.131705	0.0707557
			-0.188616	-0.336018		0.636051	-0.330122		0.262982	-0.0098937
			-0.901917	-0.391459		0.116714	-0.534204		0.961375	0.684678
			-0.524268	-0.304911		0.772043	-0.284883		0.460544	0.600373
			0.171841	-0.606887		0.357878	1.12625		0.0038967	-0.214232
			0.00554173	-0.853467		0.786126	0.455597		0.438421	0.0346799
			-0.366873	-0.176459		0.334078	-0.875365		-0.46526	-0.652009
			-0.171812	-0.301382		0.528547	-0.192724		0.143816	0.553161
			0.197349	-0.052296		0.75309	-0.227356		-0.265417	-0.152635
			0.120345	-1.17242		0.724623	0.0169529		0.327613	0.561271
			0.403892	-0.154094		0.152393	-0.360452		0.396166	0.0712162
			0.383513	-0.187549		0.438923	-0.552781		-0.174755	-0.193402
			0.317723	-0.158144		1.0118	-0.639339		0.193284	0.226922
			0.0992001	-1.20328		0.78936	-0.587301		-0.0608633	5.76074e-05
			0.0678698	-1.21857		0.338658	-0.266846		0.180211	0.147603
			0.986965	-0.248637		1.08601	-0.492775		0.320686	0.672932
			0.873801	-0.175491		-0.106203	-0.244068		0.0226706	-0.651134
			0.169279	-0.0473756		0.616367	-0.2641		0.301566	0.125175
			0.225256	-0.0066224		0.66272	0.021024		0.726454	0.402055
			-0.180715	0.186214		-0.492738	-0.842463		0.494801	0.0441102
			-0.896228	-1.14524		0.453768	0.0213226		0.753842	-0.319593
			0.0535612	-0.197213		0.084385	-0.56645		0.159073	0.127376
			-0.0608137	-0.208577		0.824987	-0.378644		0.102383	-0.216224
			0.351484	0.655247		0.819453	-0.341266		-0.240875	0.231264
			-0.0364969	-0.880188		1.14254	-0.555405		-0.408527	-0.0934404
			0.237483	-0.894433		0.405364	-0.124543		0.374174	-0.442993
			0.0931587	0.105285		0.624355	-0.104367		0.284192	0.769451
			0.116846	0.126021		0.230575	-0.689401		0.720381	0.342641
			0.296845	-0.192094		-0.115753	-0.384548		0.189171	-0.43579
			0.305813	-1.09751		0.226486	0.0652428		0.371382	-0.159123
			0.34949	0.124362		0.493814	-0.153858		0.654928	0.425428
			-0.0163239	-0.459013		0.610036	-0.457998		0.308543	-0.731671
			0.562073	-1.1181		0.730864	0.0814058		-0.494504	-0.734881
			0.0789021	-0.150963		0.317278	-0.0985695		1.10241	-0.597113
			0.0522101	-1.26255		0.408989	0.234114		0.0400858	-0.17999
			-0.468617	-0.990736		0.411897	-0.290182		0.256774	0.0566285
			0.342168	-0.55059		0.933298	-0.488622		0.0362294	-0.395967
			-0.114629	0.0836023		-0.393842	-0.503385		0.739293	0.0704882
			-0.13724	0.224105		0.666452	-0.671289		0.599811	-0.440933
			-0.455823	-0.612715		1.31051	-0.586288		1.02073	-0.0231737
			0.159505	-0.063992		0.574623	-0.321287		0.752813	0.519394
			0.198995	-0.304156		0.407889	-0.818201		1.13473	0.421265
			0.177767	0.100543		1.25806	-0.650887		0.805136	-0.340022
			1.01435	-1.01705		0.845926	-0.992468		0.175874	1.64677
			-0.000845511	-1.28755		0.528628	-0.302002		0.161261	1.09277
			0.0613531	-0.00503023		0.630822	-0.565999		-0.0890158	-0.557313
			-0.0926004	-0.831083		-0.613977	-0.0738295		0.570661	1.16645
			-1.67197	-1.1488		-0.191916	-0.201902		0.960331	0.0525396
			-0.211636	-0.919875		0.643887	0.220131		0.978058	-0.100727
			-0.453325	-0.812278		-0.337253	-0.80219		0.837281	0.606852
			-1.19536	-1.21418		0.639622	-0.194538		0.250109	0.2696
			0.878631	-0.861139		0.517998	0.406566		1.52185	-0.564194
			-0.0827642	0.531081		0.309852	-0.630046		0.629694	0.45415
			-0.321755	-1.17539		0.218189	-0.159316		1.17348	0.0948401
			0.513159	-0.837133		0.874649	-0.444224		0.372797	-0.226921
			-0.912722	-1.0228		0.230294	0.565642		-0.955378	-0.0210382
			0.214099	-0.431255		0.470276	-0.243281		-0.315977	0.597932
			0.367845	-0.434406		0.564813	-0.493409		0.595851	0.918451
			-0.0390387	-0.353387		0.275042	-0.0473965		0.347748	1.18973
			0.318493	0.102582		0.791103	-0.0532866		0.624833	0.611019
			-0.0683381	0.0219432		0.285995	0.146461		0.612994	0.901582
			0.181447	-0.390159		-0.186664	0.108044		-0.769879	0.776123
			0.0367348	-0.368866		0.366942	-0.514471		0.997617	0.533043
			0.409003	0.0411875		0.423653	-0.390671		0.255084	-0.411114
			0.175343	-0.75699		0.432651	-0.256824		-0.724619	0.00322533
			-0.967426	-0.928947		0.518231	-0.387321		-0.269401	1.44746
			0.0147324	0.0392122		0.543158	-0.111442		1.09287	0.14027
			-0.269091	0.633207		0.313605	-0.371486		0.77933	0.919637
			0.651016	-1.09065		0.710122	0.371225		0.839568	0.557759
			-0.245082	-0.320873		0.666936	-0.145825		-0.206803	1.18382
			1.0572	-0.685162		0.605595	-0.0720676		0.327506	0.0590525
			-0.696629	-0.823287		0.336301	-0.687145		-0.0386976	-0.716985
			0.580904	-0.650262		0.713383	-0.0109666		-0.283216	-0.275199
			0.167115	0.22987		0.39541	-0.215831		0.298655	0.0399449
			-0.295514	-0.835594		0.338808	0.00718376		0.943564	0.667225
			0.213581	-0.75476		0.322537	0.013056		1.26561	-0.0490489
			-0.430631	-0.428837		0.307501	0.496888		1.07164	-0.0639614
			0.384588	-0.879276		0.103998	-0.0400436
			-0.728073	-1.10837		0.451708	-0.209512
			-0.213239	-0.254682		0.193926	-0.727827
			0.123767	-0.620137		-0.259783	-1.26211
			0.229082	-0.611213		0.222318	-0.0534536
			-0.207844	-0.508035		0.565081	-0.410597
			0.280933	-0.281631		-0.0571796	-1.00423
			0.00639295	-0.267291		0.648877	0.352038
			0.0389211	-0.229668		0.433502	0.424522
			-0.0544788	-0.916601		0.0369201	-0.131493
			0.191263	-0.560232		-0.214856	0.619702
			0.0386294	-0.881437		1.26417	-0.539556
			0.104161	-0.847235		0.380172	-0.0433298
			-0.403468	-1.04193		0.422754	-0.0998529
			0.207603	-0.549751		0.433161	-0.172107
			-0.0779809	0.17459		0.381091	-0.59784
			0.355817	-0.875367		-1.18123	-0.750472
			-0.37645	-0.131034		0.928636	-0.0743546
			0.0909588	-0.730695		0.951544	-0.144117
			0.570424	-1.10967		-0.790693	-0.713081
			-0.136383	-0.774216		-0.661914	-0.362329
			-1.16093	-0.553515		0.140363	-0.45948
			0.526632	-0.210704		-0.297661	-0.39428
			-1.14604	-1.1015		-0.548393	-0.299088
			-0.358204	-0.812277		0.144928	0.136292
			0.00643803	-0.181587		0.152528	0.380209
			-0.0129014	-0.433198		0.603448	-0.22153
			0.296681	-0.21616		0.990453	-0.334515
			-1.10612	-0.970984		0.970814	-0.591935
			-0.0860434	-1.06144		0.211511	-0.0688431
			0.215639	-0.104347		0.776071	-0.405116
			0.418379	-1.135		0.350141	-0.625975
			-0.34219	-0.857679		0.251578	0.738193
			-0.0258045	-0.240786		0.788792	-0.106732
			-0.536323	-1.22328		0.641077	-0.30549
			-0.0680139	0.0981312		0.361175	-0.109664
			-0.271511	-0.445399		-0.83196	-0.434434
			0.475553	0.505482		0.86929	-0.535225
			0.330875	-0.3241		0.365807	-0.176363
			0.141395	0.148154		0.478078	-0.49816
			0.131705	0.0707557		0.889596	-0.586376
			0.262982	-0.0098937		0.984618	-0.359311
			0.961375	0.684678		1.00329	-0.392789
			0.41299	-0.894642		1.64776	-0.969632
			0.460544	0.600373		0.0321852	-0.182858
			0.0652275	-0.849297		0.282701	0.0308009
			0.0038967	-0.214232		0.679918	-0.0500104
			0.438421	0.0346799		0.698684	-0.319163
			0.741982	-0.495159		1.02197	-0.797079
			-0.46526	-0.652009		0.680973	-0.447457
			-0.258974	-0.661864		0.230118	0.0478927
			0.143816	0.553161		0.239134	-1.28742
			-0.634342	-0.324266		0.813666	-0.936272
			-0.265417	-0.152635		-0.363627	-1.38783
			-0.0370362	-0.710736		-0.260466	-1.28076
			-0.624895	-0.820905		0.752721	0.28238
			-0.271103	-0.691234		-0.148694	-0.980857
			-0.539417	-1.43943		0.15199	-0.359296
			0.327613	0.561271		0.123644	-0.357688
			0.396166	0.0712162		0.207497	-0.140538
			-0.174755	-0.193402		0.301773	-0.620452
			1.28479	-0.841247		-0.20848	-0.570085
			-0.806941	-1.20575		1.2542	-1.05511
			-0.0450225	-0.153061		-0.0186481	0.4847
			-0.0608633	5.76074e-05		0.48583	0.314296
			-0.526802	-0.95776		0.11739	-1.22303
			-0.11604	-0.77766		-0.989513	-1.05729
			0.0226706	-0.651134		0.755495	-1.24035
			0.301566	0.125175		0.129953	-0.455124
			-0.654184	-0.863968		-0.0363357	-0.759942
			-0.362681	-0.94179		0.252816	-0.284229
			-0.121862	-0.974065		-0.138496	-0.653846
			-0.129865	-0.341195		0.295641	-1.11436
			0.348538	-0.83793		0.287158	0.0950905
			0.379725	-0.712542		-0.18321	-0.746931
			0.462098	-0.970327		0.134599	-0.217922
			-0.348632	-0.852138		0.311428	0.355293
			0.153047	-0.42876		-1.04827	-1.02193
			0.753842	-0.319593		-0.808537	-0.9925
			0.159073	0.127376		0.0487884	-0.346932
			0.102383	-0.216224		0.221692	-0.0731096
			-0.0859158	-0.523695		-0.115416	-0.394913
			-0.0816484	-0.178909		-0.0187802	-0.976817
			1.01842	-1.03896		0.322447	-0.274954
			-0.240875	0.231264		0.742725	-0.72239
			0.134133	-0.416773		0.0473376	-0.890302
			-0.408527	-0.0934404		0.269726	0.639433
			-0.10299	-0.510669		0.0920029	-1.03578
			0.593388	-0.607547		0.266031	-0.133065
			0.343776	-0.412295		1.35667	-0.802047
			0.374174	-0.442993		0.225295	-0.193215
			-0.135019	-0.317295		1.07683	-0.647302
			-0.160681	-0.619876		0.0745654	-0.67635
			0.189171	-0.43579		0.138187	-0.781015
			0.371382	-0.159123		0.580216	-0.491754
			-1.42154	-1.1047		0.822414	0.190511
			0.308543	-0.731671		0.581965	0.345324
			-0.494504	-0.734881		0.0351503	0.601981
			1.10241	-0.597113		-0.0799024	-0.127776
			0.0400858	-0.17999		0.400518	-0.0871399
			-0.134242	-0.0114755		-0.283913	-0.249177
			0.256774	0.0566285		0.585859	-0.644453
			-0.522148	-0.653362		0.597537	-0.0460478
			0.0362294	-0.395967		0.215348	0.431654
			-0.138718	-0.534742		0.810345	0.388346
			-0.162431	-0.783533		-0.587478	-1.07855
			0.674956	-0.906687		-0.63625	-0.625358
			0.599811	-0.440933		0.398086	-0.872577
			0.62074	-0.72699		0.70177	0.140944
			-0.628932	-1.0156		1.51653	-0.879593
			0.805136	-0.340022		0.3101	-0.632603
			0.566925	-0.826825		0.389748	-0.64037
			-0.0890158	-0.557313		-0.0394243	-0.177484
			0.18296	-0.904512		0.0202585	-0.447832
			-0.319891	-1.16294		0.949963	0.720245
			1.26251	-0.98887		-0.0365713	-0.397345
			0.250109	0.2696		1.48334	-0.432864
			-1.46563	-0.900142		-0.188616	-0.336018
			0.664092	-0.839754		0.390503	0.594453
			0.247929	-0.769035		0.620048	0.935022
			-0.594763	-0.396318		0.68833	1.07306
			-0.651036	-1.1631		0.575694	-0.38698
			0.372797	-0.226921		-0.901917	-0.391459
			0.642737	-0.760609		0.171841	-0.606887
			-0.364926	-1.09272		0.00554173	-0.853467
			0.404803	-0.176791		0.140441	-0.474707
			-0.955378	-0.0210382		0.224018	-0.253605
			-0.315977	0.597932		-0.366873	-0.176459
			-0.121053	-0.983684		-0.171812	-0.301382
			-0.0745294	-0.687384		0.197349	-0.052296
			-0.479188	-1.22876		0.120345	-1.17242
			-1.73766	-1.16195		0.315848	-0.0979493
			-0.363712	-0.668557		0.403892	-0.154094
			-0.627891	-0.488213		1.07127	-0.401847
			-1.33394	-0.347007		0.379057	-0.515238
			-0.431703	-0.660528		0.383513	-0.187549
			0.345336	-0.369924		0.317723	-0.158144
			0.110539	-0.977848		0.0992001	-1.20328
			-0.993802	-0.856288		0.0678698	-1.21857
			-1.50338	-0.869596		0.386734	0.0451396
			-0.0799115	-1.18186		0.986965	-0.248637
			-1.54795	-0.955552		0.873801	-0.175491
			-1.64308	-1.0274		0.169279	-0.0473756
			-1.84364	-0.907899		0.625186	-0.342168
			-0.308174	-1.15185		0.225256	-0.0066224
			-1.75776	-1.10881		-0.180715	0.186214
			-0.373705	-0.778161		-0.896228	-1.14524
			-1.00811	-0.850446		1.28262	-0.792628
			-0.995367	-0.685856		0.596932	-0.276256
			-1.04227	-1.07593		0.707361	-0.48705
			-1.50149	-1.04839		0.0535612	-0.197213
			-0.872471	-0.947815		-0.0608137	-0.208577
			-0.234898	-0.622763		0.351484	0.655247
			-0.402905	-0.899727		0.720321	-0.530312
			-0.612189	0.25876		-0.0364969	-0.880188
			-0.27705	-0.832717		0.237483	-0.894433
			-1.33308	-0.85049		0.0931587	0.105285
			-0.766971	-0.688027		0.116846	0.126021
			-0.322049	-0.859184		0.296845	-0.192094
			-0.523679	-0.754148		0.305813	-1.09751
			-1.35857	-0.883899		0.34949	0.124362
			-1.01998	-0.543274		-0.0163239	-0.459013
			-0.856207	-0.6812		0.659829	-0.308672
			-0.291283	-1.09835		0.599176	0.117072
			-0.978669	-0.295507		0.562073	-1.1181
			0.132899	-1.11698		0.0789021	-0.150963
			-0.696733	-0.6924		0.0522101	-1.26255
			0.296329	-1.06815		0.921169	-0.709014
			-0.0165054	-0.691928		0.358693	-0.239185
			0.470158	-0.709295		-0.468617	-0.990736
			-1.47486	-0.819874		0.342168	-0.55059
			-1.43117	-0.914984		-0.114629	0.0836023
			-0.665043	-0.112615		-0.13724	0.224105
			-0.110481	-0.854355		0.502157	0.00102607
			-0.799008	0.310293		0.159505	-0.063992
			-0.984152	-0.959972		0.607136	-0.632599
			-0.898493	-1.10638		0.198995	-0.304156
			-0.992526	-0.750977		0.177767	0.100543
			-0.0393694	-0.359895		1.01435	-1.01705
			-0.769879	0.776123		0.322971	1.07977
			-0.479961	0.1211		1.44552	-0.959222
			-0.748047	-0.155291		-0.000845511	-1.28755
			-1.04879	-0.621146		0.0613531	-0.00503023
			0.226564	-0.729275		-0.0926004	-0.831083
			0.0873928	-0.828033		-0.211636	-0.919875
			-1.35374	-0.870809		-0.453325	-0.812278
			-0.0512979	-0.161047		-1.19536	-1.21418
			-0.801817	-0.680498		0.878631	-0.861139
			0.997617	0.533043		-0.0827642	0.531081
			0.255084	-0.411114		-0.321755	-1.17539
			0.707804	-1.20162		0.513159	-0.837133
			-0.800071	-1.05615		0.489818	-0.289776
			-0.381833	-0.790035		-0.912722	-1.0228
			-0.118593	-0.733285		0.214099	-0.431255
			-0.724619	0.00322533		1.04777	-0.0945132
			-0.206777	-0.359085		0.367845	-0.434406
			-0.704998	-0.263621		0.844156	-0.653365
			0.712327	-1.2688		-0.0390387	-0.353387
			-0.278789	-0.331187		0.318493	0.102582
			-0.733353	-0.625008		-0.0683381	0.0219432
			0.0842573	-0.807366		0.181447	-0.390159
			-1.2772	-0.919471		0.53417	0.178425
			-0.193252	-0.260436		0.299199	0.267936
			0.167911	-0.479985		0.0367348	-0.368866
			-0.269401	1.44746		0.409003	0.0411875
			-0.0401693	-0.797578		0.175343	-0.75699
			0.297544	-0.37725		0.0147324	0.0392122
			-1.27681	-0.715237		-0.269091	0.633207
			-0.221185	-0.912275		1.08254	-0.922402
			-0.383053	-0.820517		0.651016	-1.09065
			0.3841	-0.907966		-0.245082	-0.320873
			-0.065382	-0.736646		1.0572	-0.685162
			0.0263681	-0.925802		0.173349	-0.687566
			-0.726016	-0.632986		-0.696629	-0.823287
			-0.781119	-1.06889		0.580904	-0.650262
			-1.25517	-0.997417		0.167115	0.22987
			0.0409047	-0.62184		-0.295514	-0.835594
			-0.792043	-0.524958		0.213581	-0.75476
			-0.135983	-0.888281		1.16318	-0.615721
			-0.378984	-0.156632		0.384588	-0.879276
			0.327506	0.0590525		-0.728073	-1.10837
			-0.0354601	-0.999734		-0.213239	-0.254682
			-0.0386976	-0.716985		0.123767	-0.620137
			-0.511927	0.0197374		0.229082	-0.611213
			-0.0801776	-0.353925		0.280933	-0.281631
			-0.130046	-0.594763		0.00639295	-0.267291
			-0.18529	-0.140883		0.0389211	-0.229668
			-0.506324	-0.82381		-0.0544788	-0.916601
			-1.29576	-1.21448		0.191263	-0.560232
			-0.738687	-0.864923		1.82908	-1.05547
			0.258517	-0.727976		0.0386294	-0.881437
			-0.536513	-0.524499		0.727731	-0.635332
			-0.0376126	-0.549438		0.104161	-0.847235
			-0.609229	-0.937943		-0.403468	-1.04193
			-0.330823	-0.669542		0.207603	-0.549751
			-0.061991	-0.965352		-0.0779809	0.17459
			-0.283216	-0.275199		0.355817	-0.875367
			0.298655	0.0399449		0.145019	0.0488149
			-0.496909	-1.10553		0.0909588	-0.730695
			-0.542621	-0.441632		0.570424	-1.10967
			0.564906	-0.953046		-0.136383	-0.774216
			-0.984086	-0.880875		0.890499	-0.455201
			-0.997447	-0.634687		0.781201	-0.491449
			-0.353621	-1.14499		0.665742	-0.372452
			-1.40499	-0.944684		1.15432	-0.0409635
			-0.969376	-0.306356		0.526632	-0.210704
			-0.688611	-0.552918		-1.14604	-1.1015
			-0.223197	-0.870273		0.443964	-0.623277
						-0.358204	-0.812277
						0.00643803	-0.181587
						-0.0129014	-0.433198
						0.450202	-0.210078
						0.296681	-0.21616
						0.356544	-0.135509
						0.926162	-0.740781
						-1.10612	-0.970984
						-0.0860434	-1.06144
						0.222842	0.0428941
						0.215639	-0.104347
						0.418379	-1.135
						0.129364	-0.520478
						-0.34219	-0.857679
						0.177964	-0.427665
						-0.0258045	-0.240786
						-0.536323	-1.22328
						0.475553	0.505482
						0.330875	-0.3241
						0.141395	0.148154
						0.131705	0.0707557
						0.262982	-0.0098937
						0.961375	0.684678
						0.41299	-0.894642
						0.460544	0.600373
						0.0652275	-0.849297
						0.0038967	-0.214232
						0.438421	0.0346799
						0.741982	-0.495159
						0.197911	-0.100543
						-0.46526	-0.652009
						-0.258974	-0.661864
						0.63637	-0.085788
						0.143816	0.553161
						-0.265417	-0.152635
						-0.0370362	-0.710736
						-0.624895	-0.820905
						-0.539417	-1.43943
						0.327613	0.561271
						0.396166	0.0712162
						-0.174755	-0.193402
						1.28479	-0.841247
						0.63486	-0.325975
						0.904762	-0.392493
						0.193284	0.226922
						-0.806941	-1.20575
						-0.0450225	-0.153061
						-0.0608633	5.76074e-05
						0.180211	0.147603
						0.320686	0.672932
						0.99719	-0.564978
						-0.526802	-0.95776
						-0.11604	-0.77766
						0.0226706	-0.651134
						0.301566	0.125175
						-0.654184	-0.863968
						-0.362681	-0.94179
						-0.121862	-0.974065
						0.726454	0.402055
						0.494801	0.0441102
						0.702025	-0.113585
						0.371347	-0.379649
						-0.129865	-0.341195
						0.167295	-0.098007
						0.440096	-0.325762
						0.348538	-0.83793
						0.379725	-0.712542
						0.462098	-0.970327
						-0.348632	-0.852138
						0.153047	-0.42876
						0.254692	0.0860816
						0.753842	-0.319593
						0.159073	0.127376
						0.102383	-0.216224
						-0.0859158	-0.523695
						0.221809	-0.157743
						-0.0816484	-0.178909
						1.30434	-0.774479
						1.5428	-1.10217
						1.01842	-1.03896
						1.14591	-0.693059
						-0.240875	0.231264
						0.134133	-0.416773
						-0.408527	-0.0934404
						-0.10299	-0.510669
						0.593388	-0.607547
						0.343776	-0.412295
						0.955342	-0.204027
						0.374174	-0.442993
						0.421341	0.0865182
						0.850719	-0.767006
						0.66393	-0.382612
						0.284192	0.769451
						0.720381	0.342641
						-0.160681	-0.619876
						0.189171	-0.43579
						0.371382	-0.159123
						0.654928	0.425428
						0.513324	-0.170405
						0.308543	-0.731671
						-0.494504	-0.734881
						1.10241	-0.597113
						0.937267	-0.248581
						0.0400858	-0.17999
						0.256774	0.0566285
						0.705167	-0.68564
						0.706465	-0.230227
						0.364307	-0.349296
						0.835429	-0.428829
						-0.522148	-0.653362
						0.0362294	-0.395967
						-0.138718	-0.534742
						-0.162431	-0.783533
						0.674956	-0.906687
						0.739293	0.0704882
						0.599811	-0.440933
						0.753451	-0.414647
						0.31429	-0.834772
						0.62074	-0.72699
						1.02073	-0.0231737
						0.752813	0.519394
						-0.628932	-1.0156
						1.13473	0.421265
						0.805136	-0.340022
						1.42292	-0.963729
						0.566925	-0.826825
						1.42348	-0.557073
						-0.0890158	-0.557313
						1.93151	-0.849301
						0.18296	-0.904512
						-0.319891	-1.16294
						0.570661	1.16645
						0.960331	0.0525396
						1.64042	-0.980248
						1.68251	-0.873861
						1.66658	-0.86073
						0.978058	-0.100727
						1.15383	-0.935694
						0.837281	0.606852
						1.26251	-0.98887
						0.691219	-0.492412
						0.250109	0.2696
						1.52185	-0.564194
						0.629694	0.45415
						0.664092	-0.839754
						0.247929	-0.769035
						1.17348	0.0948401
						-0.594763	-0.396318
						1.55278	-1.02054
						1.59103	-0.413123
						1.9679	-1.11777
						0.550033	-0.387229
						-0.651036	-1.1631
						0.372797	-0.226921
						1.66074	-0.897635
						0.864813	0.155081
						0.642737	-0.760609
						-0.364926	-1.09272
						0.404803	-0.176791
						0.69368	-0.529341
						-0.121053	-0.983684
						-0.0745294	-0.687384
						-0.479188	-1.22876
						-0.363712	-0.668557
						-0.431703	-0.660528
						0.345336	-0.369924
						0.110539	-0.977848
						0.229758	-0.656143
						-0.0799115	-1.18186
						-0.308174	-1.15185
						-0.373705	-0.778161
						-1.04227	-1.07593
						-0.234898	-0.622763
						-0.402905	-0.899727
						1.68381	-1.02702
						0.399099	-0.563372
						0.650977	-0.562563
						0.595851	0.918451
						-0.27705	-0.832717
						0.283069	-0.674785
						-0.322049	-0.859184
						0.312092	-0.587551
						-0.523679	-0.754148
						0.436801	-0.759953
						0.446862	-0.668009
						-0.291283	-1.09835
						0.132899	-1.11698
						0.296329	-1.06815
						-0.0165054	-0.691928
						0.470158	-0.709295
						0.867192	-0.332701
						0.578895	-0.635805
						-0.898493	-1.10638
						0.612994	0.901582
						-0.0393694	-0.359895
						0.93963	-0.688488
						0.226564	-0.729275
						0.0873928	-0.828033
						-0.0512979	-0.161047
						1.21621	-0.783675
						0.813927	-0.620484
						0.997617	0.533043
						0.255084	-0.411114
						0.974591	-0.443408
						0.707804	-1.20162
						-0.800071	-1.05615
						-0.118593	-0.733285
						0.303623	-0.751919
						0.712327	-1.2688
						0.257238	0.0132711
						0.0842573	-0.807366
						0.167911	-0.479985
						0.944521	-0.755629
						1.08317	-0.528125
						1.09287	0.14027
						-0.0401693	-0.797578
						0.297544	-0.37725
						0.916488	-0.503067
						0.645974	-0.673241
						0.5016	-0.589873
						0.84225	-0.423656
						1.01536	-0.438875
						1.0314	-0.0265494
						0.77933	0.919637
						1.54752	-0.966046
						0.902849	-0.345365
						1.20167	-0.576231
						-0.221185	-0.912275
						0.839568	0.557759
						0.523891	-0.180404
						0.744952	-0.77916
						0.3841	-0.907966
						-0.065382	-0.736646
						0.23129	-0.479792
						0.680288	-0.456655
						0.0263681	-0.925802
						0.0409047	-0.62184
						-0.135983	-0.888281
						0.327506	0.0590525
						-0.0354601	-0.999734
						-0.0386976	-0.716985
						0.713272	-0.484149
						-0.0801776	-0.353925
						0.168933	-0.760414
						1.00548	-0.664375
						0.258517	-0.727976
						0.389384	-0.643114
						-0.0376126	-0.549438
						0.537482	-0.665277
						0.946389	-0.400079
						0.754702	-0.333593
						-0.609229	-0.937943
						0.792783	-0.633602
						0.886487	-0.206892
						-0.061991	-0.965352
						-0.283216	-0.275199
						0.298655	0.0399449
						-0.496909	-1.10553
						0.523623	0.225606
						1.16553	0.0749905
						0.564906	-0.953046
						0.943564	0.667225
						1.35092	-0.788943
						1.3331	-0.756166
						-0.353621	-1.14499
						1.705	-1.18887
						1.26561	-0.0490489
						1.84938	-0.946061
						1.07164	-0.0639614
						1.84173	-1.04743
						1.87909	-1.09141
						0.487266	-0.346605
						-0.223197	-0.870273
