# Supplementary material for: Cell type-specific calcium imaging of central sensitization in mouse dorsal horn
Source: Nat Commun. 2022 Sep 3;13:5199. doi: 10.1038/s41467-022-32608-2 (PMC9440908; doi:10.1038/s41467-022-32608-2)
Supplement: Supplementary file 4 — Source Data [file 41467_2022_32608_MOESM4_ESM.zip › Figure 3.xlsx]

## Sheet: Fig. 3c
Mediolateral Coordinate (more medial)		0	39.9787	31.5275	48.7003	73.0917	85.2923	83.1289	86.3005	92.6053	104.445	106.1	113.942	116.06	145.38	156.754	164.484	180.302	181.012
Stim	Time (s)	ROI4	ROI3	ROI2	ROI5	ROI1	ROI17	ROI16	ROI6	ROI9	ROI8	ROI7	ROI10	ROI11	ROI18	ROI13	ROI12	ROI14	ROI15
	1	0.019373	0.0438486	0.051566	0.0172475	0.0387081	0.0618533	0.0394978	0.108432	0.028333	0.0677102	0.0943383	0.0814271	0.0339815	0.0552512	0.0614687	0.0364617	0.064374	0.0657998
	2	0.0357772	0.0676831	0.0658956	0.0444853	0.0299215	0.0426969	0.0646043	0.122657	0.0818374	0.0563257	0.072724	0.00660976	0.0547507	0.0486369	0.049827	0.0499138	0.0490279	0.0696483
	3	0.0212433	0.0415393	0.0473079	0.020418	0.0452453	0.00681281	0.0774412	0.0684253	0.0760821	0.0665817	0.0881905	0.0387244	0.0624682	0.0340106	0.0235417	0.0449088	0.0347045	0.0708217
	4	0.0402056	0.0341191	0.0525049	0.0207997	0.0181402	0.024458	0.0284744	0.0581433	0.0983575	0.0574105	0.0472682	0.00984056	0.0424674	0.0324242	0.0624178	0.0499783	0.0434603	0.0820329
	5	0.0358262	0.018406	0.0715106	0.0132167	0.0407319	0.0278839	0.0432379	0.0375209	0.022203	0.0263412	0.0597351	0.0183166	0.0434242	0.0331522	0.0379611	0.00692622	0.0355997	0.0948982
	6	0.0537295	0.0452881	0.0605761	0.0698108	0.041265	0.0104486	0.0488573	0.101098	0.0721337	0.0772268	0.0580908	0.0223259	0.0767878	0.0504332	0.0291637	0.0523023	0.0647287	0.0848548
	7	0.0834878	0.0916463	0.0649946	0.0741097	0.0158367	0.0231761	0.0303116	0.01972	0.0754801	0.0587598	0.102333	0.0468749	0.0590097	0.0246246	0.0731325	0.062804	0.0377276	0.096142
	8	0.062733	0.0756041	0.0556513	0.0281929	0.0444062	0.0321134	0.0510229	0.131944	0.078866	0.0837817	0.0919422	0.0443317	0.0478077	0.062535	0.049231	0.0638313	0.0352469	0.0803844
	9	0.0483688	0.0537442	0.0314593	0.0270645	0.0556427	0.0127064	0.0464088	0.115637	0.0959127	0.0540164	0.0858257	0.0208599	0.0510795	0.0704114	0.0180298	0.0474991	0.0505086	0.0242463
	10	0.0579593	0.0440518	0.0301024	0.0575884	0.0238515	0	0.00409043	0.167159	0.0997852	0.0639044	0.105851	0.00560186	0.0549053	0.0667231	0.0272024	0.0343836	0.00196307	0.0588008
	11	0.0385895	0	0.0381124	0.0350869	0.0205492	0.0129749	0.0227236	0.0800887	0.101971	0.0452702	0.0357832	0.0219516	0.0398132	0.0239948	0.050221	0.0346295	0.0217757	0.0722525
Proximal	12	0.171215	0.217355	0.194011	0.229452	0.0626983	0.0847431	0.0445278	0.111933	0.0944449	0.0521412	0.0775704	0.0294372	0.0622196	0.0589795	0.018118	0.0640567	0.0172934	0.0662399
RF#1	13	0.935858	1	1	1	1	0.739378	0.670925	0.304816	0.612183	0.0723345	0.228154	0.144235	0.165984	0.344046	0.346801	0.0505841	0.106016	0.277462
	14	0.690279	0.648721	0.495747	0.678504	0.65655	0.465896	0.597027	0.313109	0.336984	0.0786795	0.148187	0.102991	0.110922	0.202765	0.260387	0.0337807	0.0575044	0.0909383
	15	1	0.708131	0.462879	0.713399	0.785354	0.239512	0.526759	0.397026	0.268918	0.0569883	0.120308	0.0583335	0.0547507	0.16604	0.157983	0.0597892	0.0614726	0.120605
	16	0.673121	0.369261	0.285605	0.348449	0.613151	0.160529	0.271909	0.173022	0.21308	0.0435412	0.0752913	0.0498943	0.0629919	0.0966984	0.122086	0.0668929	0.059654	0.0376042
	17	0.488135	0.215231	0.153601	0.255582	0.23634	0.0666961	0.159803	0.0843456	0.104041	0.0503482	0.0987837	0.0239874	0.0535792	0.100714	0.120696	0.0860173	0.0267441	0.0305993
	18	0.330413	0.124767	0.0625637	0.142489	0.13379	0.0887042	0.113899	0.137973	0.120066	0.0874496	0.16224	0.0202439	0.0914786	0.104652	0.0432556	0.0704462	0.0755468	0.0670561
	19	0.169958	0.111789	0.0685626	0.13313	0.0981112	0.0545037	0.102416	0.269934	0.114498	0.0998078	0.182124	0.0356441	0.0488568	0.0314702	0.0594632	0.0352997	0.0368631	0.034148
	20	0.186943	0.0855339	0.0541952	0.142202	0.0847717	0.0820248	0.0768081	0.191319	0.152165	0.0811027	0.269424	0.0174525	0.0650903	0.0563592	0.09278	0.0554545	0.0547255	0.0691907
	21	0.0876705	0.0452708	0.055799	0.125662	0.0628317	0.0538156	0.05835	0.289778	0.10148	0.103448	0.247778	0.0184378	0.0427762	0.0420226	0.0296373	0.0530398	0.0726747	0.0273677
	22	0.114122	0.0359821	0.0649946	0.134735	0.0635111	0.0355571	0.0941935	0.389565	0.0893276	0.0711661	0.203221	0.0232317	0.106077	0.113065	0.0244471	0.0653738	0.0439923	0.0446098
	23	0.103842	0.046653	0.0426426	0.134372	0.0678634	0.0307355	0.0866273	0.452809	0.0857542	0.0452385	0.173468	0.027861	0.0641032	0.178065	0.00425772	0.0593966	0.0421259	0.0663074
	24	0.0950427	0.0583227	0.0671173	0.0724285	0.0829748	0.0755374	0.0667698	0.430086	0.142645	0.0422339	0.10467	0.0288189	0.0167591	0.0905625	0.0328457	0.0651394	0.0724323	0.0668552
	25	0.0574725	0.0253311	0.0561828	0.0592882	0.0877533	0.0289933	0.0737246	0.213377	0.119919	0.0269751	0.0707878	0.000933531	0.0533324	0.0539888	0.0534921	0.0762446	0.0287032	0.046908
Intermediate	26	0.0488689	0.0539273	0.0708078	0.0709969	0.0938116	0.16382	0.157114	0.256111	0.278889	0.308692	0.386327	0.342899	0.798617	0.255759	0.0998072	0.096488	0.0795925	0.0787312
RF#2	27	0.0770708	0.0704875	0.155971	0.121918	0.233744	0.616895	1	1	1	1	1	1	1	0.974001	0.276801	0.104414	0.169183	0.166829
	28	0.0464288	0.0679406	0.11371	0.0888534	0.183074	0.489953	0.758536	0.600006	0.666554	0.647074	0.614455	0.667802	0.64211	0.513776	0.164016	0.0863201	0.112887	0.140987
	29	0.0696267	0.137876	0.100035	0.132228	0.211991	0.497014	0.444288	0.451725	0.563872	0.331056	0.612683	0.448466	0.405172	0.299502	0.212392	0.0960328	0.0823821	0.11083
	30	0.0636362	0.123991	0.0666848	0.115651	0.284041	0.371105	0.569142	0.310029	0.541445	0.206143	0.641076	0.593138	0.5731	0.151951	0.124339	0.0713322	0.0707695	0.0701121
	31	0.0580147	0.195958	0.0914697	0.113732	0.305966	0.671821	0.831996	0.229971	0.749596	0.200051	0.725482	0.751734	0.875128	0.136961	0.100082	0.10715	0.0870466	0.0650311
	32	0.0598145	0.174616	0.0855698	0.14046	0.282096	1	0.879388	0.176745	0.814463	0.168524	0.617236	0.720521	0.890003	0.26941	0.124208	0.0758986	0.089092	0.143936
	33	0.0408033	0.152299	0.0557864	0.116975	0.23429	0.553299	0.594097	0.158817	0.620356	0.112798	0.347216	0.525119	0.756304	0.293507	0.156049	0.0828972	0.0614913	0.0755594
	34	0.0225714	0.106857	0.0637602	0.0496796	0.137211	0.213943	0.358317	0.0877208	0.357177	0.0718097	0.285122	0.451352	0.519027	0.16607	0.0807404	0.0605437	0.0396378	0.0484612
	35	0.0137272	0.0721424	0.0719935	0.0230667	0.0819893	0.135209	0.275321	0.131302	0.3635	0.0696209	0.216341	0.631013	0.810808	0.153812	0.065536	0.0404832	0.0731041	0.0475774
	36	0.054849	0.0497233	0.0394945	0.0585265	0.0639637	0.0831537	0.214128	0.0253304	0.168369	0.0809429	0.145487	0.510506	0.552206	0.120404	0.0648422	0.0803726	0.053707	0.0890751
	37	0.041676	0.0744321	0.0562314	0.0278062	0.0935714	0.0766095	0.16923	0.0566108	0.142572	0.0399091	0.132889	0.259049	0.351501	0.124665	0.0694465	0.0680611	0.0446258	0.104354
	38	0.0211501	0.0510542	0.053541	0.0236428	0.0780353	0.0578923	0.107185	0.0349072	0.125892	0.0454185	0.0817766	0.1628	0.246104	0.120318	0.0395749	0.0596722	0.0497794	0.101112
	39	0.024159	0.0347315	0.058329	0.035538	0.0563749	0.0520164	0.133166	0.0446796	0.0735505	0.0489073	0.0729812	0.182206	0.193419	0.0386304	0.0565421	0.0465335	0.0403236	0.0978756
Distal	40	0.0194179	0.0404929	0.0488253	0.0161015	0.065721	0.0339125	0.0978022	0.0676615	0.0993839	0.0298529	0.0586676	0.186278	0.151786	0.0673521	0.0144739	0.0624476	0.0793101	0.0578512
RF#3	41	0.0535095	0.0335666	0.0651676	0.0226071	0.0400539	0.110559	0.140865	0.0252083	0.153609	0.0615561	0.068076	0.182037	0.263912	0.375011	0.923671	0.12346	0.128257	0.608344
	42	0.0248041	0.0124069	0.052085	0.0192272	0.0495991	0.271894	0.389021	0.0979475	0.34487	0.271353	0.144264	0.242508	0.254746	1	1	1	1	1
	43	0	0.0170607	0.0587255	0.00747831	0.0543116	0.160798	0.307404	0.0892226	0.253023	0.159076	0.127294	0.115683	0.210303	0.533715	0.545699	0.743374	0.708673	0.562578
	44	0.0285283	0.0220808	0.0431111	0.0321871	0.0289243	0.09125	0.258656	0.0381536	0.13823	0.0810818	0.139644	0.200222	0.178422	0.259218	0.285271	0.396363	0.4998	0.240036
	45	0.0574809	0.00284166	0.0415434	0.00747831	0.0262605	0.0513088	0.238514	0.0110378	0.130283	0.0419254	0.0591896	0.145068	0.128421	0.106052	0.123677	0.281125	0.207721	0.113338
	46	0.0269393	0.010217	0.0276463	0.0013156	0.0291102	0.037166	0.258897	0.00968402	0.188223	0.0201159	0.0498084	0.103102	0.118577	0.0927335	0.110811	0.19175	0.164162	0.0867082
	47	0.0110251	0.00287659	0.0699808	0.0293464	0.0107917	0.0640543	0.247523	0.0763644	0.119054	0.0476286	0.0324951	0.0861653	0.0505841	0.0953977	0.102453	0.17652	0.103582	0.089972
	48	0.0448784	0.0316131	0.0482702	0.0341786	0.0354205	0.098637	0.155977	0.0429969	0.129265	0.0385718	0.0837767	0.119184	0.133236	0.0770217	0.124354	0.123028	0.068069	0.090862
	49	0.0337038	0.0184658	0.0695734	0.0488346	0.0426225	0.0355962	0.136054	0	0.098524	0.0100765	0.0361571	0.0991747	0.176662	0.0828707	0.0988476	0.101488	0.0819162	0.0576814
	50	0.0540919	0.0326852	0.00327061	0.02015	0.0186996	0.0632116	0.117464	0.0641603	0.146971	0.0445738	0.0782056	0.0638349	0.0766334	0.0564644	0.0562379	0.0668858	0.0269219	0.0563105

## Sheet: Fig. 3e
Time (s)	HT		Time (s)	LT		Time (s)	Airpuff			Stim Timing
0	0.263737		0	0.048816		0	0.0603795			Column	Row	~Stim application (s)
1	-0.01849		1	0.173393		1	-0.0663874			A	1	9
2	0.205979		2	0.335714		2	-0.0436898			B	1	24
3	0.124636		3	0.151531		3	0.0964817			C	1	39
4	0.123053		4	0.032006		4	0.0666672			D	1	54
5	0.108345		5	0.045281		5	0.0313499			A	2	69
6	0.030045		6	0.214985		6	0.0569689			B	2	84
7	-0.0003		7	0.041515		7	0.0335437			C	2	99
8	-0.06993		8	0.041262		8	-0.124545			D	2	114
9	0.094828		9	0.15818		9	-0.255102			A	3	129
10	1.39812		10	-0.07318		10	-0.120646			B	3	144
11	0.501698		11	-0.1271		11	0.123693			C	3	159
12	0.280246		12	-0.06665		12	0.16214			D	3	174
13	0.163913		13	-0.13356		13	-0.0454043			A	4	189
14	-0.03899		14	-0.03232		14	-0.00100849			B	4	204
15	-0.09522		15	0.212673		15	0.188295			C	4	219
16	0.0321		16	0.021987		16	0.18798			D	4	234
17	-0.07654		17	-0.11505		17	0.00859517
18	-0.08504		18	0.126572		18	-0.0412122
19	-0.12587		19	-0.07006		19	-0.0830435
20	-0.06531		20	-0.00727		20	0.00738506
21	0.108423		21	-0.0128		21	0.0673647
22	-0.17565		22	-0.00084		22	0.168471
23	1.23635		23	-0.07341		23	-0.00349426
24	2.4205		24	-0.16936		24	0.00226463
25	2.02353		25	0.101782		25	-0.0500125
26	0.950755		26	0.332029		26	0.112301
27	0.429069		27	0.878043		27	0.223609
28	-0.01339		28	0.467371		28	0.284504
29	0.05188		29	-0.02036		29	0.22753
30	0.150286		30	0.036093		30	0.141768
31	0.052217		31	-0.00524		31	0.0236115
32	0.12791		32	-0.06477		32	0.0765847
33	0.171215		33	0.097077		33	0.178215
34	0.202785		34	-0.07607		34	0.146626
35	-0.00418		35	0.200473		35	0.0174425
36	0.113674		36	-0.013		36	0.0234405
37	0.062659		37	-0.05493		37	0.0172625
38	0.058946		38	0.017685		38	-0.0257315
39	0.351603		39	-0.05148		39	-0.118137
40	0.042825		40	-0.14281		40	-0.0480663
41	-0.0188		41	0.282172		41	0.0343775
42	0.22631		42	0.16649		42	0.0237687
43	0.042914		43	0.09288		43	-0.0364126
44	-0.1925		44	-0.01771		44	0.0619596
45	0.079849		45	0.143508		45	0.144788
46	0.117512		46	0.049859		46	0.164252
47	-0.14012		47	-0.05956		47	0.138466
48	-0.09144		48	-0.06863		48	0.210258
49	-0.02785		49	-0.04116		49	0.128448
50	0.145301		50	0.094838		50	0.0489627
51	0.016575		51	-0.06703		51	-0.022519
52	0.082656		52	-0.05991		52	0.063232
53	0.128969		53	-0.06353		53	0.0253985
54	0.062457		54	-0.1351		54	-0.0657839
55	-0.01863		55	-0.053		55	-0.00196006
56	0.06474		56	-0.05349		56	-0.00359509
57	0.135859		57	0.111539		57	-0.0904929
58	-0.08309		58	-0.06838		58	-0.0675838
59	0.082623		59	-0.01974		59	0.0579631
60	-0.00091		60	0.023013		60	0.0164939
61	0.090333		61	0.112334		61	0.00822937
62	0.055547		62	-0.03207		62	-0.139715
63	0.055431		63	-0.14756		63	0.145832
64	-0.02788		64	0.015693		64	0.387158
65	-0.04975		65	0.203751		65	0.604147
66	-0.05819		66	-0.04391		66	0.263917
67	0.061643		67	-0.00923		67	0.111567
68	-0.01876		68	0.050166		68	-0.0158286
69	3.77336		69	-0.08598		69	-0.0073232
70	4.00672		70	-0.19003		70	0.033711
71	2.44346		71	1.8523		71	-0.0392436
72	1.16059		72	3.44198		72	0.201324
73	0.67722		73	1.99872		73	0.657169
74	0.139195		74	0.79602		74	0.732436
75	-0.02124		75	0.155937		75	0.762685
76	0.015426		76	0.151609		76	0.663012
77	-0.05722		77	0.190161		77	0.706623
78	-0.03509		78	-0.0882		78	0.212564
79	0.127073		79	-0.19658		79	0.24137
80	0.043499		80	-0.10442		80	0.0521303
81	0.109346		81	0.052318		81	0.0339404
82	0.027677		82	-0.02767		82	-0.0704503
83	0.148872		83	-0.08653		83	0.0575369
84	3.63371		84	-0.03473		84	0.070452
85	7.11891		85	0.071395		85	0.107775
86	5.16698		86	4.78027		86	0.170755
87	2.41458		87	5.83663		87	1.15482
88	1.2829		88	3.55107		88	1.83542
89	0.659882		89	1.54852		89	1.75042
90	0.486268		90	0.841001		90	0.628378
91	0.112811		91	0.173735		91	0.293678
92	0.127476		92	0.127408		92	0.115444
93	0.159841		93	0.20698		93	0.241605
94	0.05497		94	-0.11842		94	0.187805
95	-0.03561		95	0.000123		95	0.220261
96	0.130949		96	0.165935		96	0.128047
97	0.187641		97	0.027122		97	0.0700823
98	0.055066		98	0.146397		98	0.0536383
99	1.94899		99	-0.04626		99	0.0808118
100	4.89744		100	0.154096		100	0.135891
101	3.08663		101	0.321752		101	-0.021249
102	1.31323		102	0.314819		102	0.000982943
103	0.2898		103	0.206039		103	0.199781
104	0.287238		104	0.108016		104	0.390894
105	0.104812		105	0.211394		105	0.188453
106	0.109016		106	0.157679		106	-0.0593855
107	-0.00886		107	-0.01686		107	-0.0368146
108	0.012269		108	0.072358		108	0.22401
109	-0.16318		109	-0.04103		109	0.266525
110	-0.00934		110	0.041616		110	0.0335643
111	0.076365		111	0.036405		111	-0.0721154
112	-0.06143		112	0.206418		112	0.0545481
113	0.136023		113	0.081468		113	0.162486
114	0.310202		114	-0.01444		114	0.0831032
115	0.062722		115	-0.12513		115	-0.053414
116	0.122543		116	0.00357		116	0.0268959
117	0.097561		117	0.140556		117	0.166103
118	0.093282		118	0.216071		118	0.240195
119	0.312875		119	0.329161		119	0.285211
120	0.234317		120	-0.05888		120	0.377958
121	0.291803		121	0.12639		121	0.337107
122	-0.0113		122	-0.00346		122	0.146535
123	0.206182		123	-0.16217		123	0.127061
124	0.044327		124	-0.00168		124	-0.0292169
125	0.21832		125	0.051681		125	-0.018331
126	0.0012		126	-0.09316		126	0.119786
127	0.245234		127	0.054116		127	0.299995
128	0.136994		128	0.05086		128	0.260542
129	2.74987		129	0.442663		129	0.293062
130	6.10326		130	0.805542		130	0.550943
131	5.28111		131	5.60046		131	1.17227
132	2.94809		132	6.08828		132	1.61991
133	1.64519		133	3.37876		133	1.32543
134	0.513459		134	1.44816		134	0.693162
135	0.546482		135	0.637678		135	0.384365
136	0.245249		136	0.345604		136	0.333238
137	0.113532		137	0.310328		137	0.0622638
138	0.110954		138	0.357447		138	-0.0355929
139	0.129327		139	0.184032		139	0.0253853
140	0.165917		140	-0.08391		140	0.177618
141	-0.01107		141	0.11009		141	0.0317923
142	0.167167		142	0.036422		142	0.134187
143	0.132297		143	0.157454		143	0.18236
144	0.398604		144	-0.08688		144	0.207337
145	6.02457		145	0.028671		145	-0.0775038
146	5.22852		146	1.36843		146	0.186246
147	2.97702		147	3.13836		147	0.850552
148	1.55464		148	2.05406		148	1.19622
149	0.780092		149	0.438023		149	0.850624
150	0.389577		150	0.810802		150	0.302272
151	0.181232		151	0.367324		151	0.0100974
152	0.121723		152	0.263381		152	-0.0443598
153	-0.06479		153	0.131843		153	0.163372
154	0.002556		154	-0.01146		154	0.368447
155	-0.13791		155	0.058036		155	0.175151
156	0.03834		156	-0.09079		156	-0.0374256
157	-0.06159		157	0.032158		157	-0.112703
158	-0.11649		158	0.031313		158	-0.155062
159	1.00545		159	-0.26241		159	-0.116249
160	3.28394		160	0.192743		160	0.0799255
161	1.43651		161	0.498989		161	0.295016
162	0.630389		162	0.29348		162	0.229912
163	0.356651		163	0.175692		163	0.115693
164	0.171941		164	0.201361		164	0.149108
165	0.180092		165	-0.11811		165	0.115584
166	0.070778		166	-0.08234		166	0.159131
167	0.14578		167	-0.10089		167	0.210191
168	0.203332		168	-0.03772		168	0.211407
169	-0.07858		169	-0.09001		169	-0.0947813
170	-0.1538		170	-0.06246		170	-0.230005
171	-0.12237		171	-0.16083		171	-0.143112
172	0.087995		172	-0.00476		172	-0.0427426
173	0.085919		173	0.110844		173	-9.90571e-05
174	0.068965		174	-0.00068		174	0.0652907
175	0.083646		175	-0.07551		175	0.0908262
176	0.333729		176	-0.0437		176	0.154694
177	0.13652		177	0.02813		177	0.0411666
178	0.139288		178	0.067153		178	0.0912176
179	0.069811		179	-0.15005		179	-0.027797
180	0.003689		180	-0.28947		180	0.113589
181	0.183751		181	0.121631		181	0.150825
182	0.170987		182	0.529197		182	0.250247
183	-0.02468		183	-0.00838		183	0.257087
184	-0.01592		184	0.13494		184	0.273097
185	0.078189		185	-0.02778		185	0.245435
186	0.066745		186	0.09289		186	0.0611525
187	0.200572		187	-0.13155		187	0.0231238
188	-0.05331		188	-0.08017		188	-0.0219993
189	0.781785		189	-0.07161		189	0.0838995
190	4.83463		190	-0.04442		190	-0.0100674
191	3.3496		191	0.233144		191	0.448504
192	2.07102		192	0.068167		192	0.93822
193	1.10897		193	-0.0154		193	0.875799
194	0.446922		194	-0.14873		194	0.281437
195	0.407527		195	-0.15778		195	0.139347
196	0.20698		196	0.042469		196	0.411861
197	0.125168		197	-0.21977		197	0.451973
198	-0.15409		198	0.091797		198	0.41634
199	0.008335		199	-0.0504		199	0.265781
200	-0.11856		200	-0.02081		200	0.267786
201	-0.13147		201	0.18798		201	0.070958
202	0.00356		202	0.132433		202	-0.0227768
203	0.103957		203	-0.00674		203	-0.113926
204	0.052517		204	0.295787		204	0.0588558
205	3.10085		205	-0.07032		205	0.0782454
206	3.0305		206	0.162023		206	0.193036
207	1.75217		207	1.16499		207	0.238827
208	0.556221		208	0.454905		208	0.296006
209	0.295382		209	0.303832		209	0.0762121
210	0.293717		210	0.126082		210	0.0614103
211	-0.17066		211	0.062599		211	0.0757731
212	0.171376		212	0.086842		212	0.113766
213	0.10304		213	-0.0425		213	-0.109758
214	0.172496		214	0.112664		214	-0.110635
215	-0.21901		215	-0.07828		215	0.0095316
216	-0.04364		216	0.0765		216	0.0574833
217	-0.02868		217	-0.0481		217	0.0373387
218	0.01904		218	-0.02987		218	-0.0496964
219	0.407701		219	-0.08846		219	-0.0770114
220	2.87399		220	0.195421		220	0.0593113
221	3.03803		221	0.165558		221	0.169012
222	1.53298		222	0.199142		222	0.240956
223	0.604964		223	0.043977		223	-0.0278759
224	0.333023		224	-0.0086		224	-0.0864151
225	0.270519		225	0.166818		225	-0.0135626
226	0.177374		226	0.043748		226	0.178425
227	-0.00031		227	-0.08642		227	0.06889
228	0.136286		228	0.053069		228	-0.100541
229	0.090279		229	-0.14779		229	-0.0102939
230	0.054926		230	0.19212		230	0.0855884
231	-0.08901		231	0.017187		231	0.133869
232	0.173402		232	-0.04367		232	0.0933657
233	0.051471		233	0.00999		233	0.166743
234	0.262974		234	-0.00014		234	0.0497434
235	1.48438		235	-0.03371		235	-0.0353961
236	0.944754		236	0.315532		236	-0.0149959
237	0.337425		237	0.210292		237	0.206314
238	0.130939		238	0.262767		238	0.111986
239	0.067978		239	0.270915		239	0.00298497
240	0.181442		240	0.079204		240	-0.0510689
241	0.184616		241	0.097363		241	0.0459294
242	0.160937		242	0.147694		242	0.0327929
243	0.177916		243	0.096608		243	0.161876
244	0.081475		244	-0.03521		244	0.228592
245	0.099301		245	0.096279		245	0.263167

## Sheet: Fig. 3f
HT	LT	Airpuff
6	2.5	2
7.5	8	7
5	7	4
7.5	8.5	5
12	9	8
11	5	4
13.5	7.5	9
5.5	6.5	2
12	7.5	6
4	5	3
6.5	7	4
6	8	2
5.5	5.5	2
0.5	0.5	1
3	3	3
6.5	6.5	5
11.5	7.5	6
1	2	6
1	1.5	3
1	0.5	2
4.5	4	2
4.5	0.5	4
2	2.5	4
4	4	8
8	6	4
6	2.5	2
5.5	1	2
8	8	8
4	5.5	7
6	6	6
1.5	2	1
2	2	2
1	2	3
1	1	1
8.5	7.5	2
9.5	6	7
2	3	2
4.5	4	5
7.5	4.5	2
9	4.5	2
6.5	0.5	1
14.5	14	12
8	5	1
2	0.5	3
5.5	3.5	6
4.5	3	5
7.5	5.5	7
2.5	3.5	1
5.5	4	3
4	6	3
1.5	5.5	1
5	3.5	6
11.5	5	3
6.5	6.5	4
0.5	1.5	1
15	9.5	7
11.5	5	4
1	1	1
3.5	2	3
1.5	4	1
5	7.5	2
0.5	1	2
2	2	1
15	10.5	7
10	7.5	10
10	6	5
8.5	5.5	3
9	7.5	3
0.5	2	1
5	1.5	2
5.5	2	2
1.5	3	1
13.5	9.5	10
6	3.5	1
9.5	4	5
6	3	5
3.5	5	5
4.5	2	2
2	2	1
4.5	5.5	1
5	4.5	4
6	2.5	2
3	1	2
5.5	3.5	1
0.5	1	3
1	2	1
1.5	2.5	3
5	3.5	2
5	7.5	5
12	6.5	3
3	2.5	3
3	3.5	2
4	3.5	2
12	5.5	6
5.5	5.5	6
11.5	8	5
11.5	7	2
13	9	6
2	0.5	1
2	2	2
12	7	6
14.5	10	2
8.5	5	6
1.5	2.5	1
13.5	8.5	2
1	1	1
4.5	6	3
4.5	9	5
1.5	0.5	1
8	4	3
2	0.5	2
3.5	1	1
6	6	1
4.5	4	3
3.5	6	2
6	4.5	3
0.5	0.5	1
2	2	1
1	3.5	1
5	4.5	2
10	8	7
1	1	1
1.5	3.5	1
3	1	1
2.5	1	3
4.5	2	2
5.5	2.5	1
4.5	5	5
0.5	2	3
3.5	2	1
9	5	2
5	3.5	2
1.5	0.5	1
4	2.5	3
2	4	1
2.5	2	2

## Sheet: Fig. 3h
Depth	HT RF Size
0.5	4.0145
2.5	3.666
4.5	4.08127
6.5	5.34692
8.5	4.84977
10.5	4.02213
12.5	4.32623
14.5	4.02638
16.5	4.20401
18.5	3.13937
20.5	2.82501
22.5	2.5789
24.5	2.16778
26.5	2.64081
28.5	2.57897
30.5	3.08298
32.5	2.96406
34.5	2.58569
36.5	2.87618
38.5	2.76933
40.5	3.04569
42.5	2.43662
44.5	2.82043
46.5	3.0155
48.5	1.3439
50.5	1.45775
52.5	0.69425
54.5	1.43275

## Sheet: Fig. 3i
Lam I	Lam II
3.26427	2.38701
4.5659	2.67336
3.79427	2.35417
1.89474	1.23039
