# Supplementary material for: Cell type-specific calcium imaging of central sensitization in mouse dorsal horn
Source: Nat Commun. 2022 Sep 3;13:5199. doi: 10.1038/s41467-022-32608-2 (PMC9440908; doi:10.1038/s41467-022-32608-2)
Supplement: Supplementary file 4 — Source Data [file 41467_2022_32608_MOESM4_ESM.zip › Figure 4.xlsx]

## Sheet: Fig. 4b
OXT#1	OXT#2	OXT#3	OXT#4	SP#1	SP#2	SP#3	SP#4	GRP#1	GRP#2	GRP#3	GRP#4	CCK#1	CCK#2	CCK#3	CCK#4	TRH#1	TRH#2	TRH#3	TRH#4	NMB#1	NMB#2	NMB#3	NMB#4	NKB#1	NKB#2	NKB#3	NKB#4	Oxo#1	Oxo#2	Oxo#3	Oxo#4
0.581152	-0.13375	-0.05783	0.174671	0.182206	-0.1472	0.097316	0.127773	-0.02167	-0.02896	0.445905	0.328549	0.314471	0.17819	0.175883	-0.03736	0.156024	0.061472	0.489565	0.411819	0.636108	0.081075	-0.00065	-0.15819	-0.16049	0.261639	-0.20893	-0.22544	0.054329	0.194634	0.151465	-0.10288
0.701892	0.056987	0.029581	0.38597	-0.02667	-0.02898	0.244553	-0.20615	-0.18733	-0.28679	0.782172	0.037148	0.114314	0.117778	0.189809	-0.01178	0.199784	0.155322	0.256198	0.66776	0.250542	0.081611	0.08363	0.02658	-0.05316	-0.17347	-0.09261	0.032087	0.08989	-0.02369	0.10131	-0.02654
0.542371	0.055779	0.087352	0.333546	-0.06953	-0.0291	0.049618	-0.15727	-0.20853	0.142607	0.111186	-0.00145	0.456902	0.132848	0.325102	0.092231	0.668418	0.09263	0.468595	0.649022	0.327744	0.449431	0.083057	0.13159	-0.07973	0	-0.20858	-0.06441	0.251309	-0.07267	-0.05858	-0.0512
1.09153	0.107021	-0.02875	0.333086	0.390587	-0.0867	-0.14628	-0.09915	0.104925	0.08428	0.226627	0.331435	0.688118	0.00039	0.094656	-0.00918	0.669271	0.031557	0.894773	0.7474	0.424401	0.409404	0.016615	0.157855	-0.01432	0.022819	0.186459	0.131222	-0.12495	0.024961	0.041622	0.024551
0.420249	0.112463	0.043699	0.297904	0.278907	0.207419	-0.07265	0.05924	-0.04156	-0.11536	0	0.55474	0.630602	-0.10373	0.189441	-0.11972	0.267726	0.062293	0.404401	0.786496	0.288416	0.428669	0.083057	-0.02694	0.160143	-0.2171	-0.04607	0.130066	0.035601	0.04835	0.151581	-0.00067
0.489839	0.16791	0.145725	0.350788	0.152853	0.11929	0.000212	-0.03876	0.000259	-0.11545	-0.22073	0.126951	0.371665	-0.07333	0.392863	0.174268	0.24469	0.37742	0.724793	0.845383	0.366358	0.32672	0.084351	0.212055	-0.10682	-0.02084	0.467171	0.03345	0.196444	0.049285	0.039608	-0.20605
0.715015	-0.11061	0.17348	0.332626	-0.02733	0.502317	0.097649	0.029411	0.18801	0.027237	-0.33327	-0.18227	5.18897	0.574709	2.91248	-0.02747	0.11141	0.124188	0.277128	0.747905	0.077448	0.490755	-0.11677	-0.07911	-0.05316	0.478906	-0.00028	0.322443	0.071356	-0.24424	-0.04908	0.102188
0.87777	0.129569	0.086977	0.157966	0.097289	0.265091	0.074508	0.088031	0.145669	0.217322	0.222276	0.238558	5.7633	2.04873	4.84597	5.55336	0.310319	0.405739	0.468864	0.432344	0.097125	0.367933	0.217609	0.052844	0.079715	0.349375	0.304224	0.128394	0.072348	0.073928	-0.0093	0.024551
0.818709	0.352438	0.116865	0.349737	-0.04136	0.324961	0.245036	0.01964	0	-0.08212	0	0.290617	5.79176	2.3447	5.29227	12.1843	0.646527	0.219258	0.53252	0.903279	0.077448	0.163222	0.217445	0.369935	-0.09371	0.000854	0.186958	-0.16145	-0.12549	-0.12228	-0.10221	-0.15429
0.512547	0.111328	-0.01407	0.438252	0.319012	0.294841	0.000961	0.22539	0.042061	-0.02856	0.668181	0.146305	4.15844	1.70943	5.02127	11.9717	0.668733	0.311889	0.426003	1.17947	0.385557	0.163725	0.167236	0.342653	0.213463	0.588958	0.140669	0.03345	0.142374	0	-0.14892	0.153487
0.695275	-0.03654	0.1455	0.666587	0.140371	0.148749	0.172623	-0.04878	0.167249	-0.11168	-0.11109	0.163966	5.30291	2.44645	4.32003	12.1442	0.623658	0.061894	0.576188	0.982732	0.153883	0.716119	0.451648	0.263883	0.079898	0.239875	0.023511	-0.09619	0.375557	0.611688	0.000224	0.025433
0.613678	-0.0367	0.246976	0.17543	0.167541	0.295984	0.147027	0.069111	0.125167	-0.02808	-0.33192	-0.09139	5.39015	2.13779	4.52806	11.3431	0.714428	0.531545	0.492136	1.02244	0.25078	0.327625	0.301034	0.13297	0.11992	0.044479	0.186351	-0.06359	0.161319	0.29416	0.04986	-0.10315
0.961449	0.074055	0.116802	0.352005	0.098181	0.265833	0.092584	0.147826	-0.02158	0.334279	-0.22218	0.127931	5.18828	2.13703	3.9517	11.7502	0.467151	0.313109	0.747019	1.29887	0.365742	0.123041	-0.21645	0.422779	0.013627	0.000854	0.16327	0.258888	-0.01756	-0.121	-0.02549	-0.23218
0.818394	-0.27812	0.159943	0.386141	0.262831	0.294841	0.787982	0.265868	0.145388	0.166603	-0.33192	3.06438	5.05294	2.32931	4.64797	11.1361	0.455131	0.532343	0.810404	1.0231	-0.01941	0.265262	0.885623	0.264561	0.080245	0.219313	0.303213	0.065655	0.196211	-0.12164	0.033441	0.170589
0.838878	0.056075	0.247539	0.439913	0.44528	0.855854	0.224547	0.157643	0.375934	-0.3063	0.00145	6.05922	5.70634	2.52053	4.79291	11.3028	0.500597	0.154924	0.405063	1.30041	0.039117	0.26554	1.50473	0.185137	0.17377	0.129964	0.232724	-0.25807	0.267866	-0.02432	0.007904	0.195948
0.470158	0.055662	0.131245	1.90209	0.28176	0.562187	0.074039	-0.17092	2.63252	0.249132	1.78507	5.69549	5.33064	2.55078	4.57892	12.2738	0.4338	0.031434	0.553868	1.2006	0.116365	0.346914	1.56835	0.10535	0.14615	0.218643	0.279736	-0.03139	0.035134	0.07363	-0.04983	0.226993
0.592971	0.148726	0.174573	1.79536	0.332897	0.827618	0.075132	1.31329	3.88565	0.167133	4.90776	6.31548	5.16592	2.03365	4.47219	11.5602	1.07065	0.562493	0.683169	0.905778	0.385917	0.654436	1.77254	0.210361	0.15996	0.282554	0.140323	0.129977	0.035602	0.219595	0.057327	-0.15026
0.615158	-0.05594	0.01495	1.97137	0.445454	0.944733	0.550684	3.55564	3.23814	0.194184	3.90631	5.34581	5.27699	2.18225	4.2582	11.1082	0.934651	0.18688	0.747256	1.37683	0.423907	0.531579	2.07475	-0.02728	0.186885	0.391896	0.327313	0.259426	0.339874	-0.04897	-0.11772	0.302005
0.859216	-0.09289	0.290323	1.9198	0.417493	1.03281	0.525278	4.88894	3.17469	1.89802	3.68268	6.11362	5.33243	2.46135	4.7532	11.3109	0.752153	-0.12623	2.15658	1.33839	0.424671	0.75669	2.2428	0.448003	0.079715	0.435521	0.115643	0.389537	0.161506	0.098889	0.071335	0.20071
0.737777	0.186344	2.12284	1.63773	0.987617	1.27081	3.10916	5.01816	3.48697	3.63991	3.90631	5.62013	4.04716	2.21182	4.66002	11.3618	0.615256	0.125807	4.55047	1.29903	0.076754	0.102454	3.22985	0.185355	0.066947	0.348542	0.070475	0.130032	-0.08942	-0.07329	0.083072	-0.07455
0.431446	0.63074	3.7076	1.707	4.46347	0.562187	6.06963	5.22802	3.48713	5.34941	4.24403	5.49386	3.32111	2.4436	4.63031	12.4747	0.820142	5.57964	4.91377	1.35881	2.3543	0.449413	4.20024	0.394686	0.174117	0.414417	0.046686	0.227575	0.286274	0.195569	-0.11455	0.100578
2.56303	0.519447	4.82724	1.77832	6.80994	0.886376	7.1757	5.07912	4.32291	5.64522	5.0233	6.15016	3.71322	1.62825	4.49667	11.6764	2.80624	4.48014	5.42617	3.24411	6.37302	1.35078	4.50711	0.7379	0.053485	0.152021	0.769359	0.065642	0.267005	0.269517	-0.04934	0.275398
4.18845	5.20268	4.95909	1.42606	6.42794	2.71742	6.82464	4.81895	3.48625	5.78183	4.23823	5.56664	4.63356	1.7447	4.36296	11.304	2.96677	3.47934	4.33659	8.64599	7.99512	2.37581	5.93548	6.07565	0.133035	0.021036	3.05663	0.551171	1.11663	0.001274	-0.00796	1.90648
4.76157	5.64944	4.69727	2.00662	6.90872	2.95568	6.09463	5.00861	3.45994	5.43016	2.79087	4.76358	4.6253	1.93157	4.56818	11.3294	2.87402	1.9122	5.08439	10.9733	7.64782	2.6813	7.60476	5.41595	0.11959	0.369809	3.89735	0.452346	1.8334	0.024006	-0.14796	2.70871
4.45001	6.76527	4.79798	1.93778	7.14973	3.66389	5.74435	5.65663	3.29434	4.99415	3.57159	5.14708	3.88209	1.83	4.14794	11.3989	3.21699	1.40895	3.82474	10.7624	9.07661	2.7442	7.63978	6.60438	2.39309	1.04699	3.85067	0.81769	1.60339	0.244556	0.501543	2.98481
5.77492	6.56167	4.72634	1.33849	6.45601	3.605	5.92013	4.74177	3.33535	4.96433	4.0203	5.89697	4.80095	2.17749	4.37399	11.9526	2.76107	1.34546	4.82805	10.0814	8.246	3.19583	7.08021	7.42599	5.47194	6.65346	4.24635	2.30531	1.44499	0.074247	3.02617	3.35966
4.61805	5.68686	4.31844	2.06067	6.92365	3.30934	6.04478	4.82128	3.8959	5.80679	5.24693	5.38586	3.71239	1.68702	4.22142	11.1631	2.71514	0.844232	4.97857	9.81222	7.62765	2.62131	5.59831	7.58315	6.51628	8.83609	4.57306	3.57776	1.74452	1.93555	3.69179	3.08334
4.94017	6.15111	4.28956	1.70807	6.98059	3.60588	6.04509	4.81116	3.3967	6.02352	3.01595	5.78785	4.38266	1.56241	4.17774	11.1045	2.30396	0.470871	4.18803	10.9733	7.89695	2.76508	4.88304	7.71577	6.46279	7.7891	4.73686	5.84982	1.46239	3.42876	4.35733	2.15459
4.57574	6.45039	4.91539	1.95504	6.71214	3.42923	6.19561	4.84128	3.1282	5.48114	2.56289	5.51168	3.8517	1.93582	3.72753	11.225	2.48833	0.751202	4.58357	9.85552	7.60846	2.29387	4.20201	8.35122	6.2614	8.35735	4.38726	5.61707	1.60247	3.72119	4.38634	1.65947
4.869	6.95126	4.66765	1.84939	6.47281	3.48606	5.81977	4.90091	3.21102	6.29454	3.01025	5.49629	4.07452	1.87759	4.21781	10.9795	2.73841	0.218038	3.20215	10.0233	7.58903	3.01243	3.7267	7.68609	6.76995	9.33932	4.45713	7.42798	1.56726	4.03759	4.08779	1.00378
4.05256	6.81987	4.04237	1.90274	6.16	3.8173	4.94149	5.02107	2.70425	6.45909	1.67253	5.2936	4.55005	1.76166	4.2696	10.8845	2.85181	0.312287	1.65403	7.42573	8.26568	2.76455	3.48725	6.60326	6.95804	9.36368	4.48092	5.45211	1.30329	3.25615	4.48612	0.61133
4.43015	6.48651	4.20235	1.76142	6.67021	3.39625	5.74467	4.48855	3.13353	5.53543	1.22566	5.20521	4.18684	1.99115	3.76509	10.8081	2.35061	0.218437	0.391714	4.53638	8.03273	2.7027	2.69465	6.52598	6.9841	8.64357	3.73294	6.35208	1.42687	3.64855	3.80093	0.464332
5.19252	7.24628	3.99924	1.76123	5.69501	3.49449	5.97097	4.96616	3.15461	4.90979	1.78394	5.68009	4.29879	1.64664	3.72709	10.6821	2.51178	0.374979	0.412244	2.64943	8.14959	2.02644	2.2649	6.73768	6.44933	7.115	3.24242	5.92173	1.30266	2.52068	4.46921	0.171029
3.67836	6.48532	3.99867	1.99136	6.67058	3.28019	5.76961	4.66421	3.2759	5.83479	0.781396	5.44447	4.02017	1.60204	4.04377	10.0534	3.09618	-0.06351	0.239524	1.72503	8.22632	2.45772	1.76354	7.50237	6.67591	7.87733	3.70975	6.78327	1.68975	1.54075	4.19208	0.341546
4.72338	6.18801	3.22766	2.00764	5.87839	3.03646	5.54491	4.21235	3.1525	5.45195	1.11264	5.55409	3.4045	1.51733	3.68731	11.4186	2.47017	0.438094	0.52196	0.701713	7.81973	2.31317	1.52092	8.11258	6.36839	7.35558	3.66368	5.85624	1.3552	0.367652	3.54591	-0.17156
2.7792	6.70803	3.99905	1.64697	6.24629	3.18991	5.79483	4.42294	2.86603	4.90942	1.34062	4.51282	4.01692	1.84877	3.83201	10.4227	2.26007	0.4369	0.261742	0.66158	6.50657	2.51956	1.50273	7.21393	7.0904	6.61279	3.40672	5.49134	1.46133	-0.04872	4.00058	-0.12311
1.9221	6.9128	4.04162	1.96906	5.69446	3.09354	4.94214	4.50436	3.03065	4.66334	1.0029	5.8128	3.23605	1.37054	3.10511	10.6337	1.16385	0.28193	0.217972	0.500791	7.06834	1.8425	1.22609	7.42461	6.83673	7.90012	2.75367	6.35419	1.01998	-0.17127	3.34397	0.040308
1.83932	6.2796	3.44634	1.82621	5.93656	3.09848	5.86996	4.05212	2.90751	5.09845	3.45615	5.22309	3.34724	1.34305	3.871	10.06	0.790467	0.12452	0.021215	0.521251	7.43658	2.06845	0.794846	6.34154	6.3677	6.72044	3.31288	5.98801	1.65423	0.146509	2.93828	-0.05679
2.65427	6.72631	3.24248	1.61212	5.3428	2.61223	5.36815	3.67688	3.74736	4.66412	2.78652	5.09288	3.18065	1.38403	3.22409	9.86026	0.558089	0.062607	0.501158	0.541835	6.89496	2.08933	0.915989	7.0278	7.0904	8.42179	3.68777	6.03271	1.61749	0.071673	2.99436	0.016509
4.64187	5.53288	3.25673	1.80933	5.9222	3.46387	5.36753	4.10867	3.33774	4.36307	3.0145	4.56729	3.01295	1.34166	3.46063	9.52485	0.093003	0.531998	0.065126	0.40171	6.23724	1.6998	1.15808	6.9228	6.98392	7.61488	3.07915	4.46166	1.47765	0.268391	2.63842	0.040633
4.35082	5.08811	3.2723	1.28972	4.76317	3.03688	4.68865	4.17236	2.72224	5.07395	4.35512	4.28097	3.04139	1.18594	3.40862	10.7881	0.324795	0.031557	0.217423	0.762247	6.70063	1.4535	0.847207	5.78688	6.60946	8.05199	3.31309	3.6447	1.26653	-0.12156	2.61343	0.065686
4.43445	6.27621	3.53415	1.66509	5.10391	3.00664	5.06612	3.66033	2.88738	4.75747	3.57014	5.0604	3.48782	1.12945	2.70722	9.51981	-0.07022	0.626276	0.021389	0.341084	6.5265	1.33087	0.795323	6.1837	6.16823	8.6616	2.58851	1.2356	1.23157	0.121456	1.63424	-0.24975
4.20397	5.61175	3.30137	1.21798	4.72118	3.00744	4.33738	3.38004	2.94843	4.04449	4.23533	4.83662	2.9266	1.17152	3.09136	10.1204	0.557784	0.500432	0.108678	0.542113	7.14433	1.63664	1.03805	6.55215	6.58202	8.46684	2.96179	0.603045	0.474469	0.219365	0.735575	-0.0947
3.22145	5.7591	3.17063	1.66616	4.70585	2.70484	5.29209	3.43175	2.43567	4.91615	2.45316	4.90149	3.29098	1.24604	2.94584	9.06133	0.278751	0.313109	-0.08727	-0.11943	6.47019	1.96592	0.86618	6.55111	6.0338	8.13867	2.93861	0.133497	0.333271	0.219365	0.289804	0.024364
3.11649	5.09339	3.21322	1.09271	4.86267	2.7947	5.11662	3.0787	2.70172	4.70165	2.45171	5.21852	3.28992	0.655456	2.89149	9.66119	0.348456	-0.06364	-0.08727	0.238424	6.79655	2.53896	0.67687	6.33845	6.20723	8.0942	2.40097	0.133497	0.386515	0.268906	0.257825	-0.02291
3.70198	5.64848	3.34357	0.430409	4.18413	2.45799	4.79061	2.43747	2.98722	4.57107	2.45316	4.77223	3.20647	1.53192	2.9981	8.75606	0.371323	0.249173	-0.04335	0.237101	6.46844	1.80285	0.772567	5.88888	6.55528	7.46291	2.75257	0.500683	0.17445	0.073221	0.209499	-0.0704
4.0584	6.12037	2.95141	0.55491	4.43981	2.48937	3.58601	2.59736	3.31391	4.41184	1.44881	4.8113	2.17517	0.918833	2.78582	8.72257	0.465233	0.062293	-0.13007	0.325846	6.27412	1.45526	0.562434	5.99693	5.60463	8.2034	2.79892	-0.06649	0.309223	-0.12352	0.029529	-0.33309
4.24591	5.00537	2.96604	0.591205	4.69163	1.88225	2.88221	2.658	3.24751	4.06783	1.22518	4.47581	2.89926	0.988388	2.56194	8.52232	0.138661	0.156144	-0.15344	0.285155	6.04343	1.86416	0.791213	5.17585	5.8735	7.44039	2.23842	-0.16649	0.173024	-0.02441	0.215163	-0.09526
4.63443	5.77414	2.76255	0.53783	3.34918	2.15656	2.63164	2.35664	3.51265	4.51719	1.33627	4.19571	2.00541	0.876883	2.28379	8.37654	0.488711	0.342625	0.108678	0.040938	5.32867	1.86339	0.967302	6.20722	6.08712	8.22516	2.26129	0.200804	-0.06877	0.340236	0.032219	-0.35698
3.36232	5.22435	3.41746	0.108102	3.50454	1.94386	3.23443	1.98501	2.08815	4.49162	2.45316	3.8265	1.33584	0.876883	1.8872	6.88443	0.022776	-0.25082	0.152597	-0.00079	5.52199	1.74181	0.527929	6.76597	5.53803	7.4411	2.2604	-0.03468	0.034829	-0.00805	0.063663	-0.28669
2.45016	4.98679	2.64572	0.431218	3.43488	1.88343	3.56076	2.20601	2.06794	4.17318	2.0087	4.49657	1.27975	0.528495	1.61058	6.11006	-0.00122	-0.06272	0.087838	0.163754	6.29481	1.37131	0.721197	6.31528	5.45692	6.21718	2.61168	-0.06609	0.294257	0.016703	0.05598	-0.28614
2.23695	5.15004	2.4426	0.107739	3.19437	1.76136	4.51448	1.55415	2.44909	3.43322	5.0204	4.45915	0.750972	0.27803	0.725863	4.32353	0.116178	0.187231	-0.06531	0.204692	5.83167	1.96698	1.05495	5.35957	4.81551	7.57085	1.93469	-0.03411	0.087073	0.258266	0.0001	-0.19106
1.7903	4.9672	3.48985	0.269305	2.24635	2.15618	4.01238	1.45324	2.88991	4.5167	5.13729	3.71588	0.610741	0.291722	0.698588	3.05266	0.418103	0.155811	0.262099	-0.2665	5.9667	1.8639	1.05563	5.70677	5.67296	7.65865	2.26129	0.033153	0.190439	-0.05661	-0.03223	-0.33374
1.15079	4.94905	2.63128	0.592176	1.0454	1.60711	2.23021	1.27282	2.04584	3.9608	4.46331	3.84568	0.55609	-0.1256	0.324334	1.96073	0.186537	0.282093	0.152302	-0.0412	6.50707	1.78222	0.720741	5.81107	4.82732	7.81135	1.09634	0.032393	0.069806	0.209708	-0.02412	-0.09554
2.1748	4.9314	2.86457	0.446876	0.678328	2.09457	0.826168	1.21251	1.66632	1.60914	4.57875	4.16472	0.375461	0.161929	0.429708	1.87268	0.186754	-0.18818	-0.15315	0.061811	5.48262	1.96672	1.05583	4.96698	1.87096	6.87241	0.442215	0.402299	0.121579	-0.25088	-0.12859	-0.21456
4.43875	5.22263	3.14139	0.072417	0.239968	1.33516	0.600849	0.76162	0.943005	0.737312	3.23388	3.99938	0.433463	-0.01843	0.247326	1.49002	-0.07018	-0.31452	0.370766	-0.14316	5.55987	1.39218	0.968372	4.83402	0.975978	6.74093	0.793288	0.30078	-0.01725	-0.12324	-0.01669	0.000304
2.51638	5.09538	2.66108	0.181932	0.297029	1.54939	1.05278	0.561192	0.361409	0.051793	1.66818	4.33285	0.271564	0.055111	0.103919	1.52643	0.208744	0.531998	-0.15264	0.061004	5.32818	1.31052	1.15143	5.15108	0.788582	6.98267	0.232653	0.36862	0.035249	0.243061	0.007419	-0.16636
2.34573	4.6027	3.03918	0.181932	0.564577	1.97453	0.425075	0.63168	0.622915	-0.00088	1.78217	2.34284	0.109543	-0.13735	0.142601	1.30341	0.115967	-0.34365	-0.08759	-0.0824	5.23177	1.51481	0.678712	5.3081	0.654172	5.99852	0.326118	0.301182	0.154652	0.243379	-0.05884	-0.07248
1.51336	5.02162	3.01082	0.16451	0.183785	1.00159	0.223713	0.561241	0.381236	0.174438	1.45026	0.557984	-0.13546	-0.16451	0.130151	0.925793	0.092473	0.250921	0.371153	0.162966	5.09797	1.51455	1.07332	4.728	0.399514	6.23657	0.23398	-0.03384	0.20709	0.023786	-0.05529	0.09541
2.38865	4.01787	2.61759	0.272536	0.127305	1.06284	0.025277	0.400759	0.401177	-0.12798	0.779271	0.355155	0.379067	-0.02712	0.273599	0.802124	0.139704	0.18778	0.02224	0.081089	4.45996	1.29018	0.79539	5.25595	0.359585	6.82552	0.582065	-0.13365	0.069393	-0.12292	0.16734	-0.26239
2.85926	4.92961	2.45723	0.036962	0.169799	0.972668	0.349969	0.661656	0.261038	-0.12897	0.890361	0.350384	0.21736	-0.06825	0.130151	1.10822	-0.18589	0.469873	0.21824	-0.00026	4.88447	1.82189	0.751489	4.93829	0.493792	5.62497	0.163808	-0.03283	0.32805	0.14525	0.028433	-0.16692
3.22295	4.07184	1.72992	0.492835	0.000367	0.212433	0.576246	0.772654	0.261038	-0.3082	1.11264	0.187292	0.270877	-0.21986	0.207837	0.758259	0.232615	-0.15701	0.087517	-0.06155	5.01926	1.74024	0.786733	4.78186	0.22695	7.32707	0.209887	-0.23303	0.275595	-0.10455	0.445857	-0.3591
3.62858	4.252	2.55973	0.564972	0.183486	0.27387	0.825857	0.470933	0.340306	-0.2817	1.33627	-0.05722	0.299015	0.041236	0.026413	0.687569	0.233814	0.25132	0.00057	0.163229	4.40116	1.47437	0.892786	5.01839	0.080034	6.34396	0.419323	0.201206	0.328719	0.194145	0.139272	-0.24347
3.17923	4.70771	2.22472	0.400424	0.268627	0.030649	0.024604	0.370739	0.421647	0.051388	1.89616	0.037296	0.217084	-0.02818	-0.18211	0.890737	0.302508	-0.18858	-0.00617	0.162966	3.66696	1.61735	0.500939	4.40899	0.10695	6.49697	0.139612	0.034121	-0.06941	-0.14816	-0.16588	-0.27837
3.82211	4.21595	2.31119	0.346275	0.325592	0.942616	0.225008	0.61223	0.501702	-0.30893	2.11699	-0.15106	0.101015	0.192546	0.065257	0.74913	0.164508	0	0.332934	0.081614	4.57504	1.31027	1.03707	4.19836	0.159557	6.10402	0.420235	0.233783	0.103771	0.095718	0.001095	-0.34899
2.94631	4.23409	2.268	0.364396	0.508744	0.486442	0.575287	0.380448	0.14084	-0.25665	3.68413	-0.17076	0.514838	0.117909	0.038843	0.563202	0.001222	-0.0615	-0.13467	-0.1017	3.99482	1.0037	0.787674	3.69742	0.133171	5.9749	0.209217	0.033679	0.069323	-0.20261	0.11157	0.093353
3.92787	4.16109	2.68996	0.510463	-0.00424	0.243221	0.350306	0.384427	0.72241	0.000792	4.57594	0.075022	0.073208	-0.14823	0.103354	0.518319	0.047308	0.030373	0.354782	0.225302	3.66797	1.08537	0.57259	3.01015	-0.06711	5.03426	-0.16255	0.334901	0.034069	0.046504	0.00073	-0.116
4.14214	3.70489	2.58833	0.200364	0.124092	0.728867	0.124987	0.420219	0.581737	-0.23224	5.02068	-0.1329	0.304538	-0.06775	0.077971	0.590256	0.279617	0.375161	0.178251	0.081352	1.62087	0.819246	0.788077	2.98355	0.293737	5.82076	0.302826	0.167229	-0.02254	0.048075	0.47356	-0.18604
3.45916	3.83182	1.49699	0.16454	0.096104	1.09548	0.325028	0.269384	0.620864	-0.23224	3.45395	0.09457	-0.11234	-0.20298	0.168963	0.62524	0.4208	0.061921	0.243942	0.020329	0.443211	0.757982	0.232979	2.95603	0.106524	4.81824	0.489475	0.200064	-0.21125	-0.02481	0.333221	-0.09332
2.262	3.61328	0.988434	0.038077	0.009388	0.637301	0.17445	0.24867	0.181252	-0.3089	4.45685	0.226234	0.192771	-0.08121	0.390542	0.527902	0.327391	0.218952	0.289094	0.121765	0.367986	0.716759	0.393518	3.56509	0.040096	5.29997	0.465997	0.033277	0.052189	-0.00082	0.194678	-0.02288
1.55218	3.88717	0.217902	0.16552	-0.07265	0.638892	-0.10016	0.121473	0.581957	-0.36098	2.89062	0.038111	0.055482	-0.02624	-0.00391	0.264112	0.443077	0.250921	0.178038	0.73586	0.019682	0.798897	0.573864	3.19529	0.040552	5.25696	0.13937	-0.30078	0.01712	0.194463	0.112271	-0.02259
1.96348	4.01553	0.130494	0.602487	0.042092	0.517473	-0.02501	0.37489	0.301204	-0.15471	0.889539	-0.01955	0.389335	-0.16238	0.194387	0.448851	-0.00098	0.001221	-0.02359	0.224252	0.037391	0.840447	0.859868	3.77652	0.133611	5.9102	-0.04665	0.031951	0.017648	0.267986	0.390788	-8.2e-05
1.69969	4.48791	0.435191	0.328695	0.013679	0.243221	0.125298	0.353691	0.421379	0.229582	1.22518	-0.20767	0.332814	-0.06784	0.013638	0.440213	0.046109	0.531371	0.15626	0.388005	0.461142	0.983192	0.62755	3.27674	0.039584	5.10189	0.069543	0.166787	-0.0504	-0.26933	-0.07922	0.107468
0.892836	3.95971	0.203903	-0.01774	-0.1002	0.577976	0.200093	0.404825	0.341359	-0.00055	0.223194	0.036664	0.027329	-0.05455	0.064074	0.465659	0.326314	0.186982	0.645479	0.346279	0.019682	0.431398	0.841695	2.72041	0.052954	2.0034	0.069543	-0.26706	-0.20386	0.073221	-0.07878	0.021208
0.653729	3.79533	0.087226	0.255267	0.071	0.638892	0.075443	0.516412	0.541284	-0.23057	-0.11003	-0.05717	0.194523	0.009254	0.08504	0.298967	0.303706	0.406732	0.200009	0.550971	0.193587	0.799153	0.98506	2.56154	-0.0801	0.738099	0.115589	0.267905	-0.06756	0.243963	-0.12648	-0.06448
0.43573	3.54049	0.116677	0.418966	0.057125	0.456174	0.099088	0.252521	0.482122	-0.20601	1.00145	0.132383	0.501258	-0.08462	-0.11452	0.158133	0.48812	0.25167	0.133814	0.141569	-0.09616	0.062652	0.771341	0.844668	0.200084	0.544285	-0.04665	-0.10027	0.186438	0.146081	-0.07072	-0.14908
0.609043	1.82452	0.102233	0.456395	0.028475	0.1831	0.249948	0.486452	0.360504	-0.10378	0.334235	0.000172	-0.05681	-0.09269	-0.06295	0.290294	-0.09339	0.218494	0.443744	-0.00026	-0.07698	-0.12164	0.502553	0.394	-0.01386	0.151038	-0.16237	0.101427	0.255532	0.121775	-0.06291	-0.00112
0.675296	0.782916	-0.11536	-0.01942	-0.08595	0.335551	0.150549	0.505948	0.341089	0.050236	0.668906	0.150457	0.277234	-0.10603	-0.03722	0.29052	0.467635	0.312842	0.579004	0.142637	-0.02067	-0.22395	0.681246	-0.05294	0.080009	0.260756	0.372357	0.167202	0.203761	-0.21985	0.015863	0.020934
0.370289	0.273893	0.260927	0.50071	-0.07161	-0.30372	0.023956	0.293038	0.140022	-0.23123	0.560667	0.133122	-0.02805	-0.21288	0.088824	0.386753	0.046735	0.501444	0.223038	0.225039	0.250142	-0.10109	0.55517	-0.15692	0.353114	-0.00171	0.046591	-0.13434	0.203547	0.022958	0.710599	-0.08495
0.436421	0.292266	0.015195	0.16634	-0.0008	0.487619	0.37522	0.293993	-0.0809	-0.41103	-0.00043	0.112394	0.445514	0.027036	0.291843	0.140946	0.024425	0.31403	0.022166	0.265715	0.15447	0.285987	0.770992	-0.05294	-0.04042	0.21825	-0.13979	0.165475	0.407661	0.170388	0.067672	0.362529
0.631697	0.127422	-0.02838	0.241609	0.072258	0.304901	-0.00096	0.506081	0.079939	-0.3338	1.56033	0.188616	0.527862	-0.02623	-0.06456	0.016981	0.559742	0.312809	0.267316	0.325407	0.211765	0.103285	0.484611	-0.1317	-0.00035	-0.17452	-0.04726	0.168046	0.134796	-0.34265	-0.0167	0.064379
0.371423	0.127655	0.088165	0.203944	-0.02774	0.425143	-0.02491	0.354678	0.380603	0.101529	1.2234	-0.18946	0.166832	-0.24004	0.075713	-0.01139	0.468327	0.313209	0.088272	0.082139	0.154224	0.123643	0.538289	-0.13238	0.065882	-0.19624	-0.09482	0.066969	0.356706	0.440344	0.143155	0.128786
0.283597	-0.073	0.043519	0.055322	-0.11467	0.731222	0.300761	0.22267	0.281271	-0.10386	1.22051	-0.057	0.361374	-0.02559	0.189931	0.38447	0.281067	0.344788	-0.02195	0.265948	0.115353	0.000977	0.484611	0.026475	-0.04003	0.022431	0.115001	0.100675	-0.00043	-0.07388	0.084642	-0.04322
0.392349	0.346919	0.175203	0.390316	0.099512	0.609039	0.075132	0.212245	0.241024	0.127394	1	0.283255	0.110021	-0.15994	0.215182	0.026211	0.304283	0.47046	0.200525	0.347052	0.116118	-0.04053	0.628511	0.131838	-0.16095	-0.109	0.116129	-0.00084	0.101294	-0.04933	0.04233	0.226367
0.043911	-0.01718	0.087557	0.074259	0.057101	-0.18234	-0.07542	0.162639	0.260552	0.076959	1.33578	-0.09512	0.055001	0.013819	-0.22828	0.209407	0.257545	0.2502	0.178174	0.244546	0.019682	0.062051	0.465858	0.210577	0.132768	-0.0212	0.162848	0.16676	0.271225	0.218632	0.092965	-0.1039
-0.00694	0.292033	0.14594	0.40902	-0.09993	0.700955	0.024604	0.556814	0.30034	-0.23156	0.776694	0.131449	-0.05611	-0.21387	0.076488	0.061112	0.445111	0.595548	0.178957	0.614519	-0.17388	0.041952	0.509999	-0.02626	-0.21429	0.174199	0.324806	0.033264	0.321994	-0.04903	0.083977	0.125501
0.168895	-0.0723	0.334272	0.240435	-0.01486	0.699506	0.37522	0.525949	0.76195	-0.12899	0.55474	0.018488	-0.19454	-0.12162	0.101561	0.235646	0.182061	0.12429	0.245478	-0.02062	0.15447	0.101685	0.637754	0.025797	-0.17445	0.109378	0.023478	0.468705	0.079207	-0.0263	0.041926	-0.0205
0.331974	0.328313	-0.0287	0.316221	0.071904	0.122922	0.300451	0.0195	0.481466	0.05066	1.44671	0.074942	0.222576	-0.12076	-0.08919	0.139765	0.323813	-0.12509	0.223471	0.082161	0.07599	-0.18409	0.273175	-0.15726	-0.20063	0.044466	0.093324	-0.0004	0.134129	0.170651	0.101415	0.028433
0.109056	0.128121	0.204437	0.24196	-0.05724	0.243735	0.024293	0.249195	0.681535	-0.00076	0.332883	-0.01937	0.083778	-0.26733	0.101384	0.130545	0.262204	0.876931	0.223752	0.244382	-0.09666	0.081354	-0.01656	0.079677	-0.09419	-0.02168	-0.11688	-0.06609	-0.14955	-0.07072	-0.04003	0.445857
0.110761	0.073236	0.159663	0.111996	-0.09955	0.001054	0.049855	0.128099	0.60204	0.153828	1.66866	-0.03769	1.05824	-0.16069	0.024534	0.060768	0.405543	0.125426	0.514133	0.020334	0.000518	-7.8e-05	0.619285	-0.10544	-0.2139	-0.0881	0.07011	-0.16672	0.051028	0.440344	-0.15789	0.139272
0.39958	0.163982	-0.05859	-0.03653	0.200545	0.33476	-0.30074	0.040265	0.862896	0.153498	0.890519	0.019056	0.667728	-0.36052	0.050147	-0.03499	0.261096	0.282295	0.224335	0.000525	-0.21149	-0.06037	0.600503	0.078746	0.012763	-0.02197	0.13957	-0.40129	0.096439	0.146081	-0.02648	-0.16588

## Sheet: Fig. 4c
ROI	Cluster	t-SNE-x	t-SNE-y	Silhouette	t-SNE-x (jittered)	t-SNE-y (jittered)
438.015	3	3.37668	-9.96025	0.649775	3.74335	-10.9936
438.016	7	-7.21475	4.22478	0.676845	-5.69809	2.79145
438.02	7	-3.66874	2.30177	0.676845	-5.10207	2.0851
438.022	3	5.3133	-12.0446	0.653598	4.29663	-10.4779
438.024	2	23.555	0.511449	0.678359	24.405	0.328115
438.03	2	16.5936	-12.2575	0.562422	15.5936	-10.9908
438.033	4	5.27239	24.6202	0.727099	4.32239	26.1035
438.035	2	15.3263	-11.5172	0.620605	16.9263	-10.3339
438.038	6	-20.6718	6.71498	0.726663	-20.2385	5.81498
438.044	4	4.93364	26.6046	0.727099	4.63364	26.888
438.051	3	14.4203	-11.7496	0.582796	13.0703	-11.9996
438.055	2	15.5455	-9.87579	0.610779	16.3288	-10.5425
438.069	3	1.67726	-10.5227	0.571542	0.0772641	-8.85606
438.07	5	-16.1603	-18.1597	0.540565	-16.2103	-17.0097
438.071	2	4.81302	24.5679	0.524974	6.16302	25.7179
438.074	4	3.7797	26.6258	0.653172	2.89637	26.2758
438.075	2	16.6498	-12.1733	0.617375	16.8998	-11.0733
438.084	2	24.045	-1.78433	0.678359	23.5783	-0.167668
438.105	4	5.37127	26.7157	0.582486	5.82127	25.8824
438.106	2	-1.43364	-1.06901	0.510956	-1.11698	-0.452346
438.108	2	23.335	-0.079256	0.678359	23.5516	1.50408
438.123	2	19.4112	-8.38554	0.654245	17.7446	-8.60221
438.126	2	23.9114	2.71266	0.678359	22.3114	3.06266
438.128	2	23.4489	1.20618	0.678359	22.9156	1.57284
438.135	6	-17.4656	5.21712	0.726663	-18.1489	5.91712
438.137	2	20.8967	-0.279747	0.678359	21.93	0.33692
438.144	3	13.0511	-11.94	0.582796	13.9345	-12.4066
438.163	6	-18.8104	4.26627	0.726663	-18.7604	4.86627
438.181	6	-19.5065	9.72668	0.608235	-20.6731	8.06001
438.193	3	9.98178	-11.0786	0.566777	8.33178	-10.2786
438.196	2	23.1157	2.48074	0.678359	21.4991	2.5474
438.202	5	-18.9488	-12.7937	0.72642	-20.0821	-11.3604
438.214	2	17.7238	-9.92975	0.650975	17.6572	-8.77975
438.216	6	-19.8947	3.21776	0.726663	-18.8947	4.1511
438.221	6	-19.3795	2.77833	0.726663	-18.0962	4.195
438.228	6	-18.7254	8.07302	0.726663	-18.2088	6.52302
438.233	6	-22.2213	4.21986	0.699474	-21.1713	3.9032
438.24	2	22.6785	-0.585339	0.678359	21.2618	0.131328
438.242	4	3.7569	26.6378	0.580244	2.4569	25.8544
438.249	7	-4.83918	12.8516	0.57629	-5.80585	12.4183
438.25	2	21.84	-0.885278	0.678359	23.2066	0.731388
438.254	4	5.41697	25.8713	0.727099	4.63364	26.888
438.256	3	3.37082	-12.2722	0.647323	4.97082	-10.9056
438.263	3	5.30897	-9.3749	0.6517	4.60897	-10.7916
438.269	6	-19.8386	5.83731	0.726663	-19.6886	4.77064
438.27	2	23.3801	3.48933	0.678359	23.1467	2.58933
438.282	3	4.3283	-10.1823	0.654535	3.64496	-10.5823
438.294	6	-17.5837	6.4781	0.726663	-17.3837	6.74477
438.305	2	22.0467	1.6098	0.678359	22.7134	0.193129
438.309	4	2.41753	26.7483	0.65649	2.98419	26.215
438.314	6	-17.7749	4.9205	0.726663	-17.4749	5.0205
438.315	2	16.9557	-11.2442	0.59723	16.2057	-11.0442
438.317	2	15.3937	-8.2278	0.624228	16.9771	-9.81113
438.319	2	15.1488	-10.4191	0.582379	15.6155	-10.4524
438.322	5	-20.4281	-13.9304	0.72642	-19.5781	-15.3471
438.324	2	21.9221	-0.00557185	0.678359	21.0221	0.627761
438.327	6	-21.3679	3.22517	0.621037	-20.7179	2.42517
438.329	5	-19.1781	-15.4304	0.72642	-19.5781	-15.3471
438.34	2	25.5157	2.70904	0.678359	24.649	1.27571
438.341	2	22.6344	0.510609	0.678359	22.2844	0.593943
438.342	3	15.0044	-11.5792	0.582796	13.7377	-11.4626
438.343	3	4.85688	-12.311	0.643161	5.97355	-10.911
438.344	2	24.1245	3.66126	0.678359	24.0912	2.66126
438.349	6	-17.1749	4.9705	0.726663	-17.4749	5.0205
438.351	6	-20.0571	5.8042	0.726663	-20.0737	6.8042
438.357	6	-19.1435	0.925466	0.651096	-20.7101	2.49213
438.367	5	-20.1451	-13.0261	0.72642	-18.9784	-12.1761
438.374	6	-18.395	6.34766	0.726663	-19.395	6.96433
438.384	6	-18.0613	5.01776	0.726663	-18.8947	4.1511
438.389	5	-4.29389	0.766429	0.524861	-5.91056	0.449763
438.39	6	-17.9757	7.98725	0.726663	-18.8257	7.40392
438.392	3	2.00245	-10.4888	0.651229	2.53579	-10.7722
438.394	6	-17.3424	8.00392	0.726663	-18.8257	7.40392
438.396	6	-20.1301	4.70084	0.726663	-19.2468	5.78418
438.398	4	2.8658	24.7996	0.648807	3.9658	25.3162
438.401	6	-16.0841	8.91822	0.665611	-15.1507	8.03488
438.402	6	-7.30424	13.734	0.548316	-7.08757	12.7007
438.403	6	-17.9877	8.31222	0.726663	-17.9544	7.39555
438.404	6	-14.3272	6.9857	0.667998	-15.1772	8.0357
438.407	6	-19.0886	4.22064	0.726663	-19.6886	4.77064
438.411	4	3.78806	26.0394	0.727099	3.88806	27.1894
438.412	4	5.50572	26.2868	0.727099	4.32239	26.1035
438.413	7	-3.28554	1.99125	0.676845	-3.51887	3.14125
438.415	2	23.6494	-1.92179	0.678359	22.4494	-0.305128
438.417	7	-5.59565	2.74722	0.676845	-4.74565	3.04722
438.436	5	-13.6927	-11.5873	0.608978	-14.0261	-12.554
438.448	2	22.5932	0.403551	0.678359	21.7598	1.37022
438.455	6	-19.5476	6.56567	0.726663	-19.3642	6.18233
438.456	6	-19.5468	8.17886	0.726663	-19.4968	6.5622
438.457	7	-6.96475	3.40811	0.676845	-5.69809	2.79145
438.459	5	-19.5614	-15.0804	0.72642	-19.5781	-15.3471
438.462	7	-6.33238	12.6512	0.564253	-5.94905	12.8012
438.463	6	-13.9608	7.68764	0.686712	-15.3441	7.92098
438.478	6	-20.7718	5.36498	0.726663	-20.2385	5.81498
438.479	6	-19.4201	3.93683	0.726663	-18.5034	5.27016
438.486	5	-18.5039	-14.8624	0.72642	-18.2539	-14.0957
438.491	5	-18.3705	-15.0457	0.72642	-18.2539	-14.0957
438.493	5	-13.4908	-12.2841	0.599345	-14.0075	-12.5507
438.497	6	-20.0718	7.38165	0.726663	-20.2385	5.81498
438.498	5	-21.6195	-12.9629	0.72642	-20.4528	-12.5129
438.512	3	1.25873	-10.6241	0.634461	0.308728	-11.2574
444.007	2	21.0782	2.14313	0.678359	20.9449	1.94313
444.008	2	21.8504	-0.32909	0.678359	22.2338	1.23758
444.011	7	-5.4288	0.642115	0.676845	-4.4288	1.57545
444.013	6	-17.0173	6.1594	0.726663	-16.9173	5.77607
444.016	3	-0.54036	-9.38084	0.634461	0.50964	-10.2308
444.021	6	-18.8962	4.37833	0.726663	-18.0962	4.195
444.022	7	-4.0288	0.192115	0.676845	-4.4288	1.57545
444.039	5	-17.4617	-12.5261	0.72642	-18.9784	-12.1761
444.048	5	-19.0705	-14.679	0.72642	-18.2539	-14.0957
444.049	5	-17.9205	-15.7124	0.72642	-18.2539	-14.0957
444.05	7	-2.42602	-3.69488	0.521655	-1.64269	-2.71155
444.051	3	0.79571	-4.40224	0.528244	0.229043	-5.76891
444.052	7	0.0574395	3.96073	0.527538	-0.409227	4.29407
444.079	3	0.929904	-10.6752	0.634461	-0.286763	-9.80852
444.087	2	8.1181	-8.40398	0.541464	8.7181	-9.47065
444.089	2	27.0085	3.82204	0.66612	25.6751	2.32204
444.091	2	22.2726	3.28469	0.530399	21.0893	3.93469
444.092	7	1.14444	3.96191	0.50626	-0.18889	3.69524
444.094	5	-19.7372	-14.5457	0.72642	-18.2539	-14.0957
444.111	3	6.16375	-9.58416	0.64553	5.69709	-10.8175
444.126	5	-19.3205	-13.179	0.72642	-18.2539	-14.0957
444.128	2	7.50949	-10.8164	0.565379	8.92616	-9.38309
444.135	5	-17.5039	-15.229	0.72642	-18.2539	-14.0957
444.139	2	21.9968	1.08514	0.678359	20.8468	1.23514
444.157	3	13.3345	-13.34	0.582796	13.9345	-12.4066
444.16	2	14.7902	-7.72847	0.51276	15.8069	-7.59513
444.165	5	-18.7039	-13.6457	0.72642	-18.2539	-14.0957
444.166	2	21.5965	-1.5382	0.674	21.2298	-1.5882
444.167	2	8.17283	-8.93334	0.547786	9.1395	-9.61667
444.173	3	-0.950207	-11.8744	0.634461	-0.616874	-11.0411
444.183	7	-3.04937	3.2907	0.676845	-4.34937	2.37403
444.188	3	11.737	-12.9663	0.582796	13.0703	-11.9996
444.189	2	16.7325	-12.4726	0.619093	17.1159	-11.0726
444.19	3	14.8011	-13.9566	0.582796	13.9345	-12.4066
444.21	7	-0.357851	16.0266	0.634988	-1.95785	15.1766
444.214	3	15.0345	-11.29	0.582796	13.9345	-12.4066
444.216	7	-5.48879	4.71008	0.676845	-4.97212	4.12674
444.22	7	-1.68464	13.7807	0.635115	-1.31798	14.6641
444.226	5	-16.7872	-12.7124	0.72642	-18.2539	-14.0957
444.228	2	9.82358	-10.9996	0.572202	9.00692	-9.36624
444.235	6	-16.2706	7.36168	0.726663	-17.9039	5.89501
444.236	2	18.344	-9.48023	0.621796	17.444	-10.5469
444.245	2	17.6633	-9.60311	0.61545	16.2466	-9.81978
444.247	6	-20.3326	5.09049	0.726663	-18.7159	5.85716
444.249	5	-18.6872	-14.079	0.72642	-18.2539	-14.0957
444.262	5	-17.4705	-15.279	0.72642	-18.2539	-14.0957
444.263	5	-17.7539	-15.129	0.72642	-18.2539	-14.0957
444.265	7	-0.805199	-1.3347	0.570835	-1.87187	-2.0847
444.266	5	-17.9039	-12.929	0.72642	-18.2539	-14.0957
444.269	2	17.5837	-10.3052	0.608074	16.5004	-11.1052
444.282	2	24.6233	-0.185278	0.678359	23.2066	0.731388
444.283	3	12.9345	-10.9566	0.582796	13.9345	-12.4066
444.285	3	4.10964	-12.2252	0.646838	5.42631	-10.5752
444.286	3	4.93517	-9.48117	0.647418	4.96851	-10.2312
444.287	5	-12.448	-13.8545	0.612111	-14.0313	-12.5545
444.292	6	-16.1888	7.79985	0.726663	-17.1388	6.13318
444.297	2	10.3354	-8.05261	0.527254	8.71872	-8.15261
444.298	5	-19.5039	-14.029	0.72642	-18.2539	-14.0957
444.299	5	-19.2539	-12.4957	0.72642	-18.2539	-14.0957
444.3	5	-21.8528	-12.9962	0.72642	-20.4528	-12.5129
444.302	6	-16.2915	5.15384	0.726663	-17.4749	5.0205
444.304	6	-16.1249	5.75384	0.726663	-17.4749	5.0205
444.305	6	-18.7337	7.59477	0.726663	-17.3837	6.74477
444.307	5	-21.9028	-12.5796	0.72642	-20.4528	-12.5129
444.308	6	-7.2636	14.0092	0.582146	-7.4136	12.6092
444.309	6	-2.4722	14.3826	0.537664	-4.00553	15.516
444.31	7	-3.83207	15.3617	0.62396	-2.2654	15.4617
444.312	7	-3.94044	18.1467	0.533607	-3.0571	16.63
444.314	7	-2.43589	1.73493	0.676845	-4.08589	3.1016
444.315	5	-18.9028	-13.6629	0.72642	-20.4528	-12.5129
444.316	5	-19.7284	-12.5594	0.72642	-18.9784	-12.1761
444.317	7	-7.63681	8.48583	0.496501	-6.27014	9.5525
444.318	5	-19.2951	-12.5928	0.72642	-18.9784	-12.1761
444.319	5	-21.6625	-13.7618	0.72642	-20.8458	-14.2284
444.323	2	18.1274	-9.08023	0.621796	17.444	-10.5469
444.324	7	-7.22602	11.8872	0.531896	-6.52602	12.5705
444.325	7	-4.20051	16.4351	0.508642	-3.21718	16.5184
444.326	7	-2.33575	15.6263	0.52976	-3.70242	15.643
444.327	7	-3.35543	16.9169	0.507106	-2.6221	17.3002
444.328	7	-3.2715	5.23534	0.676845	-4.20484	3.91868
444.329	6	-18.3053	3.87064	0.726663	-19.6886	4.77064
444.33	5	-17.4872	-15.6624	0.72642	-18.2539	-14.0957
444.35	2	22.0783	-1.58433	0.678359	23.5783	-0.167668
444.358	7	-5.24066	1.48699	0.676845	-3.57399	2.25365
444.362	5	-19.9205	-12.729	0.72642	-18.2539	-14.0957
444.377	5	-19.2039	-15.1624	0.72642	-18.2539	-14.0957
444.418	5	-17.0039	-14.6624	0.72642	-18.2539	-14.0957
447.002	4	3.28364	26.9546	0.727099	4.63364	26.888
447.006	1	10.2472	0.812243	0.5747	9.94715	0.995576
447.007	2	20.8216	2.05642	0.678359	22.1216	1.97309
447.008	1	6.80004	7.55194	0.559657	5.46671	7.43527
447.011	4	3.83806	25.7894	0.727099	3.88806	27.1894
447.014	1	9.43095	6.45852	0.581014	11.0143	4.79186
447.018	3	1.14817	-8.09379	0.556851	-0.268494	-8.41045
447.021	2	23.4793	0.59677	0.678359	22.7793	-0.569897
447.023	1	9.47538	6.71978	0.566925	9.44205	7.31978
447.024	1	13.2468	1.03322	0.505407	14.2634	1.69989
447.029	1	6.01465	6.18835	0.562603	5.73132	7.58835
447.031	1	4.28242	8.35273	0.550829	5.41576	7.50273
447.034	4	5.62239	24.7702	0.727099	4.32239	26.1035
447.036	1	12.3578	-1.47303	0.5101	10.9078	-0.639697
447.037	2	6.2239	-8.56236	0.52873	5.79056	-7.39569
447.038	1	10.4689	4.10602	0.605299	9.53552	4.87268
447.039	3	-1.43354	-11.0577	0.634461	-0.616874	-11.0411
447.043	1	9.39848	0.92058	0.528419	9.84848	0.0205799
447.046	3	6.11864	-6.83864	0.495528	6.11864	-8.00531
447.049	1	5.48776	7.96345	0.567085	5.90442	7.98011
447.05	6	8.29669	8.96543	0.599901	8.76336	9.73209
447.059	1	11.7853	4.08193	0.574024	11.202	5.21526
447.06	1	15.9351	1.01768	0.498754	14.3185	1.66768
447.063	3	0.394385	-12.0729	0.643907	1.12772	-11.2396
447.066	7	-2.78817	5.05201	0.676845	-4.20484	3.91868
447.071	1	9.44747	4.23375	0.580848	9.54747	2.63375
447.075	2	24.4283	0.332332	0.678359	23.5783	-0.167668
447.076	2	24.527	0.65962	0.678359	24.1103	1.30962
447.081	4	5.5003	25.8046	0.727099	4.63364	26.888
447.086	7	-2.64532	1.08821	0.586686	-1.51199	-0.361794
447.088	1	5.33677	1.00398	0.543059	6.15344	1.30398
447.089	3	-0.491822	-12.1577	0.634461	-0.758488	-10.9077
447.111	2	24.735	2.73741	0.678359	23.5516	1.50408
447.112	2	23.7801	1.93933	0.678359	23.1467	2.58933
447.118	3	3.38048	-9.28859	0.647458	5.01382	-10.2719
447.119	2	21.7801	0.989326	0.678359	23.1467	2.58933
447.126	1	4.66002	7.16749	0.520553	5.02669	7.35083
447.127	1	11.9269	4.89657	0.600463	10.3602	4.34657
447.128	3	-3.61683	-12.2416	0.54448	-2.15016	-10.725
447.129	1	9.57988	4.14776	0.604677	10.1799	5.11443
447.133	1	8.3271	9.89187	0.459414	8.8271	9.32521
447.143	1	5.07006	2.88664	0.554459	5.88673	1.46998
447.144	3	1.54206	-12.2574	0.634461	0.308728	-11.2574
447.149	7	-5.45484	2.95201	0.676845	-4.20484	3.91868
447.15	1	11.0078	4.49826	0.571541	11.4245	4.09826
447.153	4	4.17583	26.4038	0.727099	3.79249	26.6538
447.155	3	0.558178	-10.5577	0.634461	-0.758488	-10.9077
447.167	1	8.04205	8.83644	0.566925	9.44205	7.31978
447.168	1	9.21922	9.47649	0.549493	8.25256	9.25982
447.169	2	22.4549	-1.47615	0.678359	21.8049	-0.292817
447.17	1	7.80031	7.48496	0.551392	7.51697	6.90162
447.171	2	1.49193	3.43277	0.507207	-0.0247348	3.74944
447.175	1	10.3061	6.17166	0.601205	10.4061	4.80499
447.176	1	10.215	4.38129	0.592507	10.9483	4.63129
447.181	5	-18.9039	-12.479	0.72642	-18.2539	-14.0957
447.184	1	15.0305	1.59836	0.569167	13.4138	2.16503
447.186	1	12.5025	2.73445	0.541036	13.9192	1.86778
447.2	2	6.46698	-6.04653	0.548136	6.01698	-7.39653
447.206	3	14.221	-9.94589	0.582796	13.7377	-11.4626
447.209	5	-17.3872	-12.8957	0.72642	-18.2539	-14.0957
447.21	5	-20.2281	-15.6471	0.72642	-19.5781	-15.3471
447.228	2	22.9801	2.35645	0.678359	21.4468	1.92312
447.231	5	-4.01337	-11.8786	0.52678	-2.91337	-10.6786
447.239	6	-18.0789	6.70024	0.726663	-18.7456	6.43357
447.248	1	9.67538	8.18644	0.566925	9.44205	7.31978
447.259	3	-1.05794	-9.95742	0.634461	0.308728	-11.2574
447.264	1	10.3407	5.18897	0.6008	9.99067	6.10563
447.271	3	-0.669459	-11.3164	0.634461	-0.286126	-10.3998
447.274	2	-1.0716	3.57944	0.546356	0.24507	3.77944
447.278	1	6.81932	8.31524	0.579708	5.85265	7.19858
447.291	4	3.15572	26.6368	0.727099	4.32239	26.1035
447.299	3	0.375395	-10.9408	0.634461	0.308728	-11.2574
447.302	1	10.1605	5.73217	0.604378	9.49388	5.33217
447.309	3	8.00382	-8.07239	0.483631	8.00382	-9.33905
447.312	1	8.90219	3.68935	0.605299	9.53552	4.87268
447.33	2	25.1556	0.508261	0.678359	24.2056	2.09159
447.333	5	-2.85259	-3.1197	0.509734	-4.51925	-2.08637
447.338	2	24.1134	4.23933	0.678359	23.1467	2.58933
447.339	4	3.78906	25.5868	0.727099	4.32239	26.1035
447.349	5	-17.5451	-10.8761	0.72642	-18.9784	-12.1761
447.35	2	5.81137	-5.61225	0.597955	6.1447	-6.97891
447.361	5	-4.22854	-4.63731	0.520599	-4.06187	-3.07064
447.364	4	3.5503	26.6713	0.727099	4.63364	26.888
447.365	2	16.1066	-8.72609	0.620605	16.7399	-9.79275
447.37	1	8.57344	5.33458	0.605024	9.80677	5.48458
447.371	1	10.9587	8.91978	0.566925	9.44205	7.31978
447.382	7	-2.31169	4.47928	0.526541	-0.695019	2.81262
447.389	1	9.43151	6.44475	0.60555	10.6482	5.59475
447.391	1	4.56117	0.733027	0.538959	5.71117	1.99969
447.395	2	-0.79308	2.43765	0.495404	-0.109746	3.72099
447.396	5	-17.3574	-17.574	0.612426	-16.224	-16.9906
447.398	1	6.29371	1.45817	0.545149	5.89371	2.2415
447.402	1	8.62451	5.41618	0.603433	9.74117	4.71618
447.406	5	-19.3448	-14.7971	0.72642	-19.5781	-15.3471
447.413	1	10.6233	5.55536	0.601846	9.77326	4.52203
447.419	7	-6.34565	1.51389	0.676845	-4.74565	3.04722
447.422	1	5.96795	0.531687	0.549052	5.80128	1.48169
447.44	7	-5.97899	2.58056	0.676845	-4.74565	3.04722
447.441	4	4.09249	25.5871	0.727099	3.79249	26.6538
447.445	2	-1.17708	5.24271	0.565814	0.389586	3.77605
447.446	2	22.2938	0.337081	0.678359	22.5771	1.73708
447.448	3	15.2845	-13.3566	0.582796	13.9345	-12.4066
447.449	4	5.93364	27.0046	0.727099	4.63364	26.888
447.45	5	-19.9951	-12.3594	0.72642	-18.9784	-12.1761
447.452	5	-19.8284	-13.6094	0.72642	-18.9784	-12.1761
447.453	5	-4.77895	-3.96848	0.522404	-4.11229	-3.00181
447.455	3	-1.71687	-11.4911	0.634461	-0.616874	-11.0411
447.456	1	8.45057	0.853856	0.544481	7.20057	0.837189
447.457	5	-2.87158	-1.11855	0.531563	-4.50491	-2.16855
447.461	1	7.45483	0.6685	0.560268	6.00483	1.5185
447.472	1	9.07982	5.03452	0.605432	10.6965	5.51785
447.473	3	2.16049	-11.7461	0.64353	1.26049	-10.9461
447.474	6	8.05541	8.57565	0.555458	8.40541	9.60898
447.492	3	-0.173694	-11.2808	0.634461	0.50964	-10.2308
449.015	3	11.4037	-13.0329	0.582796	13.0703	-11.9996
449.016	2	20.8397	-0.282828	0.678359	21.6397	0.800506
449.017	3	-0.570088	-5.91252	0.536741	0.179912	-5.79586
449.036	7	-6.13844	2.35352	0.676845	-5.48844	3.62019
449.061	5	-21.9352	-12.5553	0.72642	-20.3352	-13.8887
449.066	7	-2.46375	2.9335	0.676845	-3.41375	3.05017
449.069	7	-2.48438	1.40893	0.676845	-3.98438	1.70893
449.079	2	15.0997	-6.84358	0.553234	15.9163	-7.76025
449.097	1	14.3515	2.35484	0.550082	13.8015	1.92151
449.103	3	6.7293	-8.24535	0.607343	5.84597	-9.79535
449.106	2	15.0975	-9.71625	0.612031	16.2308	-10.3329
449.108	7	4.76217	8.08795	0.528999	4.51217	7.30461
449.112	7	-0.79887	4.21378	0.552193	0.85113	5.51378
449.113	1	-0.0508244	5.61907	0.482417	1.14918	5.6524
449.114	5	-19.3391	-17.8195	0.700096	-20.5057	-17.2862
449.121	1	8.33969	-0.345052	0.54668	9.98969	0.0716148
449.124	1	8.12226	2.74438	0.589403	9.62226	3.04438
449.126	5	-20.2614	-16.9971	0.72642	-19.5781	-15.3471
449.129	7	-5.60207	1.76843	0.676845	-5.10207	2.0851
449.13	7	-4.50207	0.701765	0.676845	-5.10207	2.0851
449.146	7	-3.6354	1.26843	0.676845	-5.10207	2.0851
449.157	1	11.0587	7.30311	0.566925	9.44205	7.31978
449.164	7	-5.12939	11.5364	0.632194	-4.99606	11.0697
449.171	2	18.6608	-9.18077	0.625113	17.3941	-9.94743
449.175	6	-19.3668	6.84515	0.726663	-19.2501	5.47848
449.193	2	23.1216	-0.217086	0.678359	22.655	0.966247
449.197	7	-3.82374	9.9878	0.647531	-5.1904	10.3211
449.198	7	-4.35733	1.37032	0.676845	-3.57399	2.25365
449.203	7	-3.72775	11.9339	0.613368	-5.09442	11.7339
449.207	3	14.537	-11.0163	0.582796	13.0703	-11.9996
449.21	5	-19.637	-17.2945	0.670783	-20.537	-17.4445
449.212	7	-3.47195	12.5564	0.584997	-4.78861	13.3398
449.213	7	-5.99666	12.6905	0.609872	-5.66333	11.5571
449.217	3	-1.23676	-10.6252	0.634461	-0.286763	-9.80852
449.219	3	5.7635	-11.7698	0.629228	6.84684	-10.9865
449.224	1	8.10872	7.11978	0.566925	9.44205	7.31978
449.226	3	0.816681	-9.45755	0.634461	-0.616653	-11.0409
449.23	7	-3.45497	8.91254	0.639221	-3.75497	9.27921
449.231	7	-2.79151	4.558	0.65369	-2.47484	5.52466
449.242	7	-5.0747	10.6791	0.598218	-6.00803	11.7625
449.245	7	-2.15718	14.6482	0.600806	-2.44051	15.9815
449.252	7	-4.42384	9.94519	0.651409	-5.15717	10.1119
449.253	7	-0.95813	5.0079	0.65369	-2.4748	5.52456
449.254	7	-1.0188	6.6826	0.636104	-2.1188	5.91594
449.258	5	-19.2114	-17.0137	0.72642	-19.5781	-15.3471
449.27	6	-17.6568	8.43245	0.726663	-18.3568	6.81578
449.272	7	-4.56167	3.43475	0.676845	-5.37834	3.50141
449.276	2	22.9345	3.56438	0.678359	22.1012	2.58104
449.28	5	-19.8617	-11.7928	0.72642	-18.9784	-12.1761
449.285	1	13.7003	0.734656	0.557253	12.7836	0.751323
449.286	3	6.16634	-11.5874	0.610664	4.79968	-11.7707
449.287	3	7.14258	-8.367	0.566057	7.25925	-8.917
449.288	2	15.6966	-10.0698	0.61545	16.2466	-9.81978
449.289	2	23.8992	0.264059	0.678359	24.1325	0.664059
449.292	6	-19.7426	1.23815	0.548409	-20.9093	1.90482
449.294	1	10.6515	2.38229	0.562097	10.1515	1.16563
449.305	1	11.5096	-1.88068	0.538383	11.5263	-0.38068
449.306	5	-20.9211	-15.2959	0.72642	-20.8211	-14.2792
449.312	1	8.74874	1.9373	0.592572	9.84874	1.5873
449.313	3	6.53603	-9.40888	0.646646	5.43603	-11.0755
449.317	7	-4.22845	14.8497	0.553166	-4.97845	13.7997
449.319	7	-1.09807	6.14172	0.640567	-2.1814	5.85838
449.321	7	-2.99768	8.3931	0.614218	-3.66435	9.67643
449.325	3	15.1678	-11.1066	0.582796	13.9345	-12.4066
449.331	1	10.7102	4.91323	0.600463	10.3602	4.34657
449.332	5	-19.2784	-13.7594	0.72642	-18.9784	-12.1761
449.333	7	-4.37252	11.8349	0.57629	-5.80585	12.4183
449.334	5	-18.8281	-14.2804	0.72642	-19.5781	-15.3471
449.344	5	-19.1658	-14.8042	0.72642	-20.6658	-13.2375
449.345	7	-2.11977	-1.68386	0.607466	-2.1531	-1.40052
449.353	6	-18.6034	4.12016	0.726663	-18.5034	5.27016
449.354	5	-20.9051	-15.1547	0.72642	-20.2718	-13.788
449.356	7	-2.9326	0.55145	0.634997	-2.49927	-0.781883
449.36	7	-3.00882	10.4097	0.603852	-3.44215	9.54304
449.361	7	-5.34258	11.4172	0.634896	-5.14258	10.9338
449.362	7	-4.66323	11.7589	0.59614	-5.21323	12.2755
449.363	7	-5.52694	12.9076	0.608028	-5.01027	11.9076
449.364	7	-0.915047	16.748	0.612638	-2.58171	15.6813
449.372	7	-2.6239	16.817	0.613594	-2.84056	15.3837
449.385	1	13.958	2.37788	0.552312	12.8247	0.744545
449.396	5	-18.7448	-15.1137	0.72642	-19.5781	-15.3471
449.4	7	-2.82013	1.35297	0.676845	-4.07013	2.76963
449.402	3	5.1556	-10.0241	0.580661	6.38893	-9.70745
449.41	3	1.30964	-10.4142	0.634461	0.50964	-10.2308
449.421	7	-3.14277	0.503447	0.676845	-4.22611	1.85345
449.422	7	-5.87438	13.6185	0.593179	-4.35771	14.0852
449.424	5	-20.1284	-12.3928	0.72642	-18.9784	-12.1761
449.43	7	-5.19709	12.7596	0.554284	-6.09709	12.9762
449.433	5	-20.4617	-12.1928	0.72642	-18.9784	-12.1761
449.441	3	0.45964	-11.7308	0.634461	0.50964	-10.2308
449.446	5	-20.3451	-11.8594	0.72642	-18.9784	-12.1761
449.447	1	15.1047	0.242773	0.548347	13.8547	1.87611
449.448	7	-2.85578	13.3393	0.57249	-3.83911	14.6893
449.449	7	-1.96733	9.6036	0.613306	-3.034	8.83693
449.45	7	-3.89773	12.4765	0.633587	-5.4644	10.9099

## Sheet: Fig. 4d
Time (s)	Ex7	Ex7	Ex7	Ex7	Ex7	Ex7	Ex7	Ex7	Ex7	Ex7	Ex7	Ex7	Ex7	Ex7	Ex7	Ex7	Ex7	Ex7	Ex7	Ex7	Ex7	Ex7	Ex7	Ex7	Ex7	Ex7	Ex7	Ex7	Ex7	Ex7	Ex7	Ex7	Ex7	Ex7	Ex7	Ex7	Ex7	Ex7	Ex7	Ex7	Ex7	Ex7	Ex7	Ex7	Ex7	Ex7	Ex7	Ex7	Ex7
1	0.299795	0.118053	0.16919	0.0893176	0.404957	0.21463	0.226718	0.150846	0.317682	0.0674398	0.131099	0.123096	0.212035	0.194467	0.0972182	0.160725	0.089442	0.0556056	0.147535	0.267911	0.0560504	0.0855235	0.0678071	0.0372852	0.136135	0.218104	0.080261	0.248501	0.0581939	0.130575	0.0464207	0.0989622	0.100065	0.0813945	0.159847	0.217473	0.121093	0.0713687	0.0621024	0.12506	0.160496	0.102165	0.062446	0.122586	0.0825169	0.0782418	0.0615934	0.257072	0.202388
2	0.362055	0.132348	0.112243	0.137268	0.0752562	0.143999	0.180692	0.118009	0.201054	0.101447	0.139406	0.21649	0.13987	0.134739	0.153837	0.167576	0.172285	0.044529	0.0679238	0.244499	0.141092	0.099878	0.14884	0.0527681	0.176774	0.0968698	0.0200032	0.27404	0.0938995	0.0708968	0.0527979	0.125745	0.119767	0.114418	0.156034	0.11533	0.143852	0.0952379	0.0706677	0.219053	0.157216	0.126818	0.0502981	0.224197	0.0754471	0.0652888	0.0449592	0.219169	0.286466
3	0.392437	0.0289408	0.132738	0.0773857	0.32218	0.170358	0.268518	0.21717	0.206587	0.110655	0.116163	0.141417	0.0902826	0.139221	0.125575	0.0762917	0.195565	0.0608608	0.0903173	0.0804548	0.0871398	0.051652	0.0804345	0.0345581	0.21762	0.160412	0.0344914	0.139661	0.10296	0.102744	0.0767562	0.217271	0.0994849	0.129156	0.116256	0.225353	0.13614	0.06153	0.0215842	0.0934857	0.111438	0.146087	0.0672139	0.163232	0.0208709	0.058863	0.0825277	0.27934	0.137777
4	0.439868	0.136722	0.132751	0.071265	0.294469	0.117533	0.151329	0.176551	0.108148	0.0840208	0.150683	0.234227	0.17757	0.287176	0.0840452	0.187099	0.207326	0.071247	0.0733561	0.322413	0.219667	0.127328	0.114498	0.0721581	0.0782983	0.129831	0.0409929	0.202796	0.152706	0.0531394	0.0520444	0.104073	0.104781	0.127822	0.116351	0.251848	0.153048	0.14125	0.0548506	0.132122	0.14159	0.169542	0.0523942	0.187483	0.0621807	0.106561	0.0582573	0.3848	0.325611
5	0.17515	0.0711105	0.0959971	0.107369	0.267468	0.135484	0.267681	0.127759	0.149414	0.110124	0.215877	0.178458	0.154925	0.231975	0.1042	0.184582	0.24763	0.048985	0.0795857	0.147477	0.240964	0.10178	0.116509	0.0270226	0.146262	0.143976	0.078934	0.291323	0.103911	0.120549	0.0577784	0.18685	0.0851446	0.112271	0.172911	0.286461	0.0934391	0.11428	0.0916136	0.105892	0.0999445	0.0905682	0.057329	0.244641	0.0773441	0.0719623	0.0629953	0.245294	0.298615
6	0.377162	0.0807339	0.0921135	0.104348	0.157334	0.214429	0.228203	0.274478	0.331838	0.12348	0.156412	0.318139	0.0973404	0.149412	0.142958	0.124825	0.109502	0.0522671	0.0726757	0.148627	0.084138	0.082246	0.03219	0.0862915	0.119483	0.137675	0.0520721	0.243303	0.0480025	0.112648	0.0684011	0.15176	0.0779024	0.145853	0.195545	0.14743	0.14547	0.141291	0.0299416	0.184498	0.0570107	0.0576955	0.072119	0.325525	0.0743503	0.0468467	0.0730235	0.249635	0.319297
7	0.409127	0.132043	0.100133	0.0502692	0.267468	0.134886	0.116528	0.211735	0.27228	0.112907	0.216482	0.308367	0.265639	0.225713	0.11248	0.172259	0.101492	0.0380681	0.121764	0.323825	0.100912	0.115888	0.119989	0.0697586	0.262506	0.158352	0.0720043	0.169515	0.136903	0.111603	0.102168	0.13725	0.11731	0.102362	0.134231	0.181494	0.154083	0.141006	0.0688028	0.171089	0.14765	0.11318	0.0648381	0.130543	0.0259712	0.0641449	0.0854398	0.237062	0.177457
8	0.284905	0.141572	0.189616	0.119339	0.321949	0.18819	0.216102	0.164962	0.206948	0.0645718	0.129878	0.310695	0.320829	0.177774	0.132595	0.101524	0.213587	0.0601336	0.0257301	0.0999411	0.0664391	0.0971618	0.0505688	0.0636994	0.165027	0.165888	0.0577792	0.165858	0.121961	0.0578388	0.0527821	0.100824	0.113352	0.141237	0.162308	0.148064	0.108797	0.141174	0.0731242	0.149678	0.0682863	0.142164	0.0568516	0.189556	0.116442	0.079838	0.113622	0.395785	0.367283
9	0.43939	0.0805732	0.100435	0.0773096	0.350024	0.214429	0.151124	0.195959	0.180149	0.123857	0.190247	0.221687	0.0938419	0.263106	0.106549	0.194803	0.199634	0.0743338	0.0762001	0.319181	0.0621861	0.0731706	0.10858	0.0415521	0.0866177	0.0762519	0.0501018	0.186726	0.0867663	0.0756593	0.0458617	0.151502	0.0182329	0.118904	0.146771	0.156103	0.16887	0.131172	0.0573122	0.0722777	0.143417	0.051677	0.0677047	0.124957	0.0552333	0.0531197	0.0883642	0.308422	0.438469
10	0.455144	0.0805094	0.124363	0.0741324	0.29565	0.267251	0.149291	0.172889	0	0.0905729	0.135121	0.327849	0.20069	0.162078	0.0839544	0.126449	0.136404	0.102	0.0464587	0.180748	0.211804	0.10413	0.14696	0.0641787	0.0810687	0.128748	0.0410359	0.232421	0.135947	0.0675854	0.0791118	0.168963	0.0586943	0.146513	0.122104	0.161996	0.20599	0.158513	0.0831635	0.0727762	0.137201	0.114084	0.0216491	0.278117	0.111794	0.0620068	0.0771012	0.259689	0.343766
11	0.315662	0.0335786	0.136804	0.0801362	0.184771	0.170321	0.283062	0.228034	0.161694	0.120238	0.151367	0.0693678	0.1694	0.136695	0.116529	0.152987	0.246812	0.0787423	0.0382807	0.165072	0.105487	0.0994623	0.114956	0.0612204	0.156325	0.182368	0.0797577	0.335776	0.104524	0.0874364	0.082875	0.13614	0.0540898	0.0743153	0.221656	0.133165	0.156569	0.101688	0.0790785	0.193467	0.20653	0.142479	0.0271511	0.187104	0.0679372	0.0678802	0.059593	0.410039	0.292106
12	0.45535	0.0616873	0.0798413	0.0833908	0.541235	0.319569	0.130274	0.229977	0.216615	0.131337	0.0854462	0.171833	0.17692	0.298021	0.13744	0.139353	0.11591	0.0361506	0.165896	0.100912	0.0425805	0.0851768	0.08291	0.0753878	0.127955	0.116369	0.060024	0.19413	0.0807297	0.0827962	0.0293903	0.144234	0.0301413	0.0872567	0.0655351	0.179586	0.141621	0.0716934	0.0417933	0.0364654	0.122693	0.125613	0.0782665	0.213264	0.0875704	0.0515983	0.0536599	0.274661	0.445969
13	0.331129	0.0757593	0.10028	0.110106	0.26793	0.232019	0.0658917	0.162913	0.315302	0.158153	0.134878	0.337846	0.192362	0.163973	0.120425	0.0705505	0.209187	0.0323236	0.119079	0.242246	0.108107	0.100179	0.12748	0.0464145	0.0753255	0.108984	0.0736881	0.239179	0.134529	0.0881663	0.0543264	0.192282	0.14409	0.100886	0.195474	0.213371	0.135798	0.121679	0.0606794	0.0938613	0.196077	0.0958064	0.0551346	0.148578	0.146223	0.0621545	0.0328441	0.190254	0.264854
14	0.268819	0.0196585	0.0746016	0.0953187	0.266865	0.170012	0.26911	0.234143	0.213984	0.115104	0.0744246	0.339185	0.220469	0.194467	0.068759	0.135736	0.148852	0.040332	0.0432626	0.257509	0.101095	0.0736323	0.113758	0.0181002	0.172687	0.104582	0.051676	0.132101	0.0562574	0.075965	0.0365918	0.190647	0.0399059	0.0840792	0.0636992	0.138897	0.123953	0.11971	0.092672	0.0578664	0.0829331	0.127591	0.0562993	0.208354	0.0818747	0.049758	0.0882527	0.34513	0.287492
15	0.253291	0.0476462	0.0684843	0.0803692	0.322659	0.231908	0.232408	0.280521	0.147906	0.100341	0.0917689	0.178355	0.12435	0.300599	0.0991356	0.159079	0.127182	0.0470391	0.0835994	0.1912	0.0640857	0.0864555	0.0931543	0.0459324	0.189733	0.154809	0.0653215	0.15981	0.0659651	0.117456	0.0484263	0.107876	0.0275284	0.0506352	0.152148	0.138659	0.141621	0.125786	0.0502773	0	0.157265	0.0990005	0.0283491	0.0710394	0.0754683	0.0485535	0.0863441	0.397629	0.167276
16	0.455268	0.103976	0.147488	0.0922591	0.350379	0.126292	0.259241	0.10202	0.160723	0.141247	0.101935	0.165256	0.0971622	0.284944	0.0786675	0.123139	0.162169	0.054449	0.0971936	0.117092	0.240062	0.0959971	0.109521	0.126925	0.140918	0.128802	0.0661883	0.193459	0.16484	0.139422	0.051558	0.113116	0.150456	0.110605	0.171238	0.301022	0.178815	0.120065	0.0430865	0.106184	0.115405	0.0970259	0.0909393	0.103119	0.093578	0.0555826	0.053077	0.219985	0.33253
17	0.346169	0.0480072	0.0830656	0.0861785	0.29494	0.267436	0.101196	0.218097	0.1578	0.109625	0.136854	0.141441	0.368054	0.125463	0.0824406	0.225238	0.107437	0.0413542	0.0687744	0.14384	0.182404	0.0742569	0.184055	0.0265154	0.104883	0.0354109	0.0743564	0.152932	0.0923408	0.120383	0.0755471	0.128263	0.18944	0.0489308	0.176079	0.184661	0.147135	0.0941312	0.0207687	0.170101	0.0641933	0.050448	0.0335155	0.228858	0.245573	0.053617	0.106391	0.304863	0.123603
18	0.346334	0.108769	0.107307	0.0623603	0.459851	0.0917514	0.216478	0.179161	0.382296	0.174751	0.131407	0.248465	0.136962	0.221824	0.109673	0.0781463	0.180964	0.0375491	0.102072	0.297529	0.137773	0.0930055	0.103472	0.0460925	0.157055	0.0290963	0.0491215	0.210703	0.118009	0.110237	0.0684412	0.0760792	0.0519336	0.0951631	0.121709	0.168048	0.181638	0.0624524	0.0707131	0.125573	0.111877	0.132119	0.095615	0.259156	0.435304	0.0432659	0.0890143	0.233852	0.314365
19	0.237281	0.0803883	0.144771	0.0863723	0.51458	0.126506	0.186043	0.100942	0.254187	0.177081	0.18015	0.232305	0.123442	0.15947	0.120908	0.0514113	0.182005	0.085452	0.0960908	0.198011	0.112311	0.068278	0.081951	0.0717713	0.150944	0.130227	0.041431	0.25132	0.0654229	0.133456	0.0625566	0.0679773	0.190896	0.150648	0.122829	0.229591	0.138338	0.0574447	0.078197	0.196293	0.122701	0.0498541	0.0330711	0.144621	0.473443	0.0525887	0.054798	0.390342	0.134729
20	0.331105	0.0851186	0.143362	0.0862172	0.322304	0.170247	0.313211	0.258054	0.28458	0.165829	0.182441	0.209557	0.156744	0.203002	0.059905	0.207073	0.113175	0.112008	0.0534911	0.108738	0.162716	0.0705393	0.0433087	0.0583487	0.189903	0.0944111	0.0667359	0.095598	0.115521	0.101025	0.0595906	0.144239	0.0814206	0.103738	0.187113	0.157802	0.1575	0.0534623	0.0241959	0.10017	0.178034	0.0866254	0.0906285	0.0933458	0.423403	0.0807373	0.122607	0.192498	0.261703
21	0.345376	0.0760234	0.205456	0.110191	0.239855	0.10879	0.312987	0.238565	0.214786	0.123438	0.174659	0.255612	0.126167	0.252125	0.0766788	0.178798	0.268468	0.069429	0.0853218	0.215153	0.136094	0.102426	0.10053	0.049084	0.141092	0.112681	0.0661445	0.25334	0.115475	0.101192	0.0748382	0.12189	0.0813877	0.0964636	0.10477	0.191661	0.131522	0.0714426	0.0661262	0.143873	0.130382	0.137493	0.0503028	0.196716	0.434878	0.0652285	0.0600394	0.32169	0.422361
22	0.175391	0.0944566	0.132668	0.0982365	0.404398	0.0912975	0.226239	0.24332	0.235896	0.0598943	0.129688	0.262622	0.0400348	0.151331	0.0876229	0.0875569	0.124111	0.0509697	0.0622685	0.171019	0.173455	0.11307	0.140085	0.0805421	0.106834	0.129733	0.0635076	0.152695	0.0710426	0.06556	0.039398	0.116088	0.0394697	0.106576	0.0720388	0.204355	0.126607	0.112645	0.0480108	0.16988	0.142408	0.210137	0.0655092	0.294432	0.313614	0.0346929	0.0566006	0.136387	0.390142
23	0.356832	0.103916	0.0966186	0.13123	0.212846	0.161612	0.304181	0.205749	0.236696	0.127793	0.190632	0.144342	0.199128	0.304487	0.0862957	0.114549	0.131055	0.0456751	0.091038	0.169487	0.114784	0.0729397	0.0886005	0.0580084	0.135598	0.233264	0.0707929	0.371773	0.125631	0.10677	0.0509898	0.179809	0.0258866	0.081116	0.16074	0.120363	0.111661	0.0757754	0.0337275	0.0872999	0.111676	0.150853	0.0898454	0.142694	0.229615	0.047719	0.0274276	0.294585	0.245021
24	0.234007	0.0241797	0.111279	0.0531608	0.295295	0.117533	0.306338	0.245037	0.13591	0.177979	0.164253	0.203548	0.16143	0.140834	0.120778	0.124558	0.189725	0.0626562	0.0489784	0.213635	0.20279	0.101434	0.144162	0.0625733	0.214091	0.0870813	0.0561555	0.196682	0.0934958	0.102733	0.0477046	0.175094	0.143308	0.0400163	0.0587956	0.163093	0.12117	0.131943	0.0550627	0.175456	0.171384	0.0507229	0.0459288	0.106063	0.162116	0.0473004	0.0666591	0.332477	0.384588
25	0.464694	0.0993704	0.052498	0.11916	0.29494	0.240895	0.330108	0.255367	0.219877	0.213767	0.159815	0.293087	0.121182	0.216582	0.0958959	0.153185	0.110428	0.0697407	0.0608287	0.160291	0.0891571	0.0832842	0.145171	0.0308758	0.247182	0.212756	0.0619428	0.167318	0.0658291	0.0891899	0.0902247	0.101236	0.0870703	0.0563415	0.0739197	0.142287	0.0981751	0.0942106	0.106214	0.142403	0.141501	0.0781647	0.0689055	0.156586	0.135479	0.0552363	0.0729309	0.339423	0.212065
26	0.452146	0.0897873	0.0845196	0.095235	0.432131	0.108852	0.32883	0.196229	0.18222	0.104842	0.201418	0.224897	0.116271	0.102406	0.0801202	0.185991	0.161497	0.0161641	0.0992712	0.168401	0.104748	0.144953	0.0628655	0.0778229	0.178085	0.0354776	0.0534688	0.217048	0.112415	0.104663	0.0665853	0.0919882	0.0566451	0.0643564	0.203022	0.159789	0.123374	0.128218	0.0647814	0.0837892	0.131432	0.170248	0.0531198	0.189956	0.171277	0.0620457	0.101648	0.208333	0.358035
27	0.664462	0.169891	0.116689	0.0862534	0.432131	0.152824	0.187593	0.247567	0.256492	0.101207	0.135966	0.214861	0.164689	0.162432	0.0675438	0.14107	0.147726	0.0542471	0.129682	0.220568	0.144663	0.12476	0.108933	0.0573485	0.192236	0.123332	0.0683435	0.230357	0.0812862	0.0925191	0.0572382	0.0832273	0.137585	0.0845693	0.125515	0.183975	0.0896961	0.137584	0.0402054	0.221566	0.0932811	0.169468	0.067584	0.117633	0.167124	0.0531124	0.044659	0.352742	0.184264
28	0.125547	0.028954	0.144448	0.0980995	0.459851	0.202936	0.17259	0.162937	0.160853	0.200957	0.244423	0.0187691	0.16498	0.167428	0.0854926	0.0189775	0.0714945	0.0777165	0.0926159	0.261106	0.147715	0.080768	0.110152	0.106003	0.129037	0.10009	0.0279723	0.217459	0.0639464	0.0870334	0.0467867	0.246507	0.0710306	0.120982	0.135474	0.249051	0.194671	0.129886	0.0940951	0.149436	0.0772162	0.0878386	0.0211099	0.179779	0.222261	0.0353302	0.058157	0.318149	0.15561
29	0.361852	0.0852381	0.112761	0.122179	0.185126	0.109195	0.366206	0.100027	0.232491	0.0837906	0.229102	0.251597	0.21098	0.219004	0.0950137	0.148407	0.160648	0.0351347	0.0598693	0.104429	0.256862	0.0921281	0.110756	0.068306	0.118865	0.102882	0.0897049	0.277222	0.109451	0.0925473	0.0735296	0.136562	0.082544	0.100427	0.133801	0.24664	0.149717	0.179796	0.0524493	0.153475	0.172965	0.139882	0.0335233	0.143004	0.15229	0.0683729	0.134438	0.347811	0.20388
30	0.486425	0.094503	0.116434	0.0861252	0.130397	0.143962	0.24113	0.118036	0.334524	0.120104	0.282322	0.270056	0.118123	0.289955	0.100193	0.10003	0.0727562	0.0736463	0.117098	0.221851	0.155789	0.125793	0.0975479	0.0902596	0.247862	0.141487	0.0332973	0.173177	0.140081	0.117705	0.04529	0.166792	0.11336	0.0843493	0.161663	0.234825	0.170319	0.0675149	0.0668724	0.114062	0.106945	0.13979	0.0601591	0.280481	0.170141	0.0674258	0.104607	0.319458	0.383953
31	0.6106	0.0853623	0.144781	0.0862523	0.2395	0.158559	0.0924949	0.223989	0.235406	0.163249	0.167817	0.0555079	0.212205	0.236367	0.109949	0.149175	0.200667	0.0613297	0.0631607	0.264895	0.108276	0.0786672	0.0509608	0.0977765	0.0903728	0.0478606	0.0878739	0.258628	0.10908	0.103347	0.0763627	0.119831	0.0694053	0.0904343	0.0836475	0.226965	0.15097	0.05757	0.0730341	0.0647649	0.127238	0.173089	0.0866583	0.234941	0.12404	0.0865667	0.073684	0.281253	0.149315
32	0.501488	0.019522	0.100819	0.116249	0.404398	0.117941	0.165042	0.234323	0.264882	0.169069	0.22001	0.304808	0.219331	0.226979	0.157107	0.261499	0.243028	0.0833493	0.079578	0.141586	0.12465	0.079348	0.155224	0.0943657	0.082485	0.18435	0.0608388	0.279091	0.145759	0.109531	0.102688	0.195889	0.0968349	0.0862542	0.127919	0.23795	0.188871	0.142464	0.0968878	0.23348	0.194678	0.163368	0.0326935	0.273845	0.143469	0.0527914	0.0593366	0.255339	0.262338
33	0.619005	0.0241885	0.0604912	0.104018	0.405109	0.196712	0.225396	0.2582	0.211748	0.188761	0.231247	0.221279	0.267405	0.25781	0.123619	0.173922	0.122482	0.0301177	0.127385	0.359576	0.119675	0.0941801	0.117452	0.0834357	0.212062	0.135817	0.116231	0.227237	0.134875	0.0611826	0.0939722	0.225362	0.0689979	0.0952104	0.117338	0.23903	0.163977	0.135839	0.104332	0.147094	0.123282	0.1198	0.0775748	0.244346	0.117889	0.0881096	0.0805436	0.179393	0.288094
34	0.285474	0.104211	0.143465	0.107192	0.2395	0.00337482	0.145324	0.221307	0.433977	0.119791	0.197989	0.149505	0.222717	0.277211	0.130846	0.133992	0.216205	0.11103	0.0833854	0.3235	0.122959	0.0758651	0.0487552	0.0574354	0.0967769	0.239762	0.111124	0.232701	0.0566004	0.118279	0.0343133	0.2205	0.0504934	0.0323189	0.11838	0.196708	0.124249	0.107938	0.0871108	0.196599	0.0946644	0.129053	0.0646549	0.19822	0.141372	0.0641414	0.127266	0.24252	0.174395
35	0.314992	0.0947024	0.123348	0.145958	0.212491	0.170247	0.249855	0.162063	0.25478	0.219682	0.232954	0.259398	0.255816	0.132622	0.107621	0.110471	0.0791766	0.0316886	0.126088	0.183499	0.112039	0.130279	0.111175	0.0693765	0.19244	0.122181	0.0269706	0.127991	0.095854	0.102529	0.0296613	0.123937	0.0121882	0.1084	0.090779	0.228409	0.132215	0.120145	0.0845991	0.166244	0.110565	0.0885684	0.0605585	0.290668	0.118241	0.0605688	0.0533216	0.33664	0.194964
36	0.2087	0.0994985	0.120663	0.104206	0.322304	0.161835	0.17472	0.27575	0.337162	0.0766927	0.231866	0.320512	0.115015	0.152596	0.128015	0.157641	0.102115	0.0709368	0.0716821	0.155353	0.175821	0.104696	0.0995226	0.0297263	0.157804	0.147463	0.0634735	0.254967	0.117809	0.090124	0.0589408	0.0297148	0.0775445	0.0962158	0.145978	0.170572	0.158743	0.0775005	0.0636987	0.1894	0.215163	0.137501	0.0609634	0.221207	0.0970481	0.0822526	0.0810495	0.395364	0.18253
37	0.391044	0.0711457	0.0961365	0.0771464	0.432149	0.240784	0.179638	0.185637	0.201585	0.0843725	0.217454	0.379784	0.229962	0.198673	0.145063	0.153224	0.278919	0.0665478	0.0836119	0.331735	0.16456	0.0919657	0.0683496	0.106401	0.212832	0.140864	0.0541247	0.279503	0.0954767	0.128924	0.08373	0.0317682	0.0887904	0.129938	0.137407	0.148529	0.121543	0.105957	0.0786608	0.0985376	0.198196	0.161697	0.0633969	0.271879	0.0539047	0.0638017	0.127747	0.288894	0.236561
38	0.314992	0.141764	0.0797358	0.11317	0.267824	0.240784	0.218697	0.19025	0.158667	0.214055	0.36201	0.230297	0.410673	0.248073	0.0671893	0.0925616	0.0902445	0.0649697	0.151015	0.146749	0.159695	0.0855064	0.169094	0.0654265	0.145897	0.204009	0.0166119	0.179843	0.0665942	0.137591	0.050006	0.113616	0.0279028	0.0736608	0.0628277	0.152867	0.190604	0.191452	0.0982194	0.128784	0.115958	0.103482	0.0648729	0.150868	0.093578	0.102579	0.127615	0.196033	0.251816
39	0.421603	0.122915	0.0757543	0.0891409	0.29497	0.188079	0.26016	0.168559	0.177589	0.0855203	0.25323	0.140837	0.209991	0.0111378	0.133001	0.150358	0.104083	0.0822224	0.0671948	0.170537	0.0573784	0.109699	0.14328	0.0894213	0.12665	0.10462	0.0454981	0.209513	0.121308	0.102557	0.0461483	0.124927	0.0780917	0.101006	0.0753609	0.311808	0.144333	0.199043	0.0684654	0.161926	0.138101	0.0812388	0.0910375	0.211773	0.0975369	0.0662929	0.104655	0.214774	0.304756
40	0.449132	0.122915	0.0962231	0.153865	0.267575	0.117764	0.23232	0.124279	0.284879	0.172714	0.242794	0.265896	0.286869	0.295465	0.0817003	0.0555894	0.179992	0.0335543	0.0292764	0.133536	0.14497	0.0925428	0.0819205	0.0785466	0.142021	0.255076	0.0809195	0.212993	0.169251	0.106042	0.0728686	0.121505	0.0389389	0.127727	0.0986603	0.275709	0.161594	0.128849	0.0516627	0.0726955	0.0753517	0.176134	0.0670179	0.169922	0.104705	0.103202	0.0601951	0.163338	0.23117
41	0.469948	0.108943	0.100246	0.109957	0.404396	0.214545	0.209215	0.233312	0.314842	0.096249	0.216926	0.169332	0.270331	0.155282	0.0862381	0.135347	0.185898	0.0612897	0.0758889	0.302266	0.166804	0.0952451	0.104018	0.06246	0.159087	0.193034	0.0453157	0.113168	0.0717619	0.121408	0.0634013	0.100479	0.0250924	0.144024	0.136525	0.106776	0.131256	0.0527519	0.0757432	0.0949637	0.209757	0.0982896	0.0611261	0.203197	0.086607	0.091097	0.110031	0.257239	0.195369
42	0.517568	0.047732	0.140655	0.148166	0.267575	0.0914089	0.180393	0.153072	0.159135	0.184902	0.135483	0.291338	0.14266	0.0598493	0.0917424	0.062189	0.180502	0.0892764	0.107435	0.23563	0.0861576	0.107341	0.0762333	0.0503756	0.121059	0.165746	0.0419034	0.204616	0.13145	0.0565754	0.0365847	0.200291	0	0.0571547	0.153094	0.215269	0.132853	0.107212	0.0798245	0.219708	0.100299	0.112227	0.116685	0.158264	0.0821111	0.0691673	0.0748508	0.18337	0.217493
43	0.315182	0.127639	0.132755	0.154137	0.349669	0.152861	0.223513	0.151197	0.173222	0.140465	0.166789	0.227902	0.237443	0.126218	0.0821176	0.136811	0.0748205	0.0244736	0.0979788	0.165497	0.080226	0.0790388	0.126172	0.0442324	0.14754	0.0744188	0.0764789	0.188048	0.0823148	0.0956202	0.0516686	0.0823941	0.0338858	0.0643509	0.148987	0.211312	0.14998	0.090044	0.0417382	0.175735	0.202461	0.130917	0.030742	0.139742	0.0853856	0.040521	0.088362	0.431779	0.316862
44	0.330869	0.151049	0.124566	0.101098	0.486861	0.135257	0.329625	0.201383	0.204479	0.105668	0.13001	0.056673	0.28894	0.121177	0.0911533	0.14599	0.144978	0.0827228	0.138095	0.223368	0.123505	0.108335	0.190209	0.06548	0.154899	0.105123	0.0651102	0.192299	0.0997143	0.100705	0.0509098	0.131102	0.0362107	0.12724	0.206291	0.149766	0.108507	0.0636996	0.0607427	0.102729	0.143937	0.111543	0.0526894	0.285602	0.0787066	0.0341274	0.0438384	0.235138	0.294217
45	0.43939	0.29683	0.129039	0.127756	0.32224	0.25839	0.203938	0.203318	0.183445	0.164982	0.180306	0.41852	0.117349	0.255675	0.14576	0.109051	0.213609	0.0473214	0.128704	0.205695	0.185061	0.131565	0.0919527	0.0371934	0.172099	0.183484	0.0935224	0.202557	0.150731	0.0808571	0.0662597	0.129021	0.0659652	0.103543	0.124638	0.178007	0.16003	0.117133	0.0646188	0.161511	0.152373	0.178696	0.0816255	0.202265	0.129171	0.0624992	0.0911143	0.338475	0.384846
46	0.750414	0.310874	0.12871	0.127627	0.515203	0.0338183	0.15234	0.216828	0.202201	0.160636	0.270306	0.267202	0.218211	0.137415	0.0944988	0.156556	0.0674338	0.0734029	0.0400483	0.211956	0.150496	0.0749495	0.0722776	0.0409783	0.15757	0.203004	0.0798631	0.170975	0.121951	0.0911703	0.0609335	0.0968092	0.001218	0.084249	0.162863	0.158004	0.157545	0.117385	0.0663116	0.203021	0.186372	0.205338	0.0994852	0.283817	0.0715238	0.0687993	0.0887688	0.278229	0.309308
47	0.315662	0.146318	0.0313436	0.100988	0.46077	0.223755	0.208915	0.22892	0.403404	0.0868759	0.18321	0.23809	0.339785	0.262585	0.159956	0.220898	0.157938	0.078303	0.0998082	0.153631	0.0859487	0.113741	0.0876375	0.0524335	0.226575	0.23063	0.0795246	0.205989	0.134131	0.109791	0.0828473	0.133396	0.0684342	0.115493	0.153016	0.193268	0.135411	0.124873	0.0576028	0.0870401	0.229358	0.136403	0.0660519	0.232955	0.163342	0.0900351	0.0917619	0.290541	0.252272
48	0.269026	0.0899506	0.116695	0.103808	0.322719	0.188029	0.170824	0.0706843	0.240693	0.132356	0.221299	0.216104	0.232552	0.207664	0.144806	0.127994	0.234552	0.0804382	0.117217	0.18264	0.164683	0.115077	0.0547046	0.0888572	0.251322	0.240435	0.0771688	0.259236	0.13501	0.0997552	0.0795855	0.105426	0.0563447	0.166666	0.15714	0.20125	0.148835	0.171653	0.0682775	0.15355	0.161443	0.230416	0.0555872	0.217861	0.110944	0.057855	0.0700419	0.183812	0.279664
49	0.315853	0.0663802	0.165256	0.148138	0.157998	0.187882	0.170896	0.196006	0.235219	0.146192	0.14883	0.157822	0.133086	0.177305	0.132154	0.160123	0.18875	0.0585656	0.109067	0.1245	0.194648	0.092554	0.10569	0.0329013	0.166093	0.170884	0.077728	0.177016	0.0742911	0.108375	0.0666314	0.104652	0.0157064	0.1259	0.139966	0.279443	0.170969	0.0436203	0.125382	0.152446	0.100856	0.188345	0.043957	0.121448	0.135125	0.0648079	0.0875753	0.250159	0.383091
50	0.439677	0.0946408	0.0841768	0.10682	0.29497	0.17002	0.26054	0.159106	0.254953	0.118263	0.127699	0.342731	0.199251	0.297116	0.094166	0.203091	0.108028	0.0625791	0.069278	0.154308	0.123781	0.13496	0.0744653	0.0466771	0.249828	0.123163	0.0561903	0.150441	0.138223	0.163805	0.0308856	0.0690644	0.034429	0.132183	0.081144	0.25772	0.0825899	0.0804637	0.07037	0.14345	0.116351	0.150416	0.0948518	0.188292	0.0993085	0.0666443	0.0152258	0.151958	0.277999
51	0.377559	0.085057	0.116781	0.0891596	0.296036	0.0531967	0.241802	0.203584	0.237672	0.169594	0.170406	0.300738	0.350459	0.178429	0.0979698	0.129542	0.222199	0.0623836	0.113673	0.286079	0.1403	0.127063	0.0948337	0.0907856	0.204355	0.128538	0.0962231	0.263841	0.0942934	0.140881	0.098152	0.0967097	0.130696	0.120096	0.144451	0.186648	0.204171	0.063886	0.0785969	0.114669	0.102721	0.170515	0.0750531	0.22045	0.13464	0.0679357	0.0868862	0.297456	0.281134
52	0.284508	0.0947612	0.104246	0.210353	0.239826	0.277952	0.307886	0.223203	0.221223	0.0981085	0.19182	0.223475	0.198306	0.0867227	0.166696	0.157673	0.134502	0.0690585	0.114019	0.175578	0.116296	0.0921512	0.119114	0.0505662	0.214928	0.243663	0.0919686	0.273723	0.104371	0.0772058	0.0759449	0.133567	0.106748	0.0773675	0.0804075	0.171779	0.203824	0.0848582	0.093036	0.127716	0.191647	0.150265	0.0601591	0.250635	0.0969814	0.0700387	0.0495169	0.0928536	0.295755
53	0.501781	0.094577	0.133143	0.0832513	0.323075	0.116336	0.31583	0.215855	0.214802	0.17462	0.174941	0.298701	0.19459	0.249968	0.133899	0.214659	0.14473	0.0527186	0.0566144	0.164204	0.167952	0.102472	0.13181	0.072985	0.21775	0.231527	0.0833349	0.188385	0.0422057	0.129426	0.0637511	0.189684	0.176748	0.126819	0.0930944	0.114224	0.181624	0.238792	0.0816997	0.112187	0.121597	0.165064	0.08099	0.255134	0.106953	0.0581287	0.0512744	0.267433	0.392223
54	0.299577	0.0947011	0.112788	0.124526	0.598097	0.134506	0.155133	0.2527	0.242349	0.0774664	0.0948372	0.164032	0.189852	0.141808	0.128753	0.195772	0.156964	0.0476645	0.0687587	0.151361	0.212437	0.0867485	0.0865288	0.101976	0.112437	0.156568	0.0305506	0.207398	0.132807	0.118307	0.0558703	0.0700912	0.0931274	0.0825475	0.0668782	0.184208	0.0963549	0.05766	0.0862471	0.164463	0.0778841	0.149917	0.0855458	0.159304	0.0501614	0.129704	0.0400615	0.26141	0.264726
55	0.237606	0.0617115	0.205517	0.115572	0.405257	0.169781	0.128865	0.20545	0.127713	0.126414	0.102784	0.260194	0.236433	0.189682	0.117213	0.131306	0.222513	0.0988224	0.097825	0.260648	0.135282	0.094934	0.103376	0.0829045	0.167582	0.175603	0.0969671	0.188657	0.0860812	0.0689281	0.0867106	0.157034	0.0657554	0.152686	0.145049	0.307576	0.197	0.111358	0.0866078	0.132914	0.168859	0.1555	0.0999189	0.181523	0.105449	0.0932084	0.0352036	0.428462	0.386584
56	0.237606	0.085178	0.127706	0.0920133	0.543308	0.188154	0.157401	0.0943139	0.19233	0.128456	0.126985	0.121765	0.208275	0.0794068	0.138534	0.10309	0.218994	0.0739721	0.0719078	0.251595	0.142047	0.132708	0.102872	0.115828	0.0645512	0.190139	0.0841917	0.316608	0.059958	0.110317	0.0808252	0.153241	0.0980899	0.0949431	0.170429	0.153421	0.163497	0.0764536	0.0645703	0.11965	0.139047	0.149085	0.0624297	0.266682	0.159432	0.0720918	0.0646525	0.409075	0.221967
57	0.408523	0.122838	0.137221	0.115558	0.374561	0.0535845	0.218762	0.268168	0.305938	0.197793	0.135615	0.299972	0.364981	0.129582	0.153407	0.154065	0.151511	0.0744747	0.0878011	0.256767	0.141852	0.0866626	0.108722	0.0637518	0.117157	0.191704	0.0750631	0.197943	0.0739086	0.136415	0.0591891	0.124328	0.0237839	0.0961072	0.0935766	0.219408	0.155714	0.100081	0.0601392	0.141851	0.0646016	0.141532	0.0544158	0.228277	0.04998	0.0697712	0.106656	0.213264	0.147638
58	0.0981669	0.108769	0.157886	0.12435	0.296226	0.224216	0.0955645	0.214924	0.232988	0.1708	0.116972	0.267306	0.254452	0.17032	0.122136	0.118629	0.282406	0.0986579	0.107177	0.332469	0.10982	0.0652055	0.0816119	0.133059	0.160885	0.0944086	0.101311	0.269741	0.117218	0.0834662	0.0857502	0.155807	0.136398	0.0699374	0.0946945	0.118695	0.12938	0.137127	0.058488	0.120132	0.122824	0.200119	0.03818	0.302715	0.106813	0.0641605	0.073784	0.409625	0.378585
59	0.268629	0.0617754	0.108559	0.118438	0.476075	0.26949	0.0970868	0.194487	0.314006	0.164573	0.171496	0.275178	0.257223	0.321586	0.140496	0.162483	0.189279	0.103217	0.0832764	0.185981	0.187358	0.0952879	0.116548	0.110178	0.10764	0.251081	0.0787706	0.218989	0.102056	0.0920846	0.0744768	0.186946	0.0955305	0.104206	0.159021	0.199736	0.143267	0.228015	0.0866353	0.115561	0.150328	0.203819	0.0762573	0.228707	0.107761	0.0852814	0.121459	0.31688	0.200491
60	0.549021	0.066684	0.137116	0.0881762	0.386723	0.205992	0.199333	0.178747	0.265332	0.0847465	0.149554	0.22208	0.242184	0.172716	0.087263	0.148438	0.0530679	0.0648784	0.0689403	0.229502	0.100934	0.0990701	0.131034	0.0603618	0.16964	0.0909475	0.0590799	0.27545	0.0737932	0.147366	0.0641235	0.15384	0.13512	0.122154	0.159902	0.198114	0.115332	0.151922	0.0282407	0.16425	0.127471	0.201378	0.0475712	0.160171	0.0940777	0.0402319	0.0430681	0.423884	0.300446
61	0.439265	0.0991862	0.140175	0.0714672	0.176723	0.143475	0.206159	0.168694	0.281505	0.123191	0.156533	0.176781	0.0857932	0.18225	0.148519	0.183564	0.209957	0.0543015	0.0969194	0.234324	0.130258	0.0775255	0.0754671	0.117746	0.12026	0.214212	0.093917	0.183493	0.0865324	0.116275	0.037836	0.171612	0.0972916	0.114571	0.200687	0.255459	0.101569	0.104207	0.0912912	0.125769	0.138581	0.131175	0.0902362	0.258298	0.119578	0.0652462	0.0657026	0.415165	0.321502
62	0.160197	0.118228	0.0745602	0.112358	0.386337	0.143009	0.195769	0.174294	0.361317	0.0586345	0.117777	0.230205	0.202867	0.138676	0.116274	0.127907	0.121145	0.0510251	0.120246	0.325775	0.153105	0.0883441	0.160502	0.0916014	0.219829	0.228742	0.0515034	0.183203	0.117376	0.126086	0.0570113	0.100033	0.152452	0.0857306	0.137725	0.172103	0.16706	0.171483	0.0811296	0.189388	0.157806	0.130033	0.115559	0.164636	0.0970636	0.0445882	0.0750567	0.340858	0.269102
63	0.377335	0.104079	0.127862	0.106503	0.236282	0.296313	0.33192	0.183868	0.325175	0.106219	0.235737	0.147082	0.205272	0.203278	0.10565	0.14537	0.186491	0.0763493	0.0619982	0.307856	0.12274	0.0605248	0.130681	0.0937748	0.161023	0.174544	0.0876811	0.212105	0.14761	0.103417	0.0632363	0.0933595	0.145156	0.0976138	0.120673	0.23481	0.13791	0.149143	0.073771	0.118817	0.0850476	0.106685	0.0903437	0.435846	0.132447	0.0565224	0.0744249	0.317738	0.265073
64	0.237198	0.122751	0.157619	0.112259	0.445895	0.260107	0.178779	0.214691	0.189199	0.0503696	0.254117	0.33272	0.205497	0.198035	0.15909	0.161413	0.13821	0.0686827	0.109728	0.211063	0.0494943	0.0775714	0.110002	0.169304	0.156469	0.22189	0.0567178	0.301161	0.0988028	0.137487	0.0739938	0.177588	0.0764252	0.156003	0.137164	0.273446	0.152414	0.13349	0.0687022	0.123148	0.123999	0.175944	0.0719046	0.271879	0.107983	0.0679698	0.0961768	0.269238	0.378627
65	0.0668248	0.146196	0.173948	0.115148	0.236282	0.0894822	0.126802	0.234112	0.25382	0.0592804	0.208176	0.224824	0.188876	0.289666	0.156929	0.135005	0.253481	0.0621901	0.0570331	0.381137	0.118544	0.0998323	0.0800583	0.057411	0.105336	0.255676	0.0646479	0.131243	0.100935	0.108605	0.0832929	0.0806054	0.156183	0.118178	0.185245	0.206225	0.139049	0.160496	0.0657427	0.109747	0.193493	0.13157	0.0779909	0.0785349	0.081938	0.0451223	0.0577649	0.212323	0.340361
66	0.51685	0.117761	0.104547	0.091959	0.206889	0.304871	0.225906	0.221537	0.235151	0.0777382	0.223382	0.251646	0.15549	0.0967149	0.167374	0.133155	0.156701	0.0887205	0.101466	0.214271	0.151263	0.0437075	0.0965673	0.126575	0.194796	0.100974	0.068041	0.22249	0.0745061	0.0760491	0.0540587	0.19613	0.242411	0.0987111	0.135894	0.212918	0.201212	0.170642	0.0552642	0.178195	0.166135	0.0545899	0.0795546	0.135078	0.118519	0.0698401	0.0922684	0.300115	0.369651
67	0.221993	0.108502	0.0919854	0.0773244	0.206501	0.179101	0.202992	0.209928	0.282327	0.141508	0.261499	0.175104	0.291997	0.133482	0.125471	0.127141	0.170272	0.0306241	0.0546732	0.253079	0.152305	0.0804924	0.0853644	0.0872994	0.151655	0.125269	0.0386982	0.273437	0.098293	0.11115	0.0633841	0.155714	0.147087	0.148966	0.0611958	0.19077	0.11189	0.0877774	0.0746073	0.14137	0.141416	0.196182	0.0215481	0.188235	0.0829546	0.0609442	0.012934	0.192755	0.263752
68	0.284699	0.0947333	0.116789	0.0831409	0.595578	0.16096	0.225501	0.29134	0.304056	0.0925165	0.157953	0.175806	0.119674	0.211035	0.104548	0.154893	0.171373	0.0983561	0.0501185	0.248386	0.225508	0.125678	0.045441	0.135885	0.187417	0.147817	0.0922362	0.208581	0.100876	0.13272	0.0493152	0.278074	0.196774	0.136204	0.107665	0.147255	0.131766	0.140598	0.050682	0.175722	0.131653	0.151178	0.100095	0.210482	0.103263	0.0509736	0.0719182	0.166994	0.309171
69	0.190629	0.150551	0.0923471	0.11511	0.236913	0.044574	0.202312	0.240447	0.184411	0.0980916	0.107645	0.242119	0.269095	0.112747	0.125437	0.147613	0.124994	0.0666538	0.0955016	0.27027	0.120624	0.0702783	0.0562845	0.0736882	0.259324	0.13297	0.0879091	0.197093	0.091322	0.077814	0.0595272	0.0548785	0.135401	0.109088	0.135478	0.233378	0.165326	0.0835821	0.0472295	0.114743	0.119739	0.118032	0.0623427	0.191026	0.0857176	0.0417778	0.102223	0.143036	0.263939
70	0.253492	0.0992192	0.145882	0.150157	0.476518	0.27798	0.314543	0.247193	0.227914	0.155989	0.241462	0.236337	0.197296	0.141238	0.0857912	0.0926013	0.154544	0.052958	0.0785303	0.244283	0.190988	0.0917157	0.111171	0.0948805	0.146888	0.183116	0.0533342	0.304326	0.130795	0.0735158	0.0566083	0.0775163	0.110397	0.203949	0.15311	0.150273	0.180426	0.121109	0.0230678	0.165619	0.133219	0.162201	0.123505	0.26356	0.10941	0.0654132	0.0884817	0.203957	0.225426
71	0.393011	0.0802078	0.0797847	0.144153	0.237054	0.143092	0.0867709	0.241188	0.375693	0.124052	0.130439	0.22722	0.285493	0.17316	0.0860443	0.0972563	0.0390572	0.0488794	0.0719503	0.165872	0.0808504	0.0979089	0.0639742	0.119561	0.148312	0.0923139	0.0776097	0.22273	0.119096	0.124857	0.0768821	0.0622646	0.196718	0.0978505	0.148597	0.22933	0.180475	0.105815	0.0958403	0.0650177	0.105512	0.0369482	0.0805887	0.147937	0.131036	0.0543622	0.0533042	0.215874	0.272457
72	0.284095	0.136555	0.124999	0.152933	0.447101	0.3049	0.260763	0.214029	0.250045	0.0997465	0.172557	0.175513	0.174816	0.218651	0.0724151	0.180526	0.0530239	0.0578971	0.125426	0.203194	0.109516	0.127328	0.0983634	0.122679	0.14055	0.222461	0.0561994	0.231835	0.0592704	0.107545	0.058093	0.129129	0.114953	0.151557	0.149406	0.191367	0.158203	0.103908	0.0604437	0.199122	0.156829	0.14405	0.110887	0.173629	0.0604603	0.0876091	0.082832	0.361678	0.170573
73	0.238075	0.139611	0.0390128	0.120889	0.356902	0.0978615	0.158718	0.276288	0.202931	0.0925843	0.260889	0.332613	0.285718	0.169528	0.104613	0.123042	0.159671	0.0478338	0.0542292	0.252007	0.255138	0.14857	0.0686367	0.0862704	0.205895	0.13469	0.0935955	0.246475	0.104072	0.0518372	0.0226003	0.171797	0.166194	0.144684	0.18637	0.247776	0.127248	0.147225	0.111297	0.146699	0.0310536	0.125786	0.0948667	0.1684	0.0850723	0.0328793	0.0588392	0.170386	0.277991
74	0.315456	0.127164	0.161844	0.123802	0.416678	0.197171	0.282826	0.160859	0.191867	0.114717	0.17349	0.115252	0.328038	0.0501018	0.129919	0.160854	0.207418	0.0178605	0.105104	0.233518	0.0936934	0.0822421	0.127964	0.0861909	0.122451	0.244728	0.0317701	0.163102	0.0685165	0.117838	0.072974	0.165947	0.1228	0.145524	0.11509	0.32409	0.17826	0.119595	0.0755795	0.158277	0.180531	0.0779025	0.101664	0.212971	0.115608	0.0690624	0.141583	0.146734	0.209266
75	0.268629	0.211683	0.145621	0.112208	0.415904	0.133924	0.202007	0.240985	0.233407	0.0891501	0.178051	0.134187	0.286664	0.138363	0.11207	0.199696	0.183544	0.0670679	0.0176221	0.215064	0.116243	0.107166	0.135298	0.0733511	0.167283	0.17866	0.0537741	0.169523	0.134629	0.127244	0.0718106	0.0505922	0.142301	0.104261	0.195397	0.0738168	0.126981	0.200848	0.103302	0.0796642	0.13815	0.175899	0.0731051	0.105339	0.0985091	0.0746317	0.0680092	0.274141	0.440665
76	0.331129	0.347824	0.0924488	0.103391	0.297034	0.277471	0.276169	0.246881	0.13711	0.115393	0.126566	0.276687	0.382326	0.206082	0.124889	0.16798	0.127082	0.046934	0.0778922	0.125649	0.193458	0.135125	0.122791	0.0390211	0.178542	0.237033	0.0861488	0.150694	0.114269	0.123172	0.0481748	0.128612	0.157457	0.103395	0.184333	0.197556	0.15322	0.129379	0.0701569	0.110414	0.222192	0.145257	0.0506399	0.153943	0.0973625	0.0563655	0.0694968	0.171035	0.0775065
77	0.330732	0.272635	0.117051	0.112358	0.417065	0.197518	0.249365	0.193679	0.106171	0.144722	0.173085	0.188486	0.180757	0.222036	0.137772	0.148277	0.0540541	0.0761697	0.0929938	0.177443	0.0836769	0.134519	0.16382	0.125628	0.175334	0.126254	0.0517653	0.188296	0.0904627	0.129828	0.0513813	0.144785	0.184072	0.132314	0.146375	0.16996	0.159687	0.0816015	0.0705207	0.11541	0.153638	0.158609	0.0468518	0.148105	0.0852906	0.0572444	0.09453	0.365047	0.187511
78	0.144596	0.239736	0.112862	0.103541	0.237406	0.268999	0.242568	0.234098	0.196553	0.176965	0.196923	0.196247	0.1106	0.134101	0.116514	0.139203	0.191664	0.0936647	0.0568735	0.196623	0.104666	0.083796	0.12196	0.10195	0.195411	0.232525	0.0623276	0.217722	0.0894091	0.0921073	0.0616954	0.0477536	0.18384	0.124931	0.0882199	0.0854542	0.170618	0.11474	0.0376726	0.142246	0.134922	0.0826731	0.0597045	0.248439	0.083216	0.0691814	0.0378026	0.0978419	0.126665
79	0.346214	0.206898	0.0473714	0.068609	0.385703	0.215417	0.235064	0.10111	0.186511	0.126142	0.148644	0.251934	0.159392	0.167806	0.0749573	0.0483566	0.161673	0.0895743	0.110143	0.283635	0.124379	0.0757007	0.101324	0.0710338	0.095358	0.124007	0.0915446	0.177686	0.0869176	0.100375	0.0701148	0.0902474	0.17108	0.123391	0.127615	0.175083	0.165701	0.0941968	0.100233	0.143431	0.1232	0.197416	0.0626715	0.195609	0.0977823	0.052232	0.0700185	0.078074	0.213763
80	0.36168	0.150795	0.0742174	0.112245	0.44728	0.151722	0.184999	0.219701	0.297564	0.121659	0.149117	0.22982	0.238683	0.144513	0.129003	0.186891	0.180917	0.0602844	0.0444825	0.155344	0.125659	0.106239	0.0230511	0.0524734	0.0747914	0.14273	0.0755971	0.241872	0.100787	0.0824188	0.0455496	0.13429	0.0918477	0.141646	0.0835839	0.156645	0.14249	0.0863322	0.0731964	0.159802	0.219898	0.184581	0.0892651	0.10742	0.112894	0.0770748	0.115303	0.305942	0.185209
81	0.237874	0.153645	0.0701568	0.0600679	0.236634	0.134271	0.325624	0.222535	0.210329	0.099994	0.188452	0.142021	0.200389	0.185288	0.139417	0.167116	0.262533	0.0441778	0.114569	0.187419	0.139995	0.139073	0.0707927	0.101762	0.0813223	0.170225	0.0616272	0.231461	0.0956575	0.110729	0.0517974	0.0733881	0.176162	0.14068	0.154067	0.239948	0.140436	0.144891	0.110053	0.149666	0.149348	0.177711	0.0899879	0.181598	0.0942595	0.0619906	0.127183	0.16135	0.22732
82	0.361887	0.14925	0.104403	0.0569167	0.0879326	0.26034	0.240595	0.144634	0.226797	0.105528	0.154	0.273365	0.148353	0.163574	0.119203	0.195671	0.126519	0.0534088	0.140242	0.312555	0.0968802	0.134542	0.085129	0.0930173	0.167171	0.167639	0.0873472	0.212369	0.0808894	0.119397	0.071052	0.0968714	0.195348	0.172885	0.171397	0.254374	0.150067	0.0712659	0.0603534	0.0596744	0.203846	0.137223	0.0670987	0.200589	0.109345	0.09072	0.0361006	0.205447	0.278552
83	0.253955	0.112909	0.125404	0.112301	0.415518	0.215156	0.309014	0.13206	0.24503	0.123067	0.198639	0.143898	0.134242	0.116637	0.151802	0.151641	0.0539343	0.0702142	0.116894	0.138658	0.162535	0.0874865	0.0811951	0.100786	0.116391	0.130754	0.0859889	0.16512	0.110834	0.105759	0.0715233	0.0265919	0.150459	0.130969	0.202225	0.204479	0.0996614	0.0931686	0.0641263	0.182564	0.0840062	0.140963	0.045545	0.0591765	0.0682785	0.0374744	0.0498257	0.154445	0.135255
84	0.253145	0.0257381	0.203994	0.115151	0.38725	0.349932	0	0.23959	0.223035	0.14996	0.149107	0.222452	0.245343	0.147946	0.0760555	0.131916	0.0548606	0.0624908	0.0966979	0.180127	0.184093	0.133964	0.0592067	0.0534308	0.145092	0.173577	0.0330706	0.192904	0.151461	0.112442	0.029352	0.180228	0.128013	0.127646	0.134301	0.109294	0.141908	0.0671645	0.0597517	0.0567851	0.138435	0.148055	0.0560917	0.153083	0.0428716	0.033147	0.0465675	0.135511	0.272516
85	0.253145	0.0854587	0.092057	0.077139	0.475934	0.170168	0.1787	0.1265	0.223835	0.121594	0.153906	0.211456	0.30444	0.331981	0.134255	0.136584	0.293187	0.0845665	0.0652753	0.24081	0.18366	0.166001	0.13145	0.0772845	0.139777	0.238099	0.0580902	0.26515	0.113032	0.138283	0.0725535	0.0820424	0.155839	0.195424	0.122162	0.246322	0.156016	0.0791115	0.0597874	0.152366	0.087504	0.237277	0.0934488	0.298057	0.111193	0.0539135	0.110913	0.133779	0.232395
86	0.330938	0.104056	0.158489	0.0860631	0.685407	0.14324	0.267887	0.173036	0.193691	0.189863	0.140576	0.276031	0.11053	0.159672	0.10042	0.141638	0.330264	0.063937	0.107819	0.121072	0.114514	0.0658032	0.0780686	0.0711444	0.13693	0.182258	0.0628744	0.191309	0.118551	0.0737148	0.0403982	0.0835914	0.220409	0.146839	0.207112	0.144916	0.165272	0.0574608	0.0310027	0.144345	0.153599	0.133344	0.0920501	0.200956	0.103101	0.0416584	0.0775778	0.132682	0.457753
87	0.299577	0.0838948	0.121054	0.0628036	0.446105	0.287146	0.124181	0.196567	0.190401	0.0660746	0.29105	0.203417	0.160527	0.0665924	0.119164	0.0964217	0.102522	0.0652872	0.141571	0.38511	0.0933692	0.0667394	0.0929747	0.0669365	0.112234	0.15493	0.0335366	0.202825	0.0745694	0.00786035	0.0845577	0.103469	0.189274	0.144016	0.167164	0.100557	0.177758	0.0962799	0.0399852	0.174598	0.0618919	0.096037	0.0755554	0.297798	0.0655995	0.0776875	0.0711776	0.157452	0.197422
88	0.315853	0.0605251	0.150314	0.106301	0.356276	0.215166	0.235243	0.187612	0.219445	0.0470029	0.242857	0.139754	0.240228	0.0888471	0.0895302	0.142324	0.209096	0.0672867	0.115777	0.200339	0.115555	0.104437	0.112221	0.0650707	0.16889	0.199745	0.0936042	0.303799	0.100203	0.149394	0.0832709	0.124121	0.249007	0.145108	0.14251	0.171647	0.13008	0.0674763	0.0440478	0.16533	0.104364	0.176099	0.0593508	0.139885	0.0615402	0.0549199	0.0970162	0.227657	0.275442
89	0.252938	0.108502	0.141884	0.1324	0.297421	0.170507	0.302126	0.295464	0.259043	0.0465073	0.19814	0.180525	0.247077	0.156196	0.143647	0.143629	0.150467	0.0445055	0.0845036	0.140453	0.146013	0.0766763	0.0184579	0.083271	0.205164	0.189283	0.0660246	0.181669	0.083547	0.180895	0.0503677	0.0826446	0.278481	0.096032	0.195759	0.188282	0.0894277	0.124605	0.0367261	0.144262	0.141059	0.109967	0.0728019	0.250078	0.101474	0.075165	0.0590698	0.350493	0.231346
90	0.129325	0.113291	0.0921662	0.112083	0.355889	0.160989	0.172917	0.215304	0.26771	0.132168	0.202588	0.197698	0.168726	0.280955	0.107551	0.210369	0.195154	0.0633006	0.0962658	0.193101	0.13589	0.0869202	0.141449	0.121553	0.141548	0.225047	0.0229538	0.16818	0.112165	0.124401	0.0498821	0.0703398	0.242755	0.160077	0.092093	0.156926	0.180421	0.140207	0.0633767	0.128066	0.0951108	0.161218	0.110543	0.266336	0.0897674	0.0538695	0.162004	0.216591	0.336698
91	0.471023	0.0975675	0.119872	0.0887623	0.206816	0.386258	0.355537	0.212728	0.235098	0.0586729	0.102797	0.32382	0.24053	0.100865	0.122796	0.110688	0.138364	0.100542	0.0991705	0.142926	0.180592	0.0621314	0.0852009	0.0819375	0.084867	0.18698	0.0568001	0.263084	0.153685	0.12874	0.0705016	0.133846	0.161915	0.127081	0.0923368	0.151099	0.160738	0.133806	0.0785639	0.147392	0.163312	0.160083	0.0535836	0.113604	0.0244459	0.0850602	0.0815442	0.284617	0.156086
92	0.362093	0.0716718	0.137877	0.0973479	0.297034	0.188116	0.254754	0.148659	0.343833	0.0723636	0.185055	0.240839	0.28369	0.194578	0.0739079	0.105252	0.16541	0.0504506	0.0784427	0.100408	0.113894	0.100228	0.102255	0.0678212	0.173556	0.213016	0.0613081	0.221129	0.11096	0.126694	0.101093	0.0571966	0.222436	0.163342	0.152213	0.223503	0.187077	0.0761643	0.0787047	0.141171	0.181584	0.191397	0.0802976	0.190297	0.137584	0.0647648	0.0595559	0.293537	0.188122
93	0.144596	0.0511284	0.146437	0.135291	0.326075	0.278234	0.266444	0.225159	0.25295	0.087736	0.177089	0.295494	0.246845	0.256092	0.123307	0.218813	0.187704	0.113769	0.0608063	0.193906	0.113617	0.137359	0.0775182	0.0924686	0.132991	0.201517	0.0645328	0.256195	0.0987148	0.142124	0.0547143	0.116019	0.1773	0.150019	0.121507	0.155578	0.205623	0.132751	0.0907955	0.145152	0.141884	0.0923532	0.0992562	0.174492	0.111063	0.086139	0.05468	0.198114	0.225815
94	0.346007	0.1039	0.0584006	0.100497	0.177003	0.295646	0.424685	0.197085	0.344632	0.204443	0.167868	0.214767	0.271585	0.109852	0.121975	0.151659	0.1679	0.0968579	0.0700102	0.296993	0.147113	0.136121	0.145116	0.0581573	0.229492	0.16452	0.0982185	0.204143	0.121831	0.104058	0.0505461	0.132598	0.204824	0.169905	0.0941753	0.246763	0.173796	0.0944932	0.111668	0.18129	0.132953	0.220054	0.119114	0.201183	0.0719967	0.083229	0.0972579	0.23732	0.321525
95	0.268819	0.130394	0.18003	0.114857	0.357049	0.322927	0.157049	0.255887	0.213406	0.130331	0.0990828	0.3291	0.167427	0.297624	0.124243	0.126932	0.19762	0.0611851	0.0303646	0.253121	0.162957	0.108428	0.126804	0.0646359	0.264575	0.133977	0.0319448	0.215714	0.19583	0.108839	0.069074	0.132165	0.217352	0.12732	0.0540563	0.251599	0.133417	0.148275	0.0812937	0.125264	0.180042	0.139558	0.0584994	0.264543	0.0662061	0.0678749	0.0842186	0.314742	0.150956
96	0.253749	0.158843	0.221951	0.109083	0.237794	0.278121	0.150864	0.163183	0.252598	0.0994792	0.179632	0.3196	0.112012	0.150639	0.105194	0.0490189	0.171032	0.0521779	0.0619758	0.13759	0.174387	0.0831536	0.0825952	0.0306707	0.0913979	0.147202	0.0625069	0.192519	0.173293	0.110594	0.0853379	0.0820868	0.207738	0.194254	0.106005	0.226437	0.134843	0.14867	0.0894314	0.110744	0.100233	0.130868	0.0735955	0.301548	0.0711071	0.0534266	0.0963484	0.278035	0.315508
97	0.252749	0.125636	0.163436	0.0859505	0.506135	0.215084	0.194175	0.0419126	0.193008	0.0708065	0.122357	0.110587	0.187146	0.0701644	0.125407	0.188837	0.166762	0.0583516	0.128046	0.166731	0.0957323	0.106809	0.10203	0.0610434	0.159494	0.0936933	0.0836102	0.216482	0.137586	0.105974	0.0664119	0.113349	0.179972	0.0398075	0.147257	0.0954172	0.0697525	0.0975672	0.0565928	0.121336	0.1505	0.0429983	0.0727215	0.185741	0.0875923	0.0698603	0.0626847	0.236466	0.171923
98	0.268629	0.135092	0.0585362	0.0480825	0.266832	0.197325	0.221731	0.161812	0.286683	0.0992253	0.203027	0.280124	0.253988	0.161893	0.118204	0.147408	0.138409	0.111282	0.0965551	0.117401	0.148531	0.108298	0.0625626	0.0568092	0.186332	0.187161	0.0495767	0.290654	0.0711153	0.104733	0.0819622	0.165688	0.268616	0.222005	0.0838011	0.109201	0.197656	0.102944	0.0721543	0.155565	0.222102	0.150044	0.0751842	0.153038	0.102236	0.0718659	0.0789838	0.267434	0.435105
99	0.315249	0.113107	0.163543	0.152762	0.297034	0.233271	0.198575	0.185921	0.277338	0.0984107	0.114479	0.116334	0.188575	0.0712214	0.0413958	0.0638555	0.0848263	0.035928	0.0994312	0.227602	0.0960037	0.0632336	0.0261298	0.0879664	0.177883	0.0808205	0.0278925	0.132968	0.134614	0.10293	0.0693172	0.0631385	0.139504	0.0955892	0.115289	0.042908	0.0829108	0.0428232	0.0666381	0.0759394	0.142793	0.0922648	0.060867	0.107428	0.0311851	0.0352258	0.109787	0.324443	0.228933
100	0.268422	0.0744386	0.129934	0.0714412	0.207204	0.215427	0.222316	0.134294	0.162038	0.089044	0.186344	0.157724	0.126919	0.109316	0.135432	0.102505	0.177389	0.0684364	0.114072	0.206072	0.184433	0.111255	0.0776568	0.0587801	0.16557	0.0687836	0.0213582	0.263759	0.100354	0.109183	0.0628897	0.114069	0.185194	0.144522	0.133854	0.152949	0.123664	0.121317	0.0489111	0.130338	0.09525	0.153424	0.0822957	0.176765	0.0547919	0.0495899	0.0506897	0.404611	0.396679
101	0.23727	0.269544	0.0963587	0.103309	0.177003	0.224335	0.316245	0.150115	0.137319	0.135899	0.118102	0.328803	0.316095	0.313413	0.101545	0.24579	0.154962	0.0933609	0.0922288	0.105984	0.124491	0.0360287	0.104679	0.074243	0.0895635	0.0511499	0.100538	0.257608	0.0975941	0.0988027	0.0695286	0.106113	0.237658	0.167331	0.113409	0.210442	0.148913	0.0710441	0.103132	0.210959	0.100372	0.106118	0.0501272	0.198068	0.0871605	0.0915858	0.0990766	0.288525	0.145805
102	0.206716	0.407495	0.192653	0.0802141	0.297421	0.178865	0.229776	0.103479	0.258064	0.101005	0.161865	0.221081	0.0945112	0.24913	0.129989	0.187102	0.242497	0.0471438	0.0627545	0.219974	0.114604	0.0799904	0.0189093	0.0488627	0.122316	0.0574209	0.0257511	0.251831	0.0701479	0.10233	0.0445565	0.147194	0.274226	0.230017	0.162737	0.183541	0.149394	0.136549	0.0802275	0.149768	0.130342	0.108155	0.0566833	0.144047	0.0591514	0.0808847	0.0507782	0.195584	0.35899
103	0.237874	0.319987	0.0836533	0.135313	0.266832	0.142968	0.275105	0.290175	0.219449	0.130241	0.230207	0.269185	0.248125	0.173716	0.0482767	0.161655	0.238653	0.0385745	0.0863828	0.261359	0.178476	0.110443	0.115561	0.0367473	0.156413	0.269301	0.040057	0.237377	0.106631	0.0960556	0.0712421	0.0962976	0.247186	0.259258	0.121051	0.15534	0.163458	0.0725837	0.0438916	0.170345	0.0994443	0.094252	0.063656	0.199604	0.100482	0.0566606	0.0936648	0.300573	0.263511
104	0.315249	0.324624	0.126002	0.106304	0.445718	0.143195	0.222185	0.117358	0.129172	0.0354416	0.106968	0.222626	0.130456	0.199538	0.0925206	0.0750094	0.199483	0.0760369	0.0386267	0.150724	0.143617	0.102821	0.0926969	0.0333097	0.150118	0.189628	0.0612159	0.204988	0.0905432	0.103705	0.0550895	0.132813	0.325141	0.152687	0.136314	0.155216	0.159818	0.0406825	0.0405923	0.167974	0.0992987	0.0564665	0.0260122	0.152977	0.0973652	0.0712543	0.0812459	0.309042	0.259891
105	0.238075	0.356881	0.264204	0.074253	0.326462	0.134494	0.169575	0.15226	0.250568	0.12588	0.158956	0.19711	0.145041	0.269575	0.129714	0.14281	0.173424	0.0327469	0.126726	0.157425	0.0973893	0.109124	0.108427	0.0448171	0.0601595	0.126075	0.0623946	0.143475	0.107655	0.130374	0.0421404	0.116034	0.171389	0.148063	0.11194	0.214616	0.170534	0.121098	0.0798797	0.109694	0.109211	0.203726	0.0251498	0.163298	0.0956828	0.0569595	0.048469	0.268509	0.291548
106	0.268629	0.306149	0.128664	0.161369	0.356276	0.206262	0.238888	0.262111	0.0956839	0.0848936	0.150069	0.198282	0.174712	0.14421	0.197696	0.126845	0.108839	0.0705652	0.128119	0.145119	0.0957323	0.0823517	0.10547	0.0603638	0.103076	0.116996	0.0428345	0.147798	0.115508	0.134044	0.0548708	0.111301	0.228247	0.212235	0.138937	0.125327	0.143746	0.089883	0.0461818	0.119732	0.118587	0.11761	0.0625015	0.136669	0.0372425	0.064952	0.0598243	0.321717	0.33471
107	0.253955	0.264636	0.129867	0.13243	0.237018	0.277845	0.0797175	0.220783	0.224289	0.114951	0.207916	0.243234	0.220889	0.266795	0.0767399	0.169359	0.309118	0.0443942	0.0569491	0.220471	0.155677	0.101077	0.0742218	0.0542358	0.0606235	0.0930651	0.0603969	0.197267	0.130124	0.159867	0.0161891	0.130318	0.278092	0.272843	0.106066	0.18374	0.104596	0.111655	0.0792956	0.182968	0.118362	0.159275	0.106153	0.101486	0.10948	0.0300589	0.0684055	0.263246	0.309284
108	0.316216	0.305913	0.147133	0.0830628	0.326848	0.0984185	0.168816	0.227721	0.220301	0.102989	0.208773	0.172905	0.261136	0.258912	0.151804	0.23176	0.307386	0.0893416	0.0588567	0.163751	0.110461	0.0563375	0.107476	0.0719566	0.193304	0.101026	0.0825544	0.256051	0.119515	0.110343	0.0629348	0.107366	0.247565	0.261016	0.131564	0.216977	0.129087	0.0856916	0.106108	0.181551	0.157804	0.0904292	0.0745691	0.178179	0.0803061	0.0965938	0.0654766	0.281832	0.218665
109	0.347172	0.287562	0.163955	0.0849315	0.26722	0.152515	0.213531	0.149125	0.14062	0.0692207	0.214867	0.0712203	0.0890484	0.217843	0.140872	0.173303	0.100394	0.0447673	0.0713017	0.220342	0.208132	0.0466582	0.0473456	0.0714152	0.149072	0.069904	0.0218141	0.119244	0.0433644	0.105631	0.0544117	0.154248	0.320824	0.162822	0.181062	0.149311	0.153768	0.0812136	0.0497802	0.178638	0.0494009	0.1146	0.0379671	0.0881911	0.0613676	0.0291037	0.0580635	0.273827	0.296124
110	0.346242	0.356716	0.155705	0.0802511	0.237018	0.233076	0.220874	0.275838	0.21455	0.0454906	0.135966	0.151104	0.211202	0.226442	0.102301	0.0893849	0.119935	0.0921913	0.0704102	0.285372	0.139266	0.0730725	0.0792802	0.0812706	0.156308	0.025425	0.0108462	0.123515	0.0943241	0.0900942	0.0667578	0.0835381	0.239675	0.230166	0.127475	0.129337	0.137776	0.0913754	0.0751261	0.114072	0.07532	0.0812703	0.0679348	0.164657	0.0571497	0.0890218	0.122585	0.250081	0.312288
111	0.25295	0.342881	0.180687	0.117568	0.446879	0.179101	0.270709	0.178669	0.108785	0.120565	0.139235	0.199844	0.357396	0.162019	0.110995	0.0662638	0.279579	0.0989103	0.131272	0.179719	0.0766166	0.127215	0.081849	0.0501291	0.124069	0.143392	0.0241771	0.236605	0.120345	0.117361	0.0487609	0.198032	0.345484	0.16861	0.226549	0.161897	0.152995	0.0819426	0.085247	0.137787	0.124317	0.133533	0.0541427	0.209345	0.0784321	0.0569241	0.0861532	0.192755	0.244613
112	0.0667466	0.213912	0.130009	0.0773578	0.476321	0.152399	0.16903	0.10955	0.156112	0.0991329	0.175945	0.259265	0.239962	0.120938	0.0896962	0.150614	0.174062	0.0575193	0.0450007	0.220838	0.090084	0.0757339	0.0724775	0.0532816	0.0859002	0.141211	0.0703613	0.130862	0.0949528	0.138932	0.0587236	0.119409	0.263902	0.205578	0.12938	0.196921	0.107924	0.0528548	0.0387768	0.0993836	0.156761	0.099964	0.0404159	0.0610818	0.0851035	0.0408251	0.0648995	0.295159	0.324372
113	0.331358	0.361249	0.125844	0.0745238	0.476764	0.206148	0.136891	0.151848	0.195829	0.0495479	0.140606	0.114107	0.293916	0.227699	0.104952	0.194009	0.235296	0.0810755	0.103072	0.146256	0.176997	0.10604	0.0872524	0.0491811	0.11535	0.103146	0.0736185	0.241669	0.0877929	0.100158	0.0706312	0.0271941	0.267199	0.257708	0.169384	0.151217	0.116962	0.0836053	0.0743435	0.201533	0.126568	0.17684	0.0386617	0.242598	0.0931132	0.0753044	0.0696756	0.338051	0.336907
114	0.299729	0.278603	0.27854	0.100351	0.207425	0.278468	0.187528	0.232421	0.178874	0.108992	0.0625708	0.238204	0.201244	0.108144	0.129209	0.145763	0.170282	0.0770362	0.046638	0.197571	0.202731	0.0652339	0.0475693	0.0330938	0.100135	0.0528369	0.0308317	0.0771377	0.085383	0.111692	0.0434868	0.123539	0.284352	0.175439	0.106732	0.186305	0.127913	0.0910276	0.0430984	0.086833	0.143787	0.100176	0.0457408	0.14099	0.0927013	0.0667628	0.0590819	0.190418	0.190885
115	0.206319	0.365644	0.206054	0.111754	0.357395	0.125467	0.331953	0.28122	0.173526	0.16782	0.182645	0.26709	0.327762	0.107738	0.0636572	0.107382	0.245203	0.0614236	0.0749246	0.148736	0.161906	0.136968	0.109189	0.0469703	0.10924	0.125438	0.043694	0.204767	0.122022	0.129231	0.0879431	0.092141	0.378349	0.247861	0.0980139	0.225363	0.121744	0.103538	0.0509927	0.216278	0.189899	0.17648	0.0716601	0.198622	0.104914	0.0697572	0.1294	0.142117	0.305263
116	0.175357	0.255327	0.159978	0.114414	0.236877	0.305048	0.184955	0.117158	0.231214	0.0652497	0.11436	0.19141	0.167144	0.126275	0.0804711	0.148059	0.161349	0.0822512	0.055358	0.23089	0.119019	0.108701	0.0814857	0.0708665	0.162679	0.138454	0.0239858	0.192079	0.134692	0.0859203	0.040611	0.110376	0.209574	0.189882	0.0901035	0.162751	0.139106	0.110503	0.0925312	0.105738	0.130459	0.156962	0.0951322	0.191214	0.0695923	0.0671335	0.0677861	0.26974	0.208861
117	0.237404	0.314999	0.130211	0.0575194	0.147363	0.179101	0.270226	0.130699	0.284213	0.089631	0.16744	0.253708	0.0825555	0.220084	0.0863813	0.139643	0.096034	0.0867184	0.0923567	0.131798	0.125033	0.12024	0.0551521	0.0431873	0.142432	0.171053	0.0631425	0.373991	0.103554	0.115895	0.0539744	0.180398	0.286037	0.14857	0.108375	0.234954	0.145357	0.103331	0.0780965	0.186939	0.227918	0.12357	0.0503571	0.0768181	0.0766789	0.0660501	0.0720452	0.240126	0.136022
118	0.315473	0.27385	0.189522	0.060155	0.53704	0.188617	0.24033	0.216228	0.188736	0.0838929	0.200069	0.22528	0.154364	0.122719	0.118834	0.0766547	0.143295	0.0101641	0.0692497	0.141168	0.15257	0.0843595	0.121922	0.0562052	0.174157	0.197977	0.0216646	0.211634	0.108867	0.108703	0.0335145	0.105472	0.249145	0.161604	0.18098	0.108977	0.171845	0.0867944	0.108941	0.164483	0.124351	0.0533483	0.118713	0.209194	0.0857128	0.0592194	0.0961057	0.295666	0.192882
119	0.31568	0.430169	0.0875783	0.0632228	0.416467	0.224487	0.291135	0.335709	0.17745	0.122816	0.157348	0.234871	0.214778	0.147319	0.0921403	0.176334	0.190745	0.0473816	0.143316	0.302867	0.143298	0.141073	0.091761	0.042698	0.121284	0.152583	0.0372166	0.263474	0.091786	0.0695379	0.0794526	0.166566	0.3575	0.26808	0.122663	0.158037	0.196237	0.112281	0.0607778	0.165397	0.0959971	0.0389923	0.0474484	0.255108	0.0660477	0.0359624	0.0994897	0.369864	0.242725
120	0.331167	0.407071	0.117573	0.114494	0.326531	0.21555	0.234369	0.0791105	0.173127	0.146356	0.0463699	0.185965	0.23099	0.170088	0.0881933	0.112877	0.181579	0.047107	0.0794884	0.140806	0.121106	0.105731	0.029151	0.0541735	0.180217	0.0958622	0.0600235	0.336907	0.126741	0.107632	0.0674249	0.0481373	0.216083	0.213612	0.107729	0.228533	0.0733514	0.0925952	0.0425314	0.0885321	0.0587359	0.0373116	0.0632835	0.165056	0.0662452	0.0535273	0.020448	0.22221	0.248362
121	0.144965	0.356657	0.15565	0.128531	0.417241	0.206495	0.19489	0.212913	0.336714	0.105209	0.124238	0.21712	0.201567	0.0953194	0.147953	0.0980325	0.131669	0.0678482	0.103108	0.114298	0.0638383	0.100138	0.0276918	0.0560469	0.103292	0.055857	0.076519	0.246426	0.0394346	0.067621	0.0301153	0.13213	0.346092	0.220659	0.106917	0.138442	0.0949014	0.0810606	0.0822563	0.20389	0.0187778	0.0893013	0.0630475	0.227093	0.0967559	0.0265058	0.0739578	0.162006	0.302197
122	0.284307	0.319666	0.100562	0.11745	0.297457	0.170391	0.208023	0.229882	0.184561	0.0887495	0.282247	0.215278	0.297805	0.336745	0.104372	0.0920741	0.200288	0.0366178	0.109076	0.197446	0.138209	0.130234	0.123124	0.0568175	0.0829598	0.140926	0.0562356	0.180354	0.108878	0.0991164	0.0526844	0.0766743	0.270658	0.173923	0.183126	0.185476	0.18595	0.110158	0.0918556	0.124578	0.156288	0.214791	0.0906697	0.272924	0.0748505	0.0633869	0.109109	0.292825	0.185791
123	0.128682	0.291937	0.0860075	0.105998	0.387005	0.25142	0.224328	0.177699	0.162884	0.0696395	0.179545	0.179464	0.364884	0.276304	0.0986837	0.201039	0.163162	0.0806751	0.0883782	0.185681	0.197499	0.107924	0.10658	0.0640234	0.186638	0.0888631	0.0436095	0.189429	0.138903	0.120801	0.104473	0.147339	0.380978	0.207655	0.0832819	0.175986	0.119618	0.143553	0.102538	0.147356	0.131851	0.167961	0.0873609	0.161127	0.0567695	0.0606332	0.0507574	0.386872	0.434411
124	0.408497	0.255122	0.141827	0.0832691	0.237758	0.233309	0.239953	0.260134	0.306331	0.12996	0.0901282	0.250972	0.127258	0.260535	0.158985	0.159647	0.107501	0.0747141	0.0786744	0.291816	0.137039	0.0950515	0.0866149	0.0737147	0.193199	0.150959	0.0701315	0.239949	0.0809672	0.149196	0.0336124	0.158298	0.338503	0.220482	0.200892	0.1781	0.134899	0.0583543	0.0722121	0.0655513	0.0724647	0.135843	0.0501365	0.154555	0.0721463	0.0802685	0.0948826	0.244844	0.215958
125	0.377011	0.269193	0.197266	0.125872	0.20752	0.413124	0.285925	0.159944	0.118794	0.0807404	0.236586	0.171087	0.160948	0.130222	0.103442	0.138406	0.205283	0.0524033	0.121955	0.172945	0.0610526	0.111841	0.138885	0.0363192	0.0760269	0.130502	0.0478841	0.172844	0.0641804	0.160926	0.0487783	0.0925868	0.287086	0.215535	0.13703	0.17139	0.15497	0.0226571	0.0691696	0.0852532	0.120505	0.228557	0.0493052	0.185254	0.0467132	0.0650621	0.0855252	0.201641	0.268771
126	0.191411	0.246183	0.211631	0.0688742	0.357155	0.260243	0.184849	0.239657	0.280237	0.175148	0.178698	0.188059	0.123612	0.118407	0.0796487	0.157253	0.120174	0.026899	0.157463	0.229843	0.0730768	0.0761086	0.13156	0.0339591	0.0940308	0.106797	0.0742491	0.246688	0.146929	0.129514	0.0512839	0.0829981	0.332913	0.220217	0.137108	0.261506	0.116955	0.158672	0.0311113	0.112219	0.189618	0.207281	0.060498	0.156443	0.140798	0.0633936	0.08159	0.181966	0.20717
127	0.471113	0.292353	0.186098	0.140241	0.26722	0.332215	0.243803	0.178893	0.383044	0.0847689	0.183274	0.171345	0.0899653	0.147355	0.0898527	0.0788377	0.166936	0.0641563	0.0708878	0.131274	0.0875793	0.0778022	0.0808185	0.0802185	0.13552	0.206102	0.045373	0.210778	0.0668076	0.0968612	0.0718966	0.150545	0.279082	0.225818	0.162405	0.0832184	0.128983	0.126132	0.0989045	0.0943107	0.142543	0.150386	0.0401518	0.0644736	0.0797122	0.0617959	0.0823242	0.187097	0.258421
128	0.362524	0.218633	0.138786	0.0716063	0.326919	0.260129	0.273093	0.207311	0.318406	0.117945	0.310017	0.207603	0.164456	0.279359	0.0760398	0.201016	0.181229	0.104752	0.0647983	0.170259	0.114676	0.0979599	0.0389432	0.0792291	0.169943	0.0797976	0.0168816	0.152338	0.106181	0.160841	0.0546845	0.102481	0.312631	0.30145	0.102626	0.208601	0.135768	0.0573997	0.0483739	0.170051	0.103021	0.165171	0.0569738	0.148368	0.0737127	0.0604743	0.0697421	0.202724	0.375884
129	0.409178	0.259825	0.159887	0.117524	0.297069	0.0801953	0.195779	0.146831	0.203388	0.207163	0.238306	0.225179	0.0646329	0.14419	0.0754898	0.166738	0.165519	0.0545898	0.0991632	0.165901	0.131262	0.110108	0.0506242	0.0614136	0.174946	0.114894	0.0706237	0.16301	0.13319	0.0945993	0.0607431	0.118971	0.235269	0.217999	0.0727197	0.0898742	0.152754	0.111472	0.0831334	0.138293	0.183377	0.132206	0.0645707	0.216208	0.0283837	0.0494091	0.0693656	0.220883	0.296117
130	0.362127	0.264514	0.100246	0.10308	0.26722	0.233195	0.262731	0.190904	0.272684	0.108621	0.230037	0.191987	0.158138	0.22287	0.0720799	0.16617	0.179772	0.0696027	0.0525849	0.221358	0.25576	0.0788222	0.136548	0.0676064	0.256382	0.0926139	0.0638078	0.179043	0.163103	0.0635622	0.0703837	0.164087	0.266877	0.165288	0.172972	0.169772	0.206164	0.0902327	0.0627561	0.238263	0.15992	0.14847	0.0674227	0.302141	0.0961439	0.0548994	0.0651631	0.250571	0.275126
131	0.331358	0.177253	0.117469	0.123236	0.476954	0.17016	0.35618	0.203177	0.132329	0.176993	0.221522	0.133407	0.184552	0.182177	0.117294	0.13901	0.179556	0.0626611	0.0818756	0.0309676	0.140968	0.0953948	0.0890372	0.0780377	0.140216	0.140671	0.0523549	0.171918	0.114824	0.100298	0.0748146	0.150074	0.351005	0.201983	0.145688	0.218108	0.108546	0.116632	0.0581939	0.159387	0.0705876	0.124376	0.0614699	0.218862	0.0923669	0.095375	0.0669858	0.131242	0.10896
132	0.238064	0.23691	0.104629	0.120243	0.147435	0.134287	0.250003	0.123587	0.250151	0.0780323	0.190412	0.31321	0.17939	0.195706	0.103087	0.0702352	0.127457	0.0960793	0.0895918	0.235269	0.188989	0.0967152	0.119232	0.0632942	0.0558325	0.109575	0.0597115	0.149142	0.15063	0.0828905	0.0612424	0.175477	0.396312	0.273652	0.1113	0.198045	0.140523	0.0782636	0.108802	0.141599	0.153431	0.080986	0.0616553	0.11211	0.0567717	0.0592703	0.105841	0.420308	0.246532
133	0.377202	0.250623	0.0661112	0.0916537	0.26722	0.18827	0.127883	0.192201	0.168835	0.0993977	0.0589544	0.170526	0.168126	0.148983	0.0880781	0.0361323	0.198704	0.0787413	0.0535023	0.173074	0.167378	0.081301	0.0481593	0.0666969	0.135183	0.139217	0.110577	0.211206	0.089881	0.0609108	0.0616843	0.0877534	0.302801	0.191873	0.104969	0.179286	0.140495	0.13165	0.0790358	0.158207	0.0984377	0.174959	0.0568679	0.295155	0.0416784	0.0622312	0.0686253	0.271959	0.205912
134	0.455419	0.291882	0.0917029	0.117473	0.177285	0.197439	0.198437	0.0921028	0.386114	0.0697994	0.161004	0.161195	0.276647	0.204168	0.120951	0.102187	0.198018	0.0512264	0.10057	0.184137	0.14498	0.0593926	0.130165	0.0524392	0.208394	0.191899	0.0589859	0.138069	0.0445121	0.0675692	0.0569166	0.147107	0.268162	0.17157	0.193392	0.136975	0.145857	0.117744	0.0692668	0.200576	0.137297	0.114307	0.0551747	0.239833	0.062982	0.0918381	0.023465	0.0474387	0.160839
135	0.377615	0.328687	0.104574	0.0831695	0.327306	0.179101	0.345108	0.148984	0.219161	0.131	0.270294	0.211715	0.0786181	0.201362	0.143493	0.121487	0.223595	0.0625236	0.0616747	0.168627	0.152717	0.117596	0.0651106	0.0707751	0.167311	0.126521	0.0806848	0.13602	0.0958391	0.114603	0.0956156	0.0837975	0.276903	0.195052	0.085025	0.185793	0.124092	0.097564	0.0848649	0.196329	0.1563	0.116866	0.0591158	0.156542	0.0918069	0.0722333	0.0670078	0.231168	0.134196
136	0.424856	0.292176	0.0485654	0.120257	0.267607	0.161335	0.257242	0.176557	0.221547	0.120466	0.204857	0.222628	0.219172	0.228075	0.160206	0.177027	0.212132	0.0634845	0.092714	0.231816	0.120663	0.11924	0.0874868	0.0536024	0.174706	0.122103	0.0306823	0.225217	0.0941467	0.113899	0.0444472	0.110463	0.312042	0.175492	0.102859	0.192495	0.113933	0.0702437	0.0976029	0.163691	0.202594	0.0979389	0.0591158	0.162868	0.0757257	0.0753727	0.0601411	0.154872	0.314151
137	0.346449	0.388583	0.151767	0.0718288	0.207908	0.224373	0.304572	0.158745	0.118172	0.0557314	0.198238	0.205408	0.0802869	0.248964	0.101162	0.218491	0.151839	0.0529726	0.103096	0.0596405	0.089013	0.113491	0.0670132	0.063838	0.178552	0.0542162	0.043486	0.167931	0.11126	0.128962	0.0647257	0.224182	0.282017	0.235486	0.12613	0.18962	0.134303	0.119924	0.0527776	0.0900909	0.0885107	0.062226	0.0446236	0.150935	0.00417156	0.0433967	0.100697	0.321712	0.230552
138	0.331167	0.236851	0.1132	0.111835	0.477342	0.196973	0.288318	0.126486	0.217645	0.139656	0.0599998	0.203177	0.166874	0.173628	0.11891	0.198254	0.156203	0.0802364	0.0656382	0.115074	0.124074	0.0973409	0.158977	0.0467976	0.214405	0.125137	0.0644845	0.225879	0.0681972	0.0681338	0.0627575	0.180398	0.238039	0.313841	0.0670081	0.202749	0.214929	0.0717866	0.0441133	0.177429	0.109196	0.143838	0.132285	0.194294	0.0924611	0.0911394	0.138075	0.213585	0.413499
139	0.0981222	0.305972	0.241812	0.111613	0.147823	0.161335	0.153841	0.18228	0.271451	0.164488	0.2156	0.250204	0.187885	0.108274	0.120659	0.0982895	0.112141	0.0504172	0.105375	0.140538	0.223103	0.114796	0.0903817	0.0687411	0.15572	0.0671274	0.0415868	0.261315	0.149941	0.107119	0.0677535	0.092141	0.319047	0.222994	0.132213	0.145529	0.186303	0.119162	0.0424183	0.251876	0.142543	0.134089	0.0640441	0.159237	0.109785	0.041906	0.104786	0.174434	0.228178
140	0.238399	0.301376	0.199031	0.148775	0.357543	0.0803067	0.256221	0.129347	0.364118	0.105585	0.102151	0.208019	0.0761626	0.199654	0.121213	0.129054	0.110899	0.0592644	0.0835952	0.177009	0.120362	0.0898003	0.15113	0.0752838	0.143858	0.133624	0.0654137	0.20363	0.101406	0.10009	0.0394207	0.0625488	0.289244	0.214339	0.120978	0.129196	0.177913	0.137873	0.111283	0.128017	0.116518	0.114133	0.0271744	0.153765	0.0768496	0.0575305	0.0544441	0.227405	0.221536
141	0.145071	0.379401	0.121811	0.14316	0.267994	0.18827	0.151342	0.0970499	0.302982	0.0835923	0.121173	0.246587	0.244682	0.251353	0.0643835	0.185907	0.1548	0.045603	0.0992369	0.266726	0.128767	0.148983	0.14863	0.0740251	0.121176	0.111141	0.0596988	0.210383	0.105436	0.0775892	0.0863734	0.10599	0.325865	0.304953	0.220602	0.210301	0.140763	0.145838	0.0508406	0.185048	0.128246	0.122012	0.0753329	0.0595408	0.115095	0.0738951	0.0380871	0.346544	0.318195
142	0.424233	0.310521	0.143393	0.0716063	0.357155	0.206262	0.226191	0.205099	0.220464	0.0909323	0.182068	0.260778	0.201328	0.119725	0.0988461	0.142802	0.157245	0.0704586	0.0971671	0.225181	0.0925888	0.115686	0.0678744	0.0773694	0.153433	0.132393	0.0281812	0.119753	0.0929075	0.113041	0.0692549	0.215838	0.424588	0.230679	0.0677843	0.181178	0.24058	0.0213007	0.0321515	0.073668	0.189825	0.172802	0.0531245	0.208748	0.0948974	0.0543201	0.0642536	0.233412	0.277369
143	0.315427	0.255358	0.0659756	0.0945469	0.357543	0.233309	0.268205	0.258116	0.241739	0.120854	0.185363	0.0644585	0.175621	0.143181	0.04204	0.112465	0.152051	0.0670282	0.0245228	0.202915	0.12288	0.0660309	0.0895611	0.0831424	0.164462	0.0898963	0.00417134	0.179439	0.0423496	0.0582238	0.0426497	0.0851724	0.247287	0.304754	0.154876	0.152312	0.173893	0.0544747	0.0404346	0.113142	0.141872	0.0576513	0.0753696	0.260594	0.0382739	0.0505738	0.0855266	0.282295	0.445669
144	0.175637	0.462235	0.139058	0.103154	0.297069	0.125351	0.228005	0.240939	0.152352	0.123423	0.275189	0.269517	0.128783	0.179142	0.0733056	0.20547	0.256307	0.0695339	0.101378	0.225073	0.205644	0.12691	0.0914158	0.0175624	0.160615	0.165066	0.0581321	0.290101	0.114431	0.0872078	0.0759593	0.13171	0.239788	0.309835	0.0956694	0.187279	0.133331	0.145419	0.0614311	0.106577	0.190131	0.211577	0.0966407	0.172337	0.111987	0.0315533	0.0807248	0.273649	0.276043
145	0.405714	0.101241	0.067844	0.109787	0.304439	0.253616	0.181193	0.219844	0.228929	0.121467	0.169524	0.0651849	0.20705	0.150424	0.1029	0.0943287	0.104155	0.0719176	0.0824606	0.111008	0.0774571	0.06997	0.0717074	0.0479255	0.122929	0.16459	0.0915482	0.195233	0.117741	0.102241	0.0146569	0.054978	0.134097	0.184262	0.154494	0.149391	0.126121	0.0241099	0.0306024	0.100454	0.00255456	0.0507166	0.0592646	0.207398	0.0726221	0.053068	0.028309	0.26418	0.30229
146	0.268545	0.105385	0.087518	0.15384	0.249681	0.269196	0.163607	0.189961	0.187982	0.121119	0.137213	0.167908	0.133616	0.248931	0.0702221	0.121891	0.236094	0.078384	0.105483	0.204437	0.129629	0.078566	0.164459	0.0875728	0.155101	0.193603	0.0400393	0.148316	0.110634	0.0942216	0.0714205	0.204829	0.149981	0.159951	0.118366	0.206482	0.147782	0.0630857	0.0916302	0.25003	0.0881371	0.0896552	0.017488	0.0543987	0.056964	0.0491945	0.0808132	0.356682	0.427268
147	0.194736	0.185445	0.0973155	0.115655	0.280356	0.121031	0.150146	0.155792	0.176095	0.181143	0.133169	0.213197	0.195141	0.0349338	0.0788718	0.135696	0.259869	0.0742431	0.100543	0.197627	0.103859	0.0726187	0.0521011	0.0507461	0.24216	0.124967	0.0611503	0.164478	0.102402	0.0857193	0.102592	0.150516	0.175939	0.111324	0.154342	0.118478	0.130373	0.0597621	0.0262867	0.12392	0.126983	0.161481	0.0212777	0.113621	0.0530372	0.0294845	0.0827699	0.383681	0.288304
148	0.330942	0.0533053	0.0496917	0.0950004	0.36319	0.190648	0.293181	0.287727	0.196207	0.131424	0.16196	0.0569606	0.226437	0.156175	0.0855851	0.121307	0.0685239	0.074747	0.0740971	0.299775	0.115278	0.0879935	0.0361299	0.0428851	0.20841	0.227171	0.0341179	0.138655	0.0509317	0.0852989	0.0575425	0.10185	0.136097	0.247579	0.167759	0.159429	0.138137	0.0826751	0.0547713	0.139701	0.143845	0.0949976	0.0423908	0.157243	0.0798706	0.0443632	0.115353	0.325023	0.324363
149	0.231397	0.0773882	0.0936089	0.100793	0.170273	0.128404	0.133377	0.168785	0.232753	0.143976	0.176607	0.299217	0.249988	0.0734292	0.0875586	0.090201	0.149154	0.0348164	0.0162986	0.173427	0.110768	0.104993	0.0501926	0.0646651	0.155397	0.0815461	0.0583458	0.228803	0.0997516	0.0723818	0.0284866	0.158552	0.174772	0.23695	0.115071	0.236041	0.122427	0.0438903	0.0710294	0.121398	0.152295	0.0590414	0.0707896	0.237147	0.0644723	0.0397329	0.0723733	0.289602	0.491356
150	0.2069	0.113413	0.140276	0.115655	0.479415	0.157775	0.332907	0.167634	0.242972	0.115365	0.121583	0.267162	0.298824	0.187979	0.0893532	0.191214	0.185925	0.0428326	0.0582586	0.109952	0.158649	0.0866944	0.035134	0.0939973	0.168844	0.137964	0.0354045	0.301849	0.0847713	0.0777881	0.0483988	0.150666	0.0943372	0.208538	0.177105	0.23858	0.164777	0.113532	0.0703502	0.109793	0.112081	0.0545014	0.0750498	0.161844	0.103191	0.0578563	0.0603016	0.139929	0.340339
151	0.306615	0.101492	0.120064	0.0863118	0.421716	0.136986	0.201092	0.199852	0.345968	0.107904	0.133761	0.149792	0.158566	0.254727	0.0721253	0.0863832	0.174152	0.048232	0.0911355	0.15529	0.125686	0.114725	0.13663	0.0474164	0.14805	0.119514	0.079663	0.160945	0.0933687	0.0746045	0.0586165	0.123501	0.145214	0.158351	0.0974761	0.125747	0.179336	0.10152	0.0878674	0.0625883	0.0752947	0.0885621	0.0661992	0.226144	0.0836379	0.0740506	0.0541752	0.271846	0.369922
152	0.294226	0.109433	0.110221	0.0890554	0.228093	0.184086	0.240107	0.115119	0.146048	0.139188	0.0924861	0.218466	0.177796	0.104958	0.143944	0.167378	0.216344	0.0604429	0.133729	0.17516	0.08214	0.0424093	0.130881	0.0377799	0.191062	0.104048	0.0880265	0.135715	0.10071	0.0816942	0.0497494	0.164537	0.0959543	0.182146	0.140028	0.10413	0.07508	0.0846833	0.0623518	0.132149	0.124003	0.109116	0.0693969	0.0917881	0.0721907	0.0756514	0.0713719	0.164799	0.304106
153	0.343645	0.262081	0.120272	0.0506643	0.266641	0.392861	0.194155	0.184475	0.304467	0.0838321	0.167511	0.262534	0.15636	0.276255	0.0893895	0.0813626	0.104523	0.0614247	0.0727094	0.283976	0.133551	0.0948086	0.107876	0.0486397	0.106302	0.144089	0.0715317	0.161827	0.107555	0.0994356	0.0995009	0.066105	0.106653	0.161246	0.136938	0.111485	0.115609	0.0633139	0.0502162	0.107441	0.10648	0.129777	0.0779225	0.198166	0.0393796	0.0212936	0.0479728	0.266635	0.282867
154	0.294062	0.185297	0.209721	0.109831	0.228343	0.225733	0.409506	0.188963	0.245227	0.0796661	0.180209	0.18024	0.128375	0.221441	0.0623267	0.1341	0.171756	0.0264756	0.0515499	0.152688	0.124622	0.0866381	0.102494	0.0596797	0.149309	0.082528	0.0344674	0.163102	0.0991226	0.131893	0.0625055	0.0517184	0.156789	0.183907	0.110168	0.215245	0.1459	0.140082	0.083415	0.144895	0.13784	0.0871909	0.0499127	0.164775	0.0201214	0.0491669	0.091585	0.281815	0.46012
155	0.306615	0.209684	0.159725	0.109755	0.26697	0.114195	0.12733	0.116843	0.0618074	0.104789	0.208209	0.204009	0.270915	0.0859833	0.0873802	0.0813149	0.121696	0.0451671	0.0553973	0.229431	0.0949758	0.113276	0.0725013	0.079761	0.142851	0.147987	0.0275785	0.230066	0.10032	0.0965582	0.0472847	0.223138	0.305591	0.178155	0.134883	0.201615	0.115487	0.17313	0.0704286	0.196142	0.132396	0.0613161	0.0700965	0.180267	0.0411343	0.0545563	0.0471244	0.236894	0.357672
156	0.318074	0.13264	0.116977	0.0772799	0.38315	0.179249	0.14095	0.163801	0.181917	0.104838	0.129262	0.133539	0.132138	0.152248	0.115897	0.192527	0.0974035	0.0634981	0.103373	0.117949	0.231482	0.0912113	0.129404	0.0594985	0.174691	0.21229	0.0368089	0.197526	0.112165	0.0869633	0.0639876	0.113512	0.107817	0.178664	0.147741	0.159874	0.125951	0.0667467	0.0780853	0.0955149	0.0806666	0.155107	0.0537269	0.179401	0.0454916	0.0411393	0.067149	0.278844	0.241476
157	0.455245	0.124459	0.116896	0.0743068	0.499331	0.32315	0.367172	0.272427	0.190001	0.113836	0.18105	0.256046	0.131156	0.19904	0.0732741	0.174538	0.243124	0.0384631	0.048131	0.159582	0.139194	0.130317	0.0743683	0.0183952	0.201034	0.134559	0.0623556	0.281713	0.133047	0.130877	0.0623036	0.0775181	0.133156	0.178702	0.109411	0.177053	0.143782	0.0880274	0.0325876	0.194695	0.101844	0.154187	0.0724006	0.136434	0.0450502	0.0677309	0.0553168	0.391998	0.170473
158	0.4181	0.133577	0.196486	0.10682	0.26722	0.144465	0.152113	0.102169	0.274944	0.118027	0.241214	0.325673	0.151366	0.182624	0.109004	0.192629	0.146914	0.0825019	0.148099	0.143775	0.13046	0.082889	0.100237	0.0723955	0.167607	0.112805	0.0705597	0.171015	0.145486	0.127459	0.0784677	0.197132	0.234374	0.0784314	0.131405	0.165725	0.116958	0.112151	0.0827386	0.216458	0.0846329	0.10655	0.0636292	0.229171	0.0621838	0.0631534	0.0790597	0.161208	0.420601
159	0.29395	0.0800912	0.133492	0.100797	0.286758	0.28141	0.0737921	0.061292	0.211815	0.113095	0.173144	0.314441	0.32603	0.0737989	0.111839	0.085999	0.171159	0.0666143	0.0524686	0.168391	0.105721	0.103312	0.0910352	0.0125525	0.0584816	0.150801	0.0249432	0.162417	0.146354	0.100404	0.049964	0.245593	0.132683	0.150014	0.104354	0.234346	0.13535	0.106989	0.112078	0.102392	0.128065	0.131463	0.0722511	0.2603	0.0509503	0.0698475	0.0493399	0.194914	0.320141
160	0.368887	0.079827	0.1367	0.0625662	0.51886	0.122979	0.195307	0.161908	0.337018	0.0749757	0.111793	0.110089	0.217456	0.135152	0.109362	0.178606	0.122602	0.0484636	0.0729603	0.244507	0.170175	0.111651	0.0844816	0.054421	0.221998	0.155404	0.0286637	0.173538	0.0719689	0.10422	0.0679745	0.102797	0.148529	0.183761	0.0715752	0.152987	0.139762	0.168486	0.0726451	0.124297	0.0430097	0.0936296	0.0797392	0.270676	0.0163191	0.0629097	0.102739	0.34664	0.240547
161	0.269298	0.121396	0.093737	0.148289	0.363622	0.193083	0.225007	0.150228	0.224962	0.0620684	0.140146	0.283992	0.155404	0.225026	0.083263	0.189574	0.0625906	0.0388723	0.0726692	0.194674	0.151292	0.111623	0.110871	0.0892071	0.162481	0.106881	0.0428139	0.24683	0.0852612	0.102435	0.0887962	0.179866	0.190626	0.24037	0.13034	0.191792	0.181804	0.054359	0.0307274	0.237026	0.0620249	0.167688	0.0910627	0.175827	0.049165	0.0655995	0.0530631	0.222124	0.579587
162	0.331213	0.0975008	0.133221	0.077419	0.460514	0.249068	0.190003	0.188014	0.129795	0.135114	0.174592	0.151201	0.157638	0.222202	0.0429811	0.0946546	0.173579	0.0478573	0.0545723	0.140571	0.0252515	0.120921	0.0773637	0.0900959	0.102992	0.217541	0.0520506	0.16364	0.109924	0.135887	0.0535929	0.0677659	0.0418234	0.235556	0.153356	0.15659	0.132637	0.111031	0.0652233	0.0926888	0.195032	0.0617773	0.062145	0.151283	0.0504018	0.064255	0.0808837	0.181303	0.214338
163	0.467989	0.0692659	0.133408	0.118169	0.306287	0.248975	0.177412	0.137374	0.236662	0.123563	0.224633	0.219341	0.217211	0.051315	0.124873	0.228968	0.212782	0.0508178	0.039362	0.145375	0.145348	0.0790912	0.0994984	0.0991505	0.234773	0.116037	0.1056	0.182356	0.148504	0.0849797	0.0891233	0.110278	0.0769684	0.172955	0.177033	0.190791	0.121842	0.147899	0.049935	0.18852	0.148436	0.168613	0.0891113	0.194518	0.0971899	0.0632054	0.108397	0.372724	0.344136
164	0.368749	0.10959	0.103954	0.0682918	0.499331	0.158101	0.349752	0.0717666	0.256308	0.112633	0.180191	0.269281	0.131252	0.175962	0.0602123	0.185505	0.259851	0.101092	0.0787553	0.100615	0.143805	0.0931222	0.12107	0.089014	0.105701	0.140397	0.0840533	0.28671	0.117004	0.135995	0.06299	0.117472	0.237016	0.225808	0.128295	0.283769	0.1122	0.130882	0.0509512	0.26872	0.132075	0.126787	0.0409706	0.199573	0.0683677	0.0979945	0.0614135	0.368823	0.156171
165	0.356678	0.0652752	0.0706126	0.0532591	0.286007	0.165329	0.203202	0.177677	0.323756	0.116238	0.220809	0.202984	0.210819	0.135706	0.0695115	0.148243	0.231316	0.0624212	0.10135	0.262839	0.157722	0.103586	0.149457	0.0777713	0.180455	0.0980235	0.0438192	0.165942	0.121884	0.0674835	0.0686782	0.0904907	0.199278	0.180433	0.161613	0.21782	0.13995	0.107191	0.0799772	0.14901	0.174529	0.114123	0.0684473	0.227442	0.0889928	0.0809046	0.0504347	0.305261	0.321614
166	0.343118	0.0811719	0.140033	0.0861812	0.421457	0.172046	0.279141	0.174744	0.194366	0.0843053	0.151053	0.270437	0.126011	0.20365	0.10746	0.220545	0.158716	0.0975132	0.0983325	0.19191	0.165476	0.083555	0.0324415	0.0697235	0.132761	0.158052	0.0884773	0.216112	0.0637978	0.0985185	0.0656545	0.204861	0.329639	0.167554	0.132396	0.19651	0.208492	0.173689	0.0572985	0.220036	0.118711	0.161818	0.0953151	0.284577	0.0762524	0.0655324	0.114222	0.278196	0.313176
167	0.157359	0.105496	0.0836947	0.0981071	0.305286	0.19321	0.186037	0.157912	0.144992	0.131079	0.225879	0.191869	0.129287	0.193242	0.130831	0.0576003	0.127864	0.0500463	0.133891	0.175227	0.155186	0.105862	0.113387	0.0230795	0.206107	0.215926	0.0523393	0.310766	0.0900673	0.059814	0.0607901	0.0529974	0.114233	0.175001	0.159411	0.149056	0.166742	0.229156	0.0544813	0.163628	0.147591	0.0498762	0.0818897	0.209748	0.081921	0.0526575	0.1382	0.306429	0.513945
168	0.368695	0.0853323	0.070315	0.0984858	0.325315	0.234901	0.188214	0.131888	0.258205	0.147429	0.186688	0.263889	0.0671752	0.157457	0.0860146	0.17235	0.171974	0.0622412	0.107277	0.254769	0.174314	0.134234	0.112609	0.0643436	0.170034	0.243574	0.0711433	0.13774	0.129746	0.0710116	0.0718152	0.0974007	0.170476	0.130952	0.113015	0.225508	0.171564	0.133853	0.0525352	0.122938	0.090888	0.138311	0.0714282	0.160732	0.108951	0.0787489	0.104116	0.19996	0.338589
169	0.293744	0.145557	0.133492	0.0773356	0.305536	0.185974	0.216827	0.179058	0.238536	0.171521	0.148339	0.313365	0.16477	0.236144	0.0845061	0.190949	0.110719	0.0594957	0.114619	0.181559	0.10709	0.0739723	0.0915563	0.092209	0.128802	0.163557	0.0648057	0.241662	0.0708071	0.107549	0.0687103	0.0527398	0.21251	0.255963	0.0890306	0.161457	0.143349	0.0988864	0.0940189	0.184173	0.116312	0.10979	0.0644341	0.0831117	0.116706	0.0777185	0.0709041	0.24128	0.454837
170	0.256425	0.0172306	0.0374232	0.0914558	0.382887	0.129992	0.0893876	0.184281	0.349873	0.617771	0.202997	0.206228	0.254495	0.155125	0.0809967	0.152843	0.129649	0.0554719	0.068669	0.246104	0.11775	0.133933	0.162783	0.0593701	0.188542	0.17038	0.04577	0.216456	0.141647	0.110714	0.0772746	0.0973048	0.121038	0.210045	0.144284	0.139438	0.153568	0.228374	0.0621859	0.178175	0.0951582	0.151403	0.0410203	0.202499	0.070455	0.078247	0.0654398	0.201905	0.239925
171	0.443316	0.0852296	0.133524	0.101377	0.26697	0.158031	0.167507	0.301145	0.276111	0.770279	0.577105	0.174148	0.228355	0.189032	0.0840155	0.181291	0.214945	0.0612535	0.0812761	0.224772	0.111929	0.068969	0.10805	0.0968499	0.133363	0.060559	0.0613562	0.259176	0.10801	0.121576	0.0676502	0.130633	0.24693	0.197067	0.134153	0.242245	0.172088	0.0659656	0.0780926	0.166706	0.15677	0.171306	0.0404548	0.0592309	0.100643	0.0607881	0.0720341	0.409117	0.285973
172	0.306132	0.117716	0.0870585	0.0891828	0.228132	0.192758	0.190092	0.167511	0.26631	0.773205	0.613465	0.137843	0.0846285	0.133766	0.0966301	0.0988618	0.136854	0.0747561	0.0678248	0.101046	0.0276049	0.106789	0.130489	0.0569733	0.20194	0.110413	0.0419502	0.147522	0.113885	0.069821	0.0226854	0.145958	0.132235	0.15742	0.150129	0.239487	0.117475	0.053144	0.0706994	0.130064	0.0788939	0.162069	0.0708285	0.17197	0.03903	0.061886	0.0172817	0.299661	0.311198
173	0.269026	0.1977	0.0737579	0.113729	0.383239	0.242137	0.394346	0.228932	0.134301	0.748389	0.635609	0.175484	0.140435	0.160626	0.100332	0.168863	0.146001	0.049443	0.0809195	0.163061	0.149638	0.104337	0.136609	0.0892702	0.204499	0.0909013	0.0663624	0.298227	0.0805274	0.05736	0.0545534	0.210985	0.201552	0.176791	0.131916	0.232553	0.142093	0.050097	0.053819	0.177602	0.0848893	0.130362	0.0528432	0.166784	0.0449563	0.0636747	0.0521071	0.263838	0.413666
174	0.418387	0.197649	0.130246	0.3361	0.364446	0.151034	0.25516	0.283586	0.218462	0.710647	0.707883	0.374572	0.116915	0.112711	0.109682	0.170236	0.219521	0.092841	0.0704167	0.172403	0.0621405	0.100907	0.0884739	0.100422	0.164891	0.111456	0.0368241	0.223345	0.0458463	0.0720664	0.0944389	0.111038	0.233647	0.226948	0.0755993	0.200699	0.159969	0.130643	0.0682343	0.150985	0.0781152	0.132214	0.0743427	0.170375	0.0786519	0.0345899	0.0534257	0.22026	0.350382
175	0.430669	0.238266	0.146954	0.673968	0.325109	0.158088	0.271964	0.27409	0.193262	0.650738	0.655824	0.222512	0.260804	0.0936167	0.14434	0.225363	0.143339	0.0970128	0.108888	0.196768	0.109459	0.126141	0.137434	0.119547	0.106755	0.304966	0.0933166	0.118486	0.16674	0.12531	0.0457127	0.14217	0.165053	0.234989	0.143855	0.325472	0.125855	0.164526	0.0301262	0.163335	0.106382	0.197939	0.0999204	0.187857	0.172096	0.0324859	0.0879121	0.33058	0.234309
176	0.307147	0.193689	0.219392	0.835168	0.38374	0.171835	0.220465	0.236888	0.241491	0.697464	0.630401	0.282513	0.321358	0.0861447	0.0750254	0.134048	0.161502	0.098786	0.0659939	0.146909	0.0426501	0.0849619	0.0828318	0.0851994	0.0830785	0.19647	0.069598	0.241524	0.086103	0.120397	0.065687	0.185941	0.187991	0.201005	0.238472	0.214754	0.160222	0.168821	0.0765593	0.131462	0.096608	0.142642	0.0692638	0.0897614	0.105702	0.0748424	0.0771598	0.214121	0.241835
177	0.431318	0.181466	0.160171	0.778445	0.325109	0.305257	0.100655	0.192782	0.0678228	0.726936	0.583298	0.198849	0.241291	0.125405	0.0891038	0.138883	0.174013	0.0471435	0.0990984	0.27332	0.145323	0.0979577	0.092685	0.0928379	0.152994	0.261652	0.0403445	0.232504	0.11561	0.0554382	0.0451708	0.176257	0.197804	0.130576	0.162692	0.20122	0.182688	0.0767076	0.0676544	0.183356	0.0991816	0.124642	0.0862989	0.183877	0.10415	0.0775988	0.132069	0.335249	0.267919
178	0.480861	0.260437	0.146631	0.836529	0.170004	0.255883	0.276932	0.182858	0.245575	0.685552	0.547681	0.291565	0.322548	0.185376	0.066353	0.230165	0.137554	0.0857274	0.0529686	0.18742	0.132324	0.120371	0.137652	0.0750741	0.101584	0.285768	0.0781481	0.254396	0.10502	0.157958	0.0678527	0.215756	0.133187	0.194191	0.166559	0.234183	0.165939	0.0402068	0.0686889	0.138944	0.113967	0.143903	0.0809035	0.209201	0.064879	0.0651179	0.0347456	0.210535	0.335665
179	0.294274	0.219796	0.173091	0.799861	0.364446	0.151067	0.204226	0.169176	0.207687	0.732582	0.525363	0.174304	0.322627	0.135424	0.076045	0.163247	0.163534	0.0682177	0.113438	0.163662	0.0934989	0.0713947	0.138563	0.0423706	0.170563	0.186959	0.0447055	0.189945	0.0809052	0.0630348	0.0858574	0.126323	0.233426	0.163846	0.115675	0.202512	0.132349	0.115827	0.0376949	0.182222	0.139373	0.100296	0.0808037	0.141271	0.0646389	0.035892	0.0654733	0.342015	0.443601
180	0.405904	0.215581	0.156798	0.799997	0.306066	0.172046	0.216543	0.283027	0.177589	0.650542	0.61548	0.0979748	0.256514	0.140918	0.0776251	0.266697	0.141427	0.0704028	0.137116	0.24836	0.109929	0.12342	0.100671	0.0724813	0.188185	0.261774	0.0538375	0.171529	0.134101	0.111458	0.0523182	0.0362588	0.121261	0.0788352	0.127187	0.192398	0.168566	0.135748	0.0836675	0.107981	0.14168	0.0576955	0.0864319	0.276029	0.0950792	0.0751082	0.0578324	0.252887	0.409159
181	0.568195	0.149058	0.322217	0.799919	0.286523	0.249462	0.235628	0.115273	0.070965	0.652664	0.479951	0.290978	0.129765	0.0678369	0.0876058	0.152938	0.185512	0.0151952	0.121732	0.100124	0.106755	0.0999318	0.102841	0.14751	0.162021	0.147264	0.0472281	0.221208	0.0684406	0.0811596	0.0513333	0.12455	0.16029	0.207705	0.153553	0.131373	0.121377	0.138084	0.0507759	0.165511	0.130582	0.0794095	0.0178749	0.0555921	0.0798778	0.0706287	0.0754516	0.22785	0.360796
182	0.456083	0.205854	0.303921	0.787643	0.441118	0.284279	0.233428	0.112337	0.251105	0.595544	0.55711	0.21924	0.263395	0.0422028	0.0405385	0.082176	0.137426	0.0402943	0.0694489	0.158923	0.0856965	0.0686464	0.141254	0.127897	0.193004	0.317527	0.0663003	0.246585	0.0884687	0.0976364	0.0468676	0.117147	0.222919	0.137076	0.140635	0.17616	0.136953	0.212605	0.0331039	0.142417	0.125719	0.11408	0.0528106	0.23062	0.0632353	0.0580905	0.064374	0.44314	0.486807
183	0.455931	0.248473	0.160225	0.845481	0.26722	0.165086	0.124084	0.152689	0.174512	0.560974	0.544118	0.285178	0.273369	0.0978032	0.114657	0.211632	0.157689	0.0608598	0.102689	0.204791	0.195001	0.0900658	0.0735862	0.0844631	0.170112	0.14145	0.0447607	0.202378	0.0648601	0.0919906	0.0330279	0.0771948	0.165021	0.152912	0.152527	0.177548	0.103771	0.133463	0.0440195	0.229341	0.0701761	0.112693	0.0604558	0.18	0.027291	0.0511636	0.0553636	0.224878	0.347901
184	0.406221	0.244149	0.163696	0.784771	0.422075	0.269988	0.167528	0.140477	0.226286	0.425408	0.627422	0.299688	0.136636	0.112898	0.0995466	0.119634	0.0851258	0.0531556	0.0675106	0.118274	0.157841	0.0835114	0.0657263	0.11376	0.156407	0.191853	0.0479205	0.221931	0.0789023	0.0780729	0.0913246	0.150519	0.135459	0.241778	0.130301	0.180995	0.11435	0.142442	0.0820293	0.195118	0.0372137	0.0881608	0.0737684	0.189659	0.0329551	0.0424025	0.0961602	0.301839	0.290514
185	0.617739	0.178894	0.183766	0.769701	0.26722	0.193299	0.124457	0.292778	0.147861	0.289705	0.506403	0.282005	0.158142	0.146137	0.0923332	0.134082	0.160879	0.0668061	0.0703979	0.192029	0.148987	0.113831	0.125418	0.108365	0.180402	0.160015	0.0359781	0.230114	0.0805795	0.0975927	0.0612979	0.110755	0.215947	0.151651	0.120691	0.196328	0.161299	0.117238	0.0538623	0.0895327	0.12567	0.0849036	0.0589748	0.174518	0.0831028	0.0584793	0.0446001	0.330057	0.379287
186	0.693014	0.248313	0.267253	0.864013	0.364196	0.200083	0.166887	0.0924001	0.197875	0.169565	0.467376	0.180037	0.267187	0.10929	0.0641216	0.126045	0.201167	0.0352523	0.108357	0.236745	0.0719721	0.0717221	0.156489	0.104318	0.131054	0.273095	0.0644005	0.206538	0.138633	0.0527059	0.0420751	0.166125	0.173541	0.18348	0.0456584	0.195129	0.111883	0.11771	0.117459	0.158153	0.0808217	0.0970827	0.034513	0.112357	0.0858712	0.0510212	0.0687415	0.407113	0.471963
187	0.530723	0.27498	0.18385	0.656419	0.422326	0.193029	0.149564	0.17254	0.254933	0.147682	0.569552	0.202365	0.385655	0.185497	0.0715159	0.188047	0.197022	0.0637667	0.039869	0.121681	0.24603	0.0934846	0.0826588	0.107549	0.0867769	0.184363	0.0727541	0.207912	0.132286	0.117265	0.0647293	0.168758	0.282838	0.177373	0.173307	0.119154	0.186878	0.0534719	0.0967301	0.219924	0.107351	0.159784	0.0464773	0.150022	0.117592	0.0854216	0.0520724	0.322367	0.294666
188	0.406056	0.144808	0.223955	0.693174	0.208588	0.31213	0.207672	0.138275	0.236059	0.111211	0.193158	0.197462	0.23145	0.05295	0.0997794	0.103559	0.198702	0.00312308	0.104769	0.148779	0.230141	0.0633553	0.140342	0.0735725	0.156255	0.203599	0.0210213	0.0850945	0.0937386	0.149292	0.0385283	0.154074	0.156046	0.170757	0.164342	0.178109	0.155763	0.129331	0.0489305	0.144275	0.163522	0.218281	0.0729031	0.0662155	0.0470606	0.0631607	0.0865897	0.377695	0.37875
189	0.394162	0.181414	0.220593	0.842727	0.228132	0.150885	0.184483	0.176944	0.33602	0.168123	0.345774	0.319982	0.203466	0.103026	0.0833101	0.143758	0.17063	0.0280889	0.0799119	0.203639	0.214909	0.132976	0.163723	0.103951	0.0934778	0.16369	0.034803	0.175632	0.0822738	0.105568	0.0405755	0.0432878	0.203351	0.123605	0.124147	0.115261	0.119967	0.100075	0.03661	0.132155	0.0656621	0.0832797	0.0549427	0.286061	0.0730399	0.0411293	0.0734575	0.245298	0.491896
190	0.405586	0.20575	0.137397	0.653556	0.460912	0.200442	0.204007	0.231914	0.307963	0.195355	0.336429	0.129327	0.246136	0.257068	0.112913	0.133861	0.180045	0.0704683	0.0754486	0.337662	0.105714	0.110374	0.0306754	0.108713	0.188199	0.320023	0.0487968	0.30162	0.149035	0.0494576	0.0631756	0.0896967	0.17038	0.148897	0.0892213	0.257111	0.0958093	0.073789	0.0512414	0.041612	0.0756271	0.0430426	0.0729435	0.133285	0.0844683	0.0402621	0.042997	0.326786	0.300639
191	0.605185	0.297228	0.153741	0.693253	0.305565	0.221493	0.292804	0.145219	0.296354	0.0790139	0.182575	0.189465	0.100908	0.00307734	0.0265094	0.180335	0.242025	0.0779588	0.0576578	0.147478	0.0138373	0.0584643	0.0928715	0.0900394	0.0969172	0.251784	0.0566274	0.220067	0.098831	0.0909543	0.0376913	0.147513	0.149588	0.193809	0.139871	0.216216	0.11144	0.10767	0.0286053	0.181459	0.135035	0.14579	0.073893	0.114639	0.0644911	0.0685369	0.0414459	0.228772	0.410083
192	0.480861	0.305503	0.0804364	0.604728	0.267144	0.235241	0.227688	0.188015	0.213209	0.164798	0.158998	0.384256	0.282718	0.250348	0.0514457	0.103676	0.109701	0.0562606	0.035037	0.186911	0.123379	0.112462	0.111828	0.0615966	0.224354	0.153308	0.0687256	0.152066	0.0636634	0.104597	0.0760589	0.129518	0.078927	0.18059	0.140247	0.224966	0.103225	0.126926	0.0840727	0.0832345	0.0848165	0.0350116	0.0961077	0.222277	0.0798337	0.0445014	0.108529	0.286011	0.393295
193	0.580254	0.18717	0.130324	0.687036	0.811125	0.186246	0.287752	0.14809	0.200484	0.0918147	0.228016	0.147759	0.139014	0.146691	0.116942	0.187869	0.0544374	0.0280403	0.0766829	0.126799	0.108151	0.0967688	0.0817473	0.104608	0.178798	0.324119	0.0383323	0.148091	0.0765169	0.0707043	0.0614301	0.0948375	0.14114	0.193928	0.114219	0.178	0.161206	0.0752033	0.0765988	0.186802	0.215188	0.184835	0.0642012	0.0520495	0.0865729	0.0687516	0.0798058	0.157367	0.358548
194	0.357326	0.231982	0.144048	0.647497	0.500687	0.263133	0.23636	0.139525	0.165792	0.142998	0.11616	0.223787	0.206705	0.212788	0.101498	0.0692973	0.0835007	0.043038	0.0848158	0.159891	0.155798	0.0585244	0.181295	0.127411	0.0679502	0.267725	0.027234	0.143523	0.0809779	0.126675	0.0369167	0.140773	0.0695781	0.139555	0.0883127	0.193246	0.181779	0.0533401	0.0454214	0.13989	0.145727	0.120364	0.0504053	0.228039	0.0912811	0.072165	0.0330454	0.280957	0.364897
195	0.505945	0.158673	0.117075	0.604767	0.500436	0.165234	0.311887	0.139613	0.168168	0.0773992	0.144102	0.236409	0.211198	0.101792	0.0965859	0.0990367	0.24776	0.0568907	0.0707486	0.232975	0.109462	0.110083	0.13727	0.0752966	0.0874216	0.18551	0.063755	0.138025	0.115563	0.097875	0.0527705	0.1378	0.119602	0.171751	0.120366	0.236954	0.183125	0.116835	0.0380967	0.100904	0.081249	0.173538	0.0863982	0.26985	0.0264541	0.06762	0.0957414	0.277558	0.288928
196	0.505945	0.154553	0.154163	0.598669	0.674959	0.249654	0.335992	0.128098	0.162899	0.0991026	0.174341	0.178141	0.25429	0.171163	0.0894448	0.0936584	0.222132	0.0338459	0.116597	0.0427373	0.0611991	0.0978935	0.0308121	0.111285	0.172823	0.156258	0.0386235	0.202686	0.127809	0.0690898	0.0598667	0.0612059	0.15273	0.17049	0.122678	0.15379	0.153452	0.106173	0.0735586	0.124488	0.0725882	0.141347	0.0276903	0.180773	0.0398604	0.0753549	0.0654866	0.293962	0.255212
197	0.654894	0.195656	0.133967	0.568136	0.733393	0.247437	0.0731212	0.136454	0.210771	0.106422	0.100145	0.140086	0.166523	0.319782	0.0707389	0.151555	0.232578	0.0769641	0.131457	0.128452	0.13495	0.0940036	0.0580208	0.084541	0.0771383	0.107104	0.040152	0.152952	0.0885833	0.142024	0.0274921	0.144646	0.194333	0.107041	0.179797	0.120363	0.145503	0.106914	0.0755276	0.0788076	0.131361	0.116774	0.0990287	0.161179	0.0363706	0.0702416	0.0576431	0.262896	0.354176
198	0.630281	0.293585	0.203959	0.59859	0.597978	0.375049	0.240302	0.207231	0.203288	0.104963	0.167604	0.184418	0.179237	0.263295	0.120827	0.0777277	0.276707	0.0353071	0.0916809	0.268839	0.0405753	0.0561952	0.130979	0.0893319	0.125633	0.266407	0.0645736	0.235092	0.121022	0.084652	0.0432555	0.166619	0.178691	0.121021	0.0785664	0.192289	0.132105	0.0744351	0.0844239	0.121409	0.169847	0.123676	0.0807245	0.149022	0.042723	0.0551598	0.0884392	0.409157	0.461395
199	0.468307	0.183264	0.199781	0.504082	0.577417	0.151384	0.248461	0.123504	0.173048	0.108808	0.152513	0.157402	0.225684	0.190311	0.0995445	0.0458423	0.190011	0.055546	0.126007	0.274607	0.119071	0.0745953	0.113022	0.0861533	0.121417	0.290881	0.0302277	0.266943	0.113536	0.0899198	0.068051	0.0862364	0.184689	0.193493	0.0804844	0.223044	0.125618	0.0772475	0.0823294	0.050164	0.0449502	0.054454	0.0596075	0.226866	0.080203	0.0650417	0.0993629	0.305525	0.516876
200	0.717615	0.277182	0.180035	0.537565	0.36427	0.312817	0.0657323	0.145888	0.257469	0.111841	0.141667	0.297487	0.166467	0.138167	0.103915	0.0988459	0.132639	0.0168367	0.0893449	0.136668	0.137855	0.0665022	0.104495	0.0930268	0.10167	0.200304	0.0446687	0.16599	0.116795	0.0604255	0.0804857	0.0774293	0.156551	0.168297	0.17589	0.148075	0.174668	0.0944565	0.0937296	0.133258	0.141629	0.0912949	0.0932877	0.153042	0.0805104	0.0551301	0.0423221	0.322034	0.299095
201	0.543099	0.232043	0.191073	0.59556	0.480368	0.277345	0.302701	0.218769	0.166151	0.0873267	0.177166	0.152615	0.36821	0.168232	0.0734836	0.114214	0.138999	0.0852236	0.0911917	0.143263	0.0592635	0.123375	0.0992878	0.0828828	0.163124	0.138096	0.0534624	0.360491	0.157039	0.136299	0.0763427	0.166711	0.226215	0.159438	0.156748	0.178493	0.140029	0.0761643	0.0724186	0.182709	0.178576	0.180984	0.0628856	0.317366	0.0501986	0.0458337	0.105917	0.474163	0.40957
202	0.530723	0.293373	0.1879	0.53164	0.403637	0.325643	0.354417	0.143036	0.209339	0.0687571	0.150616	0.333629	0.090087	0.208762	0.103691	0.168959	0.153052	0.0509889	0.087694	0.209235	0.156957	0.0845231	0.147228	0.0897564	0.255352	0.210971	0.058216	0.167386	0.0612053	0.107398	0.0466775	0.0756689	0.17166	0.167625	0.165468	0.14587	0.131838	0.111584	0.0483962	0.171205	0.113368	0.0852827	0.0729696	0.241545	0.0734557	0.0533117	0.0525617	0.254011	0.372919
203	0.704961	0.4694	0.201129	0.537818	0.500436	0.56354	0.126697	0.0707494	0.381056	0.16191	0.100828	0.32365	0.278654	0.144329	0.0986878	0.209052	0.182462	0.0545135	0.0546914	0.158317	0.157854	0.0892742	0.112301	0.0831551	0.184909	0.175911	0.0680525	0.207301	0.118159	0.155039	0.0739533	0.118594	0.194848	0.192772	0.139009	0.268002	0.169095	0.0458863	0.0258433	0.0894449	0.10826	0.131371	0.0542437	0.127197	0.09927	0.072108	0.05971	0.327614	0.302959
204	0.542636	0.375345	0.147262	0.525462	0.384079	0.464017	0.44434	0.0639304	0.0997324	0.0998443	0.172266	0.21058	0.110509	0.0858583	0.128083	0.123658	0.198661	0.0526934	0.0568623	0.159051	0.069112	0.0947484	0.0967571	0.081747	0.141439	0.195629	0.043257	0.279379	0.117994	0.0490176	0.0491803	0.11328	0.138137	0.120559	0.127753	0.193803	0.188031	0.103479	0.0402173	0.134983	0.141174	0.0740229	0.0766847	0.0788238	0.111927	0.0915261	0.0334218	0.234056	0.519224
205	0.35636	0.264839	0.154044	0.376153	0.442503	0.286141	0.136027	0.153828	0.202635	0.0704964	0.191157	0.26882	0.274071	0.181156	0.0943081	0.137893	0.0847704	0.073206	0.0546788	0.0414052	0.109217	0.0918389	0.113778	0.0642718	0.166848	0.275097	0.0649131	0.233455	0.0721144	0.0543106	0.0600647	0.156698	0.128688	0.142793	0.100041	0.177226	0.10577	0.158838	0.0761371	0.117497	0.11104	0.184225	0.0778779	0.208256	0.0309753	0.0668469	0.0855984	0.311173	0.450675
206	0.368266	0.158604	0.201686	0.525422	0.480368	0.228957	0.425885	0.146924	0.122614	0.110493	0.150102	0.183353	0.219171	0.111805	0.131933	0.151077	0.181972	0.0236081	0.0708611	0.158452	0.11389	0.120538	0.0807235	0.0578457	0.14788	0.211403	0.0412537	0.171091	0.0611689	0.0936166	0.0228996	0.110621	0.147323	0.15548	0.12328	0.149859	0.157352	0.106918	0.048865	0.1356	0.0718665	0.0814125	0.000501878	0.0856033	0.0599096	0.0549004	0.0575288	0.253545	0.332553
207	0.406539	0.399872	0.191383	0.455416	0.461561	0.314139	0.230857	0.155976	0.00554235	0.098999	0.131684	0.15533	0.0437984	0.0609063	0.0591647	0.140083	0.102271	0.0562873	0.0293996	0.284625	0.0522128	0.0744008	0.0926304	0.109182	0.137263	0.0902424	0.0442814	0.234388	0.0586792	0.068852	0.0656824	0.134197	0.147332	0.170733	0.109898	0.16158	0.154246	0.0931393	0.0525138	0.186193	0.121541	0.0507071	0.0630711	0.149587	0.0743768	0.0631428	0.038932	0.300323	0.45843
208	0.480531	0.297667	0.140643	0.504132	0.345429	0.235854	0.299362	0.182498	0.161684	0.0753754	0.185485	0.149714	0.178749	0.118439	0.0893858	0.152159	0.271135	0.053924	0.0659609	0.247919	0.0735523	0.0937332	0.0773558	0.168258	0.122237	0.0715704	0.0334999	0.104068	0.0949044	0.119951	0.0798727	0.0694552	0.0307873	0.168257	0.135686	0.194559	0.10481	0.0649306	0.0348421	0.159249	0.108153	0.125117	0.0755489	0.241675	0.115879	0.0580049	0.072583	0.2489	0.511196
209	0.431	0.322251	0.204845	0.385047	0.462872	0.328544	0.24133	0.187578	0.359301	0.109121	0.181489	0.203679	0.142569	0.090253	0.128551	0.122034	0.144657	0.0898799	0.0791883	0.14332	0.102735	0.045458	0.0540711	0.0654064	0.19928	0.172353	0.0739461	0.265177	0.0968948	0.118219	0.0931583	0.0910201	0.135558	0.168992	0.127366	0.223154	0.0956609	0.0650881	0.0633298	0.073036	0.257216	0.142292	0.0796531	0.213147	0.00589569	0.0487358	0.0681442	0.265442	0.350319
210	0.580254	0.273269	0.117159	0.470642	0.410586	0.40033	0.171994	0.140203	0.152776	0.0599038	0.152209	0.136005	0.110948	0.107988	0.02898	0.188489	0.134314	0.0241663	0.0845263	0.152754	0.131211	0.0725776	0.0909737	0.088345	0.161263	0.17753	0.0703899	0.224286	0.0762766	0.0935708	0.0282341	0.194156	0.0972258	0.110995	0.106214	0.15768	0.154923	0.0639503	0.0518754	0.13336	0.163413	0.167494	0.0804474	0.193981	0.0601312	0.0654341	0.0461979	0.313414	0.48992
211	0.555806	0.342755	0.204802	0.415546	0.390638	0.435852	0.306498	0.0495724	0.219632	0.0863899	0.224733	0.161687	0.259105	0.150103	0.128338	0.123645	0.176001	0.0517108	0.0875967	0.281112	0.0800195	0.0762478	0.142012	0.059298	0.169406	0.158518	0.0376852	0.241082	0.148897	0.0887195	0.0477571	0.169005	0.0820379	0.210697	0.102965	0.175183	0.0855581	0.110791	0.124538	0.143859	0.145885	0.105888	0.0391853	0.15366	0.111991	0.0541235	0.0692988	0.259446	0.227323
212	0.518169	0.326366	0.13743	0.400435	0.3292	0.329079	0.281397	0.105258	0.217561	0.112688	0.0902297	0.173636	0.26065	0.158686	0.108951	0.153412	0.299023	0.0681222	0.0853672	0.181255	0.175009	0.101792	0.0808958	0.0834026	0.0799115	0.0563416	0.0399393	0.146419	0.0920236	0.105085	0.0506736	0.0927485	0.133179	0.16287	0.160675	0.223303	0.196867	0.107032	0.0764983	0.0985621	0.0842847	0.0212054	0.042571	0.293925	0.0324875	0.0432823	0.059041	0.335735	0.457991
213	0.430669	0.240269	0.164452	0.397286	0.431863	0.257309	0.268574	0.213038	0.314422	0.108152	0.143493	0.0562586	0.119053	0.196339	0.085964	0.108229	0.071778	0.0504147	0.0556522	0.180066	0.168281	0.124355	0.127494	0.0452974	0.17599	0.171716	0.0758276	0.122492	0.0431573	0.107978	0.0610774	0.164185	0.167798	0.193387	0.0841482	0.220031	0.111781	0.159244	0.0131136	0.0886515	0.085304	0.0459965	0.0375258	0.211689	0.0519358	0.0466004	0.0526588	0.364863	0.497568
214	0.39368	0.158869	0.110531	0.351546	0.184771	0.271849	0.246612	0.154634	0.174248	0.100459	0.128487	0.293623	0.204293	0.146206	0.136249	0.106709	0.1419	0.0981259	0.0624408	0.17834	0.134009	0.109945	0.100533	0.0789048	0.164583	0.0684375	0.0632738	0.182859	0.080793	0.0865447	0.0480092	0.0526083	0.152288	0.189231	0.0661524	0.210211	0.144668	0.137759	0.0145259	0.170969	0.0861682	0.116512	0.0847642	0.152794	0.0800522	0.0718029	0.0283645	0.382076	0.429531
215	0.493238	0.158604	0.160887	0.375988	0.266954	0.257863	0.222483	0.187134	0.171165	0.065579	0.173519	0.323388	0.205587	0.230736	0.137212	0.0719229	0.171741	0.0386591	0.0760676	0.172296	0.147263	0.116926	0.10132	0.0801873	0.13748	0.137855	0.0365657	0.184128	0.0984686	0.124923	0.0365676	0.071173	0.115973	0.173605	0.16419	0.20467	0.126275	0.0720373	0.0751655	0.0899048	0.130244	0.106581	0.0566954	0.161947	0.060374	0.088278	0.0462535	0.292336	0.284929
216	0.381595	0.146518	0.134122	0.256964	0.266424	0.207598	0.278669	0.167296	0.334217	0.159066	0.114188	0.158046	0.226563	0.168133	0.0588802	0.132842	0.253022	0.0514321	0.0682646	0.235119	0.0840251	0.102949	0.0464289	0.113443	0.107559	0.0916217	0.0698686	0.188398	0.101491	0.0707868	0.0485618	0.0262686	0.181332	0.166344	0.0916268	0.156635	0.135824	0.082784	0.0850884	0.18932	0.0843765	0.0736943	0.0408852	0.349409	0.0956397	0.0492322	0.0473968	0.180163	0.40608
217	0.306816	0.174978	0.110575	0.141147	0.390373	0.157907	0.310227	0.191385	0.316495	0.0742244	0.137606	0.195256	0.241122	0.0739082	0.105743	0.203862	0.0746248	0.0484503	0.0604408	0.202403	0.190369	0.0406793	0.0709847	0.0656849	0.142401	0.158411	0.085212	0.310775	0.118501	0.0957547	0.0611256	0.0356886	0.126614	0.140922	0.137166	0.151124	0.108865	0.13825	0.0540321	0.0994082	0.168306	0.0982833	0.0937793	0.284313	0.0852327	0.0508186	0.0807263	0.387971	0.216065
218	0.381112	0.175082	0.184925	0.150358	0.369627	0.243763	0.226818	0.14377	0.149708	0.108941	0.0966505	0.109451	0.138318	0.132409	0.119963	0.190626	0.165294	0.065766	0.0601494	0.132992	0.0977063	0.0751709	0.0584544	0.105651	0.209707	0.179716	0.0333682	0.245354	0.13644	0.119518	0.0895423	0.163843	0.14332	0.121923	0.0263751	0.136375	0.135051	0.0721562	0.0677392	0.14787	0.12845	0.0566055	0.0423597	0.0869055	0.0367268	0.0421461	0.0351655	0.315387	0.346465
219	0.481173	0.18329	0.130737	0.135125	0.390628	0.20042	0.211015	0.148536	0.219756	0.142474	0.189853	0.184594	0.0837246	0.100979	0.0860251	0.142486	0.157887	0.0538261	0.0573049	0.028279	0.0914048	0.0974353	0.170275	0.0855906	0.037049	0.141689	0.0501673	0.169231	0.028018	0.0837217	0.0746119	0.110854	0.142569	0.1432	0.0981543	0.216672	0.115028	0.106388	0.0212999	0.104755	0.123883	0.190065	0.0527174	0.102185	0.0681498	0.0451361	0.100236	0.255664	0.330918
220	0.269459	0.39982	0.242037	0.071111	0.328984	0.464705	0.0698587	0.202989	0.238088	0.0689201	0.128883	0.0740284	0.130374	0.208068	0.113173	0.0730912	0.305598	0.0822211	0.0540723	0.142187	0.0823033	0.0223535	0.0602006	0.0370118	0.120866	0.0795617	0.0651473	0.282485	0.111528	0.055807	0.0703177	0.0688495	0.127713	0.170016	0.115173	0.208068	0.137727	0.0943916	0.0791632	0.147958	0.0956236	0.136506	0.118134	0.134625	0.0268037	0.0424817	0.0526727	0.327262	0.379373
221	0.481173	0.27328	0.26583	0.104566	0.679022	0.307745	0.313203	0.176338	0.139604	0.0582157	0.0891911	0.247439	0.130535	0.0418851	0.148651	0.137797	0.141582	0.0321041	0.0707857	0.123127	0.149471	0.115034	0.0730339	0.0588725	0.0997281	0.17463	0.0761838	0.285134	0.12902	0.00701106	0.0446217	0.13688	0.23511	0.144715	0.135606	0.184194	0.108527	0.0947487	0.0605056	0.159106	0.180153	0.131281	0.105641	0.0863654	0.107376	0.0468618	0.091975	0.368119	0.472451
222	0.344137	0.264944	0.173926	0.0619393	0.410968	0.307835	0.137893	0.19239	0.255754	0.0878511	0.196184	0.266221	0.140478	0.140177	0.0656459	0.0608219	0.126343	0.048085	0.0910579	0.223362	0.14909	0.126097	0.21741	0.0458208	0.136141	0.125442	0.0369203	0.206349	0.102168	0.0784789	0.0949195	0.166556	0.090284	0.176517	0.0994736	0.241076	0.186307	0.0635517	0.0402768	0.125044	0.200313	0.0830364	0.0481026	0.164946	0.132127	0.0475129	0.0687455	0.296605	0.289588
223	0.406571	0.236311	0.183776	0.135113	0.287716	0.393541	0.260519	0.0678601	0.236672	0.111234	0.144602	0.19091	0.182886	0.142893	0.147582	0.0880815	0.195707	0.0565167	0.0791149	0.172215	0.143242	0.0496612	0.0550095	0.0532363	0.0757922	0.124788	0.0539648	0.285379	0.0579236	0.109644	0.0698258	0.116051	0.154353	0.168327	0.118446	0.214562	0.161085	0.123602	0.0509643	0.161916	0.147906	0.0847962	0.10716	0.187532	0.0855594	0.0402231	0.0741398	0.113897	0.305397
224	0.357184	0.162716	0.117281	0.049698	0.328984	0.165106	0.298777	0.198027	0.206257	0.0700551	0.240754	0.187018	0.0577619	0.0832808	0.0971546	0.153902	0.208858	0.0225906	0.105883	0.225516	0.124428	0.113968	0.0456647	0.0721352	0.0890968	0.139019	0.0406155	0.193204	0.0925754	0.0676727	0.0925486	0.0695067	0.142976	0.161613	0.123385	0.171427	0.172622	0.0951804	0.0842693	0.172321	0.117868	0.0764871	0.0360995	0.234437	0.0472027	0.0330314	0.0500738	0.374115	0.315043
225	0.219713	0.134121	0.124112	0.0892549	0.410968	0.277973	0.257097	0.187224	0.284795	0.131269	0.108839	0.245822	0.198737	0.0480398	0.144838	0.123733	0.119847	0.0224134	0.085233	0.214544	0.128061	0.127126	0.0736337	0.0559632	0.167649	0.0718473	0.0611813	0.291899	0.100973	0.111725	0.0347276	0.0734236	0.187451	0.142362	0.148349	0.175255	0.113684	0.064937	0.0968997	0.168765	0.0797011	0.160543	0.0502701	0.275488	0.0479587	0.0529051	0.00463749	0.156583	0.402862
226	0.332398	0.146518	0.073125	0.104658	0.350012	0.22965	0.198487	0.137931	0.230052	0.0853508	0.0821275	0.21352	0.166466	0.0634317	0.0690366	0.207088	0.0595242	0.0632849	0.0568469	0.128748	0.0739077	0.0664342	0.0612361	0.0742451	0.152523	0.141818	0.0497865	0.198498	0.103595	0.0492198	0.0416268	0.118737	0.11845	0.131228	0.151716	0.167968	0.137184	0.0993855	0.0444868	0.0993169	0.102448	0.0651073	0.0713387	0.183505	0.0661038	0.0336862	0.0824639	0.172388	0.38033
227	0.303441	0.113757	0.144717	0.0863153	0.34948	0.135409	0.141592	0.126746	0.139525	0.0829561	0.14841	0.142767	0.182722	0.171427	0.137497	0.0880099	0.113083	0.0577149	0.110187	0.144831	0.10955	0.116456	0.0808185	0.071034	0.234279	0.146141	0.0853258	0.216688	0.0874489	0.0960892	0.0362201	0.17541	0.0685329	0.0933418	0.171399	0.171645	0.107267	0.053983	0.0729385	0.175758	0.203607	0.108969	0.0536259	0.0807752	0.0659683	0.0599964	0.111576	0.287652	0.269426
228	0.581415	0.122155	0.165273	0.101706	0.349746	0.222416	0.166182	0.213445	0.298914	0.121196	0.158195	0.247399	0.233599	0	0.097225	0.117471	0.149187	0.0726247	0.0945216	0.210248	0.0862153	0.0743803	0.146459	0.0950527	0.148652	0.136929	0.0725574	0.178681	0.105316	0.0882311	0.0665037	0.105667	0.1155	0.0673502	0.0694161	0.168268	0.141995	0.112608	0.0465003	0.107795	0.0995425	0.104138	0.11216	0.0858126	0.0193631	0.0665787	0.0498396	0.183021	0.303184
229	0.16412	0.170935	0.148107	0.125953	0.34948	0.280606	0.239956	0.127573	0.160504	0.102079	0.14841	0.194465	0.0901131	0.0161782	0.0851451	0.220941	0.162545	0.0455387	0.0478159	0.106508	0.16454	0.0859732	0.16185	0.0695352	0.17227	0.0757186	0.0469337	0.182649	0.152553	0.109679	0.0736933	0.133213	0.158596	0.156815	0.0606448	0.138074	0.105211	0.113076	0.0154336	0.0905508	0.101293	0.140324	0.0509351	0.252079	0.0547569	0.0743195	0.0625265	0.174484	0.299841
230	0.358105	0.142489	0.10722	0.116821	0.350012	0.244122	0.295418	0.208273	0.15304	0.103964	0.175463	0.244058	0.0779575	0.163998	0.14442	0.138741	0.21894	0.0572686	0.0542208	0.218763	0.147127	0.0952868	0.108852	0.0216908	0.145613	0.113591	0.0452683	0.0844207	0.0463063	0.142322	0.0478471	0.0786638	0.157627	0.134252	0.182085	0.180133	0.125033	0.121253	0.0954337	0.206235	0.130273	0.0620522	0.084273	0.188927	0.0517828	0.112489	0.0559309	0.41309	0.234731
231	0.205263	0.117793	0.175313	0.107768	0.328718	0.229714	0.239629	0.160585	0.125915	0.0814566	0.187906	0.208979	0.141517	0.138526	0.0392796	0.189521	0.176283	0.041373	0.0720274	0.0973784	0.0867388	0.0717679	0.123359	0.0624579	0.0994584	0.16814	0.0584792	0.0907894	0.118896	0.115703	0.0577187	0.0443536	0.189982	0.122826	0.168949	0.130898	0.214338	0.147692	0.0592896	0.24453	0.103189	0.120448	0.0747934	0.143645	0.00526635	0.0557803	0.0735338	0.322193	0.408162
232	0.281347	0.130141	0.121146	0.0802141	0.26722	0.301936	0.198934	0.080871	0.16872	0.151193	0.103704	0.260406	0.253687	0.211414	0.0758006	0.114881	0.126064	0.0473468	0.0707968	0.199439	0.0819094	0.0715481	0.106626	0.0276486	0.138603	0.153074	0.0796322	0.177928	0.0727277	0.0800788	0.0385922	0.0645401	0.117031	0.133386	0.074945	0.142666	0.134085	0.0730433	0.0843581	0.1701	0.114434	0.0339406	0.0709857	0.132259	0.0390846	0.0676287	0.0763902	0.344651	0.400934
233	0.370241	0.109717	0.131251	0.104698	0.287982	0.215214	0.188671	0.114827	0.209621	0.101657	0.165879	0.186488	0.183938	0.145922	0.0900861	0.0516577	0.0238807	0.0605583	0.0670962	0.0398375	0.199051	0.0444808	0.128938	0.0472581	0.129348	0.0877479	0.04029	0.257407	0.113072	0.122105	0.0527316	0.102849	0.147352	0.179163	0.153749	0.148312	0.162416	0.113566	0.0604513	0.125512	0.115852	0.114472	0.0710746	0.233918	0.0516364	0.0225832	0.0532158	0.346447	0.334629
234	0.217568	0.105601	0.131208	0.116782	0.308488	0.287507	0.0860203	0.0933152	0.155898	0.111548	0.168668	0.336094	0.258148	0.188252	0.140892	0.147292	0.209573	0.0180534	0.0793056	0.152034	0.0878939	0.0992271	0.0809253	0.0868128	0.187381	0.0867941	0.0687457	0.198753	0.0907306	0.16852	0.0617655	0.18386	0.14229	0.182148	0.086241	0.180281	0.144474	0.0925489	0.0756071	0.19851	0.205403	0.107193	0.0356395	0.104983	0.0445345	0.0371149	0.0699817	0.228119	0.331162
235	0.409062	0.175316	0.12769	0.101549	0.328452	0.208021	0.198346	0.245093	0.24805	0.0319054	0.0685248	0.19969	0.181989	0.142826	0.134694	0.0821548	0.198617	0.0551698	0.0890216	0.21314	0.18484	0.0826964	0.118569	0.0698658	0.0823582	0.151501	0.042691	0.199046	0.0946336	0.111361	0.04632	0.106365	0.120154	0.0984437	0.0877616	0.142187	0.129662	0.0810471	0.0178816	0.125032	0.115379	0.111458	0.0245314	0.109626	0.0110834	0.0633583	0.0838067	0.265152	0.262731
236	0.217836	0.16302	0.127776	0.11379	0.34948	0.222715	0.210878	0.207715	0.209437	0.0893995	0.108924	0.162287	0.100748	0.0697166	0.105549	0.141852	0.073966	0.0612852	0.109554	0.164664	0.0778101	0.0698103	0.0310437	0.0295123	0.11996	0.161237	0.0510851	0.236828	0.0442813	0.105834	0.0484251	0.109625	0.121693	0.256858	0.129285	0.150441	0.0928149	0.106254	0.072058	0.103926	0.157525	0.0972786	0.0397711	0.291937	0.0489574	0.0556955	0.0713446	0.259794	0.262501
237	0.307117	0.0976865	0.114103	0.0680915	0.308488	0.266238	0.141592	0.146399	0.190347	0.108199	0.134106	0.310128	0.0722035	0.134833	0.0789713	0.132372	0.164431	0.0454572	0.104697	0.11472	0.131648	0.0992271	0.181365	0.0482403	0.121265	0.200692	0.0970216	0.234965	0.116374	0.0906046	0.0645284	0.107905	0.16598	0.158905	0.10608	0.0834113	0.199717	0.042145	0.0432159	0.12309	0.0527785	0.058498	0.0577792	0.0753064	0.102909	0.07198	0.0306859	0.168248	0.340359
238	0.383477	0.195579	0.151539	0.0742585	0.473254	0.193423	0.213601	0.265322	0.136746	0.0848808	0.162782	0.185188	0.161343	0.0590578	0.113708	0.152397	0.0694941	0.0299515	0.052879	0.0902954	0.0564154	0.0790372	0.180334	0.0813652	0.146166	0.120647	0.0550974	0.125135	0.0474049	0.0857682	0.0499845	0.13729	0.111599	0.174139	0.132707	0.181585	0.124086	0.0165565	0.0318331	0.104499	0.014631	0.134802	0.0637933	0.109978	0.0669604	0.0602018	0.0757536	0.237377	0.393427
239	0.396242	0.121961	0.0938048	0.089257	0.390738	0.193515	0.206883	0.133899	0.0705915	0.104705	0.126982	0.231565	0.228768	0.0761785	0.0991	0.0989148	0.0724567	0.0531134	0.0815079	0.131266	0.123689	0.0887027	0.133205	0.0637669	0.0423283	0.143628	0.0613766	0.197543	0.118045	0.0453406	0.0482358	0.159519	0.187918	0.164285	0.0764391	0.186005	0.134415	0.0470563	0.0774839	0.0620476	0.111847	0.150212	0.0588494	0.10971	0.0593262	0.0508607	0.0434515	0.411217	0.393367
240	0.421787	0.118002	0.0344437	0.104461	0.225963	0.222532	0.174464	0.198606	0.190597	0.0850663	0.209469	0.211247	0.380292	0.170031	0.0405629	0.0938306	0.134444	0.0226376	0.0756193	0.200107	0.127965	0.0262482	0.12595	0.0263229	0.187144	0.0968852	0.0585467	0.196321	0.068918	0.0736016	0.0598648	0.0910681	0.162605	0.140989	0.12357	0.196963	0.164644	0.0288573	0.0335578	0.20689	0.0893844	0.0652873	0.0747181	0.190232	0.0852967	0.0135778	0.0665914	0.286648	0.298739
241	0.586985	0.130301	0.110942	0.0863153	0.472988	0.236942	0.206472	0.180301	0.16025	0.0328614	0.129015	0.251816	0.111243	0.000161417	0.0605703	0.00146776	0.177832	0.0616169	0.0377821	0.230214	0.118271	0.102726	0.0891202	0.0396561	0.129458	0.0989798	0.0814768	0.270201	0.113835	0.0742357	0.0376033	0.0776673	0.0856795	0.177909	0.037242	0.202792	0.149719	0.0706809	0.0328837	0.189751	0.163371	0.0954494	0.0266353	0.238773	0.0519839	0.0569038	0.10941	0.339335	0.43942
242	0.421913	0.154576	0.109636	0.0772614	0.266954	0.113865	0.126437	0.0782187	0.134202	0.110992	0.0766201	0.142504	0.175826	0.151676	0.0858453	0.151076	0.100111	0.0533368	0.108343	0.13261	0.0996395	0.0804454	0.0656075	0.0395644	0.0418238	0.159622	0.0521698	0.240904	0.0491928	0.111937	0.0718892	0.121849	0.0936294	0.110321	0.105039	0.112808	0.102881	0.0861558	0.0673873	0.145261	0.143807	0.138736	0.0168401	0.202449	0.0406929	0.0453159	0.0439512	0.268115	0.369791
243	0.40877	0.118152	0.0590861	0.0771835	0.370508	0.164784	0.150486	0.192006	0.104289	0.0791609	0.158704	0.208749	0.134629	0.159131	0.175375	0.0304706	0.183439	0.0230139	0.0603329	0.240549	0.0891379	0.137845	0.00984568	0.0704078	0.0767472	0.0837202	0.00995347	0.254473	0.0657801	0.101431	0.046442	0.228848	0.0979089	0.15999	0.0622078	0.115295	0.139201	0.132491	0.0690388	0.102814	0.136212	0.0876459	0.0347508	0.124756	0.0795684	0.0476524	0.0760644	0.310948	0.307427
244	0.307116	0.134257	0.0660849	0.0772224	0.411234	0.244431	0.289683	0.32574	0.254144	0.0589543	0.0913697	0.316904	0.122304	0.0960484	0.0732078	0.0529294	0.19034	0.0375522	0.0937737	0.0690263	0.15353	0.0548162	0.0415902	0.0250852	0.122874	0.0993387	0.00741952	0.24313	0.0534547	0.0846722	0.0560462	0.0994862	0.0963576	0.171141	0.108513	0.143913	0.128439	0.0660267	0.0192969	0.180029	0.0919041	0.1602	0.082075	0.281596	0.0729188	0.0423359	0.0531689	0.25803	0.296107
245	0.383059	0.126173	0.134522	0.0711871	0.328718	0.193795	0.2503	0.196246	0.203342	0.124349	0.214692	0.272089	0.243652	0.112893	0.0635612	0.167557	0.150303	0.033084	0.0924799	0.103503	0.0859799	0.0785375	0.069686	0.0444735	0.128123	0.121625	0.0692086	0.167121	0.100495	0.0614382	0.0352142	0.0294021	0.142831	0.0853268	0.0953224	0.232253	0.196492	0.0715648	0.0445806	0.0859272	0.133378	0.110191	0.0250877	0.231878	0.0716931	0.0309777	0.0548431	0.244414	0.277465
246	0.243495	0.187506	0.0898685	0.101422	0.308488	0.230089	0.199787	0.160059	0.12107	0.147794	0.164142	0.12511	0.121078	0.196196	0.0869034	0.240239	0.152752	0.0851902	0.0461982	0.155874	0.215644	0.142408	0.109753	0.0541618	0.133854	0.06904	0.105434	0.188795	0.0807123	0.077505	0.0379112	0.111899	0.254404	0.208036	0.0730747	0.181288	0.101194	0.101658	0.082391	0.247245	0.173439	0.126853	0.0643362	0.300754	0.0626379	0.0544209	0.112163	0.285267	0.392722
247	0.49813	0.163141	0.144798	0.0679988	0.34948	0.229901	0.146771	0.0481649	0.160021	0.0521377	0.0671005	0.101339	0.0770014	0.0933564	0.0664717	0.14797	0.171641	0.038529	0.052963	0.265515	0.0697556	0.0768566	0.0648275	0.0260297	0.134207	0.077926	0.0405408	0.0941061	0.0742769	0.0715617	0.0250916	0.117863	0.149416	0.111959	0.073978	0.120232	0.129727	0.00971983	0.0624308	0.1034	0.0586473	0.0924006	0.0217299	0.0560485	0.0507034	0.057647	0.0357692	0.104633	0.214218
248	0.217741	0.0894395	0.069185	0.12898	0.4115	0.179101	0.121145	0.0976816	0.19727	0.0679418	0.111803	0.273842	0.157514	0.00636296	0.110593	0.147588	0.166775	0.0864696	0.0803132	0.11433	0.209573	0.0731484	0.105996	0.0438295	0.147427	0.180165	0.0662034	0.0807872	0.0946199	0.0948936	0.064511	0.0989479	0.0828691	0.10041	0.0544722	0.167301	0.132735	0.0282788	0.0811357	0.109761	0.118398	0.133583	0.0849225	0.243546	0.0726463	0.0399064	0.0846336	0.341642	0.289244
249	0.319609	0.126077	0.0419434	0.147325	0.43173	0.178886	0.292072	0.10981	0.148159	0.115023	0.203388	0.159035	0.154596	0.231571	0.138235	0.15103	0.243564	0.0562418	0.074854	0.207656	0.120757	0.0914215	0.0784606	0.0254432	0.121012	0.0925165	0.0308304	0.0698186	0.1099	0.12763	0.0577895	0.100932	0.193446	0.127749	0.113917	0.0986831	0.214892	0.0851912	0.07832	0.110119	0.091347	0.138266	0.0474966	0.149151	0.0849724	0.0578571	0.0549333	0.29855	0.443236
250	0.141579	0.150824	0.0283904	0.129098	0.369976	0.27326	0.248156	0.224475	0.140401	0.173952	0.210325	0.0915495	0.249703	0.0208593	0	0.0848704	0.122941	0.0778264	0.125824	0.184521	0.0621597	0.0827119	0.105379	0.0424443	0.165707	0.0855686	0.026497	0.205735	0.0772156	0.0828604	0.0625095	0.132158	0.241038	0.16062	0.108087	0.114833	0.12653	0.0588847	0.0284877	0.155773	0.111267	0.14186	0.0711066	0.343044	0.0609065	0.0391284	0.077123	0.132532	0.175994
251	0.446421	0.167026	0.155249	0.101501	0.184705	0.179101	0.145022	0.109127	0.0909184	0.0789659	0.139442	0.131164	0.185842	0.127426	0.135137	0.0986551	0.143966	0.0533909	0.0775291	0.160106	0.107722	0.0897864	0.086839	0.0701272	0.198604	0.127488	0.0695396	0.232261	0.0743544	0.0938738	0.0321895	0.140912	0.13417	0.208911	0.0917539	0.199368	0.0861823	0.0598457	0.0719976	0.149358	0.174552	0.120258	0.0813865	0.172418	0.101686	0.0924331	0.0630355	0.2928	0.270792
252	0.40877	0.113983	0.0661301	0.129019	0.391004	0.171707	0.289082	0.167339	0.14307	0.137136	0.133596	0.259569	0.058931	0.300972	0.0548731	0.100706	0.114005	0.0192433	0.0814132	0.131993	0.0308013	0.0840173	0.055843	0.0381343	0.123394	0.119936	0.0185545	0.167963	0.0691267	0.0762983	0.0520125	0.0197104	0.102789	0.154754	0.0638344	0.135297	0.207227	0.0738533	0.0598608	0.0806893	0.146165	0.0970638	0.0718136	0.176265	0.0670461	0.0710033	0.086405	0.268984	0.491513
253	0.256481	0.142483	0.11407	0.150437	0.287716	0.0991735	0.247162	0.192606	0.154429	0.0697386	0.235225	0.221322	0.053303	0.111852	0.0880187	0.160764	0.108136	0.0364156	0.0741309	0.208603	0.127865	0.096722	0.0892752	0.0670822	0.100759	0.18167	0.0548758	0.0874086	0.128832	0.109144	0.0672452	0.0898548	0.178351	0.130392	0.0810433	0.14598	0.10206	0.0924229	0.040637	0.105942	0.073465	0.084237	0.0605308	0.157133	0.092877	0.0992646	0.0894496	0.376153	0.179667
254	0.409231	0.118104	0.124501	0.0925247	0.308222	0.200975	0.165306	0.226777	0.153189	0.126345	0.218296	0.185201	0.0886268	0.135572	0.0597758	0.103217	0.124199	0.0549419	0.0884374	0.177062	0.092925	0.118964	0.148914	0.069962	0.162713	0.0897322	0.0574714	0.171954	0.102754	0.109932	0.0797448	0.004146	0.184721	0.100201	0.153423	0.0907595	0.129813	0.0722976	0.0454482	0.238552	0.116273	0.0334382	0.0834267	0.173611	0.0393097	0.0762121	0.0522199	0.303687	0.217635
255	0.192562	0.116922	0.158665	0.0803599	0.369954	0.215323	0.173546	0.183423	0.0801474	0.094167	0.121495	0.255749	0.18424	0.10503	0.107989	0.160662	0.0763217	0.044888	0.107286	0.175941	0.0885303	0.0849683	0.114313	0.0507156	0.104692	0.144439	0.0432855	0.182792	0.0695472	0.12344	0.0283135	0.0934164	0.101699	0.187574	0.150188	0.0797492	0.107263	0.0875501	0.0500897	0.148262	0.0683654	0.0130448	0.0568954	0.270193	0.0518418	0.0436091	0.0700591	0.194358	0.163994
256	0.307337	0.101538	0.0934959	0.116908	0.226462	0.0918256	0.276005	0.0930597	0.284411	0.104606	0.147842	0.21047	0.146215	0.0916068	0.057726	0.107218	0.104071	0.0547065	0.070915	0.180742	0.120922	0.116623	0.0761382	0.0823674	0.00634209	0.058226	0.042705	0.159353	0.100488	0.0898064	0.0100942	0.0983493	0.167353	0.169453	0.148323	0.147658	0.144172	0.0936546	0.0350266	0.140795	0.109374	0.173267	0	0.334117	0.045496	0.0894336	0.0172609	0.260184	0.235276
257	0.192663	0.139194	0.079796	0.107727	0.3293	0.237111	0.140812	0.202967	0.197413	0.00935198	0.140234	0.197722	0.231012	0.126759	0.0990282	0.0714486	0.111219	0.0682768	0.0727254	0.182673	0.171001	0.0648734	0.119708	0.015303	0.136045	0.204511	0.0610705	0.066943	0.117547	0.136707	0.0841389	0.167256	0.14263	0.110135	0.114328	0.10847	0.114256	0.0823064	0.0867649	0.0735837	0.146724	0.10046	0.0818342	0.193896	0.035868	0.0556306	0.0510124	0.305296	0.265325
258	0.332195	0.0932706	0.0937558	0.101623	0.432662	0.164937	0.210414	0.105286	0.187226	0.139942	0.074269	0.205858	0.175919	0.148927	0.178774	0.113737	0.229163	0.0802	0.0603651	0.192414	0.171109	0.106797	0.149521	0.055339	0.101285	0.147435	0.0723406	0.172487	0.0834784	0.0785743	0.0366003	0.0924678	0.206329	0.231333	0.0958257	0.0993411	0.130611	0.0660685	0.0779328	0.132608	0.134055	0.111801	0.0557122	0.106595	0.0649638	0.078853	0.0745067	0.189228	0.492187
259	0.179967	0.122669	0.141707	0.113751	0.308787	0.178977	0.224508	0.137917	0.270981	0.163689	0.157869	0.131174	0.114407	0.0766419	0.108304	0.189585	0.221329	0.0506124	0.0701647	0.156139	0.160257	0.0665196	0.071743	0.0326711	0.105601	0.209009	0.042922	0.133172	0.0624209	0.138346	0.0608103	0.0555215	0.200773	0.171634	0.129522	0.203359	0.176004	0.0781543	0.0797479	0.0829221	0.156281	0.108749	0.0651748	0.166193	0.0504302	0.0637103	0.0957925	0.263226	0.171511
260	0.319978	0.0850548	0.114186	0.0620135	0.39137	0.229645	0.08181	0.208306	0.0877812	0.0787421	0.232983	0.169551	0.275856	0.180977	0.0873191	0.0388585	0.141719	0.0490637	0.0567754	0.123757	0.0565739	0.107309	0.0141241	0.0514099	0.17472	0.089581	0.0288322	0.248216	0.0821744	0.0848269	0.0755515	0.0811685	0.129017	0.206752	0.105132	0.175156	0.0870881	0.117659	0.0836854	0.0800714	0.136494	0.103347	0.0474313	0.194514	0.0502401	0.0669873	0.0399643	0.155956	0.379508
261	0.231185	0.135005	0.155356	0.0497703	0.247239	0.17205	0.339981	0.207068	0.26459	0.141454	0.162532	0.107374	0.131456	0.177129	0.169476	0.0901586	0.0989248	0.0304971	0.0233015	0.173237	0.139421	0.0355353	0.0612776	0.0683056	0.165577	0.0422177	0.0404129	0.203209	0.111422	0.0906865	0.0428739	0.189674	0.232873	0.116373	0.171086	0.188283	0.169261	0.0912182	0.0738332	0.161653	0.0650796	0.15981	0.0719767	0.211025	0.0811922	0.0474965	0.0403633	0.10861	0.259153
262	0.294813	0.0642143	0.0936127	0.0954772	0.205949	0.179165	0.200444	0.0699597	0.194127	0.0337311	0.186103	0.0976238	0.171838	0.0696749	0.129165	0.0282822	0.120625	0.0565791	0.0559463	0.281384	0.150934	0.0676534	0.146332	0.0750852	0.131256	0.0938368	0.0479064	0.166138	0.0645677	0.078466	0.0869017	0.184272	0.165519	0.159823	0.106882	0.144051	0.143042	0.135531	0.0212062	0.0760973	0.152537	0.0356055	0.072108	0.16672	0.104922	0.0437084	0.107223	0.348126	0.426362
263	0.447277	0.104517	0.111029	0.0559522	0.205682	0.215422	0.185215	0.1519	0.192454	0.104373	0.0952026	0.0775726	0.149486	0.155078	0.110259	0.212165	0.100506	0.0676182	0.06055	0.128647	0.117438	0.0869027	0.0909889	0.0454395	0.12184	0.179815	0.0491629	0.269254	0.0989011	0.06	0.0534383	0.177717	0.22446	0.190372	0.161556	0.145946	0.128099	0.0674474	0.0558822	0.136459	0.0811224	0.0799624	0.0686392	0.138947	0.0796997	0.0706162	0.0799508	0.179201	0.307641
264	0.278283	0.149983	0.079781	0.104768	0.391104	0.17938	0.291444	0.179125	0.214702	0.101706	0.154175	0.0923441	0.164253	0.156122	0.0778993	0.124953	0.123125	0.0245817	0.147619	0.149591	0.121124	0.0886992	0.138572	0.0546864	0.169367	0.080236	0.0639318	0	0.097548	0.107307	0.0697523	0.0845631	0.143804	0.14005	0.0882729	0.148571	0.128709	0.0566861	0.0688151	0.167581	0.101363	0.0973102	0.0990029	0.177256	0.0684643	0.0459267	0.0766603	0.252214	0.345694
265	0.277452	0.118052	0.0559559	0.0865014	0.391636	0.0486915	0.22812	0.164738	0.170334	0.074202	0.0877263	0.242382	0.245994	0.0644002	0.0651343	0.116887	0.182974	0.0691443	0.0497473	0.173763	0.159441	0.0637586	0.104122	0.0677967	0.108824	0.0426356	0.0316295	0.198236	0.103736	0.0741758	0.0192223	0.188923	0.222841	0.176006	0.113028	0.137633	0.169445	0.0713141	0.0621452	0.157176	0.15687	0.0959675	0.0410235	0.0770986	0.0276625	0.046618	0.0991515	0.28438	0.190871
266	0.304007	0.137568	0.10035	0.0863832	0.308255	0.143149	0.0763627	0.120898	0.33045	0.0706243	0.0994245	0.3606	0.23786	0.0679879	0.144287	0.0744557	0.121432	0.0551826	0.0714002	0.113136	0.0323767	0.0737082	0.0162425	0.0536848	0.108269	0.1424	0.0574557	0.175544	0.128845	0.0685479	0.0326874	0.0663537	0.0528965	0.180933	0.100197	0.147747	0.163875	0.0664734	0.0165974	0.136853	0.0754941	0.133777	0.0815837	0.176926	0.0623481	0.0672243	0.0838482	0.335837	0.237627
267	0.294693	0.0879918	0.079781	0.0985912	0.411883	0.142869	0.295549	0.237481	0.129272	0.0333506	0.186895	0.17114	0.175864	0.229979	0.162354	0.0524843	0.17798	0.0293871	0.0703016	0.172254	0.112838	0.108682	0.162207	0.0628824	0.139524	0.165362	0.0594086	0.209144	0.0999426	0.0689216	0.0537067	0.0288639	0.244713	0.167496	0.141102	0.15203	0.105548	0.107982	0.0865617	0.105475	0.104333	0.145779	0.0530794	0.242859	0.0559566	0.0448936	0.0342494	0.282553	0.219518
268	0.316374	0.0630454	0.15526	0.107766	0.287999	0.338717	0.251302	0.082246	0.114816	0.0549801	0.120876	0.372235	0.163396	0.0637702	0.0952422	0.176818	0.187611	0.037858	0.102468	0.178955	0.0650919	0.0581164	0.117102	0.0599396	0.177649	0.104689	0.0701973	0.165028	0.0591408	0.118007	0.0617791	0.0426484	0.243904	0.17561	0.0851072	0.143844	0.136642	0.0555129	0.111005	0.0866645	0.0972032	0.0834124	0.0464338	0.22575	0.0825217	0.0609219	0.081417	0.32156	0.403836
269	0.225988	0.0685131	0.117499	0.0955199	0.329034	0.273464	0.136694	0.145665	0.325307	0.0664486	0.193104	0.275647	0.0522078	0.180104	0.066779	0.142517	0.0685678	0.0265901	0.074989	0.194193	0.135678	0.0539544	0.0759284	0.0607934	0.141789	0.0748315	0.0453559	0.261624	0.0402724	0.0563829	0.0391015	0.0923488	0.0669117	0.13709	0.131544	0.112749	0.0797614	0.0475191	0.0671337	0.14386	0.146174	0.054909	0.0550204	0.228896	0.0464881	0.0454918	0.106677	0.171704	0.214957
270	0.203207	0.0599704	0.165454	0.101741	0.350345	0.28807	0.141533	0.213623	0.190286	0.0450526	0.10295	0.214842	0.161544	0.0598858	0.114086	0.102711	0.238619	0.0240158	0.0437906	0.0489593	0.0823441	0.0352491	0.0663044	0.0867133	0.13288	0.0880222	0.0763686	0.175445	0.0271913	0.0824298	0.056561	0.133649	0.0654797	0.148695	0.115323	0.146766	0.133151	0.0565383	0.0325727	0.211225	0.0920782	0.134889	0.0668546	0.240365	0.0754565	0.0589571	0.0856065	0.181987	0.361467
271	0.112723	0.130725	0.0661753	0.107805	0.205416	0.179006	0.186547	0.0604976	0.169154	0.120617	0.116914	0.0754324	0.145889	0.161684	0.0991389	0.153781	0.0837922	0.0223554	0.08236	0.153808	0.0555389	0.048053	0.0208199	0.0665395	0.0943086	0.0590464	0.0499026	0.16307	0.0732873	0.0605112	0.0408905	0.0744308	0.188516	0.178846	0.120252	0.144475	0.0857349	0.111428	0.0491998	0.186807	0.172948	0.113647	0.0753116	0.108609	0.0308835	0.0550527	0.0447614	0.338145	0.322952
272	0.307881	0.0849623	0.176139	0.0516269	0.473953	0.222817	0.133129	0.163163	0.225381	0.0598719	0.158223	0.137873	0.11841	0.169632	0.0547194	0.151347	0.139134	0.0207767	0.112684	0.165226	0.134564	0.0657099	0.115938	0.0607774	0.195669	0.0958776	0.0532993	0.149868	0.0847405	0.0699715	0.0757921	0.122331	0.165707	0.131921	0.0910148	0.170363	0.191012	0.0683152	0.0433052	0.209737	0.138067	0.105183	0.0334331	0.225714	0.0456752	0.0697852	0.0643423	0.302748	0.286162
273	0.46414	0.13909	0.110718	0.0729992	0.349813	0.136222	0.185968	0.0750832	0.189956	0.105177	0.152806	0.138877	0.172526	0.0537415	0.0190313	0.168083	0	0.0677864	0.0764385	0.132119	0.0672052	0.0727088	0.112731	0.0238872	0.294157	0.120355	0.0497418	0.154364	0.159134	0.0673104	0.04775	0.157812	0.119199	0.13804	0.0643324	0.198971	0.0602499	0.0930593	0.0046222	0.188169	0.0528798	0.101423	0.0232635	0.171828	0.0757126	0.0489507	0.0760422	0.228973	0.222106
274	0.282146	0.0518592	0.0833142	0.0823514	0.349281	0.237143	0.303752	0.180908	0.137672	0.121293	0.101569	0.295331	0.119596	0.175702	0.0786413	0.130871	0.18606	0.0312747	0.0923858	0.239316	0.0236041	0.0892437	0.121195	0.0425883	0.19695	0.10903	0.0645766	0.178281	0.0566431	0.12431	0.0644209	0.15178	0.145651	0.165958	0.180406	0.107358	0.11163	0.0291241	0.0575653	0.157522	0.0618761	0.0900185	0.0624959	0.186262	0.0937589	0.063901	0.0763664	0.277882	0.370251
275	0.307849	0.118603	0.0904938	0.0823115	0.390572	0.186375	0.131263	0.153738	0.219121	0.0276243	0.0794922	0.170321	0.193697	0.124005	0.0614956	0.112528	0.218876	0.00837839	0.0414783	0.136785	0.0103479	0.0653193	0.0219761	0.0483159	0.0921128	0.097644	0.0397278	0.172876	0.0554986	0.0904881	0.036962	0.101046	0.0628174	0.142384	0.0808235	0.156381	0.103378	0.0693502	0.0312155	0.103126	0.0694417	0.104275	0.0354282	0.160509	0.070066	0.0763321	0.0603196	0.305028	0.298662
276	0.308022	0.0851208	0.0560802	0.0770425	0.267486	0.193581	0.203699	0.168365	0.204893	0.084964	0.155393	0.109007	0.306963	0.176908	0.0550023	0.12533	0.200904	0.0276688	0.0350384	0.279561	0.163945	0.0939014	0.0482068	0.0471772	0.150062	0.15925	0.0689192	0.27813	0.0676945	0.139084	0.0761793	0.0744858	0.167489	0.134511	0.0776233	0.157494	0.211902	0.048657	0.0722016	0.160877	0.142123	0.112994	0.077594	0.173008	0.0756215	0.0513835	0.0829946	0.258256	0.381602
277	0.463868	0.126932	0.140624	0.0925184	0.349281	0.164776	0.178997	0.159031	0.0933634	0.127476	0.189083	0.0982576	0.0577141	0.099032	0.0904451	0.108277	0.144348	0.0456861	0.097389	0.163242	0.150446	0.100267	0.105293	0.0660914	0.0720587	0.0924601	0.0259196	0.168793	0.117015	0.0975723	0.0684739	0.126703	0.184738	0.146349	0.12894	0.15225	0.162525	0.0943578	0.0959559	0.104053	0.114741	0.0476647	0.0846354	0.0889448	0.0314167	0.0431202	0.0255435	0.205147	0.302921
278	0.256515	0.0643243	0.0994098	0.114166	0.473953	0.17938	0.229765	0.0723937	0.158253	0.145314	0.125679	0.183525	0.194349	0.109175	0.135675	0.126325	0.194453	0.0488679	0.13365	0.264425	0.159989	0.0913171	0.0136826	0.0609382	0.189164	0.0970159	0.0850156	0.1976	0.0946844	0.0888601	0.0449963	0.0714554	0.1338	0.147645	0.0920665	0.164711	0.125401	0.100836	0.0838647	0.14449	0.106837	0.111505	0.0406272	0.251381	0.0516758	0.0709859	0.0474731	0.265311	0.320619
279	0.324111	0.202213	0.191305	0.247578	0.343258	0.187731	0.163771	0.298794	0.203969	0.102682	0.126512	0.224755	0.0876316	0.133643	0.0793327	0.108308	0.145343	0.0647848	0.0958123	0.0946086	0.0849497	0.0726329	0.0746078	0.0417554	0.163077	0.0849046	0.0891714	0.123166	0.127863	0.092684	0.0476138	0.164781	0.170732	0.186584	0.120518	0.248706	0.171794	0.182504	0.0394271	0.169416	0.101765	0.131776	0.0168665	0.139114	0.0395479	0.0590158	0.0888968	0.214012	0.149684
280	0.431263	0.13304	0.132176	0.155845	0.191181	0.090951	0.264341	0.133021	0.192593	0.170448	0.168167	0.212257	0.133646	0.282184	0.119719	0.119605	0.187009	0.0792978	0.0642889	0.236904	0.147525	0.0832691	0.136296	0.0799789	0.170418	0.181217	0.110243	0.217594	0.090638	0.121873	0.0489611	0.151872	0.188702	0.161395	0.114177	0.16246	0.117859	0.117315	0.0713593	0.0849758	0.163413	0.136374	0.0676798	0.245714	0.0611414	0.070095	0.0723372	0.311608	0.243369
281	0.236957	0.101437	0.0797847	0.111267	0.241657	0.240522	0.270852	0.259077	0.271639	0.167828	0.201451	0.129078	0.161944	0.147067	0.0685564	0.174708	0.0903563	0.0415753	0.0456548	0.143568	0.0970123	0.061559	0.114261	0.0454916	0.115231	0.102238	0.0670323	0.185314	0.0668582	0.0994941	0.0598984	0.180939	0.217261	0.224024	0.0762934	0.144571	0.143826	0.102788	0.0676536	0.0732186	0.193428	0.14267	0.0812027	0.155059	0.0653836	0.0489432	0.0309305	0.142209	0.418506
282	0.240813	0.103124	0.161846	0.122266	0.0902338	0.161505	0.110518	0.170039	0.248945	0.202417	0.197376	0.323338	0.196974	0.0581987	0.0903389	0.212612	0.103097	0.0586432	0.0671255	0.198056	0.0531182	0.0862834	0.0779676	0.0389006	0.124288	0.0948675	0.0571113	0.248487	0.115728	0.0936856	0.0493057	0.277236	0.117031	0.196804	0.160993	0.206986	0.151505	0.0639021	0.0703497	0.107465	0.157653	0.181677	0.105484	0.222854	0.0783484	0.0756204	0.102957	0.263348	0.261831
283	0.057197	0.0895115	0.071607	0.125658	0.165947	0.187582	0.201031	0.244351	0.30784	0.150028	0.211681	0.0987305	0.169157	0.12125	0.0990392	0.0918303	0.221076	0.0541599	0.107082	0.219247	0.0224562	0.085267	0.119222	0.0751444	0.172121	0.21001	0.044038	0.279564	0.0991142	0.119515	0.0446842	0.12859	0.164395	0.13753	0.108912	0.15452	0.143055	0.109511	0.0767875	0.152099	0.158866	0.178752	0.103853	0.272063	0.0512977	0.0412261	0.0494614	0.349144	0.261281
284	0.337708	0.0940711	0.124737	0.139566	0.241657	0.178643	0.0353424	0.183822	0.144803	0.153312	0.100429	0.305919	0.318479	0.216924	0.106571	0.20364	0.119623	0.0522996	0.106484	0.164404	0.175089	0.124504	0.0926367	0.0839578	0.148041	0.0587028	0.0595485	0.165092	0.0613586	0.0612279	0.0521919	0.0830514	0.184906	0.147866	0.154683	0.14403	0.119557	0.0851899	0.0274713	0.0503009	0.0941105	0.121966	0.0993576	0.166979	0.0772849	0.052393	0.0904224	0.203943	0.212839
285	0.228866	0.116078	0.0795926	0.133774	0.190856	0.237551	0.216354	0.0880941	0.209697	0.145875	0.137828	0.139262	0.226407	0.277246	0.15478	0.101254	0.199012	0.0755563	0.064388	0.122611	0.123584	0.123865	0.120256	0.0804068	0.163243	0.0899066	0.0399545	0.219269	0.0613586	0.137993	0.0395484	0.11266	0.22061	0.112739	0.100006	0.171216	0.165351	0.115675	0.0342736	0.185929	0.179171	0.138992	0.0274246	0.165971	0.0643082	0.0472615	0.039593	0.461452	0.198999
286	0.13256	0.0410515	0.0753588	0.165583	0.26722	0.308459	0.0148406	0.22916	0.297203	0.209241	0.112439	0.274664	0.203753	0.111899	0.0721829	0.134614	0.0296742	0.043027	0.0596844	0.228249	0.0856533	0.149924	0.100425	0.0633944	0.155166	0.171357	0.0201703	0.300701	0.0627608	0.117156	0.0515321	0.242735	0.166541	0.170241	0.0800923	0.156047	0.176513	0.12678	0.0717989	0.199629	0.121026	0.123231	0.0774919	0.287311	0.114835	0.0407158	0.0389771	0.27889	0.353577
287	0.392317	0.0543949	0.0132931	0.194238	0.34293	0.0758757	0.206413	0.0888095	0.240744	0.115928	0.187809	0.206739	0.237213	0.1074	0.0845428	0.145234	0.0978228	0.0336609	0.046089	0.213112	0.0353977	0.0906607	0.128044	0.0632186	0.147511	0.1588	0.0448781	0.129386	0.0414785	0.13464	0.0309835	0.116091	0.201217	0.251966	0.101487	0.174132	0.16365	0.0618	0.011048	0.166294	0.107443	0.177661	0.0715688	0.210262	0.0767338	0.0653207	0.0291452	0.270366	0.369873
288	0.195479	0.0322161	0.0478046	0.144833	0.266891	0.0845273	0.0796588	0.143761	0.127788	0.162734	0.20238	0.280583	0.163545	0.159145	0.123801	0.134326	0.156579	0.0596576	0.0827247	0.0320926	0.118509	0.0642472	0.0847043	0.108887	0.212593	0.158743	0.0467127	0.247783	0.0915699	0.0647658	0.0836269	0.166154	0.137592	0.136887	0.110743	0.172616	0.103116	0.0737762	0.0661641	0.108339	0.155934	0.0701653	0.047321	0.247308	0.133432	0.0330967	0.0552335	0.234237	0.308487
289	0.264796	0.0675622	0.112746	0.215296	0.292457	0.308325	0.209015	0.224649	0.175523	0.154364	0.121458	0.154399	0.156251	0.0795266	0.095108	0.137272	0.248208	0.0481458	0.0590962	0.141074	0.19068	0.138494	0.0875709	0.0633116	0.143282	0.0841483	0.0339976	0.137002	0.0928551	0.132186	0.0886119	0.143163	0.232434	0.117771	0.160605	0.129158	0.14825	0.126821	0.0420105	0.203544	0.198842	0.124539	0.0695094	0.251168	0.0765028	0.0292772	0.0676078	0.320173	0.21107
290	0.10552	0.0896638	0.0841542	0.152178	0.267875	0.15308	0.101691	0.209258	0.263669	0.0594498	0.100301	0.279308	0.165951	0.164889	0.092465	0.081715	0.105964	0.0895643	0.149162	0.183403	0.0773226	0.0942042	0.0447104	0.0727807	0.173672	0.174411	0.0536663	0.222247	0.0622929	0.096552	0.0432839	0.0831775	0.126454	0.147407	0.133703	0.141495	0.119788	0.130732	0.072876	0.133451	0.160243	0.132608	0.0686	0.220523	0.0701814	0.0617621	0.092542	0.29215	0.273774
291	0.296541	0.0675666	0.141034	0.12587	0.0649501	0.187631	0.237137	0.182419	0.265935	0.0738247	0.126782	0.151513	0.059961	0.0409531	0.0439187	0.115916	0.111722	0.0866074	0.0626621	0.192447	0.0147763	0.0489512	0.0580941	0.0447253	0.120147	0.0713807	0.0279596	0.109133	0.0224774	0.120458	0.0743765	0.134634	0.244834	0.12397	0.0548828	0.130226	0.106028	0.073998	0.0500451	0.154377	0.0813566	0.156349	0.0647665	0.158248	0.0498336	0.0289366	0.0596982	0.42618	0.295354
292	0.119177	0.00583086	0.112606	0.1587	0.242009	0.110123	0.165251	0.261303	0.285127	0.0744578	0.185614	0.267187	0.294114	0.211545	0.134732	0.131841	0.190841	0.0613258	0.108308	0.104502	0.175531	0.0976321	0.15293	0.042099	0.152612	0.0972005	0.0401355	0.16362	0.138035	0.0701446	0.0639439	0.131852	0.149789	0.2086	0.079528	0.0977357	0.141713	0.0954491	0.0443693	0.110074	0.145798	0.0765314	0.0776942	0.263534	0.0582554	0.0668032	0.0402454	0.38508	0.243783
293	0.187544	0.0674015	0.0706954	0.162489	0.191181	0.0994829	0.253266	0.170432	0.13568	0.0661129	0.215115	0.26306	0.220084	0.102203	0.0785785	0.123326	0.174022	0.0511152	0.0491521	0.146979	0.107115	0.0770495	0.0617944	0.0482601	0.0342732	0.0355314	0.00328743	0.21896	0.12776	0.0550985	0.0601063	0.115628	0.169131	0.0951185	0.0474784	0.164563	0.140484	0.0324348	0.0870477	0.12842	0.114771	0.0621438	0.0731735	0.192842	0.053944	0.0381078	0.0376464	0.250909	0.379265
294	0.40606	0.0366338	0	0.101907	0.165651	0.0949735	0.136786	0.13167	0.275005	0.157213	0.103014	0.194878	0.0477923	0.286982	0.134078	0.175323	0.21658	0.084604	0.0836273	0.227076	0.0909486	0.0919302	0.131803	0.0855309	0.20116	0.200677	0.0591058	0.187781	0.000129625	0.110803	0.0523555	0.0931606	0.150407	0.256151	0.150502	0.150638	0.166303	0.0845287	0.0757694	0.140963	0.118717	0.101721	0.0802095	0.236324	0.0918919	0.052013	0.0493555	0.23078	0.210338
295	0.214628	0.0587994	0.0801991	0.162762	0.216192	0.136928	0.222021	0.0856136	0.165733	0.133855	0.210322	0.22522	0.169086	0.194861	0.0625432	0.132222	0.0959622	0.0600071	0.0981142	0.168405	0.128887	0.0830622	0.0217246	0.0606212	0.134002	0.0673863	0.0391554	0.295652	0.0655904	0.0730888	0.0764313	0.212791	0.214291	0.157007	0.0792658	0.209198	0.0994934	0.0753608	0.0395194	0.151149	0.138189	0.135187	0.071778	0.14349	0.0707729	0.0348086	0.0654158	0.213143	0.352681
296	0.336956	0.0411352	0.116161	0.091233	0.160588	0.297406	0.183739	0.204643	0.253601	0.0976683	0.263257	0.268481	0.0792178	0.184471	0.0997286	0.167465	0.177321	0.0483998	0.0709019	0.255348	0.14392	0.100407	0.0983978	0.102747	0.219121	0.0695758	0.0770576	0.220993	0.114108	0.0704519	0.0484627	0.0422433	0.259032	0.27482	0.103691	0.211774	0.184547	0.109776	0.0427844	0.0847266	0.179446	0.0806037	0.101036	0.283209	0.0916605	0.0540482	0.0828825	0.255608	0.234711
297	0.215008	0.0853511	0.0632334	0.12041	0.244369	0.111881	0.198364	0.123912	0.220416	0.0933833	0.171687	0.136386	0.172683	0.173792	0.0697507	0.0982286	0.102794	0.0961053	0.0758696	0.189947	0.108427	0.109579	0.133899	0.0135401	0.119329	0.147855	0.0254738	0.17779	0.123075	0.14029	0.0823762	0.0895422	0.205996	0.14476	0.0624276	0.179756	0.139372	0.0790199	0.0518338	0.151563	0.153534	0.14017	0.0555709	0.158128	0.048953	0.0858443	0.0883078	0.330817	0.211944
298	0.24131	0.0631291	0.116149	0.106235	0.291288	0.0861487	0.19943	0.277036	0.36189	0.141781	0.204774	0.149422	0.240121	0.152907	0.0621783	0.133004	0.191038	0.034517	0.087516	0.230162	0.0758721	0.0634233	0.124178	0.0652814	0.12161	0.126366	0.0421199	0.161117	0.093669	0.0704519	0.0427519	0.0918621	0.10346	0.192304	0.0525118	0.199216	0.147864	0.112355	0.0989953	0.0624233	0.0966017	0.179217	0.0686861	0.0518234	0.0202022	0.0364789	0.0787166	0.224711	0.364425
299	0.0508157	0.115928	0.104365	0.145656	0.315052	0.297167	0.291468	0.311184	0.217141	0.102088	0.166677	0.181263	0.170622	0.126681	0.0792105	0.149242	0.185186	0.0348681	0.0922042	0.189037	0.112656	0.0693849	0.139427	0.0731709	0.140622	0.106758	0.0787013	0.124963	0.0879696	0.125259	0.0361505	0.0999303	0.250968	0.159663	0.149686	0.154296	0.208558	0.0855984	0.0892223	0.111787	0.1784	0.119254	0.0995376	0.227007	0.0528121	0.028141	0.0786706	0.239924	0.400255
300	0.201061	0.0631709	0.139928	0.116847	0.220528	0.128454	0.192489	0.176329	0.246594	0.100728	0.115399	0.208978	0.176413	0.100802	0.165872	0.114627	0.205147	0.0869426	0.0563483	0.28838	0.161457	0.0808271	0.121938	0.0456859	0.168792	0.159376	0.0330643	0.196805	0.0791616	0.126819	0.0782498	0.0683042	0.167845	0.215202	0.0933646	0.0696552	0.139822	0.149177	0.0775546	0.0431111	0.163607	0.0344208	0.0849858	0.2164	0.0761258	0.0816664	0.0882398	0.237384	0.171873
301	0.268858	0.137983	0.0843991	0.178251	0.267524	0.145522	0.171139	0.184083	0.166903	0.156123	0.143541	0.185205	0.314387	0.177479	0.0697769	0.187098	0.175526	0.0250192	0.0637097	0.131717	0.099433	0.126411	0.0944485	0.0829063	0.0928546	0.153574	0.0503823	0.293569	0.0562068	0.116068	0.0513784	0.114237	0.265542	0.133642	0.135589	0.204643	0.117682	0.163321	0.125737	0.101522	0.132827	0.164561	0.097036	0.209465	0.0675061	0.0488577	0.123814	0.172488	0.254537
302	0.255257	0.0717884	0.0607021	0.179013	0.243784	0.195865	0.343329	0.213165	0.194146	0.143119	0.181954	0.195868	0.179656	0.273044	0.082898	0.126499	0.142732	0.0606173	0.0923882	0.159797	0.162387	0.0851111	0.0789813	0.0799074	0.144732	0.0753725	0.0734526	0.214635	0.054977	0.138698	0.061033	0.130183	0.176095	0.265901	0.136854	0.231322	0.13018	0.168746	0.241838	0.197642	0.111804	0.112519	0.0663605	0.285475	0.0596802	0.0335517	0.11336	0.255486	0.293985
303	0.228078	0.0322007	0.084256	0.0599213	0.220042	0.0947095	0.30202	0.251961	0.379638	0.141955	0.15417	0.306712	0.321956	0.344761	0.0794934	0.127075	0.165038	0.0386199	0.0516605	0.133479	0.13832	0.0884668	0.129442	0.0499187	0.119167	0.12452	0.0449982	0.196404	0.145295	0.0839268	0.0333656	0.11266	0.126783	0.162625	0.0871603	0.192923	0.174491	0.122997	0.301794	0.0942265	0.0582959	0.102747	0.0580547	0.146811	0.0283006	0.0326053	0.111415	0.271847	0.258111
304	0.146496	0.111494	0.0633841	0.189581	0.243176	0.322238	0.26881	0.160581	0.304495	0.116914	0.101113	0.211294	0.223592	0.288045	0.0923835	0.110291	0.216199	0.0456657	0.0272665	0.171288	0.127807	0.0423539	0.0812642	0.0995466	0.110608	0.230292	0.0566272	0.187386	0.0750009	0.120517	0.0488176	0.172181	0.186818	0.240404	0.169863	0.176326	0.138244	0.123553	0.453507	0.126972	0.159122	0.11917	0.0482502	0.140676	0.0800553	0.0368698	0.00799807	0.312746	0.429856
305	0.214293	0.0763316	0.0649209	0.0954821	0.266914	0.111584	0.13066	0.177293	0.275968	0.0928919	0.0468131	0.2653	0.289769	0.212336	0.112199	0.212704	0.121895	0.068555	0.119194	0.115403	0.13385	0.0708334	0.07381	0.100837	0.160979	0.205194	0.0502196	0.175198	0.0776993	0.105953	0.0559778	0.225861	0.24925	0.146259	0.121009	0.133657	0.151931	0.118524	0.593742	0.0712526	0.141192	0.100201	0.0515069	0.215909	0.0273457	0.0637158	0.0879376	0.215643	0.352355
306	0.227698	0.0983343	0.0454955	0.156653	0.149424	0.193033	0.250404	0.120614	0.268753	0.0641978	0.209195	0.133397	0.157633	0.20529	0.0781996	0.14658	0.160294	0.0941164	0.0180367	0.322075	0.0725485	0.0421562	0.105575	0.115236	0.0927521	0.122574	0.0430418	0.164474	0.112698	0.112267	0.0249029	0.233371	0.187197	0.159469	0.112142	0.0974257	0.184399	0.123708	0.514889	0.107669	0.0951202	0.120955	0.0684619	0.189354	0.0575627	0.0568939	0.0702619	0.268733	0.265909
307	0.237326	0.0408688	0.0455068	0.127809	0.196836	0.0470618	0.183164	0.168826	0.195768	0.0888397	0.145788	0.142645	0.115498	0.255229	0.0838775	0.191816	0.173923	0.0433908	0.0887619	0.151913	0.0563073	0.0973692	0.11304	0.286159	0.100292	0.0955597	0.0658358	0.155547	0.0997701	0.155996	0.0628646	0.103296	0.108003	0.207352	0.104328	0.0941874	0.193705	0.0826539	0.482431	0.1139	0.184101	0.163228	0.0839034	0.175158	0.0607822	0.07857	0.106722	0.147932	0.274636
308	0.291792	0.0146597	0.0767487	0.138552	0.220085	0.187434	0.260138	0.23354	0.231625	0.154263	0.18707	0.260937	0.019861	0.106369	0.114223	0.185383	0.293984	0.0574048	0.0970388	0.146066	0.124159	0.0866408	0.077633	0.333488	0.131545	0.0748008	0.0908463	0.147831	0.1284	0.1425	0.0789004	0.118223	0.181466	0.166947	0.128633	0.160741	0.225268	0.115252	0.604718	0.103667	0.105431	0.0978599	0.0432221	0.1774	0.0875374	0.0801358	0.0338382	0.243358	0.165784
309	0.282423	0.0981433	0.0491794	0.106206	0.196366	0.146491	0.235659	0.174602	0.251863	0.102038	0.23103	0.251435	0.139644	0.220508	0.152828	0.132595	0.145734	0.0712914	0.104767	0.136907	0.0846567	0.103488	0.0438571	0.546733	0.159736	0.155949	0.0276	0.146026	0.0715532	0.0722217	0.0536143	0.0720132	0.210888	0.137391	0.106948	0.149687	0.184859	0.122374	0.539802	0.165475	0.122121	0.0539233	0.0808596	0.168432	0.0971414	0.0712922	0.126047	0.218993	0.244437
310	0.123552	0.0498693	0.0175684	0.123907	0.126369	0.220613	0.188013	0.154188	0.208311	0.124629	0.125338	0.287174	0.129566	0.13875	0.113537	0.223733	0.21309	0.0527384	0.0525387	0.236832	0.141132	0.0807329	0.116233	0.566836	0.11064	0.0843944	0.0535532	0.21475	0.158078	0.0574506	0.0359618	0.136086	0.210411	0.173259	0.172782	0.204791	0.126393	0.0648953	0.502192	0.119917	0.139354	0.211207	0.0656787	0.168873	0.155882	0.0662204	0.074241	0.303371	0.309186
311	0.202905	0.0807933	0.0492171	0.130516	0.266825	0.278506	0.187906	0.24619	0.307762	0.105795	0.204281	0.186443	0.154935	0.198862	0.168826	0.168681	0.153777	0.034644	0.0671895	0.184904	0.0999589	0.115858	0.120973	0.703868	0.19553	0.0526933	0.111146	0.226606	0.145182	0.079718	0.035986	0.0356371	0.185915	0.162435	0.187589	0.200562	0.132293	0.0875842	0.515456	0.0844282	0.0995013	0.231962	0.0767396	0.0868344	0.153222	0.0521804	0.0363955	0.374866	0.36168
312	0.282941	0.0629486	0.00110367	0.0949831	0.219825	0.0965661	0.15819	0.281086	0.224574	0.118968	0.219109	0.226306	0.221865	0.261953	0.120851	0.108645	0.0959741	0.0716138	0.0314417	0.21734	0.0850001	0.120588	0.108592	0.670026	0.132283	0.0636868	0.0743608	0.212981	0.076275	0.155157	0.0361917	0.103862	0.23432	0.140719	0.129089	0.184063	0.110696	0.158905	0.537486	0.171058	0.073044	0.101784	0.082119	0.268273	0.215876	0.0628435	0.0908681	0.283695	0.202083
313	0.175849	0.0626889	0.0266012	0.148699	0.122474	0.0634656	0.163201	0.187329	0.282341	0.079762	0.0922087	0.249086	0.219451	0.221073	0.125881	0.111896	0.250082	0.0279588	0.0933036	0.129897	0.16645	0.131388	0.0572111	0.647475	0.164329	0.119152	0.056928	0.205685	0.0568265	0.0387339	0.0509066	0.00589392	0.294656	0.143604	0.0687009	0.185371	0.082232	0.0541469	0.468115	0.285887	0.0826228	0.164652	0.05041	0.137259	0.26067	0.0756247	0.0230434	0.360263	0.266989
314	0.308853	0.0718567	0.0343684	0.134171	0.0917625	0.203943	0.113009	0.154459	0.206311	0.132364	0.0918636	0.138414	0.201802	0.0799223	0.196428	0.163219	0.161744	0.0656142	0.0478327	0.15565	0.118882	0.0579093	0.112706	0.616883	0.100241	0.165894	0.0713581	0.219202	0.0986841	0.0871801	0.0629871	0.125281	0.232018	0.258235	0.0955528	0.107678	0.125389	0.0773343	0.500838	0.365995	0.163413	0.0255336	0.0460749	0.216515	0.355593	0.12712	0.0612889	0.221155	0.365845
315	0.296103	0.054089	0.131731	0.14856	0.0479572	0.129568	0.258096	0.171729	0.251463	0.13968	0.213056	0.276	0.189512	0.193268	0.165712	0.152585	0.2435	0.0855594	0.082747	0.174522	0.0734682	0.147911	0.0713272	0.685771	0.103195	0.122582	0.0367987	0.246318	0.126039	0.087474	0.0754558	0.0541822	0.256944	0.177546	0.138786	0.157759	0.166365	0.128337	0.448789	0.399775	0.118934	0.179548	0.0903099	0.158123	0.298669	0.109019	0.0626517	0.235029	0.16145
316	0.322309	0.116094	0.131616	0.144998	0.179633	0.203647	0.294473	0.220638	0.264845	0.120229	0.188334	0.199979	0.160267	0.275352	0.174824	0.170087	0.264352	0.0890585	0.0736719	0.263295	0.116933	0.114842	0.0994642	0.496716	0.0727277	0.169218	0.0432352	0.229698	0.111087	0.0758178	0.0685342	0.128286	0.215269	0.172221	0.184645	0.266481	0.140918	0.140488	0.486721	0.51182	0.147163	0.136996	0.0606549	0.167387	0.372931	0.153683	0.0745654	0.3172	0.167773
317	0.122608	0.105658	0.123519	0.116358	0.0479572	0.195684	0.231242	0.244815	0.0830356	0.0843661	0.22726	0.211733	0.165691	0.170785	0.173841	0.186587	0.294638	0.0410202	0.103921	0.24653	0.139917	0.101064	0.0676448	0.58438	0.172204	0.0857635	0.0325311	0.147907	0.0633093	0.117156	0.04488	0.112034	0.147453	0.168708	0.197867	0.116411	0.108981	0.0682541	0.340067	0.411688	0.131455	0.167891	0.0233754	0.181928	0.356012	0.142226	0.0704885	0.200551	0.204285
318	0.215774	0.101582	0.0732832	0.123252	0.20203	0.0964175	0.216042	0.0941281	0.108272	0.0606872	0.168367	0.186165	0.127397	0.311089	0.173126	0.1786	0.216215	0.075131	0.0391785	0.174148	0.127005	0.110287	0.110651	0.501937	0.18402	0.0802309	0.00982431	0.343128	0.133833	0.0509345	0.0617436	0.09504	0.203294	0.252353	0.17873	0.133643	0.179947	0.210902	0.320156	0.475444	0.142639	0.118751	0.0549828	0.266246	0.374126	0.197506	0.103633	0.181303	0.314755
319	0.269203	0.0968248	0.142952	0.116405	0.091723	0.211927	0.191553	0.219386	0.28996	0.050117	0.154242	0.364124	0.277169	0.231327	0.202806	0.195342	0.318616	0.0767581	0.0828764	0.298228	0.137909	0.16046	0.119061	0.536494	0.175891	0.165976	0.065339	0.202879	0.139904	0.125058	0.0724295	0.149907	0.293941	0.123107	0.249902	0.122454	0.128102	0.140139	0.397874	0.568044	0.0865797	0.110705	0.0691741	0.106147	0.455242	0.181316	0.100727	0.282452	0.286479
320	0.135628	0.0810069	0.0876574	0.0875337	0.179994	0.0876669	0.350057	0.31593	0.219186	0.0404581	0.140306	0.203215	0.159303	0.115705	0.18795	0.219021	0.185381	0.0413213	0.0742176	0.141886	0.183471	0.0951181	0.101382	0.533757	0.117557	0.122494	0.0538355	0.198713	0.164391	0.10573	0.0599836	0.0663289	0.221339	0.0995577	0.277988	0.24692	0.138793	0.125533	0.364807	0.439051	0.132143	0.156438	0.086401	0.129148	0.421114	0.119414	0.0454328	0.195684	0.269631
321	0.349348	0.107001	0.0696407	0.094844	0.179425	0.170358	0.275222	0.303043	0.270396	0.123327	0.155236	0.165144	0.190425	0.186073	0.200041	0.126158	0.127729	0.0629248	0.0772129	0.244029	0.117215	0.139461	0.127698	0.444945	0.0953256	0.172455	0.0564301	0.175387	0.121687	0.0984153	0.0580027	0.162781	0.126034	0.231933	0.220747	0.135018	0.127529	0.143344	0.416388	0.453631	0.182379	0.0719567	0.0296341	0.232897	0.363867	0.136955	0.0625856	0.343108	0.363574
322	0.269366	0.0852168	0.142605	0.127185	0.179708	0.192781	0.421883	0.300382	0.188425	0.0694125	0.0922696	0.171369	0.26858	0.25624	0.167428	0.283574	0.299389	0.0314456	0.0563511	0.160761	0.181693	0.163955	0.0785398	0.322493	0.259511	0.181307	0.111182	0.227873	0.16681	0.0987998	0.0792967	0.209047	0.251481	0.108882	0.203157	0.226165	0.184621	0.181365	0.408617	0.246313	0.118755	0.1229	0.142046	0.0962267	0.307699	0.105587	0.069794	0.211411	0.227686
323	0.24231	0.0808594	0.177496	0.0733293	0.0259642	0.203785	0.0801159	0.173596	0.28493	0.0255173	0.240477	0.271559	0.208554	0.292355	0.220957	0.34715	0.273166	0.0688727	0.0957745	0.294737	0.164651	0.190457	0.134769	0.518062	0.249113	0.148617	0.099893	0.264579	0.261091	0.124308	0.0685264	0.137594	0.224228	0.178093	0.288519	0.197238	0.20102	0.295412	0.364008	0.330848	0.156297	0.204065	0.0852171	0.266904	0.423681	0.0678941	0.0732239	0.264569	0.228933
324	0.229034	0.0376375	0.0811747	0.130562	0.289079	0.228004	0.0611657	0.223313	0.234645	0.098669	0.176957	0.206388	0.143212	0.107941	0.149647	0.124611	0.237073	0.0281689	0.11745	0.198914	0.177941	0.21086	0.0908208	0.36457	0.248479	0.0961314	0.0735211	0.291683	0.301749	0.163967	0.0706222	0.100959	0.0754623	0.206582	0.278262	0.217099	0.188899	0.186114	0.336793	0.326178	0.114807	0.0667691	0.0464586	0.130802	0.265213	0.0639367	0.107898	0.289817	0.174537
325	0.202497	0.0548417	0.096483	0.148606	0.244793	0.19533	0.190787	0.146655	0.210527	0.0929245	0.10388	0.151162	0.0130943	0.182186	0.11805	0.152314	0.230413	0.089233	0.115878	0.115155	0.201508	0.174945	0.0729665	0.45162	0.178478	0.112404	0.0587349	0.21839	0.207679	0.151302	0.0402322	0.0889027	0.255088	0.148254	0.171598	0.132899	0.18222	0.140553	0.4292	0.397623	0.119911	0.100797	0.142014	0.307369	0.381349	0.0990327	0.0702398	0.318546	0.311348
326	0.295685	0.0461824	0.100544	0.130655	0.0479967	0.170899	0.210316	0.171126	0.111898	0.0477543	0.103839	0.198333	0.207186	0.161834	0.155713	0.229963	0.181775	0.0575138	0.125543	0.1608	0.106309	0.216823	0.0719984	0.518792	0.352569	0.207306	0.0514194	0.251801	0.122211	0.132187	0.0645992	0.185151	0.229394	0.189035	0.30411	0.121052	0.240098	0.205255	0.433834	0.301162	0.229252	0.0723863	0.142028	0.105397	0.34457	0.0634059	0.0779758	0.216844	0.392842
327	0.255576	0.0246771	0.146464	0.0912816	0.10982	0.163188	0.24736	0.333157	0.261093	0.0861054	0.17513	0.276636	0.217176	0.20879	0.149779	0.139895	0.292568	0.0560984	0.155605	0.210537	0.0581901	0.149965	0.0921552	0.4341	0.279524	0.112641	0.0536425	0.309619	0.168423	0.108521	0.0679602	0.360003	0.209185	0.236774	0.267528	0.0626963	0.21759	0.284756	0.381613	0.344596	0.104283	0.157374	0.213825	0.204554	0.397332	0.0862042	0.0839474	0.152834	0.235617
328	0.122223	0.0635583	0.0578167	0.105254	0.226357	0.195428	0.173596	0.133007	0.179481	0.0893621	0.170835	0.284054	0.149174	0.297479	0.15509	0.103559	0.267638	0.079633	0.168608	0.156812	0.121291	0.175872	0.111217	0.35019	0.287706	0.109166	0.0519224	0.274481	0.186719	0.127878	0.0808557	0.163622	0.115623	0.196302	0.228961	0.112742	0.223513	0.114846	0.372202	0.224626	0.112814	0.0676252	0.225774	0.2157	0.332954	0.0655131	0.0548813	0.263067	0.194111
329	0.295556	0.106799	0.10816	0.102062	0.144145	0.211761	0.335899	0.172779	0.152561	0.0911881	0.191319	0.152454	0.0250152	0.0896282	0.158839	0.224554	0.247378	0.0859528	0.157087	0.191849	0.187576	0.178516	0.085467	0.399739	0.380383	0.168337	0.0974788	0.226578	0.146236	0.113261	0.0933911	0.193125	0.231082	0.188922	0.288673	0.178114	0.164953	0.153189	0.345004	0.27801	0.0830945	0.129775	0.292957	0.218962	0.293313	0.0615499	0.0918594	0.267369	0.219596
330	0.135315	0.0418263	0.165696	0.116544	0.143612	0.187441	0.267854	0.230041	0.150535	0.10121	0.238852	0.180253	0.306608	0.267164	0.181051	0.175596	0.400447	0.0650401	0.145637	0.23834	0.176395	0.197623	0.0471734	0.510935	0.323436	0.103048	0.0556333	0.194853	0.258297	0.072749	0.112409	0.077392	0.140051	0.203069	0.256849	0.194794	0.26835	0.278202	0.358124	0.31226	0.216928	0.160974	0.286857	0.251057	0.30752	0.0716496	0.0739804	0.386633	0.43537
331	0.334839	0.0765187	0.133708	0.184417	0.144145	0.106047	0.244923	0.148634	0.248976	0.136311	0.150677	0.239181	0.102847	0.271086	0.110331	0.289003	0.366714	0.0278146	0.251535	0.151939	0.194113	0.186424	0.169714	0.373697	0.333042	0.10393	0.0785931	0.362797	0.128272	0.106092	0.112783	0.103554	0.222031	0.281673	0.165242	0.165192	0.17545	0.228478	0.290634	0.287894	0.143416	0.138927	0.336354	0.327521	0.290239	0.0609392	0.0418641	0.310265	0.356359
332	0.348628	0.119705	0.0568863	0.0912816	0.123365	0.162742	0.223971	0.147607	0.22854	0.0887943	0.129238	0.204779	0.339318	0.169715	0.176628	0.12613	0.199949	0.0507946	0.200428	0.284542	0.176816	0.175409	0.0588524	0.410153	0.369513	0.0615922	0.056332	0.186313	0.10864	0.114825	0.0934601	0.162319	0.126622	0.286101	0.192922	0.154186	0.168218	0.231692	0.456708	0.293859	0.158155	0	0.266292	0.33723	0.246636	0.099487	0.0656213	0.293715	0.279204
333	0.442523	0.0981395	0.0700626	0.148745	0	0.187126	0.248972	0.254056	0.234848	0.0817603	0.109364	0.175426	0.122829	0.21739	0.122568	0.10428	0.238723	0.0320273	0.138723	0.120877	0.11438	0.1261	0.0381315	0.319824	0.360118	0.19248	0.0857516	0.196966	0.135998	0.102699	0.103088	0.0791825	0.219418	0.148099	0.193074	0.263355	0.21595	0.20164	0.404561	0.221315	0.169751	0.063951	0.318647	0.232212	0.236418	0.0341638	0.0483545	0.258003	0.256303
334	0.215433	0.085237	0.0432806	0.0949368	0.143444	0.162953	0.100383	0.201682	0.151053	0.104592	0.0699794	0.231548	0.190962	0.165494	0.159213	0.212476	0.241684	0.0617524	0.202366	0.132688	0.138711	0.147533	0.0924073	0.363861	0.175551	0.203715	0.0808876	0.286482	0.106311	0.154408	0.128596	0.0676842	0.232003	0.249635	0.166256	0.277069	0.18444	0.133786	0.335603	0.42271	0.110598	0.144377	0.290951	0.148109	0.211017	0.121585	0.065831	0.263923	0.297083
335	0.00264304	0.0332814	0.0877365	0.0876265	0.287716	0.17115	0.16318	0.256776	0.18339	0.130436	0.232856	0.265705	0.0717254	0.194666	0.183554	0.200352	0.259149	0.0822393	0.132866	0.254227	0.144968	0.105269	0.0236827	0.320918	0.225319	0.152539	0.098864	0.277682	0.147459	0.120284	0.055413	0.103497	0.239529	0.167802	0.21158	0.297693	0.193751	0.178534	0.380998	0.320428	0.121346	0.116178	0.29859	0.289541	0.276074	0.0731057	0.136221	0.274956	0.274749
336	0.415817	0.158589	0.16096	0.183793	0.370242	0.324961	0.315447	0.264359	0.191103	0.10295	0.034188	0.177766	0.118397	0.337664	0.121051	0.097455	0.319584	0.0567078	0.199525	0.299753	0.146209	0.115163	0.127298	0.394573	0.204684	0.138302	0.0631033	0.261103	0.15822	0.192634	0.10355	0.218164	0.204044	0.139621	0.198576	0.308386	0.171669	0.147775	0.4425	0.308091	0.101815	0.145291	0.287452	0.385025	0.192048	0.0487018	0.122143	0.253907	0.213948
337	0.468726	0.067844	0.142042	0.158931	0.350012	0.260508	0.114196	0.159701	0.197473	0.1098	0.111004	0.289724	0.273411	0.166946	0.165222	0.192146	0.200529	0.074513	0.197746	0.177988	0.148739	0.0990818	0.122741	0.321811	0.207586	0.0706526	0.0759597	0.273612	0.120744	0.120481	0.0620899	0.251935	0.171251	0.231726	0.168607	0.302382	0.200528	0.190111	0.316838	0.293854	0.18364	0.0732141	0.237775	0.213518	0.195087	0.0676859	0.0433058	0.277594	0.248233
338	0.348969	0.106679	0.187298	0.133561	0.43161	0.259775	0.213486	0.148828	0.249055	0.131246	0.15516	0.177912	0.255174	0.094882	0.171804	0.197263	0.22584	0.0421365	0.253761	0.230987	0.118651	0.0844607	0.0699255	0.292733	0.0956898	0.141474	0.0987958	0.232424	0.0933706	0.112701	0.0298315	0.138557	0.177705	0.162646	0.199049	0.250258	0.101318	0.204312	0.354357	0.188525	0.0588151	0.0482239	0.174616	0.203322	0.189699	0.0652453	0.0644772	0.375922	0.136363
339	0.268847	0.124041	0.13071	0.137443	0.369362	0.292527	0.340289	0.165113	0.186521	0.109746	0.208124	0.355926	0.0730292	0.241677	0.196121	0.105125	0.250902	0.0512971	0.171703	0.188704	0.124116	0.0920712	0.180812	0.395445	0.271368	0.240633	0.0438909	0.199706	0.151344	0.122337	0.0811944	0.197558	0.229506	0.167038	0.229909	0.4117	0.187268	0.159706	0.345496	0.284178	0.139227	0.182813	0.210198	0.269475	0.247406	0.064663	0.0991802	0.275757	0.294663
340	0.268506	0.0807471	0.217509	0.14826	0.472427	0.252098	0.237697	0.201411	0.235678	0.134781	0.144105	0.453257	0.241262	0.170865	0.136765	0.148207	0.238058	0.0715645	0.129348	0.108803	0.123587	0.107284	0.135041	0.307601	0.169283	0.0739163	0.0835241	0.146515	0.156092	0.16716	0.110701	0.323402	0.103456	0.141874	0.212136	0.355355	0.186977	0.165014	0.361311	0.302854	0.19305	0.0340196	0.200201	0.146865	0.257416	0.0656011	0.133649	0.277386	0.300206
341	0.362758	0.206161	0.175871	0.108855	0.266424	0.297642	0.319148	0.216629	0.191436	0.100472	0.179834	0.356697	0.155415	0.29547	0.153752	0.174057	0.191909	0.0663175	0.101136	0.163643	0.202122	0.0942357	0.084209	0.281102	0.199479	0.1207	0.0768712	0.159377	0.203569	0.126627	0.0740948	0.203039	0.10427	0.215904	0.151691	0.236865	0.148884	0.141853	0.339203	0.341689	0.155809	0.142023	0.187922	0.333874	0.196169	0.0584784	0.0821091	0.311815	0.24944
342	0.335874	0.0938779	0.100197	0.13394	0.41047	0.211258	0.292531	0.250816	0.200858	0.044832	0.136703	0.228927	0.130078	0.227083	0.15095	0.114109	0.157253	0.0478912	0.166161	0.157695	0.119515	0.118673	0.0624517	0.332214	0.15002	0.143415	0.0862054	0.151957	0.159049	0.0512128	0.0496735	0.233838	0.160295	0.185148	0.144349	0.297041	0.240547	0.117813	0.335205	0.272948	0.0840568	0.135831	0.122259	0.318008	0.135832	0.0754799	0.0802246	0.367016	0.133969
343	0.335874	0.0765011	0.0885539	0.151447	0.422627	0.298596	0.146691	0.164881	0.298589	0.111053	0.1223	0.214287	0.172569	0.230975	0.183513	0.0652782	0.196405	0.0855612	0.1771	0.12519	0.137623	0.122233	0.0429405	0.29556	0.06508	0.142512	0.0262412	0.155005	0.151934	0.130947	0.0824057	0.249766	0.17045	0.174095	0.0953144	0.278593	0.181342	0.109866	0.283679	0.268603	0.0833034	0.0467358	0.124266	0.163344	0.185096	0.0480282	0.135063	0.467463	0.338762
344	0.335642	0.145664	0.133043	0.158747	0.384567	0.234844	0.240342	0.206517	0.110284	0.0712221	0.23567	0.249225	0.10492	0.229565	0.108584	0.170709	0.303816	0.0540804	0.142375	0.213079	0.0832783	0.105097	0.0533425	0.315097	0.221317	0.158827	0.0542114	0.157287	0.0957098	0.103879	0.0358838	0.161083	0.147788	0.174591	0.149493	0.281683	0.26796	0.14724	0.32061	0.436563	0.137811	0.0957811	0.113961	0.125844	0.202952	0.0456351	0.07494	0.283688	0.28719
345	0.335174	0.189004	0.108067	0.148168	0.403387	0.338218	0.212984	0.264556	0.336618	0.0920133	0.255633	0.182022	0.226042	0.231021	0.134113	0.045686	0.193182	0.0699003	0.0905928	0.335339	0.147154	0.0631102	0.0650472	0.292834	0.161962	0.184921	0.0545105	0.177813	0.131257	0.0858738	0.0554292	0.185561	0.168535	0.127181	0.160955	0.200082	0.17594	0.208741	0.357871	0.255472	0.117293	0.08975	0.0798234	0.437969	0.150351	0.0594165	0.115175	0.367387	0.310911
346	0.322209	0.0810289	0.119078	0.108838	0.36427	0.187214	0.295558	0.273907	0.131707	0.0375294	0.153585	0.351613	0.217343	0.233233	0.122126	0.115297	0.21646	0.0497457	0.107944	0.136578	0.181901	0.160438	0.125176	0.349403	0.233547	0.0894964	0.0266591	0.171777	0.0919747	0.131703	0.0854136	0.267376	0.258047	0.114373	0.171714	0.254794	0.176259	0.148054	0.369734	0.357684	0.147456	0.198396	0.0989527	0.265108	0.18667	0.0305428	0.111034	0.323946	0.309395
347	0.429542	0.150018	0.130421	0.134125	0.247663	0.26677	0.305477	0.194463	0.209683	0.0919701	0.131106	0.209636	0.147297	0.18703	0.18862	0.194727	0.247303	0.0927758	0.0770978	0.128683	0.134135	0.0985951	0.119371	0.282166	0.161385	0.162596	0.036995	0.221137	0.0946842	0.0711022	0.0393796	0.165909	0.0812972	0.186373	0.107274	0.201244	0.191218	0.119315	0.342457	0.385816	0.161851	0.0918004	0.116372	0.141279	0.135825	0.0404506	0.0883026	0.374273	0.201401
348	0.321743	0.128294	0.103963	0.152692	0.519111	0.282681	0.220984	0.176173	0.218688	0.0705603	0.197691	0.293052	0.385771	0.203084	0.216343	0.11585	0.13239	0.087496	0.0808279	0.21757	0.179436	0.133555	0.141614	0.3755	0.0908557	0.237404	0.051559	0.264605	0.144751	0.0628844	0.0500694	0.285392	0.101094	0.164121	0.0934679	0.279225	0.17007	0.0594021	0.38513	0.30619	0.0683084	0.0409953	0.128245	0.179253	0.201906	0.0864279	0.0606805	0.30604	0.214296
349	0.268864	0.115391	0.0730572	0.0879371	0.26722	0.19491	0.192467	0.0659974	0.180617	0.0740581	0.0721107	0.277983	0.279112	0.27929	0.153469	0.159266	0.192409	0.0959479	0.0832522	0.129069	0.173241	0.122293	0.0891938	0.322124	0.186476	0.0819588	0.0941704	0.261579	0.0335856	0.0727329	0.0305991	0.119142	0.229842	0.248903	0.166582	0.282087	0.225493	0.110375	0.306794	0.33192	0.0992164	0.0710531	0.0967782	0.230726	0.168238	0.0417992	0.0896307	0.165961	0.281507
350	0.281953	0.124048	0.129793	0.18542	0.247676	0.258556	0.176993	0.202602	0.329627	0.0953704	0.137314	0.23135	0.15179	0.127717	0.199358	0.177698	0.245796	0.0610379	0.0745521	0.222916	0.194572	0.0808474	0.121701	0.294728	0.119844	0.131696	0.0307431	0.172559	0.0457246	0.081513	0.043308	0.409755	0.11664	0.171546	0.156688	0.248633	0.227669	0.104117	0.365606	0.28485	0.1473	0.0185357	0.0789614	0.183421	0.189837	0.0188478	0.0609145	0.318397	0.293107
351	0.41493	0.141196	0.141117	0.188972	0.403033	0.107652	0.190124	0.211816	0.245332	0.0556323	0.0800267	0.288132	0.107175	0.226221	0.144863	0.178556	0.22806	0.0894798	0.0711377	0.240223	0.117994	0.102034	0.0727309	0.352736	0.0764666	0.127571	0.0759475	0.197515	0.121434	0.131004	0.0447154	0.260775	0.0831283	0.217362	0.0616885	0.296327	0.138615	0.0903696	0.338757	0.348052	0.20951	0.0905714	0.0618849	0.289268	0.16218	0.03048	0.0550583	0.294868	0.169763
352	0.242506	0.128405	0.0744359	0.131605	0.383239	0.2267	0.20715	0.27007	0.189512	0.140429	0.24117	0.322685	0.187224	0.197154	0.145403	0.24115	0.134169	0.0777149	0.0290985	0.297811	0.136344	0.137561	0.065952	0.331351	0.14117	0.0597386	0.0522874	0.16356	0.0716986	0.104168	0.0673967	0.20768	0.167107	0.078838	0.166326	0.16133	0.237435	0.130358	0.323491	0.477193	0.155624	0.102888	0.0735001	0.220337	0.147808	0.0559218	0.053306	0.299864	0.199361
353	0.375014	0.0505847	0.100396	0.0957146	0.305816	0.218794	0.0737796	0.195253	0.16649	0.0675357	0.130351	0.215406	0.209693	0.129201	0.173921	0.169018	0.194161	0.0611637	0.0835033	0.256924	0.145028	0.0926838	0.0571834	0.305682	0.237747	0.149824	0.0328528	0.130305	0.105568	0.10384	0.061211	0.254044	0.195662	0.154857	0.133057	0.209673	0.211334	0.124323	0.3186	0.345509	0.14339	0.163579	0.0726445	0.15762	0.143629	0.0551622	0.0726146	0.364867	0.214722
354	0.281845	0.106734	0.111175	0.19326	0.26773	0.274543	0.303198	0.131326	0.22151	0.0939435	0.15456	0.193003	0.0424468	0.146835	0.192352	0.124877	0.202264	0.00949938	0.058655	0.176365	0.168	0.0766953	0.0602165	0.372136	0.134529	0.146311	0.0622824	0.208312	0.073722	0.0829492	0.035959	0.21684	0.177343	0.216023	0.167884	0.305172	0.0823106	0.0489977	0.326658	0.295387	0.128923	0.140292	0.112207	0.204934	0.069971	0.0422391	0.099281	0.327202	0.391101
355	0.26892	0.102492	0.176464	0.152292	0.32561	0.266542	0.224766	0.207515	0.127285	0.127663	0.0959299	0.234531	0.278942	0.0847075	0.112226	0.116629	0.159817	0.0644942	0.097087	0.189289	0.14016	0.0822889	0.160703	0.365447	0.111455	0.207149	0.0462113	0.222342	0.0611089	0.104378	0.0935075	0.185682	0.173398	0.191718	0.114986	0.22946	0.156301	0.129038	0.266733	0.314588	0.174686	0.1241	0.0464509	0.303502	0.152275	0.0434117	0.0794952	0.248842	0.402513
356	0.401708	0.240836	0.188337	0.175363	0.344309	0.529067	0.281413	0.225252	0.131961	0.0563101	0.187313	0.396145	0.270447	0.162586	0.113669	0.148606	0.287159	0.0366931	0.0665348	0.131274	0.0894837	0.113545	0.0600561	0.253449	0.158045	0.122578	0.0380106	0.180142	0.0723879	0.125284	0.062841	0.155832	0.181622	0.223372	0.196954	0.135094	0.136744	0.136421	0.412749	0.351769	0.159591	0.121532	0.100996	0.237691	0.158589	0.0639746	0.0616425	0.345164	0.256279
357	0.401048	0.0288747	0.118927	0.0989076	0.363872	0.38585	0.132144	0.170341	0.203469	0.0707585	0.106109	0.338409	0.297346	0.176728	0.0898431	0.094697	0.0974515	0.0684129	0.117825	0.292652	0.0896782	0.0790666	0.108056	0.267627	0.0716756	0.152559	0.0421934	0.138558	0.0645313	0.08381	0.043657	0.164307	0.111072	0.157267	0.143584	0.257305	0.157424	0.0871731	0.329375	0.352658	0.0685743	0.0307497	0.0823981	0.143976	0.133002	0.0678984	0.0757519	0.336544	0.558632
358	0.462913	0.184648	0.122277	0.164602	0.499581	0.456956	0.234447	0.124781	0.172037	0.0774024	0.107777	0.188636	0.152699	0.204313	0.107808	0.124186	0.235324	0.0998675	0.0787839	0.230052	0.197398	0.139883	0.121682	0.270907	0.151356	0.130104	0.0695664	0.182312	0.0922376	0.132791	0.0586234	0.100742	0.124845	0.205574	0.104577	0.229564	0.16858	0.088426	0.392568	0.305345	0.118875	0.112105	0.0639287	0.0550477	0.132664	0.0559807	0.0900879	0.237523	0.363548
359	0.478089	0.119728	0.203058	0.077304	0.26697	0.624093	0.303431	0.192619	0.260112	0.0565339	0.185144	0.329846	0.0793308	0.185905	0.141016	0.133401	0.244922	0.0988372	0.0688994	0.294967	0.110926	0.0941293	0.0473733	0.303186	0.161521	0.11892	0.0690989	0.197255	0.0115841	0.0613767	0.0500218	0.109181	0.100501	0.159548	0.0818037	0.208271	0.194436	0.130871	0.294929	0.247631	0.0977255	0.199356	0.0726371	0.2248	0.141227	0.066906	0.0833338	0.267845	0.243865
360	0.243422	0.127966	0.0892168	0.102903	0.304699	0.314026	0.329633	0.147802	0.14932	0.13315	0.231865	0.274552	0.0854803	0.268004	0.130327	0.142819	0.262896	0.0347725	0.103893	0.166195	0.0934437	0.123094	0.143305	0.275821	0.159783	0.116917	0.108085	0.197366	0.10492	0.126118	0.0543028	0.135355	0.138139	0.24928	0.178638	0.206846	0.129184	0.0857215	0.38252	0.251769	0.160419	0.122363	0.0765415	0.219669	0.175674	0.0526154	0.0477871	0.292615	0.400082
361	0.45215	0.0793868	0.124824	0.160852	0.305747	0.52444	0.301806	0.12937	0.253295	0.0685684	0.252453	0.221007	0.148983	0.317883	0.170817	0.083453	0.15144	0.0842293	0.129109	0.104571	0.0931603	0.134048	0.0706798	0.285234	0.284646	0.277319	0.0475625	0.242673	0.0732731	0.139823	0.0717491	0.134783	0.100732	0.227286	0.141033	0.105542	0.183177	0.0834619	0.322424	0.269711	0.177992	0.167836	0.110941	0.243011	0.13073	0.0706136	0.0673536	0.261564	0.332743
362	0.26948	0.110874	0.165728	0.106164	0.109258	0.501174	0.203674	0.271585	0.178854	0.0684917	0.0878954	0.317075	0.296768	0.274328	0.189013	0.178509	0.165542	0.081985	0.115139	0.29582	0.163462	0.104898	0.0398559	0.266998	0.218533	0.150178	0.051581	0.260028	0.0703091	0.182995	0.0340707	0.155902	0.153153	0.128042	0.174658	0.242729	0.163457	0.0667627	0.338729	0.347117	0.171423	0.140303	0.0751171	0.315527	0.0878783	0.0646464	0.134043	0.399781	0.337677
363	0.412513	0.182959	0.114967	0.150447	0.249136	0.562287	0.175001	0.221558	0.273441	0.132595	0.150312	0.239697	0.136832	0.217324	0.127346	0.0567949	0.192437	0.0982865	0.0602265	0.204591	0.0579235	0.103552	0.10381	0.280146	0.0962536	0.149706	0.0462655	0.181593	0.104042	0.0757401	0.0176731	0.16066	0.105023	0.212304	0.132395	0.238189	0.106728	0.106949	0.331134	0.261194	0.142131	0.0783417	0.0918699	0.176376	0.106452	0.0783004	0.0647302	0.367757	0.159297
364	0.555749	0.0854369	0.0967994	0.154089	0.340875	0.250032	0.220488	0.141081	0.189554	0.064655	0.134587	0.241545	0.285984	0.157297	0.173988	0.115481	0.199358	0.0751913	0.0731253	0.0759955	0.0980713	0.148206	0.16376	0.242876	0.247481	0.0718781	0.0593422	0.16443	0.0875779	0.0661893	0.0614023	0.164025	0.132182	0.190729	0.175408	0.226944	0.236596	0.102619	0.270325	0.336144	0.143922	0.175144	0.0820716	0.178654	0.18717	0.0504853	0.063976	0.360759	0.221202
365	0.504053	0.0726095	0.183917	0.198524	0.157508	0.53042	0.265499	0.190973	0.276495	0.0875697	0.241328	0.379633	0.270688	0.134084	0.120184	0.124378	0.284048	0.062906	0.0574701	0.26091	0.102411	0.130358	0.115877	0.288841	0.225164	0.0439457	0.0510123	0.145705	0.120434	0.129359	0.065663	0.0495157	0.0639243	0.0880755	0.168361	0.120259	0.180294	0.0864679	0.261462	0.327121	0.181908	0.115552	0.100224	0.0775216	0.0785269	0.0598371	0.0467254	0.260616	0.381147
366	0.373377	0.0978226	0.1138	0.15071	0.358809	0.444578	0.181883	0.207074	0.261608	0.0647285	0.137927	0.327973	0.143029	0.114867	0.16807	0.153444	0.138385	0.060119	0.0782688	0.171886	0.121501	0.104573	0.156785	0.284658	0.167894	0.138472	0.0553385	0.252675	0.0789071	0.0444072	0.0253285	0.0399945	0.103764	0.166703	0.157178	0.266102	0.155709	0.0487952	0.262249	0.345847	0.125486	0.164285	0.0687327	0.334632	0.160816	0.0429857	0.078168	0.265088	0.287857
367	0.622017	0.106439	0.05379	0.0848896	0.46863	0.374258	0.17329	0.167474	0.169273	0.0324394	0.132882	0.132442	0.134663	0.182396	0.134106	0.113954	0.262679	0.0502794	0.0652739	0.142983	0.180533	0.0992657	0.12582	0.294967	0.0941117	0.105469	0.0545311	0.129799	0.0452171	0.0975796	0.0419886	0.149825	0.143183	0.159425	0.143827	0.169156	0.147991	0.0596271	0.237792	0.340689	0.0950823	0.151167	0.0663224	0.0993296	0.0410535	0.0175407	0.053738	0.29857	0.279173
368	0.413113	0.127645	0.114886	0.20618	0.175622	0.218176	0.249377	0.12604	0.108088	0.111787	0.203733	0.140232	0.156165	0.174082	0.107875	0.114141	0.0769765	0.0408995	0.0854283	0.212773	0.119842	0.115731	0.150282	0.311171	0.217265	0.132227	0.0305987	0.244722	0.0812852	0.0607215	0.0742053	0.0976317	0.136882	0.204755	0.225849	0.190652	0.139309	0.0351187	0.248309	0.222031	0.0890836	0.151058	0.0786949	0.233171	0.121178	0.0377044	0.0413592	0.248835	0.337884
369	0.308551	0.165784	0.172415	0.190409	0.340499	0.42864	0.199227	0.287837	0.114567	0.131995	0.137814	0.211191	0.0999262	0.0865821	0.182565	0.134276	0.236973	0.0574602	0.0806663	0.183119	0.157624	0.0769072	0.0617528	0.282754	0.148202	0.174423	0.0641522	0.0995964	0.0927741	0.102198	0.0584285	0.177481	0.152055	0.253268	0.15384	0.203924	0.170851	0.0933274	0.16259	0.354943	0.171569	0.180127	0.0687649	0.179867	0.0532316	0.064885	0.0811644	0.255489	0.352403
370	0.308075	0.080943	0.0895182	0.20911	0.358507	0.421135	0.0759937	0.127642	0.193959	0.111197	0.123325	0.2327	0.16059	0.107634	0.204732	0.139114	0.18488	0.077081	0.0388186	0.223385	0.123735	0.103173	0.116584	0.189426	0.183672	0.171417	0.0918226	0.17871	0.107664	0.157826	0.0476138	0.202189	0.178979	0.190293	0.112082	0.186038	0.146793	0.0938407	0.225639	0.215267	0.188588	0.218666	0.0720106	0.234981	0.1152	0.0645789	0.0747522	0.401958	0.354419
371	0.437885	0.0979456	0.125473	0.202671	0.340061	0.428572	0.303404	0.1647	0.167157	0.0730957	0.140574	0.339332	0.249211	0.313213	0.120683	0.0865872	0.0609616	0.0659651	0.0654526	0.146492	0.120447	0.101021	0.152293	0.304113	0.171772	0.114958	0.0731549	0.218391	0.135142	0.119061	0.0566893	0.213923	0.143947	0.155095	0.146032	0.186192	0.145869	0.149571	0.186506	0.331878	0.200713	0.135975	0.0732069	0.226211	0.0707537	0.0346841	0.066297	0.264232	0.241272
372	0.230135	0.12342	0.11096	0.196172	0.303404	0.272389	0.34235	0.173754	0.28247	0.0549321	0.215803	0.276083	0.189103	0.224102	0.0890483	0.104879	0.241168	0.0258109	0.0629464	0.0841791	0.199446	0.15708	0.0988484	0.232781	0.199759	0.109012	0.068208	0.163375	0.0581733	0.0999002	0.0418311	0.120924	0.0650888	0.224342	0.127592	0.288035	0.181487	0.0439128	0.206305	0.31861	0.138978	0.0631106	0.0648974	0.194194	0.102188	0.0499157	0.133616	0.27802	0.303596
373	0.307916	0.106325	0.135973	0.162912	0.395301	0.293307	0.211281	0.210284	0.241392	0.0763473	0.209891	0.258283	0.260539	0.204162	0.113284	0.108243	0.11896	0.0348274	0.0539112	0.204977	0.106952	0.0857314	0.105475	0.230961	0.0853957	0.152791	0.0456544	0.173209	0.101037	0.0724757	0.0409529	0.147981	0.165826	0.0981986	0.110398	0.249342	0.162111	0.0760133	0.154819	0.272813	0.0886848	0.0618658	0.0778984	0.225396	0.0970579	0.0590786	0.0555041	0.34441	0.241969
374	0.243042	0.161468	0.106322	0.181663	0.413166	0.238647	0.204856	0.24425	0.118013	0.123405	0.157626	0.265217	0.167841	0.291748	0.127336	0.183433	0.103229	0.065924	0.0817048	0.159405	0.0922478	0.106731	0.0600205	0.145872	0.126481	0.0526369	0.0465044	0.165128	0.0798603	0.0590068	0.0529314	0.151578	0.196594	0.109842	0.172467	0.235931	0.140858	0.114379	0.168946	0.249574	0.0795523	0.146818	0.0816277	0.314003	0.0675679	0.0574977	0.0806991	0.322354	0.312018
375	0.28199	0.0766728	0.128925	0.178047	0.303535	0.301618	0.267087	0.125645	0.312501	0.054833	0.256729	0.251654	0.200056	0.223958	0.0741297	0.131478	0.274473	0.0578344	0.103639	0.36163	0.0758913	0.0887541	0.066837	0.195891	0.114028	0.13384	0.0259018	0.208398	0.100164	0.111683	0.0601836	0.177785	0.187023	0.164985	0.148523	0.125286	0.111157	0.0488081	0.183498	0.217802	0.117757	0.101688	0.0752542	0.197843	0.0655673	0.0355162	0.0914939	0.415522	0.396059
376	0.320869	0.152941	0.128683	0.16662	0.351582	0.33217	0.213986	0.237614	0.275605	0.072079	0.23705	0.219928	0.203238	0.0989435	0.132794	0.164163	0.156602	0.0532809	0.0572698	0.283338	0.137216	0.114808	0.101618	0.209809	0.157482	0.081823	0.0380828	0.256927	0.0649281	0.0935451	0.073583	0.180243	0.134048	0.21499	0.10921	0.246651	0.11548	0.0402389	0.183496	0.21155	0.120395	0.129522	0.0882766	0.176422	0.06735	0.0532422	0.0796333	0.271031	0.346053
377	0.28199	0.142901	0.0434803	0.196657	0.216317	0.393438	0.225824	0.217712	0.261348	0.101948	0.221934	0.237284	0.228111	0.256498	0.113242	0.175919	0.197252	0.0618061	0.0870474	0.171757	0.0833455	0.118405	0.0593869	0.233341	0.135276	0.103953	0.0717428	0.267079	0.092676	0.0734026	0.061998	0.159052	0.0801656	0.19168	0.133084	0.211314	0.138811	0.0349419	0.150968	0.340034	0.107124	0.113119	0.0946342	0.17089	0.0587209	0.0387111	0.0938806	0.350025	0.337274
378	0.607673	0.0881199	0.0680285	0.133014	0.28517	0.59246	0.387442	0.187794	0.121429	0.0887495	0.182008	0.352029	0.25705	0.0981208	0.169521	0.115343	0.262965	0.0471418	0.029219	0.216589	0.0692272	0.0289807	0.0804562	0.212059	0.144113	0.155777	0.059158	0.27518	0.0908388	0.117458	0.0471045	0.140778	0.0987853	0.239239	0.132499	0.238044	0.134601	0.139881	0.18803	0.344891	0.135077	0.142531	0.0382515	0.214221	0.0781725	0.0510444	0.109355	0.244573	0.373185
379	0.203553	0.119053	0.146227	0.256612	0.372143	0.485245	0.231574	0.213239	0.274084	0.0955843	0.161679	0.248608	0.126163	0.149228	0.122439	0.109487	0.215251	0.0510003	0.0961616	0.180242	0.109736	0.117608	0.116046	0.243452	0.108919	0.0479785	0.0488223	0.165128	0.113669	0.133215	0.0630052	0.165909	0.110467	0.143044	0.132608	0.147269	0.137525	0.0996931	0.213522	0.243914	0.134506	0.179429	0.0642851	0.110853	0.101061	0.0520931	0.0420289	0.323719	0.300873
380	0.190936	0.123211	0.0610637	0.181786	0.250178	0.454657	0.306042	0.138619	0.181165	0.0993187	0.183894	0.191606	0.153615	0.187553	0.147792	0.0741934	0.177183	0.0546657	0.085501	0.180774	0.0346052	0.0345501	0.110904	0.252792	0.073189	0.120965	0.0203831	0.146884	0.0664409	0.098134	0.0776837	0.100815	0.0372641	0.111948	0.142837	0.246054	0.113464	0.0743515	0.082024	0.157718	0.115927	0.139562	0.0708093	0.184453	0.0739861	0.0638346	0.0446035	0.243098	0.459318
381	0.294449	0.0553194	0.0636553	0.125655	0.284038	0.316941	0.234456	0.193556	0.230431	0.118439	0.193415	0.269102	0.0570709	0.112565	0.0711929	0.18344	0.167677	0.0775145	0.0664682	0.17662	0.0899183	0.120927	0.0874611	0.224726	0.108611	0.0799386	0.0091772	0.2049	0.0940225	0.123998	0.0508549	0.078067	0.136673	0.205137	0.130965	0.229249	0.189565	0.0717609	0.169736	0.324441	0.10191	0.0950513	0.0501582	0.141338	0.0945779	0.0436292	0.0967634	0.360483	0.386567
382	0.307905	0.106351	0.102668	0.223061	0.302424	0.283511	0.163675	0.240669	0.128843	0.0655278	0.225883	0.181378	0.173664	0.131643	0.0913041	0.0772349	0.288549	0.0632454	0.0443873	0.260231	0.189414	0.0982799	0.115225	0.169038	0.113402	0.152086	0.0417552	0.24682	0.0811779	0.0903484	0.084374	0.152712	0.12591	0.150113	0.186067	0.166282	0.171798	0.0822325	0.216157	0.189012	0.213245	0.0552312	0.0588909	0.202752	0.0978778	0.0903031	0.0959593	0.310036	0.316764
383	0.294954	0.130085	0.0971158	0.208375	0.458393	0.329759	0.154797	0.23857	0.206717	0.129574	0.143168	0.215745	0.261592	0.0249884	0.102072	0.171183	0.196598	0.0359484	0.0859157	0.162083	0.144984	0.0739596	0.10126	0.180052	0.159878	0.128514	0.0637892	0.182564	0.0940946	0.118489	0.0474791	0.162551	0.126853	0.193374	0.174081	0.29316	0.164736	0.00993839	0.159843	0.287983	0.0771877	0.204718	0.0472868	0.327018	0.0795612	0.0310971	0.0290637	0.271176	0.201692
384	0.230146	0.131149	0.0831221	0.152362	0.249221	0.239772	0.181857	0.126555	0.103268	0.0609557	0.165598	0.0829254	0.218753	0.157664	0.124249	0.114371	0.214722	0.0668849	0.0609702	0.23616	0.169809	0.0898243	0.0853543	0.172583	0.114028	0.118244	0.0304176	0.172487	0	0.102619	0.0146639	0.100774	0.0771741	0.0952021	0.0525092	0.191902	0.135245	0.0842391	0.0925664	0.160895	0.115963	0.029369	0.0825376	0.0630582	0.0855117	0.0557974	0.0570222	0.377748	0.336769
385	0.21669	0.101996	0.0369938	0.145013	0.28491	0.291669	0.353002	0.0963995	0.124924	0.174671	0.184095	0.187475	0.116988	0.172888	0.0768796	0.149544	0.18465	0.0419688	0.0441016	0.168545	0.139714	0.0651675	0.0388601	0.208253	0.118717	0.0763852	0.0363656	0.114002	0.0958606	0.063944	0.0611322	0.0913114	0.155318	0.109422	0.199006	0.182502	0.125677	0.102364	0.171216	0.225389	0.0252861	0.0451625	0.0390579	0.219241	0.0972955	0.0671148	0.0459169	0.313758	0.315348
386	0.191065	0.105937	0.163959	0.163822	0.197345	0.344764	0.198071	0.209774	0.214256	0.0919222	0.214934	0.172203	0.275152	0.177448	0.151947	0.104436	0.189929	0.0677747	0.0855029	0.146281	0.151449	0.0811405	0.0869974	0.220954	0.0792236	0.035957	0.0298478	0.254394	0.0554306	0.0882826	0.0482225	0.143157	0.190844	0.134171	0.144628	0.24351	0.156066	0.0686784	0.167131	0.197118	0.115177	0.0820065	0.0437379	0.178216	0.0289846	0.0426413	0.0886633	0.450741	0.408569
387	0.268974	0.0935671	0.174377	0.216091	0.284463	0.344244	0.239824	0.187466	0.183973	0.135398	0.163972	0.140881	0.24088	0.0821717	0.0561808	0.131565	0.266549	0.0847898	0.0513104	0.0968301	0.0856557	0.0802303	0.0869518	0.171706	0.166808	0.171426	0.018552	0.144021	0.0941833	0.0856545	0.0570887	0.232372	0.177376	0.140189	0.112721	0.184983	0.1542	0.0896548	0.125219	0.240735	0.0621768	0.13834	0.0384861	0.306336	0.0883435	0.0312429	0.0925428	0.325343	0.395141
388	0.308065	0.118666	0.142847	0.189836	0.364102	0.367238	0.203501	0.21364	0.154962	0.0955101	0.110615	0.186043	0.237019	0.0423902	0.105505	0.108023	0.0846946	0.0394587	0.108986	0.0912011	0.110749	0.0342687	0.13016	0.156127	0.0853445	0.0681478	0.0467365	0.103852	0.0462494	0.0973233	0.0477997	0.0539424	0.0832888	0.108884	0.153019	0.159228	0.211719	0.1035	0.109171	0.222142	0.142914	0.0773907	0.0274743	0.27835	0.0783648	0.0554736	0.0321328	0.292082	0.214473
389	0.47733	0.110161	0.124943	0.249697	0.251161	0.292042	0.476898	0.159164	0.144216	0.073441	0.159173	0.229875	0.106206	0.143044	0.0860653	0.142294	0.19084	0.0799202	0.0888631	0.162449	0.153033	0.0737968	0.114806	0.129083	0.0621288	0.092396	0.0460799	0.126407	0.0448709	0.0789124	0.0237693	0.175324	0.191331	0.0689265	0.108837	0.193143	0.157708	0.0494123	0.0477102	0.194959	0.104564	0.102077	0.0436214	0.113659	0.0470781	0.0400698	0.0627232	0.425969	0.224488
390	0.203905	0.135115	0.130771	0.253226	0.217754	0.389412	0.171189	0.208353	0.128276	0.0932867	0.15834	0.225988	0.226803	0.0471546	0.112357	0.116943	0.295359	0.0718273	0.091649	0.106488	0.198749	0.0938886	0.110859	0.123926	0.138414	0.0922781	0.0315206	0.147365	0.0748697	0.100976	0.0619162	0.207586	0.0612414	0.192405	0.0901194	0.10106	0.129823	0.0665056	0.128192	0.251984	0.112543	0.060343	0.042094	0.160056	0.070976	0.0221093	0.119276	0.356137	0.342369
391	0.463705	0.135061	0.0478874	0.253376	0.267582	0.336501	0.0611699	0.21549	0.0918645	0.0915762	0.111143	0.235438	0.190062	0.299626	0.147582	0.0304971	0.139219	0.0574125	0.115802	0.186781	0.199039	0.0756453	0.0732615	0.074178	0.0404319	0.192166	0.0484656	0.194782	0.092211	0.116184	0.0931914	0.159678	0.267875	0.121063	0.0882464	0.206754	0.170451	0.11917	0.132046	0.222284	0.219067	0.0981253	0.0745223	0.148645	0.0665699	0.0533413	0.1043	0.378518	0.218928
392	0.450918	0.0768863	0.0655575	0.208183	0.234198	0.231441	0.146582	0.214893	0.162267	0.0346071	0.129286	0.20858	0.142008	0.12691	0.0982974	0.0357402	0.12473	0.0575569	0.0711376	0.205862	0.16164	0.0753812	0.0584326	0.144208	0.119135	0.138814	0.0653311	0.211331	0.0701336	0.11831	0.0297975	0.0823959	0.115031	0.143158	0.102796	0.136875	0.143734	0.0802387	0.0883965	0.139875	0.102477	0.0149246	0.0477871	0.260213	0.0609544	0.0269972	0.126723	0.257768	0.361506
393	0.32068	0.122418	0.163159	0.224758	0.151956	0.341266	0.153967	0.206055	0.19067	0.159789	0.0649591	0.162921	0.249648	0.328863	0.187114	0.0870932	0.164983	0.0462959	0.0537852	0.213671	0.122947	0.0863363	0.0820864	0.0745704	0.194828	0.0830664	0.0497765	0.194782	0.079179	0.0870403	0.0343175	0.188186	0.202522	0.097288	0.105346	0.195229	0.151199	0.164968	0.138932	0.15764	0.109244	0.173207	0.0808141	0.30789	0.0737284	0.0544723	0.0857365	0.438656	0.234606
394	0.307893	0.0936142	0.138899	0.210099	0.217944	0.371272	0.137193	0.13206	0.233275	0.0740837	0.160504	0.193968	0.306929	0.16397	0.108783	0.17427	0.132114	0.0218851	0.0148224	0.157856	0.0906868	0.0736102	0.0388719	0.0639229	0.149392	0.102282	0.063317	0.109141	0.0381952	0.0893297	0.0474862	0.15428	0.0530652	0.158416	0.119775	0.19586	0.13928	0.123756	0.108827	0.146916	0.0873173	0.159527	0.0658373	0.220349	0.0595644	0.039342	0.0603842	0.266125	0.195354
395	0.252162	0.10178	0.13537	0.195108	0.135847	0.186915	0.333199	0.19091	0.322761	0.0466032	0.113738	0.101695	0.1552	0.0772824	0.0957512	0.0723865	0.238521	0.0287019	0.0719474	0.0673124	0.154811	0.0596108	0.0946001	0.0208867	0.119553	0.0546469	0.0645628	0.225729	0.0790272	0.0932291	0.0486304	0.12871	0.152687	0.182677	0.128639	0.083866	0.116471	0.0906342	0.0747194	0.0767433	0.129221	0.106058	0.0327805	0.246	0.104729	0.0358216	0.10384	0.211939	0.309407
396	0.110069	0.105918	0.0864106	0.206167	0.333008	0.193777	0.234265	0.152888	0.207954	0.130102	0.150702	0.155798	0.0736811	0.022286	0.11314	0.17348	0.177693	0.0408838	0.0757834	0.206886	0.152563	0.0562505	0.0677992	0.115419	0.158727	0.0968211	0.0565889	0.093324	0.0851199	0.0963503	0.0424937	0.0626447	0.0565258	0.182179	0.103265	0.156256	0.120755	0.0990924	0.0754407	0.263956	0.0596603	0.0593952	0.0255958	0.151279	0.0049189	0.0309928	0.0535176	0.271071	0.135951
397	0.307666	0.131017	0.191333	0.206167	0.21803	0.230859	0.226042	0.23926	0.167426	0.112834	0.232101	0.272398	0.162334	0.0838744	0.109021	0.0895651	0.222606	0.0498569	0.0271069	0.227482	0.123172	0.0904111	0.0811636	0.0902272	0.191011	0.0627331	0.024481	0.222188	0.0593447	0.141312	0.0568302	0.0998272	0.0836468	0.19677	0.0991822	0.149098	0.151658	0.0964673	0.0394926	0.104579	0.0521897	0.124021	0.0716287	0.200434	0.0799023	0.0426224	0.0565382	0.383049	0.226298
398	0.129543	0.13096	0.0726391	0.194911	0.398584	0.230859	0.299663	0.186455	0.222434	0.109234	0.152084	0.211764	0.167154	0.305099	0.0665695	0.111247	0.220172	0.0387845	0.0241853	0.126486	0.232858	0.118712	0.12564	0.070554	0.163664	0.0566954	0.0563334	0.123852	0.0606425	0.101641	0.0663091	0.105633	0.122059	0.151913	0.163141	0.168868	0.170352	0.107196	0.096554	0.333142	0.149191	0.112634	0.0847626	0.335452	0.0452207	0.0265033	0.043226	0.424564	0.218346
399	0.33235	0.11011	0.142272	0.244399	0.315976	0.208743	0.152524	0.126007	0.167879	0.0814342	0.239666	0.269726	0.302261	0.175337	0.0937469	0.131487	0.104579	0.102035	0.109115	0.237686	0.148479	0.10102	0.115154	0.0787031	0.0923609	0.146927	0.034247	0.120844	0.0493319	0.0952427	0.0646065	0.158725	0.121927	0.0440628	0.148968	0.115051	0.159066	0.0416403	0.114044	0.172289	0.01578	0.0381204	0.0500277	0.242103	0.0613274	0.0711506	0.152014	0.108524	0.240604
400	0.383186	0.189267	0.194625	0.176152	0.300433	0.171637	0.215354	0.184894	0.281686	0.0154236	0.124986	0.183265	0.144811	0.103588	0.125694	0.0966761	0.125796	0.0166172	0.0445651	0.156597	0.0746906	0.104621	0.0693811	0.0957384	0.193527	0.0874171	0.0460547	0.118197	0.0601873	0.0477946	0.0462277	0.109247	0.175505	0.205233	0.140596	0.171671	0.136354	0.0260642	0.0900282	0.163335	0.104211	0.111969	0.0376766	0.232973	0.0547307	0.0436015	0.0487257	0.338857	0.244631
401	0.281696	0.110273	0.0992026	0.320611	0.300008	0.275071	0.294703	0.148999	0.16019	0.170761	0.246309	0.460858	0.205654	0.135672	0.110294	0.193859	0.310888	0.0573465	0.152939	0.23653	0.109442	0.0858059	0.0944615	0.0878043	0.174718	0.164072	0.0660675	0.221737	0.131981	0.0914652	0.0693452	0.227791	0.114212	0.240851	0.068436	0.207332	0.21487	0.0943414	0.0893451	0.18884	0.168053	0.149601	0.0627534	0.251432	0.0218477	0.0560223	0.0372682	0.278119	0.206985
402	0.345514	0.0726535	0.0832163	0.214309	0.267006	0.134782	0.137541	0.183461	0.0816264	0.23643	0.233695	0.174382	0.272361	0.0785425	0.0891583	0.031525	0.237293	0.0277566	0.078172	0.183883	0.0950503	0.0805526	0.0921519	0.115947	0.131392	0.0971133	0.04145	0.110212	0.0433913	0.0865317	0.0686344	0.117536	0.0687716	0.186285	0.132591	0.275032	0.177265	0.0874881	0.0712286	0.18289	0.0934394	0.13079	0.076638	0.187561	0.122652	0.037262	0.0758289	0.259229	0.297406
403	0.448161	0.0393918	0.0554738	0.256019	0.333357	0.134857	0.215698	0.278935	0.183625	0.118864	0.165956	0.299903	0.166786	0.166088	0.0828299	0.171123	0.16837	0.0363685	0.109871	0.0871966	0.104667	0.0825934	0.099262	0.059282	0.126597	0.103779	0.0064267	0.0994681	0.068458	0.0961308	0.0126054	0.0610389	0.113319	0.161569	0.10318	0.180362	0.140792	0.0228596	0.0817369	0.251816	0.0878902	0.114629	0.0638141	0.217884	0.0730327	0.0313761	0.0276133	0.303973	0.289493
404	0.078671	0.126662	0.107236	0.229258	0.316157	0.127323	0.26789	0.172383	0.270299	0.179884	0.195737	0.337425	0.102425	0.219786	0.131383	0.111587	0.169476	0.0678711	0.0182006	0.239321	0.0986501	0.154207	0.0882342	0.0809161	0.034516	0.112434	0.00874665	0.180414	0.0519371	0.0786083	0.052653	0.12452	0.156847	0.118501	0.0739489	0.116274	0.1107	0.132294	0.0744322	0.159497	0.142936	0.107842	0.0551825	0.232324	0.0261045	0.0271418	0.0549177	0.282095	0.170416
405	0.306518	0.118476	0.135018	0.263584	0.382541	0.223288	0.253417	0.182668	0.254901	0.117762	0.0991843	0.308878	0.105363	0.24051	0.140943	0.0943102	0.136003	0.0555869	0.0389712	0.203864	0.0774307	0.118154	0.0950848	0.0406293	0.051867	0.166695	0.0545828	0.150987	0.0710726	0.0878637	0.0524162	0.188664	0.205938	0.12624	0.117121	0.195609	0.159893	0.0782073	0.122336	0.175581	0.1279	0.201129	0.0717713	0.241292	0.0413987	0.0777508	0.0759176	0.278647	0.140569
406	0.179403	0.0919611	0.165961	0.229717	0.283178	0.0463233	0.208334	0.148369	0.10282	0.102269	0.135314	0.218813	0.200745	0.174117	0.108463	0.105318	0.132392	0.0758312	0.0706236	0.250458	0.172605	0.0321449	0.0864201	0.0701094	0.084724	0.17874	0.0361073	0.0320037	0.0507483	0.0701672	0.0257286	0.187527	0.113319	0.138396	0.0848502	0.174873	0.129383	0.124248	0.064091	0.213362	0.0889443	0.144079	0.063199	0.144265	0.105083	0.0528875	0.0742404	0.216741	0.322469
407	0.319665	0.101577	0.124508	0.214408	0.217425	0.252756	0.208505	0.282512	0.225176	0.127947	0.151859	0.221995	0.131712	0.220575	0.150538	0.051308	0.226457	0.0552819	0.0187118	0.159043	0.079568	0.0634249	0.0278027	0.0750964	0.137643	0.210387	0.0261602	0.162477	0.089466	0.107137	0.052653	0.155173	0.0417781	0.163707	0.0381083	0.246891	0.109378	0.0414443	0.0713036	0.146079	0.103395	0.080509	0.0602382	0.167963	0.0866528	0.0638447	0.0515762	0.157694	0.221003
408	0.294345	0.0609037	0.16259	0.214901	0.398712	0.215783	0.0755492	0.126379	0.210645	0.110115	0.301369	0.241903	0.313123	0.137616	0.0937469	0.125194	0.280348	0.0325384	0.0495484	0.0976749	0.050174	0.108774	0.1194	0.0658968	0.126772	0.0797207	0.0309368	0.176955	0.0266001	0.0915759	0.0635797	0.137102	0.13921	0.145619	0.12539	0.106683	0.119468	0.0864782	0.0963613	0.108729	0.137334	0.25792	0.0652116	0.252234	0.0489355	0.0163592	0.0520481	0.276216	0.263357
409	0.256358	0.0729352	0.148886	0.230152	0.217635	0.134481	0.199926	0.369437	0.312604	0.100391	0.151021	0.304751	0.304994	0.197429	0.0543493	0.157005	0.198818	0.0503972	0.0796405	0.198626	0.138578	0.0877735	0.0591295	0.0750438	0.169949	0.0973466	0.0579592	0.130349	0.0428918	0.130803	0.0746935	0.137764	0.0816963	0.129768	0.0551689	0.114424	0.0948163	0.022551	0.0691175	0.149164	0.0883587	0.112187	0.0506663	0.18392	0.0722202	0.0547234	0.0779732	0.385682	0.194303
410	0.408965	0.105706	0.0827417	0.161701	0.381903	0.223282	0.240365	0.178279	0.144514	0.0751388	0.238354	0.195104	0.152768	0.211844	0.104561	0.0752717	0.261662	0.0580851	0.0307316	0.119878	0.100391	0.0936968	0.0637306	0.0873303	0.101851	0.0695681	0.0421224	0.129551	0.0775381	0.100378	0.0216724	0.156448	0.160654	0.279165	0.0762245	0.181416	0.127115	0.105437	0.114081	0.119462	0.17207	0.091892	0.0318514	0.229278	0.0553229	0.0510657	0.0752566	0.309635	0.382706
411	0.307011	0.130246	0.0689439	0.222754	0.152104	0.223184	0.292506	0.271021	0.132324	0.103568	0.172424	0.212254	0.181589	0.168908	0.146039	0.120921	0.182392	0.0535529	0.115065	0.140554	0.210735	0.0788206	0.178844	0.0784925	0.0719913	0.0686554	0.0327996	0.159032	0.0650403	0.120136	0.00818321	0.176176	0.125347	0.117543	0.130317	0.0975911	0.143491	0.152788	0.107402	0.149248	0.100612	0.113069	0.0642946	0.233812	0.084028	0.0653604	0.0686149	0.347395	0.256863
412	0.459448	0.101803	0.102486	0.196865	0.299704	0.156525	0.318948	0.221832	0.214072	0.102293	0.150859	0.384881	0.0709692	0.131779	0.110451	0.104852	0.3086	0.0232491	0.0884125	0.250717	0.133248	0.0913229	0.1073	0.068589	0.12523	0.135033	0.0548792	0.164358	0.0447334	0.122081	0.0679287	0.13275	0.0953042	0.22755	0.107104	0.187343	0.136805	0.0695688	0.175158	0.223289	0.178306	0.153694	0.0660437	0.24501	0.102813	0.0502734	0.106191	0.233741	0.420974
413	0.185605	0.0852773	0.156207	0.105418	0.187933	0.295985	0.0114984	0.148555	0.276153	0.168175	0.110774	0.203035	0.0321209	0.149119	0.0750463	0.125009	0.224648	0.0563707	0.0890684	0.188553	0.0440982	0.120867	0.0541305	0.0316763	0.191045	0.125988	0.0319955	0.252996	0.112479	0.075436	0.0615816	0.123071	0.0899919	0.213092	0.149413	0.220035	0.073227	0.0599164	0.0483099	0.0798327	0.110129	0.130538	0.0869513	0.127683	0.0627502	0.0505984	0.018923	0.203801	0.302352
414	0.416866	0.313944	0.112824	0.0885679	0.380858	0.568815	0.233001	0.138196	0.229415	0.0890254	0.134062	0.21405	0.0903304	0.256642	0.0891745	0.122703	0.229672	0.0470422	0.0871006	0.203984	0.14842	0.0792872	0.0739664	0.0614856	0.204852	0.0422921	0.0264666	0.108287	0.0430483	0.070329	0.0501596	0.201921	0.250224	0.142281	0.0637072	0.157153	0.0929175	0.0256013	0.0736945	0.142264	0.0942624	0.11999	0.0432889	0.179025	0.0649797	0.0487559	0.0500061	0.0217917	0.249602
415	0.473821	0.185813	0.146822	0.088585	0.324185	0.311581	0.250004	0.196356	0.300585	0.160149	0.120186	0.212249	0.101347	0.229107	0.101697	0.0905984	0.129529	0.0497892	0.0668305	0.211539	0.158987	0.111163	0.128179	0.0527074	0.0776913	0.109759	0.0623512	0.199996	0.0472563	0.0890629	0.0721368	0.137512	0.127927	0.157872	0.103646	0.199655	0.0819636	0.0607296	0.0412873	0.130409	0.223945	0.0998882	0.0552931	0.232172	0.0426006	0.0592179	0.053797	0.237107	0.123304
416	0.279937	0.100676	0.162253	0.0720625	0.42667	0.26496	0.19016	0.122263	0.148867	0.0524574	0.158202	0.20325	0.132864	0.11545	0.0816968	0.0988512	0.0490911	0.0326168	0.0892876	0.252025	0.0518862	0.0928933	0.0467081	0.0618732	0.0779934	0.0904142	0.0283712	0.124381	0.0353277	0.0720227	0.0584625	0.166129	0.201153	0.180199	0.0726455	0.187674	0.0777557	0.0912661	0.0745663	0.121428	0.110016	0.125706	0.0455854	0.174384	0.0193937	0.0240801	0.0444283	0.139908	0.232748
417	0.382491	0.143319	0.140521	0.0840436	0.313027	0.358404	0.292892	0.254215	0.264726	0.123686	0.207769	0.170058	0.187228	0.15529	0.0739376	0.156838	0.174765	0.0602713	0.0646543	0.261165	0.122667	0.151286	0.104708	0.0581307	0.0962509	0.11174	0.00758034	0.25538	0.0599976	0.101945	0.0436599	0.115362	0.117508	0.213806	0.144071	0.292974	0.0373468	0.0962661	0.0877523	0.0956974	0.126486	0.098536	0.051061	0.149244	0.0592978	0.0419085	0.044777	0.125042	0.212591
418	0.291593	0.116375	0.0974586	0.0802141	0.2333	0.124592	0.12213	0.113345	0.145998	0.0519331	0.0799388	0.154419	0.0925381	0.215606	0.0850875	0.0802578	0.10808	0.0281219	0.0493117	0.135043	0.100521	0.076194	0.0206833	0.0812802	0.122716	0.157942	0.0293868	0.133521	0.0579078	0.0462578	0.0647821	0.149106	0.180611	0.10295	0.0945462	0.178302	0	0.0931962	0.00566242	0.074679	0.128458	0.144069	0.026267	0.175131	0.0354637	0.0908726	0.0480977	0.224534	0.389046
419	0.131806	0.139671	0.140565	0.117692	0.358688	0.30383	0.232159	0.0931248	0.319554	0.197615	0.181712	0.244268	0.206986	0.135009	0.0504505	0.0905295	0.229206	0.0293542	0.0521339	0.110078	0.17302	0.0852491	0.0890089	0.0524427	0.0920426	0.177285	0.0605549	0.153754	0.0573782	0.140083	0.0505824	0.139196	0.155205	0.15271	0.0888319	0.15154	0.0569827	0.0669652	0.0816927	0.160918	0.0273183	0.0691322	0.0400446	0.171095	0.0911841	0.0451902	0.0681555	0.241891	0.131908
420	0.451254	0.120122	0.128302	0.0799396	0.347089	0.303929	0.128622	0.121599	0.191764	0.0641146	0.129614	0.332468	0.182142	0.154178	0.101852	0.191515	0.123672	0.0423733	0.0781055	0.130913	0.157742	0.113471	0.0886218	0.0367959	0.0558595	0.178684	0.0559181	0.260824	0.0525394	0.148559	0.0538351	0.18181	0.158721	0.191602	0.114498	0.170048	0.00658458	0.00385386	0.0590261	0.144442	0.0981813	0.0678527	0.0664155	0.0888066	0.0502488	0.0555159	0.0550704	0.182864	0.180981
421	0.428674	0.108474	0.0910513	0.0380316	0.335637	0.280571	0.129284	0.0823574	0.268175	0.129973	0.174702	0.237924	0.178873	0.252324	0.116654	0.178602	0.231952	0.0610019	0.0814632	0.174492	0.0761027	0.0920641	0.0995923	0.0348207	0.129027	0.141146	0.0502352	0.173506	0.0654181	0.10342	0.0635322	0.0964344	0.136726	0.167903	0.128324	0.156191	0.045361	0.0819792	0.0604284	0.122768	0.132919	0.110587	0.041039	0.193782	0.102707	0.0487672	0.019119	0.27874	0.214672
422	0.31402	0.0852773	0.180899	0.0890233	0.16503	0.257547	0.310345	0.165446	0.247187	0.0990751	0.113464	0.289394	0.259398	0.258948	0.0842756	0.153103	0.107909	0.0883755	0.0590206	0.228731	0.169227	0.129095	0.00696107	0.0931667	0.215638	0.0750982	0.0949572	0.280769	0.0896788	0.108276	0.0779616	0.156987	0.288981	0.181017	0.161912	0.195315	0.0159104	0.108634	0.0409644	0.145927	0.168628	0.117645	0.0482828	0.205157	0.0461363	0.0672852	0.0823124	0.275683	0.0461458
423	0.245853	0.108424	0.174825	0.148058	0.233405	0.179101	0.212751	0.395945	0.456497	0.191469	0.27403	0.312577	0.385766	0.453128	0.144352	0.0848545	0.223551	0.124312	0.0845369	0.382351	0.321446	0.151219	0.110785	0.120603	0.244123	0.279362	0.116886	0.343372	0.0563902	0.189535	0.0959961	0.255044	0.178886	0.254194	0.310055	0.407414	0.0525785	0.137201	0.0766873	0.34681	0.232859	0.187817	0.119375	0.343335	0.12674	0.112753	0.391894	0.140136	0.157116
424	0.31402	0.116223	0.0601333	0.00854111	0.267469	0.272957	0.444676	0.24423	0.336222	0.16044	0.268717	0.188962	0.281044	0.307348	0.187154	0.218953	0.302801	0.0783229	0.102861	0.253523	0.370287	0.134357	0.135255	0.140263	0.226452	0.18288	0.0695716	0.293218	0.114985	0.118914	0.116736	0.300897	0.245232	0.364496	0.307136	0.362428	0.0564764	0.104802	0.0767217	0.161195	0.191504	0.116279	0.0759105	0.176532	0.146234	0.0781449	0.196157	0.106194	0.149145
425	0.222982	0.123972	0.12529	0.0845198	0.210212	0.256841	0.30779	0.178367	0.324594	0.145779	0.193058	0.408248	0.296534	0.382581	0.131269	0.154586	0.278467	0.0609315	0.0794734	0.326433	0.153944	0.149828	0.122441	0.0588369	0.238639	0.146872	0.0954429	0.249423	0.10825	0.162267	0.0770652	0.217298	0.211026	0.224587	0.184757	0.286084	0.014937	0.0854165	0.0697963	0.167274	0.220431	0.236659	0.0592197	0.114379	0.0560025	0.0640471	0.176884	0.219584	0.239421
426	0.379121	0.104525	0.162202	0.0632933	0.346888	0.202667	0.202759	0.147356	0.119457	0.057167	0.187652	0.152878	0.272261	0.0949653	0.0904687	0.182472	0.153313	0.0435272	0.0498159	0.0647822	0.096484	0.103725	0.0694444	0.0865133	0.114525	0.083251	0.0626053	0.128985	0.0759842	0.0922436	0.0279787	0.0299546	0.187412	0.103172	0.0874199	0.127632	0.00907699	0.053459	0.0670331	0.0900277	0.13101	0.0899427	0.0532874	0.11061	0.0437653	0.0344277	0.0644795	0.298856	0.219617
427	0.186337	0.0812798	0.0962419	0.0928351	0.176227	0.413131	0.11919	0.110874	0.190047	0.115823	0.118731	0.249604	0.207355	0.176275	0.0570748	0.104656	0.270416	0.0326074	0.0845084	0.134868	0.167813	0.0837978	0.0226492	0.0775437	0.137795	0.0845329	0.0723119	0.21313	0.0787759	0.113741	0.0760912	0.138934	0.155413	0.176867	0.127313	0.149728	0.0208952	0.0223389	0.0381473	0.143526	0.0876528	0.11257	0.0382841	0.210972	0.0447246	0.0302701	0.0722968	0.328893	0.242077
428	0.322049	0.0773662	0.152472	0.021235	0.232876	0.304171	0.278514	0.146697	0.133166	0.0978544	0.132107	0.113951	0.0546241	0.275698	0.064401	0.0901798	0.314018	0.0287756	0.0712757	0.159314	0.0580436	0.117318	0.0849487	0.0583334	0.136462	0.0587797	0.0564268	0.256423	0.0854185	0.140342	0.0375622	0.093308	0.165223	0.150328	0.164345	0.156799	0.0131954	0.124143	0.0676097	0.0705856	0.203026	0.08273	0.0635613	0.172806	0.0455594	0.0599371	0.0479086	0.164286	0.0207461
429	0.333199	0.158747	0.153013	0.122616	0.267072	0.319477	0.194948	0.223401	0.288346	0.123896	0.116667	0.220112	0.2364	0.103942	0.0708175	0.0776906	0.125453	0.0459432	0.0615962	0.290197	0.257864	0.0973231	0.0747207	0.0518291	0.273881	0.229081	0.053784	0.287316	0.0714836	0.0529421	0.0695426	0.17603	0.205636	0.114198	0.206347	0.19402	0.0242475	0.112343	0.0786082	0.0326493	0.147226	0.111464	0.0723409	0.17932	0.064667	0.0594449	0.0426812	0.256451	0.308371
430	0.36724	0.0814647	0.143877	0.0716786	0.165513	0.265101	0.26865	0.199613	0.195718	0.129758	0.218386	0.428082	0.318818	0.235725	0.11669	0.130404	0.157101	0.0495531	0.0775961	0.292593	0.169358	0.126597	0.0926425	0.0560827	0.232744	0.17763	0.0615144	0.188226	0.128878	0.112075	0.0658118	0.122694	0.247927	0.127863	0.187188	0.173481	0.0415591	0.208247	0.063031	0.129856	0.206317	0.162444	0.0693663	0.257055	0.0661331	0.0991835	0.101732	0.120054	0.273754
431	0.413162	0.0851142	0.103612	0.0973394	0.187674	0.163695	0.410992	0.339321	0.43921	0.136187	0.347144	0.552894	0.411612	0.400357	0.166762	0.197167	0.401851	0.109757	0.103469	0.373167	0.240862	0.198375	0.126488	0.103424	0.282311	0.168307	0.12606	0.431048	0.196132	0.194713	0.113668	0.192005	0.235632	0.306359	0.248771	0.379806	0.0424539	0.149841	0.122144	0.191421	0.232427	0.228571	0.0891586	0.294784	0.0723716	0.0910965	0.127377	0.0862121	0.336308
432	0.268277	0.100759	0.109827	0.101059	0.244711	0.296015	0.308894	0.297614	0.455403	0.187426	0.229282	0.34991	0.174977	0.380929	0.160626	0.167251	0.273862	0.0804443	0.140978	0.362216	0.424532	0.0910753	0.145559	0.0948257	0.350187	0.290733	0.098325	0.292821	0.110191	0.178482	0.113746	0.216385	0.219305	0.312059	0.429675	0.438768	0.0526112	0.174609	0.07485	0.313419	0.273273	0.233542	0.0862969	0.167865	0.162942	0.086377	0.100623	0.23944	0.278082
433	0.33393	0.112367	0.156101	0.0633619	0.32416	0.194609	0.184394	0.197807	0.383055	0.109389	0.226251	0.19102	0.239757	0.181092	0.0980264	0.124438	0.135087	0.0330103	0.0879194	0.176718	0.22676	0.0884717	0.0862199	0.0626412	0.10078	0.177203	0.0879041	0.309382	0.11751	0.0808402	0.079126	0.111806	0.09021	0.285745	0.161588	0.180935	0.0379972	0.0501741	0.0791057	0.099008	0.181244	0.180535	0.0408494	0.166713	0.0513633	0.0784611	0.0499246	0.266069	0.128995
434	0.201944	0.100722	0.121969	0.0377311	0.347054	0.288061	0.245022	0.211413	0.194001	0.0763378	0.137343	0.132086	0.15383	0.269022	0.0890137	0.113383	0.180708	0.0449476	0.0930573	0.169187	0.131934	0.096343	0.0247716	0.0514333	0.120472	0.141183	0.0650419	0.189298	0.0727404	0.0992869	0.0700462	0.0409288	0.122956	0.109068	0.163659	0.212061	0.022986	0.044726	0.0411489	0.0927449	0.162502	0.0935696	0.0629961	0.13548	0.0551852	0.0650687	0.0662403	0.245702	0.312214
435	0.201815	0.170247	0.156011	0.101711	0.255914	0.186754	0.0709029	0.153438	0.170573	0.159058	0.22131	0.115823	0.237853	0.213436	0.0804973	0.104913	0.159724	0.00460937	0.0389684	0.100826	0.150693	0.120205	0.0669934	0.0933475	0.0241032	0.101523	0.0697704	0.256805	0.059849	0.0961615	0.0516125	0.161517	0.123018	0.204333	0.15745	0.19088	0.0460463	0.0287384	0.00207002	0.0208674	0.121764	0.103166	0.0436944	0.163614	0.0686902	0.0406152	0.0484499	0.427722	0.326808
436	0.336273	0.0697326	0.180814	0.109483	0.221866	0.155741	0.123472	0.131502	0.145027	0.137019	0.123403	0.127713	0.163903	0.154361	0.15705	0.126288	0.190909	0.0363717	0.0950401	0.193665	0.0657811	0.123637	0.0736753	0.0375532	0.113308	0.0960058	0.0555009	0.239895	0.0680043	0.104419	0.0542604	0.0992641	0.147059	0.208517	0.108264	0.17798	0.0425346	0.0831447	0.0700826	0.0862256	0.111005	0.134957	0.0508295	0.198151	0.0600888	0.0758901	0.0471886	0.19205	0.37838
437	0.157264	0.120065	0.128217	0.0253099	0.290113	0.225829	0.272942	0.0631686	0.224644	0.0763601	0.197252	0.191557	0.158654	0.173396	0.0726421	0.148382	0.14317	0.010636	0.0288618	0.0852919	0.107713	0.0528776	0.0466447	0.051973	0.112607	0.16866	0.0586581	0.137086	0.150652	0.106867	0.0456177	0.0959761	0.069932	0.163259	0.0991372	0.205657	0.0994017	0.0662999	0.210932	0.112675	0.0829267	0.106182	0.0601562	0.20446	0.0493573	0.0545471	0.0541596	0.403316	0.342794
438	0.302844	0.0851274	0.159114	0.0337638	0.381252	0.179101	0.139701	0.166292	0.256172	0.0912571	0.0657812	0.258103	0.143516	0.166414	0.371498	0.0868415	0.355843	0.0307056	0.067004	0.191671	0.107056	0.0755267	0.0900794	0.283443	0.168269	0.188299	0.0408726	0.398245	0.515787	0.0495563	0.0149505	0.126479	0.0927077	0.282224	0.0810672	0.112232	0.446383	0.440849	0.444746	0.257294	0.0561497	0.085229	0.030049	0.0361457	0.310189	0.0590271	0	0.396787	0.31547
439	0.212986	0.0619361	0.159153	0.0547188	0.222123	0.296217	0.451885	0.182049	0.26982	0.0792888	0.0976586	0.277477	0.360757	0.258206	0.46538	0.289786	0.384533	0.25743	0.42241	0.38439	0.174914	0.103444	0.34572	0.465134	0.330911	0.0719217	0.057329	0.553713	0.992329	0.05433	0.169971	0.127132	0.106661	0.168808	0.306528	0.283872	0.51812	0.617359	0.582112	0.450257	0.154861	0.380189	0.0515209	0.240744	0.613848	0.0466318	0.0849037	0.20172	0.321195
440	0.257252	0.151053	0.146734	0.135145	0.335576	0.210217	0.583921	0.390785	0.187376	0.102226	0.12412	0.266327	0.197863	0.129816	0.628318	0.484232	0.351614	0.475697	0.86151	0.669208	0.0792894	0.0805877	0.723749	0.529151	0.293658	0.131593	0.0122025	0.462744	0.913863	0.0762918	0.136536	0.544799	0.249188	0.129958	0.590934	0.328388	0.55739	0.702125	0.546727	0.467193	0.139511	0.25804	0.682825	0.690717	0.806326	0.0719941	0.381685	0.350278	0.238873
441	0.280414	0.0620879	0.177739	0.0969013	0.403645	0.101059	0.535078	0.359151	0.181249	0.117144	0.204714	0.32041	0.258718	0.204127	0.60145	0.533772	0.266356	0.640108	0.873947	0.781657	0.184262	0.0964212	0.689044	0.576684	0.428507	0.0799412	0.054439	0.481054	0.743076	0.0793638	0.504837	0.777642	0.215721	0.143256	0.684305	0.479564	0.545716	0.743016	0.583279	0.643288	0.225833	0.404076	0.820836	0.935063	0.781616	0.400666	0.553583	0.451318	0.279544
442	0.448139	0.100722	0.205494	0.0924694	0.460413	0.163592	0.589323	0.287427	0.320733	0.10987	0.123122	0.279399	0.279365	0.154068	0.571789	0.33567	0.317297	0.670326	0.876478	0.637206	0.107313	0.0833988	0.658286	0.463058	0.389408	0.180572	0.0237022	0.531546	0.857418	0.129794	0.596802	0.585884	0.1355	0.146291	0.65351	0.644341	0.622723	0.560935	0.463633	0.437786	0.214135	0.335356	0.758059	0.820268	0.699083	0.463389	0.584306	0.383213	0.378966
443	0.302448	0.104521	0.115833	0.0677391	0.38061	0.296119	0.359345	0.278152	0.212673	0.121505	0.257811	0.379315	0.10326	0.263461	0.435358	0.379329	0.340472	0.699529	0.753741	0.761149	0.0784777	0.0862774	0.78992	0.43895	0.422248	0.108235	0.0426353	0.525226	0.879984	0.0908374	0.633349	0.675979	0.102044	0.203687	0.67756	0.661081	0.713465	0.594688	0.525237	0.480126	0.16956	0.417881	0.758129	0.95684	0.644647	0.442309	0.604643	0.236123	0.30258
444	0.280308	0.112268	0.208692	0.0719531	0.301105	0.210019	0.367756	0.375103	0.214219	0.108214	0.173343	0.405026	0.271196	0.147238	0.487154	0.439319	0.529705	0.712799	0.791956	0.648048	0.144576	0.0759711	0.763126	0.370385	0.393619	0.0871223	0.0613118	0.593781	0.826004	0.100456	0.627291	0.921513	0.216401	0.154759	0.551054	0.539459	0.674195	0.571485	0.391146	0.519708	0.252543	0.335591	0.716428	0.956373	0.699944	0.447721	0.605615	0.410297	0.29646
445	0.347586	0.0735824	0.159047	0.0502321	0.403352	0.108811	0.423921	0.175877	0.160185	0.090312	0.175862	0.332432	0.199822	0.193091	0.400769	0.313987	0.212573	0.604788	0.619935	0.41607	0.243998	0.0801225	0.749393	0.394512	0.334305	0.11	0.0607842	0.581229	0.836622	0.130003	0.464082	0.417807	0.230859	0.13135	0.704292	0.374297	0.613125	0.507296	0.442355	0.35399	0.158954	0.311156	0.603769	0.773092	0.604675	0.373278	0.511491	0.255229	0.226608
446	0.3023	0.0737827	0.146585	0.0845364	0.346725	0.311622	0.400083	0.378964	0.262641	0.0597887	0.139451	0.257765	0.24571	0.056798	0.474425	0.275494	0.318925	0.600623	0.666019	0.515354	0.483627	0.064758	0.700664	0.347767	0.32087	0.17341	0.0282826	0.320619	0.569572	0.114836	0.417606	0.416183	0.198324	0.213885	0.509299	0.464983	0.676686	0.44507	0.352265	0.302788	0.105959	0.293067	0.498825	0.880141	0.547321	0.256101	0.551852	0.372874	0.2122
447	0.257593	0.135509	0.081751	0.0508887	0.323695	0.202333	0.397406	0.306671	0.201857	0.0642138	0.220934	0.302591	0.15383	0.170768	0.310069	0.269339	0.236214	0.52117	0.59444	0.456235	0.363308	0.0755583	0.604567	0.293977	0.488394	0.0836868	0.0521476	0.335596	0.441537	0.130679	0.354777	0.534343	0.262673	0.163754	0.449344	0.34027	0.664932	0.449361	0.28556	0.429745	0.152045	0.276118	0.417571	0.878901	0.432641	0.159927	0.420649	0.151488	0.343808
448	0.112326	0.092826	0.165094	0.105765	0.403352	0.202454	0.433002	0.262282	0.21452	0.132663	0.0831187	0.344986	0.292329	0.259386	0.386013	0.257849	0.180816	0.521086	0.57913	0.613211	0.36073	0.0845612	0.687133	0.216455	0.310389	0.174879	0.0481644	0.396782	0.54935	0.0508245	0.256307	0.553277	0.210709	0.162992	0.376812	0.41823	0.705033	0.421423	0.249851	0.332822	0.0712239	0.240593	0.40565	0.672117	0.429022	0.151022	0.379719	0.290307	0.272491
449	0.112477	0.0968078	0.0851336	0.0675202	0.33543	0.140138	0.426244	0.210591	0.0781307	0.0199413	0.185984	0.263202	0.288513	0.153326	0.296392	0.229018	0.337892	0.470868	0.350619	0.412278	0.390943	0.0704222	0.579251	0.250215	0.310153	0.108107	0.0712802	0.411224	0.367911	0.148528	0.227014	0.346826	0.230737	0.128214	0.428228	0.241824	0.739848	0.350162	0.225362	0.274268	0.134483	0.193633	0.289064	0.653791	0.404224	0.116993	0.345872	0.290422	0.141024
450	0.347015	0.092761	0.134132	0.0801976	0.346871	0.264774	0.178431	0.368039	0.299273	0.15997	0.196326	0.233251	0.159096	0.213211	0.318017	0.242658	0.202651	0.410551	0.37149	0.325141	0.381053	0.0896445	0.551474	0.242083	0.277696	0.114871	0.0781614	0.385302	0.265783	0.116732	0.182173	0.30879	0.23187	0.134057	0.374114	0.29642	0.736031	0.386286	0.24065	0.316457	0.151739	0.181894	0.308682	0.647026	0.381613	0.0999028	0.30802	0.347322	0.249568
451	0.392016	0.100758	0.146706	0.0468064	0.221449	0.311988	0.34204	0.249544	0.157093	0.0803311	0.194848	0.36845	0.13937	0.164712	0.336718	0.217054	0.197531	0.390158	0.399439	0.476172	0.368264	0.0759236	0.488539	0.262548	0.315653	0.146774	0.0548569	0.233034	0.378174	0.115572	0.191484	0.327936	0.338922	0.151762	0.332459	0.308606	0.795694	0.307611	0.207273	0.25588	0.0847912	0.135884	0.274727	0.701956	0.324385	0.138611	0.300866	0.333126	0.179439
452	0.324726	0.0774652	0.186912	0.110086	0.301252	0.210209	0.36108	0.157094	0.162825	0.0806892	0.152787	0.186442	0.273009	0.0204791	0.190242	0.0805228	0.169826	0.327291	0.276538	0.402909	0.207321	0.0645224	0.362765	0.139272	0.174967	0.106399	0.0261222	0.215552	0.223599	0.129488	0.141941	0.166564	0.277458	0.168867	0.273121	0.292233	0.639939	0.173867	0.173321	0.257904	0.098387	0.144609	0.239666	0.377754	0.208781	0.0512081	0.247554	0.296699	0.296838
453	0.403391	0.0776347	0.109574	0.0933534	0.244625	0.178696	0.285509	0.302898	0.0891606	0.115404	0.0973846	0.305949	0.203622	0.152857	0.214268	0.214843	0.248542	0.308754	0.315673	0.396065	0.251286	0.0997422	0.387249	0.126356	0.193164	0.0707474	0.0475478	0.243399	0.261321	0.150057	0.116843	0.263785	0.195793	0.15713	0.257674	0.233594	0.678762	0.258584	0.173392	0.237873	0.0968708	0.142937	0.219938	0.601391	0.307774	0.0864914	0.17412	0.428369	0.116903
454	0.459096	0.0890259	0.174414	0.11016	0.38061	0.272524	0.302703	0.246017	0.190378	0.063958	0.08684	0.18605	0.19218	0.210272	0.249433	0.134763	0.193682	0.345018	0.320681	0.413468	0.191535	0.100632	0.332715	0.173282	0.197597	0.132852	0.0546539	0.256118	0.201306	0.137391	0.1082	0.209461	0.249638	0.230934	0.203679	0.326775	0.661045	0.315417	0.124525	0.272543	0.139247	0.127582	0.190159	0.553771	0.236103	0.0546776	0.208916	0.14015	0.270865
455	0.190623	0.150988	0.109613	0.0843042	0.335576	0.327192	0.200419	0.230267	0.222895	0.155709	0.23806	0.278641	0.248125	0.237395	0.216706	0.204798	0.121712	0.31034	0.304813	0.389714	0.295018	0.0401812	0.384642	0.146782	0.205132	0.201337	0.0586732	0.274973	0.330125	0.23937	0.104113	0.149261	0.206597	0.181901	0.199597	0.235516	0.619779	0.285035	0.158973	0.196698	0.23112	0.0967163	0.135936	0.447153	0.208569	0.0769286	0.180312	0.156825	0.321657
456	0.369849	0.10047	0.174654	0.139992	0.244185	0.249373	0.502223	0.196432	0.301934	0.134922	0.206461	0.230068	0.294183	0.308372	0.178073	0.0948347	0.180224	0.272385	0.32423	0.274632	0.255434	0.0557745	0.395333	0.114185	0.180315	0.101192	0.0663747	0.222251	0.182482	0.185923	0.10105	0.107944	0.198631	0.179477	0.155591	0.283203	0.571183	0.20409	0.132458	0.298074	0.0653962	0.20007	0.195748	0.393085	0.246875	0.0499858	0.220414	0.193788	0.252924
457	0.458606	0.158535	0.177571	0.0380353	0.358166	0.186648	0.16791	0.283273	0.198281	0.121845	0.239578	0.237062	0.160285	0.138603	0.160022	0.109142	0.356973	0.246503	0.211559	0.230128	0.252627	0.070971	0.327401	0.123828	0.16403	0.20619	0.0339431	0.305115	0.22268	0.177338	0.118955	0.0414546	0.280163	0.148909	0.133044	0.275318	0.589355	0.23668	0.159738	0.248535	0.174589	0.182294	0.132938	0.426263	0.196277	0.0782011	0.175955	0.119356	0.0931869
458	0.391922	0.104517	0.159204	0.101833	0.210594	0.22561	0.272547	0.224704	0.239292	0.117872	0.223911	0.292366	0.209834	0.166262	0.161841	0.0729376	0.262823	0.288017	0.25694	0.176333	0.142066	0.0740988	0.226106	0.14829	0.273039	0.167634	0.0558539	0.186862	0.278712	0.186279	0.0736195	0.150025	0.172635	0.198168	0.222466	0.283445	0.527082	0.162867	0.0926406	0.174995	0.154634	0.120028	0.102488	0.437453	0.205726	0.0832305	0.150405	0.231604	0.305721
459	0.376948	0.100721	0.137203	0.148773	0.210446	0.241618	0.157154	0.241598	0.190377	0.0810761	0.193665	0.107077	0.151171	0.101719	0.162535	0.190035	0.0891066	0.232893	0.183539	0.355218	0.103059	0.0275323	0.205135	0.0962255	0.147349	0.0772953	0.0382652	0.172278	0.203352	0.148437	0.0890996	0.160758	0.220911	0.137775	0.113927	0.25775	0.510746	0.190747	0.131809	0.137368	0.139481	0.12746	0.137668	0.308227	0.201063	0.105176	0.136272	0.297759	0.216314
460	0.376652	0.0349609	0.131064	0.0635418	0.403645	0.218062	0.222721	0.249824	0.352783	0.0697034	0.206929	0.187077	0.11306	0.119829	0.192308	0.141717	0.168137	0.259894	0.184337	0.30617	0.179466	0.0940267	0.282072	0.0853769	0.22653	0.310888	0.0510088	0.188369	0.1406	0.174578	0.0944325	0.132347	0.265586	0.203739	0.15397	0.19056	0.504865	0.188902	0.130037	0.265799	0.157921	0.142893	0.140755	0.36737	0.201007	0.0689176	0.0810037	0.269464	0.372326
461	0.521322	0.120007	0.10031	0.114211	0.323842	0.202355	0.282086	0.197833	0.202818	0.155896	0.165364	0.283406	0.15582	0.0645252	0.131152	0.200813	0.173308	0.246893	0.175765	0.202629	0.101088	0.0621472	0.229438	0.102893	0.212352	0.197873	0.0600635	0.224637	0.272845	0.109744	0.0820059	0.202503	0.21072	0.248001	0.192177	0.280664	0.573922	0.234617	0.126246	0.135939	0.137113	0.17313	0.178578	0.398584	0.200607	0.105541	0.121277	0.177213	0.365045
462	0.357653	0.0735207	0.133344	0.0548449	0.289957	0.233731	0.186693	0.138744	0.286166	0.134803	0.160193	0.198353	0.338388	0.243276	0.134573	0.18217	0.0839799	0.143014	0.142037	0.327814	0.0602337	0.0880871	0.25514	0.115829	0.0777695	0.100318	0.0547217	0.226983	0.131847	0.164459	0.0876279	0.154014	0.192358	0.164218	0.0963264	0.21282	0.520257	0.175832	0.0875559	0.135277	0.0965447	0.144893	0.139146	0.314359	0.257277	0.0702126	0.105025	0.264959	0.249355
463	0.533094	0.174302	0.0745941	0.0924662	0.26722	0.311485	0.253807	0.13016	0.270221	0.0687858	0.136318	0.183802	0.162471	0.112888	0.113375	0.0525479	0.249299	0.156161	0.16506	0.208084	0.126203	0.106972	0.222305	0.0557231	0.178026	0.112073	0.0576343	0.209163	0.105535	0.0956879	0.079603	0.160806	0.185393	0.184095	0.103418	0.19861	0.473842	0.143117	0.0844776	0.229774	0.097257	0.0617584	0.13587	0.390111	0.14719	0.0617876	0.123024	0.217168	0.174125
464	0.378993	0.0850768	0.152548	0.0884132	0.232889	0.179101	0.265362	0.152163	0.118924	0.105848	0.172937	0.23941	0.253692	0.166414	0.166302	0.112188	0.232692	0.180569	0.247921	0.189189	0.130095	0.108109	0.272296	0.124893	0.138795	0.136265	0.0578103	0.224943	0.162072	0.0757531	0.0861979	0.176929	0.15215	0.164269	0.149433	0.196873	0.428972	0.228342	0.10558	0.141299	0.158756	0.156484	0.0847699	0.327759	0.155339	0.0646698	0.136619	0.302058	0.234844
465	0.466261	0.139382	0.128018	0.0970176	0.244477	0.264872	0.255491	0.205281	0.215321	0.140802	0.0917621	0.219416	0.225464	0.0363761	0.152953	0.124018	0.192938	0.138368	0.228494	0.158126	0.119193	0.0422843	0.201821	0.114307	0.16911	0.288358	0.0607218	0.202285	0.15996	0.100619	0.0622589	0.271644	0.23408	0.210601	0.0776286	0.194351	0.441383	0.143845	0.125455	0.200714	0.0642851	0.187069	0.0768951	0.407762	0.190741	0.0487798	0.0821684	0.174284	0.286781
466	0.466687	0.170155	0.125141	0.0799953	0.210594	0.225911	0.198781	0.19327	0.207556	0.0791705	0.122584	0.062879	0.141291	0.199179	0.184455	0.120577	0.252122	0.201719	0.197839	0.354229	0.177304	0.0714406	0.330863	0.0848576	0.1757	0.144197	0.0507231	0.230042	0.114834	0.0825873	0.0717983	0.0831615	0.217942	0.219823	0.218697	0.155662	0.417869	0.194523	0.0407397	0.239617	0.0898687	0.0737606	0.0839357	0.334473	0.165082	0.0436128	0.0928098	0.342784	0.257134
467	0.411435	0.100665	0.143564	0.101858	0.244185	0.280377	0.353763	0.138884	0.204151	0.0913278	0.179673	0.191455	0.204799	0.0772251	0.186642	0.171066	0.155301	0.16329	0.22404	0.246431	0.143506	0.0868337	0.198088	0.0813302	0.239282	0.169582	0.0552144	0.181902	0.142619	0.0643969	0.104643	0.0825558	0.178101	0.235678	0.183678	0.299788	0.407748	0.162261	0.0899658	0.124584	0.110262	0.112158	0.0883111	0.285277	0.139079	0.0863512	0.131763	0.292775	0.229143
468	0.356814	0.0890219	0.10957	0.0379129	0.392497	0.155617	0.318572	0.222414	0.145306	0.0830392	0.258353	0.140125	0.217438	0.113528	0.117634	0.133992	0.215443	0.168308	0.110253	0.240067	0.0789964	0.0703859	0.18696	0.0844917	0.277294	0.194051	0.05617	0.163893	0.121759	0.110692	0.0804336	0.11524	0.214944	0.156916	0.15344	0.120897	0.381723	0.142021	0.0930856	0.143956	0.063003	0.126132	0.12172	0.249071	0.148807	0.0833145	0.092559	0.310047	0.191489
469	0.543812	0.0890067	0.0698705	0.105913	0.278662	0.31155	0.146645	0.154603	0.354672	0.111284	0.139792	0.153722	0.261547	0.161926	0.116258	0.0801651	0.122071	0.153097	0.148805	0.317889	0.169949	0.136018	0.15756	0.110724	0.224104	0.0628202	0.0558413	0.230833	0.108218	0.0542734	0.0378715	0.163833	0.234072	0.133071	0.140785	0.198591	0.425752	0.160974	0.0967167	0.185546	0.0833477	0.105072	0.113134	0.391635	0.131223	0.0471433	0.130363	0.121273	0.205742
470	0.345741	0.150801	0.134255	0.0804885	0.335177	0.288395	0.168765	0.177926	0.272117	0.118826	0.0886262	0.199614	0.215957	0.0969492	0.120684	0.242959	0.183367	0.204711	0.104364	0.230786	0.105842	0.108043	0.240406	0.0377169	0.114859	0.0855174	0.0539958	0.200082	0.132093	0.11139	0.0765538	0.0857443	0.141295	0.198933	0.121504	0.212051	0.434744	0.128322	0.102537	0.151034	0.210415	0.0626177	0.0881678	0.241109	0.159976	0.0911956	0.0670075	0.348465	0.111837
471	0.302183	0.0774212	0.0851638	0.0848171	0.278278	0.179002	0.293664	0.111761	0.0927908	0.0500051	0.192635	0.209698	0.157498	0.133325	0.137776	0.0970258	0.242558	0.201815	0.101206	0.179843	0.136332	0.0949089	0.109677	0.0571033	0.162726	0.234865	0.0583937	0.123134	0.117123	0.120979	0.0477515	0.152562	0.151939	0.158809	0.0939077	0.198305	0.343931	0.124333	0.103481	0.248554	0.0592361	0.0989815	0.0812562	0.367911	0.0862468	0.05184	0.064741	0.229666	0.157876
472	0.390296	0.0763382	0.161635	0.0763637	0.312067	0.249055	0.286357	0.187473	0.242881	0.149942	0.160232	0.0371726	0.131704	0.12464	0.105915	0.158485	0.210579	0.12897	0.184085	0.279607	0.15338	0.0769499	0.195156	0.0935758	0.13957	0.202062	0.0378245	0.25319	0.115719	0.0481408	0.0675479	0.170886	0.213161	0.163934	0.168244	0.169709	0.322283	0.106996	0.0561903	0.194843	0.11069	0.189987	0.0758559	0.377208	0.161176	0.0163906	0.0911934	0.342566	0.0469061
473	0.269586	0.122505	0.118645	0.0634324	0.244497	0.288308	0.221568	0.251774	0.284922	0.147667	0.213269	0.296955	0.234023	0.199143	0.141861	0.113878	0.126088	0.201219	0.0868528	0.271235	0.111139	0.0995296	0.169669	0.0906643	0.176058	0.126141	0.0290576	0.218442	0.177957	0.0406687	0.0802691	0.141568	0.162413	0.115902	0.0684704	0.230298	0.315136	0.12341	0.110669	0.206649	0.121688	0.20287	0.119664	0.274668	0.161991	0.0395695	0.116308	0.232465	0.26385
474	0.323637	0.104375	0.115771	0.0888519	0.24406	0.18675	0.183761	0.270963	0.189978	0.0896534	0.218516	0.134065	0.160452	0.18771	0.119387	0.170132	0.118497	0.189478	0.123611	0.366576	0.0973533	0.0602655	0.177695	0.113521	0.143159	0.0715448	0.0223852	0.0976714	0.120999	0.0520006	0.0684324	0.189765	0.152397	0.142632	0.129011	0.188389	0.308591	0.0808491	0.0863701	0.231543	0	0.125265	0.0734667	0.241732	0.109381	0.0226221	0.0910277	0.344098	0.13399
475	0.532453	0.11577	0.161766	0.0894029	0.414223	0.20235	0.189439	0.203418	0.200912	0.115914	0.106498	0.219159	0.157831	0.135389	0.0894757	0.168503	0.232715	0.183791	0.159715	0.240695	0.123534	0.0624524	0.14732	0.0748841	0.213203	0.125986	0.0472253	0.170594	0.114975	0.0848155	0.0881138	0.212771	0.223223	0.17714	0.168801	0.220808	0.274298	0.196998	0.0952891	0.197865	0.186072	0.165168	0.0938824	0.410955	0.11768	0.0496395	0.0806689	0.251514	0.154658
476	0.181498	0.0927786	0.121755	0.0680897	0.334877	0.147498	0.178268	0.217427	0.132349	0.0936803	0.211306	0.149656	0.144885	0.179228	0.128196	0.13348	0.141811	0.112408	0.124217	0.180374	0.14028	0.0552669	0.185239	0.113717	0.122533	0.183824	0.0498806	0.168144	0.124567	0.123442	0.0406266	0.130927	0.284711	0.164579	0.100001	0.159139	0.256706	0.174309	0.0457949	0.145851	0.0961649	0.173063	0.0843193	0.230588	0.151758	0.0800053	0.0980216	0.218413	0.0509416
477	0.357122	0.130903	0.127973	0.0551602	0.33112	0.202251	0.30247	0.172978	0.326153	0.153123	0.186697	0.227113	0.110404	0.1647	0.142359	0.085032	0.147737	0.135655	0.153733	0.181705	0.105634	0.11487	0.231288	0.0801328	0.107006	0.17312	0.0473376	0.246771	0.114016	0.0972046	0.0463881	0.17532	0.163869	0.217805	0.12219	0.188746	0.256993	0.0897483	0.0742112	0.15098	0.156805	0.147596	0.037992	0.238041	0.173138	0.0578564	0.0809059	0.269977	0
478	0.280087	0.130805	0.140097	0.109967	0.342292	0.272605	0.196496	0.165979	0.222332	0.0740709	0.201141	0.209807	0.190818	0.150405	0.11313	0.115096	0.114449	0.14586	0.133495	0.156573	0.0739437	0.0884435	0.137252	0.0595016	0.160397	0.164591	0.0561085	0.210456	0.151104	0.130894	0.0455496	0.0655934	0.201277	0.0959568	0.120329	0.237867	0.298446	0.182769	0.0821811	0.128101	0.134675	0.105138	0.077869	0.275162	0.113489	0.0449891	0.0574351	0.234216	0.168868
479	0.323917	0.103979	0.112528	0.0340662	0.300717	0.319409	0.258972	0.13141	0.160111	0.0689457	0.102415	0.16921	0.088227	0.0584851	0.201443	0.140659	0.152136	0.140598	0.15342	0.171137	0.12414	0.0534136	0.163822	0.097295	0.137479	0.138763	0.016365	0.176559	0.0582192	0.0901089	0.0426809	0.11833	0.244799	0.119885	0.10462	0.243221	0.290278	0.0514084	0.0610955	0.188445	0.0368845	0.0662099	0.0987301	0.306462	0.0596474	0.0449376	0.0873855	0.336853	0.160725
480	0.357537	0.0853614	0.112644	0.106187	0.201356	0.264857	0.214893	0.145582	0.316031	0.0792217	0.107127	0.145059	0.355354	0.1733	0.111234	0.0598576	0.11916	0.145249	0.114141	0.222053	0.217083	0.0789376	0.140906	0.0550429	0.180681	0.10451	0.0420731	0.209261	0.083639	0.11685	0.058875	0.224359	0.183554	0.215225	0.174764	0.167284	0.247035	0.138962	0.0744849	0.0737452	0.133114	0.148896	0.106455	0.218312	0.167322	0.0272775	0.0662006	0.163987	0.304021
481	0.334417	0.0737651	0.0665294	0.13526	0.32215	0.202453	0.112758	0.191119	0.195532	0.149901	0.170524	0.204886	0.126128	0.0481596	0.0928893	0.0852969	0.0704803	0.0796331	0.200543	0.136026	0.170116	0.0898194	0.192189	0.119325	0	0.0552468	0.0478135	0.184098	0.132107	0.157636	0.0865299	0.0899792	0.0380665	0.198972	0.057132	0.19769	0.3076	0.123615	0.0364017	0.0844141	0.164524	0.106975	0.0597561	0.232973	0.103488	0.0452442	0.116654	0.178218	0.182267
482	0.466635	0.0775973	0.0942116	0.105803	0.46537	0.171047	0.226968	0.191201	0.297746	0.132233	0.218061	0.156388	0.343531	0.18743	0.0711545	0.0858189	0.244357	0.146258	0.163948	0.172329	0.0949422	0.0968983	0.205249	0.0605782	0.12571	0.156258	0.0559014	0.248199	0.086677	0.0696043	0.0323327	0.121915	0.2967	0.197927	0.135452	0.206966	0.18766	0.115605	0.0906139	0.153976	0.175649	0.117911	0.0880185	0.325573	0.130138	0.0752222	0.0738279	0.232115	0.188669
483	0.159085	0.0927298	0.0880755	0.148158	0.3221	0.366109	0.108237	0.158357	0.303303	0.141643	0.102046	0.315529	0.194747	0.14829	0.0910887	0.0976113	0.162162	0.0984818	0.0907883	0.15012	0.0825098	0.131676	0.149714	0.0694287	0.095099	0.101195	0.0483027	0.228215	0.113843	0.121708	0.0363676	0.156801	0.11278	0.110876	0.107844	0.174119	0.196815	0.117378	0.0710414	0.121123	0.0883144	0.157238	0.0758721	0.351908	0.134033	0.0569719	0.0720107	0.207428	0.272244
484	0.313281	0.134742	0.14031	0.126658	0.333051	0.280155	0.228037	0.260334	0.300099	0.0784575	0.186363	0.242855	0.224923	0.161146	0.140127	0.0966363	0.20516	0.0944765	0.133562	0.131688	0.153443	0.108023	0.18372	0.0860425	0.109553	0.0548315	0.0649892	0.152908	0.0423337	0.135324	0.065401	0.165942	0.215549	0.133049	0.157334	0.260988	0.252195	0.105115	0.0706791	0.144179	0.179573	0.190165	0.0868206	0.218585	0.0723105	0.0750483	0.0424192	0.330681	0.101294
485	0.257817	0.0965259	0.151587	0.114222	0.376896	0.257005	0.147442	0.35507	0.157043	0.0773801	0.239419	0.336037	0.0611474	0.117376	0.117368	0.208531	0.178108	0.105749	0.145977	0.281862	0.135629	0.0816597	0.202357	0.102321	0.111789	0.0108294	0.0372559	0.273758	0.0593289	0.0685835	0.0335529	0.0846856	0.154811	0.157475	0.10421	0.2674	0.245194	0.0833379	0.0730803	0.245193	0.0822461	0.0977936	0.0699482	0.241729	0.126789	0.0440728	0.0943293	0.257964	0.208285
486	0.356977	0.0814449	0.163556	0.143829	0.432369	0.241504	0.329929	0.167139	0.222468	0.0597376	0.196418	0.159835	0.192058	0.223377	0.129605	0.106802	0.211423	0.153847	0.135857	0.121734	0.113228	0.0600536	0.179323	0.0828459	0.103583	0.176829	0.0792756	0.161879	0.107364	0.0842794	0.0668903	0.160282	0.230198	0.210097	0.0908373	0.140599	0.205919	0.119481	0.0673977	0.180938	0.174092	0.0973892	0.0984344	0.155878	0.0720008	0.0779552	0.0771766	0.193845	0.141493
487	0.367904	0.1119	0.075016	0.0297372	0.409953	0.335112	0.225592	0.101695	0.254615	0.157654	0.167752	0.188862	0.2019	0.194763	0.103022	0.124773	0.166599	0.143095	0.150275	0.186557	0.103287	0.130207	0.144546	0.07828	0.168661	0.101487	0.0646046	0.124241	0.130411	0.070473	0.0730161	0.212818	0.186201	0.234982	0.090334	0.18324	0.252781	0.0620989	0.0314789	0.206222	0.127975	0.152492	0.0808976	0.141426	0.154353	0.0515328	0.0545777	0.238762	0.218459
488	0.203062	0.168931	0.11176	0.139352	0.344542	0.2411	0.270163	0.0451503	0.173048	0.0499156	0.176934	0.296064	0.137067	0.0803753	0.087153	0.121541	0.198489	0.103909	0.14717	0.313696	0.0445425	0.0809557	0.120302	0.0664373	0.0903054	0.107453	0.071086	0.176098	0.0931775	0.0861924	0.0637639	0.150447	0.225695	0.120383	0.133871	0.191642	0.239755	0.0767301	0.0575863	0.0737206	0.129547	0.115079	0.0590997	0.285523	0.0780589	0.0857146	0.105783	0.153604	0.259536
489	0.247038	0.10414	0.160397	0.0969579	0.278428	0.178898	0.323522	0.0924977	0.170488	0.130696	0.0821715	0.345828	0.302475	0.153444	0.077791	0.181683	0.157892	0.131763	0.151815	0.196776	0.13634	0.0655644	0.126639	0.105301	0.160649	0.150023	0.0363264	0.135839	0.107847	0.113563	0.0184179	0.104775	0.227217	0.0957674	0.135184	0.167936	0.218655	0.0845982	0.0986644	0.200442	0.139685	0.0931336	0.070681	0.224917	0.104257	0.0625931	0.0724321	0.234142	0.181315
490	0.422794	0.0583944	0.0810994	0.127289	0.25672	0.303405	0.240498	0.207245	0.158293	0.117972	0.226067	0.343338	0.371106	0.322882	0.18598	0.244227	0.187813	0.135658	0.135035	0.19494	0.220901	0.0672264	0.251713	0.085852	0.171208	0.0740675	0.115242	0.165441	0.112782	0.156218	0.138182	0.130717	0.215399	0.159459	0.203682	0.182171	0.218106	0.158557	0.102885	0.208607	0.215325	0.175808	0.0876762	0.207089	0.119428	0.0933241	0.121234	0.0833331	0.209223
491	0.345624	0.100439	0.117607	0.122537	0.322268	0.108844	0.255593	0.198863	0.175577	0.185599	0.305911	0.249454	0.267915	0.0993236	0.188432	0.104123	0.222859	0.133602	0.115167	0.351992	0.185476	0.157413	0.165907	0.0919369	0.1862	0.178352	0.108059	0.325188	0.135847	0.119211	0.104354	0.23641	0.218272	0.232	0.320644	0.26403	0.291862	0.163862	0.120215	0.28807	0.089894	0.163467	0.0751757	0.265179	0.158044	0.0752003	0.0901857	0.23154	0.260358
492	0.477842	0.10039	0.108679	0.0890138	0.157515	0.249356	0.250535	0.217588	0.406304	0.212941	0.224581	0.240593	0.256481	0.17444	0.164846	0.155732	0.165571	0.108941	0.186948	0.312968	0.226333	0.109361	0.147915	0.107639	0.254006	0.0951751	0.0842958	0.279454	0.111441	0.135768	0.0762738	0.174409	0.274201	0.22699	0.243202	0.333613	0.276606	0.156739	0.0960247	0.278172	0.260049	0.119562	0.0856693	0.279867	0.144001	0.06661	0.134429	0.171769	0.0987784
493	0.401098	0.1309	0.118663	0.0554162	0.465426	0.280254	0.301471	0.230812	0.175503	0.139399	0.290284	0.15144	0.198778	0.135955	0.10122	0.159965	0.231482	0.131657	0.13775	0.370007	0.195806	0.0974265	0.129233	0.113567	0.0947456	0.125945	0.0710673	0.260062	0.12871	0.106003	0.038385	0.100223	0.183568	0.23646	0.338577	0.336867	0.258105	0.14233	0.0606938	0.1524	0.0098099	0.112706	0.0777795	0.15981	0.170377	0.0395959	0.0835692	0.220482	0.353288
494	0.324208	0.0966207	0.0760594	0.118418	0.201382	0.109046	0.227784	0.155292	0.215382	0.0952879	0.147549	0.134987	0.111378	0.107827	0.183803	0.146123	0.147127	0.137349	0.0786598	0.208602	0.0775315	0.105186	0.137847	0.0800082	0.165982	0.102082	0.0361795	0.192011	0.0711232	0.135268	0.0499291	0.164706	0.091284	0.201545	0.0931447	0.130688	0.225894	0.128809	0.0781561	0.132374	0.0427311	0.0277831	0.100102	0.139851	0.156272	0.0941425	0.101605	0.348917	0.202544
495	0.356405	0.0928907	0.136137	0.0759816	0.256296	0.155852	0.289199	0.109048	0.160479	0.0898152	0.122141	0.0978432	0.133129	0.265781	0.11409	0.208356	0.165364	0.127712	0.115749	0.152384	0.157593	0.0697486	0.101834	0.0672925	0.120001	0.0667762	0.0250445	0.168428	0.139316	0.0639957	0.0498476	0.0699384	0.11313	0.282139	0.109761	0.230619	0.246164	0.114089	0.0384345	0.0748511	0.0634779	0.141848	0.0679813	0.121154	0.11546	0.061586	0.0706691	0.107127	0.104434
496	0.313281	0.0929395	0.0944941	0.0976707	0.289211	0.405263	0.243411	0.195757	0.173934	0.0973354	0.135635	0.158314	0.134155	0.135769	0.171659	0.176923	0.050784	0.115661	0.119137	0.135137	0.105404	0.100445	0.0883979	0.0747085	0.148148	0.12682	0.0379194	0.0980323	0.0673609	0.0616388	0.0439847	0.119133	0.208858	0.15177	0.0770537	0.172179	0.199914	0.10881	0.0793648	0.24934	0.126928	0.0680012	0.0823348	0.173295	0.0863491	0.0779003	0.100344	0.197031	0.284321
497	0.236393	0.0966207	0.106283	0.1054	0.344401	0.194503	0.216896	0.19736	0.121857	0.175743	0.261497	0.149602	0.129657	0.00579019	0.13032	0.116475	0.134792	0.103983	0.0890458	0.280246	0.072121	0.0952487	0.132081	0.0920926	0.145387	0.135316	0.0622938	0.15622	0.130477	0.077133	0.0686723	0.205065	0.132414	0.197365	0.0990577	0.168448	0.266316	0.101227	0.0655903	0.117733	0.180667	0.0660235	0.0507627	0.100711	0.093543	0.0496778	0.074958	0.17494	0.151965
498	0.258102	0.100488	0.167439	0.0891809	0.333476	0.170948	0.128995	0.0557271	0.109139	0.157662	0.127557	0.142684	0.159165	0.0946581	0.0722178	0.0653603	0.142793	0.10745	0.111053	0.231192	0.145585	0.0998173	0.117103	0.0751976	0.158845	0.122703	0.047424	0.147233	0.0890398	0.072453	0.0563841	0.0789427	0.188764	0.138246	0.175904	0.198699	0.254428	0.0727155	0.0290279	0.116228	0.0737753	0.105229	0.0973576	0.255491	0.085911	0.0403186	0.0425841	0.208917	0.226884
499	0.203196	0.127013	0.0578695	0.0553308	0.300561	0.1944	0.155757	0.189553	0.161151	0.120897	0.0972831	0.197888	0.0763321	0.140019	0.163106	0.211473	0.116549	0.10664	0.0888202	0.0442197	0.157666	0.083182	0.137908	0.0811884	0.0971303	0.164533	0.0338532	0.206	0.0938023	0.0709097	0.0360711	0.136292	0.12777	0.23791	0.161368	0.127625	0.23382	0.105081	0.123493	0.150129	0.0760481	0.0749707	0.115241	0.271498	0.126942	0.0308847	0.0757026	0.286299	0.352989
500	0.313001	0.126867	0.0671396	0.0806363	0.256437	0.18675	0.304333	0.201582	0.186382	0.146032	0.212223	0.274416	0.24498	0.102901	0.198261	0.0813441	0.139603	0.0920461	0.14465	0.176002	0.0966256	0.0806804	0.0880392	0.067124	0.0743166	0.178527	0.0274012	0.123784	0.0536981	0.103709	0.0586348	0.150556	0.200959	0.150745	0.142844	0.215617	0.329196	0.177097	0.0842282	0.12803	0.0938002	0.196552	0.05041	0.267307	0.123919	0.0629938	0.0829883	0.28412	0.338742
501	0.225441	0.0967084	0.057828	0.0845784	0.388388	0.139849	0.179132	0.116434	0.19869	0.118156	0.19242	0.111581	0.149665	0.172403	0.141051	0.137637	0.13883	0.112273	0.081494	0.221133	0.140401	0.0723087	0.110477	0.0687379	0.191814	0.221996	0.055541	0.19916	0.137752	0.117289	0.0534369	0.136166	0.289019	0.180922	0.0476638	0.141253	0.222469	0.139405	0.0954394	0.124552	0.219165	0.116055	0.0699746	0.182453	0.077957	0.0513297	0.0918849	0.0182429	0.119461
502	0.3676	0.0584626	0.152143	0.0886327	0.300419	0.225402	0.14558	0.211423	0.172893	0.0790235	0.130064	0.177912	0.0563451	0.099183	0.0766264	0.119649	0.0701888	0.0870733	0.123455	0.124991	0.113204	0.0955915	0.115192	0.0649142	0.0510416	0.219293	0.0623914	0.208236	0.10866	0.112529	0.0410891	0.19081	0.15508	0.108687	0.144103	0.205697	0.26125	0.0654642	0.0600608	0.227159	0.144507	0.0630442	0.0877969	0.174661	0.0983782	0.0571802	0.053705	0.376416	0.198225
503	0.48857	0.0700033	0.0363723	0.143698	0.168044	0.280555	0.147257	0.19018	0.23723	0.116379	0.153297	0.2553	0.236939	0.115137	0.0792	0.19529	0.124431	0.113906	0.142556	0.273563	0.173662	0.0751836	0.167098	0.0316169	0.0942223	0.120394	0.0748403	0.200833	0.100692	0.133361	0.0467257	0.155305	0.198431	0.0988614	0.0976165	0.107475	0.243832	0.109247	0.0697226	0.120832	0.102483	0.118408	0.0534593	0.167414	0.0885369	0.0625005	0.085533	0.215465	0.243711
504	0.301226	0.0622442	0.127859	0.106051	0.255865	0.264753	0.163947	0.178544	0.118595	0.154917	0.135355	0.318224	0.195051	0.24926	0.164852	0.0892869	0.213832	0.0909668	0.121924	0.1533	0.0425805	0.0752136	0.139488	0.0638383	0.121528	0.1842	0.0443825	0.158835	0.0721934	0.125762	0.0239722	0.0747949	0.0946993	0.14239	0.0829269	0.155333	0.212209	0.0826532	0.0412055	0.110825	0.117515	0.149564	0.0672926	0.121753	0.0885693	0.0469624	0.113401	0.144867	0.173749
505	0.290583	0.111748	0.136898	0.122469	0.31106	0.132097	0.208764	0.18561	0.142677	0.0972015	0.0961904	0.240562	0.147914	0.169872	0.146106	0.144247	0.214995	0.0978417	0.124837	0.0591207	0.0768351	0.0587221	0.105017	0.033808	0.186721	0.163543	0.0601327	0.176236	0.0825026	0.0896212	0.0466037	0.157796	0.19283	0.137856	0.118164	0.161605	0.20536	0.11308	0.0775923	0.0914565	0.149088	0.0866349	0.04169	0.117959	0.102935	0.0948986	0.125774	0.133708	0.169436
506	0.379084	0.111748	0.0850997	0.0463279	0.311343	0.0776456	0.230511	0.187681	0.20398	0.0833046	0.198133	0.186197	0.181439	0.125786	0.130676	0.0968562	0.0979745	0.116006	0.11172	0.21355	0.0860327	0.0625378	0.12609	0.0862733	0.151158	0.141168	0.0394568	0.15365	0.0733632	0.0976225	0.0416978	0.0728552	0.219237	0.150364	0.0994736	0.110717	0.183697	0.136865	0.101417	0.0976915	0.145083	0.137593	0.0517975	0.169048	0.0837723	0.0369151	0.0625584	0.102046	0.152086
507	0.312565	0.0472654	0.0305111	0.0763099	0.398887	0.241504	0.235285	0.124447	0.190395	0.0721877	0.200654	0.132266	0.217854	0.151936	0.09863	0.109829	0.115826	0.114484	0.0801797	0.259359	0.193954	0.109934	0.100719	0.0623253	0.121031	0.117247	0.0448196	0.165224	0.0839564	0.0476733	0.0527909	0.112597	0.234856	0.125577	0.0902545	0.187488	0.183992	0.0743001	0.0280666	0.0776877	0.022684	0.112623	0.0608775	0.2151	0.0985021	0.0638589	0.0507435	0.125812	0.125308
508	0.367745	0.0926928	0.100479	0.0764731	0.289211	0.18675	0.306761	0.127717	0.20692	0.131779	0.159363	0.211621	0.184409	0.188977	0.143272	0.106752	0.250852	0.11884	0.131167	0.289248	0.0307557	0.130033	0.111046	0.0305862	0.209675	0.0991695	0.0605503	0.19818	0.0918372	0.0898794	0.0680544	0.168938	0.134515	0.189473	0.124503	0.176292	0.190516	0.106938	0.0559935	0.186022	0.191469	0.158603	0.06402	0.0761816	0.139142	0.0853249	0.110638	0.443768	0.0799293
509	0.32406	0.107966	0.0668269	0.139005	0.410095	0.256907	0.191141	0.136487	0.224943	0.131922	0.179234	0.0404341	0.237089	0.0710131	0.157073	0.15245	0.131741	0.0771847	0.102374	0.148756	0.112679	0.0697976	0.19268	0.0547216	0.0897065	0.170289	0.0524663	0.11089	0.0608749	0.122524	0.0610693	0.270272	0.167218	0.195107	0.120653	0.211544	0.211229	0.108607	0.0571949	0.0880091	0.0590145	0.121366	0.0879748	0.237075	0.175447	0.0409973	0.0759506	0.357613	0.289156
510	0.367745	0.0584913	0.0913601	0.0296426	0.222948	0.186722	0.100303	0.202541	0.261233	0.165434	0.216029	0.200904	0.0786311	0.134947	0.131335	0.0814845	0.108272	0.0808908	0.137224	0.111922	0.0865515	0.0879255	0.159859	0.0346642	0.070691	0.108594	0.0396771	0.203617	0.083219	0.10163	0.0826494	0.0913825	0.125762	0.160331	0.126923	0.235952	0.210163	0.0979292	0.0674972	0.185001	0.129852	0.0960086	0.0900252	0.132557	0.179306	0.0723865	0.0860734	0.256683	0.107198
511	0.466453	0.0699373	0.129776	0.122975	0.201464	0.22561	0.13445	0.109331	0.163173	0.0868791	0.172822	0.273727	0.16712	0.104473	0.136733	0.0865342	0.119124	0.128579	0.106029	0.250691	0.161597	0.0626532	0.116312	0.061589	0.136441	0.0184823	0.0508792	0.213072	0.0925631	0.0763403	0.0559152	0.147879	0.174219	0.122664	0.207578	0.127601	0.219632	0.122401	0.106937	0.184503	0.111378	0.164435	0.0950407	0.180004	0.121897	0.0572449	0.0738398	0.227481	0.293839
512	0.543459	0.0815307	0.0973795	0.071929	0.245224	0.257122	0.174309	0.106414	0.191361	0.0971017	0.165545	0.1737	0.095828	0.0597816	0.132603	0.197886	0.168357	0.0799321	0.126839	0.224197	0.131297	0.0874217	0.105922	0.0677361	0.225555	0.123863	0.0323108	0.217904	0.155341	0.11206	0.0360143	0.115495	0.226779	0.118222	0.13411	0.177875	0.216237	0.140703	0.0761958	0.0953955	0.0925752	0.086142	0.0547654	0.157767	0.0707944	0.0696466	0.0450893	0.264229	0.183056
513	0.345617	0.0814295	0.106372	0.11821	0.398887	0.101381	0.270854	0.132557	0.270395	0.0516773	0.113677	0.0709863	0.0790918	0.18964	0.144816	0.0439533	0.0949759	0.0847407	0.0913911	0.144478	0.134068	0.0519209	0.101834	0.0684132	0.0706721	0.0602334	0.0457357	0.186805	0.0862839	0.0921408	0.023975	0.0848064	0.185084	0.159653	0.122357	0.252872	0.222765	0.0728344	0.0960199	0.123089	0.0754751	0.0500531	0.0861057	0.103806	0.0785894	0.0332187	0.0891252	0.295432	0.224497
514	0.478083	0.0967572	0.112683	0.0973965	0.278003	0.241213	0.118851	0.212498	0.180204	0.476925	0.145099	0.15923	0.214111	0.337689	0.200617	0.147766	0.103357	0.0837823	0.0676969	0.139307	0.132178	0.0657431	0.13319	0.0364253	0.147281	0.20641	0.0804889	0.23174	0.0963189	0.137142	0.0701222	0.116168	0.122684	0.153054	0.0314589	0.128376	0.184221	0.096197	0.0796101	0.0748335	0.192345	0.098476	0.0914129	0.132109	0.128484	0.0165515	0.0891227	0.252989	0.206843
515	0.268892	0.0509391	0.0420677	0.101395	0.267319	0.178898	0.237243	0.127666	0.119178	0.567895	0.232648	0.213479	0.0806129	0.088894	0.111491	0.134362	0.202151	0.101522	0.092428	0.230949	0.0874256	0.113223	0.149264	0.0406347	0.123102	0.126147	0.0416666	0.273686	0.0859095	0.105975	0.0774501	0.0420462	0.137085	0.115354	0.112144	0.143427	0.135806	0.0841877	0.0931365	0.0912915	0.0870292	0.0974303	0.0727999	0.107792	0.086287	0.0520646	0.0637111	0.337974	0.254933
516	0.247189	0.0435234	0.152526	0.0680934	0.344381	0.139832	0.313982	0.153033	0.222106	0.56057	0.142497	0.103581	0.138205	0.129878	0.114064	0.084004	0.146488	0.0721457	0.137698	0.264397	0.112236	0.143653	0.0889705	0.0339843	0.219932	0.118224	0.0794689	0.225124	0.125119	0.0931764	0.0612339	0.119382	0.107459	0.201116	0.159043	0.185863	0.201553	0.0776818	0.0630116	0.16302	0.219228	0.139632	0.0531571	0.152736	0.0908246	0.013104	0.0902298	0.276644	0.243111
517	0.235985	0.0359096	0.0943058	0.118429	0.289504	0.21786	0.263604	0.239691	0.141088	0.606874	0.285199	0.234617	0.0630857	0.0235305	0.142705	0.167073	0.16443	0.0992631	0.115072	0.23388	0.0937271	0.0713679	0.14946	0.0638038	0.180504	0.110129	0.0251509	0.102155	0.0721081	0.0918562	0.0425149	0.155482	0.191047	0.0541692	0.174463	0.152033	0.15755	0.209499	0.0932135	0.253062	0.122144	0.105703	0.0633638	0.118533	0.0804746	0.0473645	0.108928	0.178759	0.242655
518	0.224927	0.0776611	0.0236103	0.0847455	0.311456	0.272524	0.127959	0.100222	0.239782	0.668173	0.12934	0.284952	0.202891	0.408519	0.0953821	0.187681	0.182464	0.0563348	0.117595	0.238899	0.0683555	0.0773516	0.131248	0.0646113	0.130867	0.0928934	0.0628935	0.260481	0.113676	0.103208	0.0554299	0.166195	0.113508	0.133202	0.126159	0.179163	0.165865	0.139515	0.0430746	0.1907	0.121441	0.127727	0.0798537	0.282378	0.0840061	0.0658786	0.0484343	0.184033	0.248017
519	0.301787	0.0204839	0.0298143	0.109638	0.278574	0.147857	0.159519	0.127522	0.190292	0.466692	0.114198	0.250961	0.149629	0.103281	0.106191	0.166492	0.0968006	0.11624	0.0907684	0.156064	0.0850313	0.0852885	0.101395	0.0844212	0.167597	0.0274376	0.0649788	0.125849	0.0898712	0.0721165	0.0112618	0.134344	0.146588	0.0958259	0.0698904	0.0873627	0.191552	0.122888	0.0648718	0.207768	0.125253	0.173273	0.0493767	0.202841	0.089317	0.0672261	0.0670269	0.110127	0.13259
520	0.258113	0.0471575	0.0972778	0.0719791	0.278433	0.116968	0.301797	0.171615	0.289105	0.5059	0.164162	0.195125	0.189289	0.196185	0.0879974	0.114188	0.120502	0.111204	0.120596	0.205333	0.0587472	0.117831	0.125292	0.0562514	0.217228	0.0444892	0.0234464	0.19867	0.116819	0.0962762	0.0475188	0.0901515	0.239455	0.161353	0.0806009	0.29075	0.191606	0.142829	0.0817653	0.148393	0.118243	0.103311	0.056832	0.0900126	0.1259	0.0445052	0.0791831	0.17236	0.255908
521	0.202944	0.0927298	0.127857	0.101182	0.38844	0.140129	0.1096	0.0906536	0.149549	0.450694	0.186788	0.164301	0.147258	0.133638	0.109415	0.153114	0.213465	0.0706182	0.0953251	0.221671	0.0359861	0.0950136	0.133644	0.050613	0.0984225	0.139573	0.0376345	0.139216	0.0659556	0.0688197	0.0667475	0.257909	0.189305	0.107238	0.110988	0.18266	0.218453	0.112807	0.105825	0.11172	0.124421	0.0851626	0.0970534	0.190929	0.0926711	0.0509575	0.0898922	0.257264	0.144512
522	0.158834	0.127119	0.112764	0.0382301	0.410156	0.248887	0.206195	0.274915	0.100649	0.153327	0.0939712	0.255375	0.269611	0.0281751	0.152893	0.119948	0.164298	0.106986	0.11718	0.233699	0.0759418	0.0835119	0.0574843	0.0334464	0.157013	0.159155	0.0705741	0.195247	0.160084	0.119622	0.050144	0.161222	0.189337	0.171358	0.0341716	0.183396	0.165842	0.160607	0.12264	0.19579	0.14635	0.145059	0.104929	0.209382	0.0789917	0.0858287	0.0609161	0.0634797	0.37086
523	0.203369	0.123288	0.0389526	0.127426	0.421448	0.101158	0.182255	0.213061	0.174437	0.0825884	0.119638	0.267561	0.156011	0.0585163	0.0685198	0.0722381	0.159859	0.104682	0.133163	0.163656	0.102454	0.0579172	0.0695672	0.0322484	0.128112	0.0722473	0.055266	0.157219	0.11133	0.114186	0.0419233	0.0976548	0.177363	0.141741	0.124508	0.236194	0.209798	0.107727	0.0688278	0.0988535	0.0755764	0.101806	0.0297273	0.279546	0.0677322	0.0624423	0.0559518	0.237016	0.118636
524	0.323635	0.157434	0.109631	0.152333	0.135979	0.132175	0.388831	0.139957	0.207023	0.0984308	0.146995	0.205721	0.222971	0.207205	0.119168	0.123902	0.103493	0.0870984	0.138391	0.274722	0.122695	0.0886848	0.106241	0.0486972	0.166228	0.149176	0.0782414	0.117219	0.0683062	0.122834	0.0782643	0.051308	0.185463	0.121781	0.160022	0.220727	0.207282	0.129106	0.115175	0.202847	0.130338	0.105526	0.0410794	0.214594	0.069872	0.0709159	0.0944532	0.181873	0.111318
525	0.367028	0.0852608	0.14024	0.152738	0.355042	0.288361	0.0633924	0.256651	0.12104	0.102778	0.0900504	0.144166	0.172653	0.170501	0.0613699	0.129758	0.093814	0.127071	0.131647	0.0893857	0.167979	0.0844747	0.189523	0.0540519	0.17863	0.198139	0.0352361	0.173582	0.11418	0.0981519	0.046266	0.088606	0.109468	0.125338	0.0545914	0.217389	0.168964	0.0944376	0.0495257	0.202668	0.0937686	0.0737385	0.069632	0.212866	0.114172	0.087746	0.0756948	0.248454	0.102366
526	0.169613	0.0701244	0.102318	0.0975061	0.311627	0.186857	0.172841	0.18692	0.188973	0.123609	0.195372	0.272437	0.159687	0.140739	0.128305	0.181136	0.0691068	0.0714179	0.129596	0.119115	0.123728	0.0768266	0.108606	0.0669022	0.143393	0.132893	0.0671951	0.170181	0.12163	0.0584163	0.0378275	0.157307	0.135898	0.0960765	0.0766722	0.217374	0.235282	0.152777	0.0315578	0.0970666	0.116529	0.181148	0.0947004	0.208696	0.103956	0.0479678	0.127571	0.442051	0.138764
527	0.268892	0.0814779	0.10957	0.0975061	0.44301	0.171551	0.152918	0.124651	0.217563	0.115873	0.181204	0.200823	0.05412	0.304105	0.0534047	0.125521	0.134155	0.1046	0.0899253	0.142025	0.120028	0.0743866	0.135032	0.0562741	0.0960459	0.0764954	0.0301517	0.250193	0.0851999	0.0986489	0.0558064	0.128091	0.155049	0.182891	0.168856	0.280459	0.162983	0.114843	0.043329	0.0352226	0.0931196	0.129435	0.0810508	0.179809	0.0640429	0.024525	0.0488455	0.258539	0.221344
528	0.36788	0.0736836	0.0360257	0.101279	0.20181	0.186754	0.219762	0.119314	0.221917	0.119921	0.193733	0.137351	0.126732	0.0956318	0.130273	0.120823	0.137079	0.0827131	0.137716	0.265101	0.0707666	0.13019	0.0485236	0.0732689	0.0715381	0.160144	0.0447559	0.124682	0.061659	0.085946	0.0502083	0.112304	0.227155	0.122018	0.144377	0.169506	0.177221	0.109272	0.0694668	0.19781	0.115304	0.163435	0.0620268	0.178273	0.0931211	0.0452618	0.120651	0.263695	0.344584
529	0.366894	0.100308	0.137267	0.0716563	0.21231	0.155939	0.0808917	0.149979	0.189068	0.100416	0.163297	0.239433	0.0792309	0.124401	0.13289	0.100735	0.0620835	0.0626321	0.100835	0.274801	0.153427	0.0714722	0.120757	0.0574498	0.119788	0.119733	0.0255207	0.131476	0.115889	0.105093	0.0492983	0.069894	0.119751	0.0761032	0.100345	0.0915726	0.146983	0.120586	0.0445106	0.143944	0.132168	0.0907199	0.0647077	0.131418	0.0596365	0.0374253	0.037086	0.204249	0.237979
530	0.19202	0.100503	0.0635686	0.0883161	0.289636	0.171348	0.184088	0.132399	0.15665	0.078675	0.100017	0.193232	0.0783356	0.147148	0.0843909	0.10167	0.19113	0.0986555	0.0960136	0.186162	0.180597	0.0770163	0.105731	0.0130616	0.15759	0.103882	0.0391731	0.10698	0.139267	0.0669221	0.0454276	0.12496	0.0689979	0.0870423	0.117231	0.155068	0.158124	0.0721562	0.0732659	0.0994258	0.153246	0.0545362	0.0524113	0.134311	0.0800581	0.0640032	0.080434	0.0570163	0.291398
531	0.191875	0.100357	0.0913827	0.126692	0.278853	0.186925	0.203662	0.142228	0.331637	0.0924679	0.162842	0.12628	0.148623	0.142142	0.143431	0.0846531	0.232365	0.11094	0.0841274	0.208594	0.0672412	0.0755125	0.155428	0.0487206	0.18972	0.04492	0.0659225	0.238808	0.0974127	0.0825144	0.0797173	0.119438	0.145557	0.201153	0.0665047	0.0937705	0.229809	0.142512	0.0712026	0.235232	0.11056	0.161354	0.0445211	0.193848	0.0832339	0.0799955	0.0929804	0.296686	0.222024
532	0.323209	0.138573	0.137145	0.0339549	0.289353	0.15591	0.328344	0.248855	0.294123	0.0439719	0.146235	0.167304	0.155077	0.282276	0.102178	0.117892	0.155648	0.0970912	0.124248	0.204559	0.189369	0.108927	0.105085	0.0334194	0.152215	0.167815	0.058751	0.137082	0.088622	0.116512	0.0677826	0.0472331	0.159845	0.0649023	0.229363	0.0873283	0.21683	0.134677	0.0745012	0.225409	0.0988239	0.112792	0.0849191	0.182777	0.0746016	0.0796661	0.10834	0.124686	0.159312
533	0.257968	0.0928407	0.0850809	0.0635029	0.322126	0.1401	0.312559	0.147282	0.190502	0.17019	0.150528	0.130248	0.186236	0.196019	0.114734	0.115854	0.0687994	0.0756317	0.120959	0.159018	0.0567228	0.0985639	0.156647	0.0218113	0.128342	0.161932	0.0771197	0.173663	0.094096	0.108202	0.0596678	0.129361	0.2323	0.212448	0.109378	0.269938	0.146645	0.111916	0.0903515	0.106865	0.114246	0.0937023	0.0561233	0.187506	0.11062	0.0459393	0.106401	0.162469	0.173976
534	0.191836	0.0929413	0.0882525	0.0760929	0.377179	0.20253	0.195177	0.133551	0.280451	0.129452	0.0704699	0.0967268	0.180467	0.04817	0.101193	0.087843	0.127741	0.0518813	0.0733137	0.119143	0.180675	0.0927349	0.0771598	0.0245546	0.112437	0.0390489	0.0319068	0.168713	0.0477148	0.0858507	0.0302515	0.144954	0.226227	0.166834	0.089677	0.0950038	0.170758	0.116216	0.04692	0.126893	0.0726008	0.0494118	0.0384612	0.112918	0.0949317	0.0356909	0.0531845	0.291104	0.179624
535	0.301498	0.0586035	0.143607	0.0803073	0.388388	0.249188	0.229687	0.181394	0.181712	0.0802896	0.199908	0.262183	0.232372	0.0918255	0.0910709	0.192193	0.145792	0.0368749	0.0901165	0.120418	0.0741479	0.0584817	0.150556	0.062752	0.141577	0.106776	0.0725946	0.223506	0.0445042	0.137675	0.058608	0.115097	0.104616	0.171715	0.0931871	0.131287	0.134345	0.0827593	0.0502957	0.135043	0.111052	0.151306	0.065215	0.19543	0.0985941	0.0254174	0.0807426	0.19247	0.145088
536	0.268746	0.119448	0.167931	0.0930579	0.179534	0.17907	0.241538	0.201824	0.144415	0.115125	0.0476622	0.205208	0.112925	0.141863	0.102328	0.0935922	0.124954	0.079611	0.103125	0.176558	0.0738861	0.0765957	0.129623	0.0614829	0.180138	0.124057	0.0576647	0.288501	0.100306	0.11678	0.054488	0.0935567	0.123038	0.0890112	0.0933249	0.190494	0.140718	0.0947805	0.0701981	0.172569	0.109969	0.0919583	0.0735973	0.0908752	0.0524777	0.066518	0.0675845	0.182793	0.149038
537	0.0713286	0.0586409	0.177167	0.0755624	0.267362	0.194577	0.244938	0.139785	0.114253	0.0834581	0.0963393	0.0907792	0.209265	0.133429	0.17377	0.102825	0.102319	0.0843497	0.0890335	0.140814	0.120183	0.113946	0.0655838	0.0627836	0.0899169	0.187572	0.04651	0.164643	0.0999841	0.0654274	0.0532467	0.11578	0.211765	0.0919103	0.128119	0.157211	0.164299	0.085197	0.0558768	0.1815	0.0878269	0.0513421	0.0414896	0.297871	0.0683052	0.056062	0.0802846	0.176151	0.218573
538	0.213796	0.0777139	0.122129	0.0672476	0.32241	0.342795	0.351237	0.130829	0.140346	0.154529	0.104895	0.210983	0.345075	0.149826	0.142302	0.0549323	0.174906	0.0762943	0.059473	0.194051	0.110771	0.0873666	0.195612	0.0860932	0.177041	0.124233	0.0641433	0.233557	0.0906647	0.0920023	0.0414481	0.121861	0.180336	0.151775	0.0786564	0.133661	0.172393	0.0721626	0.110989	0.175462	0.115253	0.147378	0.0789842	0.140601	0.0244022	0.0555785	0.0890693	0.312126	0.0440641
539	0.233023	0.0548285	0.0666574	0.113021	0.23501	0.194502	0.161473	0.213339	0.334746	0.0818147	0.108805	0.220288	0.233411	0.127244	0.115567	0.0645788	0.165208	0.0795194	0.0503608	0.219593	0.0838042	0.0689579	0.0963147	0.0800679	0.177358	0.167986	0.0587031	0.271724	0.0827957	0.0704228	0.0615425	0.178609	0.210803	0.174884	0.120668	0.139162	0.174674	0.106183	0.0677036	0.209512	0.10362	0.0884515	0.0889658	0.121041	0.0582205	0.0668112	0.0949808	0.273091	0.152086
540	0.34523	0.161401	0.108726	0.0496702	0.388246	0.202355	0.191423	0.180796	0.280894	0.104509	0.164756	0.165066	0.166886	0.0935751	0.106479	0.112407	0.185828	0.0936903	0.0724734	0.140709	0.102358	0.0622294	0.0905189	0.0840787	0.167313	0.0899809	0.013888	0.143387	0.0704103	0.0677439	0.0446359	0.0860783	0.135691	0.0592211	0.149331	0.180412	0.161469	0.0484963	0.0404882	0.181314	0.101882	0.11418	0.0841309	0.142736	0.0155936	0.0592099	0.0338209	0.290025	0.179141
541	0.387988	0.0737849	0.0839546	0.0928899	0.355183	0.124431	0.192494	0.214589	0.257005	0.115923	0.0996275	0.282397	0.100887	0.286086	0.127972	0.127014	0.167856	0.0889105	0.0705224	0.185709	0.0918083	0.0437028	0.122698	0.0417734	0.107249	0.0957263	0.0629252	0.231	0.17886	0.150741	0.0495124	0.136095	0.198726	0.161795	0.118543	0.164054	0.177435	0.127588	0.0473872	0.0741384	0.138164	0.147257	0.0680535	0.211957	0.074585	0.0547026	0.0887291	0.424809	0.155816
542	0.21103	0.0661711	0.0447007	0.138953	0.344401	0.272726	0.174825	0.122612	0.252122	0.103598	0.152537	0.183951	0.194946	0.233162	0.156924	0.0999772	0.154205	0.0688759	0.0568203	0.195992	0.155144	0.0603129	0.121077	0.0295464	0.194718	0.0768236	0.0506211	0.232302	0.119823	0.0552586	0.0670653	0.180748	0.138282	0.180189	0.0617812	0.186825	0.156614	0.0976968	0.0792874	0.181625	0.0191798	0.0985329	0.114063	0.17766	0.0367049	0.0677966	0.0659826	0.265728	0.317262
543	0.352724	0.0737342	0.103386	0.0581167	0.322551	0.225511	0.172732	0.336944	0.301217	0.115048	0.154523	0.141392	0.195742	0.254191	0.102427	0.0912475	0.0499056	0.064814	0.0970764	0.340941	0.120874	0.0609011	0.0921483	0.0318004	0.0955495	0.0917884	0.0626819	0.0939497	0.10268	0.0692241	0.0457482	0.0803673	0.103443	0.162846	0.0938786	0.172177	0.152839	0.113206	0.0699695	0.114304	0.189601	0.143011	0.0655713	0.20251	0.0781996	0.0496611	0.0987485	0.21087	0.245269
544	0.355815	0.0964746	0.180716	0.0799248	0.476067	0.202558	0.234316	0.200539	0.193116	0.158851	0.194656	0.236182	0.176256	0.130899	0.109418	0.144767	0.163767	0.0675578	0.159874	0.220779	0.0961429	0.059614	0.147525	0.0468588	0.158432	0.137708	0.0342901	0.118755	0.112822	0.0283467	0.0428086	0.149472	0.166024	0.206524	0.134519	0.19887	0.211863	0.087733	0.0707594	0.238885	0.172214	0.0540686	0.0626129	0.176884	0.0482887	0.0536009	0.104274	0	0.0475668
545	0.24815	0.0434354	0.124987	0.113311	0.256296	0	0.161221	0.202099	0.153831	0.0523231	0.117564	0.130926	0.268258	0.14365	0.153535	0.104055	0.205479	0.0537437	0.119604	0.190632	0.0975502	0.0800825	0.13203	0.0622046	0.159147	0.113625	0.0328097	0.220948	0.0908683	0.117663	0.04792	0.114783	0.132857	0.182899	0.111241	0.289893	0.163395	0.0744158	0.030583	0.168129	0.0845348	0.0938918	0.0715976	0.283435	0.108608	0.0366788	0.0691729	0.29204	0.260587
546	0.145613	0.0318441	0.0878985	0.0923386	0.245224	0.155741	0.19585	0.172203	0.285855	0.0596193	0.130216	0.279506	0.251853	0.195679	0.0832647	0.169207	0.217101	0.052317	0.103889	0.246284	0.121116	0.115576	0.114482	0.0758481	0.140721	0.0525267	0.0683625	0.168709	0.0928284	0.0987699	0.0755388	0.195608	0.172766	0.158476	0.159112	0.17866	0.176808	0.0644871	0.0643301	0.191136	0.103271	0.121736	0.100942	0.173816	0.082801	0.0621392	0.0438332	0.241863	0.274221
547	0.455903	0.144606	0.209181	0.0721441	0.267026	0.191578	0.289427	0.151953	0.196435	0.134863	0.156868	0.203896	0.157661	0.105687	0.0841237	0.0417278	0.169571	0.0495941	0.0874974	0.253886	0.176729	0.0957073	0.0735605	0.0391704	0.0832916	0.145934	0.0157445	0.222698	0.10831	0.0508358	0.027048	0	0.191036	0.124377	0.0455816	0.0778269	0.153696	0.0829788	0.0334864	0.0364338	0.0850508	0.0455353	0.0411244	0.113738	0.0683539	0.0106858	0.0192283	0.1859	0.266911
548	0.43419	0.15101	0.179448	0.085571	0.296402	0.136098	0.254132	0.0158955	0.228266	0.0963843	0.193567	0.168556	0.131204	0.123276	0.0856497	0.065922	0.202924	0.0490452	0.0514742	0.196187	0.111798	0.0280699	0.0744554	0.0504223	0.114293	0.170334	0.0492273	0.0999213	0.0953649	0.0958268	0.0475401	0.105726	0.132153	0.157767	0.036585	0.176363	0.132942	0.0289891	0.0233327	0.177952	0.166237	0.183538	0.0588222	0.168906	0.0738349	0.0221609	0.0599643	0.162733	0.167766
549	0.334581	0.15111	0.204135	0.11813	0.296789	0.296556	0.122596	0.0592528	0.150251	0.11229	0.130263	0.0987256	0.0764973	0.0232597	0.0337989	0.0499753	0.0785018	0.0368593	0.0733648	0.102796	0.132575	0.0236485	0.100157	0.0212177	0.0885195	0.0918884	0.0271669	0.252661	0.138992	0.0433848	0.0135616	0.0543651	0.142634	0.187645	0.0326748	0.156805	0.0816624	0.0242963	0.0426222	0.0220751	0.0422373	0.0699568	0.0310061	0.18199	0.00954498	0.0292696	0.0383473	0.234803	0.282995
550	0.258241	0.111652	0.177521	0.120774	0.401538	0.277982	0.21574	0.0921075	0.172376	0.0950756	0.141925	0.251503	0.366826	0.152034	0.0643346	0.0766282	0.106335	0.02223	0.0700328	0.222681	0.12435	0.0427224	0.130156	0.0425757	0.0680662	0.0301552	0.0323159	0.204403	0.0348803	0.0334926	0.024212	0.0644051	0.0610768	0.199503	0.017768	0.0932055	0.121146	0.0619992	0	0.0388772	0.12139	0.0943247	0.00232138	0.153204	0.073308	0.0184934	0.0612798	0.161314	0.211433
551	0.345656	0.118427	0.165803	0.066821	0.31163	0.195888	0.0455493	0.0571485	0.298879	0.0963843	0.155739	0.201645	0.0584182	0.169881	0.101562	0.0352421	0.106735	0.0379567	0.111761	0.170652	0.0755984	0.0260095	0.047605	0.0405106	0.180725	0.130224	0.0309811	0.13995	0.0913541	0.0395136	0.0160344	0.054779	0.133481	0.146205	0.0847628	0.155447	0.150849	0.0607393	0.0539728	0.0866574	0.0971652	0.0617931	0.053839	0.152908	0.0500281	0.0447352	0.056415	0.244777	0.355442
552	0.488535	0.134578	0.228316	0.107173	0.221804	0.301817	0.225118	0.111747	0.196639	0.131138	0.187317	0.304366	0.172292	0.091258	0.105891	0.0629573	0.238956	0.0394948	0.0291195	0.088151	0.0681226	0.0516109	0.0628793	0.0440345	0.0619184	0.068358	0.0121227	0.336141	0.0889287	0.058845	0.0368429	0.0925176	0.226293	0.151965	0.0960138	0.0864291	0.163853	0.122245	0.061489	0.199288	0.148947	0.182928	0.0671565	0.149017	0.0241291	0.0103879	0.0533788	0.209737	0.179106
553	0.467113	0.137995	0.183772	0.131557	0.396116	0.228757	0.169688	0.168352	0.2241	0.19839	0.147323	0.144444	0.17693	0.147028	0.124552	0.00843829	0.123508	0.0240644	0.0570331	0.154552	0.0847215	0.0933228	0.128981	0.0462849	0.205486	0.0871864	0.0201893	0.22553	0.0775681	0.0652543	0.0155421	0.113405	0.152013	0.161195	0.0735038	0	0.16524	0.0726191	0.0529894	0.115842	0.192884	0.140776	0.0385234	0.200461	0.0732158	0	0.041727	0.309279	0.228626
554	0.345936	0.15122	0.180818	0.109921	0.324936	0.214546	0.420858	0.154798	0.23964	0.0385621	0.143004	0.246327	0.206586	0.267433	0.0208803	0.103874	0.249232	0.060048	0.0705343	0.137784	0.0518862	0.0577448	0.0873058	0.0439356	0.0738688	0.193241	0.036025	0.237378	0.122548	0.0614091	0.0498144	0.0289332	0.199237	0.148111	0.121423	0.141398	0.105729	0.0858646	0.0293136	0.210229	0.0630157	0.219492	0.06897	0.140865	0.0594092	0.0536557	0.0830237	0.183584	0.276229
555	0.422274	0.0941687	0.192512	0.0829275	0.540218	0.222798	0.126693	0.194751	0.309833	0.148428	0.0545397	0.130926	0.194563	0.144978	0.125663	0.12438	0.263555	0.0474387	0.106647	0.151974	0.0842124	0.0639483	0.0621666	0.0783469	0.144648	0.0692092	0.0503308	0.23192	0.0658987	0.117471	0.0684404	0.0330454	0.185299	0.269408	0.117473	0.172053	0.179937	0.0984875	0.0458172	0.164692	0.11681	0.257667	0.0423178	0.075185	0.0989213	0.0446208	0.0806548	0.19475	0.260724
556	0.456019	0.175396	0.171949	0.0747519	0.668939	0.272931	0.22362	0.21084	0.28031	0.0708161	0.0996139	0.38555	0.167151	0.0965639	0.0576265	0.11749	0.167788	0.0747878	0.099728	0.0886668	0.114725	0.061774	0.066245	0.0381648	0.196226	0.250137	0.0401507	0.260601	0.0778874	0.0601084	0.0153691	0.0401437	0.179148	0.131838	0.0890041	0.111364	0.164614	0.122353	0.0666795	0.122722	0.135677	0.124955	0.0635418	0.223859	0.095917	0.0284589	0.0640919	0.237291	0.157663
557	0.343581	0.125344	0.16563	0.0507162	0.842263	0.26685	0.268461	0.112109	0.270555	0.0567833	0.165783	0.242832	0.230998	0.218296	0.0863656	0.116847	0.115674	0.00128561	0.0968972	0.153745	0.0864554	0.0605548	0.0684882	0.0230381	0.108703	0.137499	0.0477477	0.166207	0.0839368	0.0614673	0.0303281	0.0537186	0.209667	0.146111	0.0886571	0.224019	0.0860492	0.0273981	0.0344165	0.168157	0.155006	0.15493	0.0660255	0.161502	0.076406	0.0169839	0.0276653	0.0900673	0.0750909
558	0.343865	0.14195	0.248971	0.112628	0.81372	0.210533	0.218826	0.123383	0.275613	0.0931435	0.143732	0.226889	0.116662	0.191044	0.120915	0.201335	0.193665	0.0692725	0.0710258	0.0877124	0.120968	0.0524965	0.0648433	0.00743473	0.165822	0.17355	0.0436172	0.14609	0.143737	0.0634829	0.0636717	0.094269	0.140305	0.131027	0.096639	0.0740304	0.152656	0.0638056	0.0552916	0.0794711	0.227384	0.220406	0.0877186	0.114413	0.0708741	0.0429832	0.0863965	0.260739	0.169223
559	0.413934	0.185591	0.231174	0.101913	1	0.222815	0.117681	0.078437	0.221897	0.210654	0.183117	0.217407	0.134233	0.241448	0.0479188	0.0619956	0.158807	0.0626184	0.0271657	0.0737374	0.110005	0.0342655	0.115324	0.0196958	0.127848	0.132018	0.0264995	0.161871	0.13697	0.0681176	0.0256491	0.031651	0.0933743	0.158721	0.0159665	0.139579	0.122233	0.0521283	0.0363704	0.265431	0.123963	0.0840758	0.056953	0.171309	0.0722405	0.0286613	0.077766	0.252259	0.262705
560	0.302294	0.0908936	0.174229	0.0776286	0.913993	0.39193	0.303597	0.105114	0.11736	0.150444	0.171502	0.28227	0.205634	0.18146	0.100437	0.0374067	0.0900848	0.0620355	0.0117873	0.113128	0.0562137	0.0371435	0.0816132	0.0975322	0.186703	0.15913	0.0285561	0.245697	0.12323	0.0863962	0.0527096	0.0211261	0.173104	0.186418	0.0857721	0.135962	0.149807	0.0744287	0.0545048	0.0816477	0.0600053	0.144319	0.0534024	0.339226	0.0882878	0.0291389	0.0895889	0.257318	0.28199
561	0.447339	0.136042	0.133175	0.134128	0.853946	0.222652	0.350126	0.194672	0.176334	0.0876848	0.0654192	0.204022	0.12847	0.0480763	0.128959	0.0629255	0.0216368	0.0762237	0.0305131	0.109692	0.182595	0.0353914	0.0424297	0.0194998	0.166797	0.0928498	0.0181151	0.243341	0.123977	0.0815166	0.0477841	0.0823426	0.121454	0.2508	0.0602898	0.151444	0.175351	0.118705	0.0650364	0.196482	0.139579	0.200203	0.0770323	0.0618104	0.0638013	0.0533414	0.0628481	0.106864	0.176583
562	0.426049	0.152897	0.187143	0.0831363	0.883525	0.229118	0.16401	0.201131	0.229503	0.124942	0.234139	0.345905	0.142069	0.171319	0.0405088	0.125496	0.139067	0.0242117	0.0409769	0.187062	0.106664	0.0200099	0.0996481	0.0433204	0.114311	0.224154	0.0589784	0.262673	0.128082	0.0683408	0.0248788	0.108291	0.152474	0.168071	0.0315834	0.0913383	0.138641	0.156627	0.0404896	0.0716598	0.0715277	0.117284	0.0791331	0.142498	0.06263	0.0116586	0.0377124	0.156091	0.221187
563	0.4139	0.176603	0.223345	0.0829521	0.779896	0.360581	0.230612	0.234126	0.360035	0.174985	0.141375	0.2228	0.246341	0.157551	0.0859972	0.114543	0.141669	0.0362713	0.0700988	0.0784364	0.120579	0.0817174	0.139424	0.0796286	0.154993	0.0991233	0.0352854	0.184878	0.142762	0.0581526	0.0423135	0.119501	0.0741415	0.16155	0.0466624	0.176032	0.0987535	0.0302073	0.0211184	0.224079	0.216929	0.106376	0.0326003	0.308757	0.0536315	0.0185399	0.0694206	0.30317	0.316226
564	0.369875	0.0987314	0.187077	0.101843	0.942493	0.216493	0.262567	0.178239	0.164946	0.117004	0.16385	0.139745	0.235045	0.152375	0.122798	0.0752558	0.102981	0.0385274	0.0258394	0.260732	0.06258	0.0530974	0.0952151	0.07628	0.148612	0.134392	0.0370773	0.175879	0.106233	0.0758793	0.0321157	0.0742052	0.135657	0.081751	0.126614	0.0906459	0.171934	0.0502384	0.0446848	0.0888867	0.109211	0.115033	0.0728967	0.115878	0.0636743	0.0272964	0.0566787	0.308097	0.399801
565	0.42601	0.183713	0.205016	0.0990599	0.750508	0.241542	0.146922	0.081526	0.233263	0.139175	0.0465221	0.238743	0.239179	0.277435	0.114078	0.114099	0.120977	0.0689786	0.0651693	0.16513	0.100422	0.0307154	0.10062	0.00532825	0.185898	0.196508	0.0325299	0.250807	0.0971374	0.00408466	0.035803	0.0789107	0.114529	0.0437871	0.0842833	0.150228	0.209339	0.106846	0.071595	0.159413	0.14774	0.0988425	0.069998	0.151547	0.0790258	0.0117704	0.0638534	0.469948	0.403229
566	0.447865	0.190418	0.202206	0.0694881	0.686222	0.254067	0.137684	0.224397	0.267999	0.133993	0.0994786	0.264122	0.0935681	0.143884	0.0750411	0.0638237	0.102882	0.0351974	0.0609296	0.0619027	0.125064	0.0482064	0.128762	0.0801618	0.179533	0.202428	0.0301251	0.127846	0.119988	0.0595212	0.047008	0.0878582	0.170715	0.077064	0.0487791	0.136799	0.203154	0.0230557	0.0255054	0.112815	0.12755	0.115674	0.0922434	0.23311	0.0717777	0.015825	0.0512622	0.498344	0.37626
567	0.347301	0.14315	0.127419	0.0857007	0.805269	0.254067	0.410707	0.250725	0.338545	0.0745825	0.182553	0.202843	0.276605	0.176986	0.118294	0.124213	0.174464	0.0310239	0.0428592	0.0922692	0.100026	0.0619559	0.0792842	0.0371521	0.191923	0.153333	0.0269656	0.20537	0.152386	0.0674705	0.0289349	0.134898	0.150365	0.0984855	0.0496401	0.110272	0.0935788	0.0798131	0.0311708	0.247772	0.142887	0.11922	0.0317457	0.209724	0.0823838	0.014846	0.104902	0.423383	0.479746
568	0.415145	0.143115	0.178081	0.0964157	0.626112	0.329335	0.221233	0.151062	0.314741	0.0818978	0.199897	0.175396	0.200075	0.0592817	0.0757849	0.119732	0.0760063	0.0137858	0.0554953	0.18056	0.0697436	0.0263052	0.0614776	0.0336838	0.110845	0.167112	0.0277368	0.227901	0.155046	0.042762	0.0568207	0.114795	0.197624	0.181193	0.041176	0.120235	0.143461	0.0559019	0.0624892	0.162121	0.195938	0.196487	0.0706411	0.256901	0.0604848	0.0313761	0.0359115	0.64229	0.485395
569	0.717248	0.156102	0.220513	0.0748817	0.839061	0.279554	0.0109826	0.171559	0.275638	0.0971292	0.158855	0.20521	0.143238	0.0767981	0.0239271	0.113867	0.0533913	0.0438768	0.0361715	0.0792486	0.0570902	0.0585513	0.0773855	0.0357561	0.137946	0.117607	0.0141641	0.221572	0.0917069	0.0801306	0	0.00473397	0.125717	0.125605	0	0.100099	0.117289	0.0604886	0.0403155	0.113233	0.146307	0.108716	0.0516965	0.10018	0.0607844	0.0231601	0.0288867	0.653424	0.375021
570	0.874994	0.186779	0.0974548	0.0883192	0.612051	0.279223	0.255434	0.124586	0.291536	0.134708	0.274025	0.169337	0.159691	0.123458	0.0954984	0.0420192	0.161542	0.076175	0.0509798	0.0570779	0	0.0899908	0.145028	0.0363911	0.0770412	0.221844	0.033705	0.135526	0.0781894	0.0125759	0.0135616	0.097653	0.212825	0.202016	0.15623	0.0938739	0.116888	0.131684	0.227027	0.0897398	0.133994	0.0453994	0.0387487	0.100414	0.0496545	0.0581956	0.0584013	0.476158	0.52048
571	0.57209	0.233279	0.172553	0.107242	0.698385	0.335558	0.211828	0.31367	0.320416	0.110537	0.158208	0.307862	0.125867	0.15692	0.102767	0.208509	0.271418	0.00617248	0.0950926	0.188372	0.0891162	0.082036	0.081895	0.184176	0.228423	0.0794002	0.14793	0.228789	0.0851803	0.0568294	0.0413431	0.0652435	0.220229	0.129295	0.0325742	0.106851	0.11211	0.0425017	0.532927	0.197081	0.223637	0.104901	0.0805029	0.0583097	0.118482	0.208115	0.030207	0.751417	0.673448
572	0.784693	0.178353	0.153619	0.11239	0.784318	0.248105	0.16596	0.323057	0.354171	0.0953116	0.127395	0.18451	0.270991	0.241794	0.100115	0.312759	0.460806	0.0303372	0.0806461	0.222055	0.100593	0.0796105	0.0980605	0.418585	0.104516	0.105492	0.237975	0.263055	0.146287	0.0657865	0.167812	0.0834937	0.258657	0.175928	0.074288	0.122154	0.115487	0.109516	0.551967	0.177668	0.192647	0.0326105	0.0610464	0.110799	0.0932587	0.350689	0.0838924	0.639613	0.70385
573	0.785312	0.261201	0.153542	0.0963462	0.683569	0.341981	0.174217	0.320613	0.32851	0.0797205	0.163961	0.421845	0.255624	0.420288	0.156776	0.451822	0.473546	0.0134236	0.0330594	0.118518	0.0145385	0.262066	0.04358	0.553187	0.0851205	0.141474	0.503763	0.255684	0.122889	0.321668	0.296702	0.0670341	0.294233	0.124118	0.0970973	0.11001	0.120369	0.0545004	0.663147	0.289824	0.188071	0.173335	0.0447883	0.27633	0.162284	0.424792	0.0817865	0.611314	0.567901
574	0.717856	0.254279	0.181747	0.10189	0.668939	0.317236	0.260714	0.32041	0.378968	0.126073	0.113315	0.465826	0.193055	0.371079	0.373187	0.35869	0.501032	0.0555769	0.0562544	0.156816	0.285933	0.356276	0.119614	0.608588	0.163973	0.133295	0.642842	0.406829	0.183049	0.527981	0.372942	0.0726473	0.272645	0.163809	0.249592	0.230503	0.176791	0.100806	0.647837	0.47003	0.298525	0.140975	0.120468	0.24303	0.283505	0.463809	0.0951296	0.752427	0.483603
575	0.661399	0.25082	0.172926	0.0776045	0.59726	0.291319	0.23281	0.582668	0.538536	0.109396	0.133643	0.418909	0.365233	0.486731	0.380342	0.681615	0.619707	0.295251	0.0797007	0.237689	0.46365	0.521767	0.142014	0.672445	0.178051	0.50587	0.763813	0.333522	0.263878	0.695066	0.412979	0.0365946	0.514473	0.214001	0.375764	0.338044	0.142022	0.23206	0.745296	0.529367	0.292473	0.335873	0.464104	0.32995	0.563458	0.574987	0.231964	0.910266	0.761656
576	0.583673	0.244008	0.354199	0.107201	0.554293	0.322596	0.357979	0.492319	0.410216	0.146694	0.186495	0.346602	0.449532	0.570285	0.477293	0.436523	0.641513	0.45784	0.194696	0.380905	0.457255	0.508624	0.397547	0.776023	0.101565	0.506186	0.711569	0.452212	0.526946	0.646975	0.621418	0.0830905	0.657035	0.126276	0.653482	0.471476	0.137244	0.331463	0.752686	0.62531	0.30711	0.29732	0.501873	0.178442	0.752702	0.633919	0.468191	0.830771	0.921981
577	0.942481	0.28548	0.375135	0.126022	0.540033	0.379191	0.46709	0.670618	0.348878	0.129768	0.180146	0.67317	0.541364	0.352268	0.53236	0.342053	0.632755	0.571998	0.464324	0.46478	0.479667	0.661424	0.530732	0.607988	0.389579	0.481573	0.774222	0.594881	0.615154	0.720339	0.685366	0.267162	0.714309	0.283848	0.690954	0.539548	0.23446	0.721151	0.763647	0.723709	0.425037	0.363685	0.574192	0.495019	0.750656	0.794786	0.54778	0.714858	0.610894
578	0.925434	0.30605	0.326914	0.101878	0.597075	0.299826	0.512324	0.493098	0.392767	0.147927	0.0923711	0.76147	0.51233	0.402057	0.50827	0.411027	0.598261	0.609718	0.665502	0.539482	0.636852	0.783698	0.674976	0.647076	0.338932	0.826606	0.760874	0.717142	0.816033	0.806332	0.709246	0.376212	0.811091	0.176946	0.611837	0.539257	0.434116	0.85572	0.795416	0.732176	0.435246	0.536472	0.736127	0.614645	0.786822	0.752199	0.484408	0.755188	0.770359
579	0.851996	0.282007	0.339056	0.10988	0.639856	0.331573	0.698486	0.500307	0.528838	0.236244	0.193153	0.841338	0.49328	0.688528	0.556493	0.614956	0.608976	0.648504	0.78821	0.700385	0.686055	0.76072	0.909921	0.681825	0.399451	0.776335	0.833274	1	0.895759	0.789881	0.81947	0.395575	0.814003	0.432599	0.737851	0.580701	0.735564	0.787033	0.715286	0.651212	0.457174	0.591556	0.742061	0.577216	1	0.853471	0.508681	0.759729	0.749337
580	0.817097	0.351219	0.248287	0.126126	0.539478	0.515783	0.49723	0.7784	0.550856	0.194982	0.197709	0.91149	0.566372	0.678558	0.696668	0.731414	0.593536	0.743135	0.848863	0.860034	0.925358	0.802386	0.878752	0.75757	0.461089	0.882902	0.92233	0.828789	0.942786	0.848493	0.747495	0.705232	0.81846	0.278097	0.868919	0.676524	0.748302	1	0.702083	0.706137	0.664784	0.657331	0.75652	0.808247	0.943359	0.956205	0.741518	0.792571	0.956554
581	0.623098	0.230491	0.260454	0.104557	0.668939	0.293537	0.688923	0.697683	0.674329	0.104393	0.145646	1	0.587962	0.821173	0.6156	0.722914	0.802547	0.760947	0.812364	0.731727	0.79867	0.891816	1	0.698441	0.738631	0.815413	0.888186	0.79969	1	0.799716	0.868782	0.539402	1	0.299654	0.806358	0.644861	1	0.911302	0.657052	0.562552	0.626312	0.746373	0.71726	0.790488	0.854248	0.924182	0.638704	0.726737	0.663965
582	0.611761	0.235623	0.251408	0.112593	0.482429	0.414395	0.590467	0.652773	0.547699	0.0774536	0.148343	0.967229	0.764627	0.86093	0.644941	0.630432	0.708062	0.77085	0.787846	0.71565	0.679334	0.868204	0.786967	0.684927	0.539772	0.862085	0.860538	0.686971	0.842857	0.798458	0.76851	0.513424	0.758319	0.327114	0.865558	0.762694	0.911815	0.894647	0.841452	0.718838	0.799359	0.465813	0.693876	0.797443	0.785401	0.866615	0.590175	0.725755	0.886443
583	1	0.24607	0.345141	0.082987	0.424647	0.36336	0.777238	0.688002	0.55381	0.138775	0.0778244	0.99965	0.718175	0.748676	0.415811	0.973217	0.87231	0.740977	0.708868	0.674943	0.677893	0.783182	0.733453	0.669446	0.613636	1	0.765899	0.955468	0.89007	0.92003	0.811173	0.555068	0.719208	0.363222	0.724312	0.640517	0.749706	0.897852	0.761655	0.769495	0.750656	0.578386	0.718717	0.742784	0.658622	0.832353	0.713064	0.886766	0.885883
584	0.771756	0.302194	0.317995	0.134062	0.611705	0.325206	0.590791	0.646817	0.73571	0.107196	0.218708	0.915413	0.681028	0.923961	0.733459	0.834962	0.851822	0.78131	0.716506	0.756283	0.666661	0.850447	0.798264	0.794149	0.585867	0.857317	0.905203	0.913783	0.895102	0.942718	1	0.566717	0.696804	0.392839	0.720264	0.825192	0.804191	0.824172	0.9675	0.825875	0.670338	0.769203	0.71466	0.533871	0.888001	0.875282	0.83121	0.961478	0.799937
585	0.829722	0.635262	0.780493	0.473947	0.61189	0.89775	0.778389	0.822609	0.614141	0.14106	0.230843	0.708904	0.556481	1	0.637883	0.987118	0.823376	0.84868	0.76036	0.856262	0.861511	0.874198	0.913143	0.906359	0.456555	0.685936	0.986087	0.676034	0.727339	0.947008	0.83359	0.804011	0.836481	0.456707	0.815989	0.806176	0.893118	0.75939	0.779881	0.769404	0.689995	0.834502	0.721391	0.66301	0.74012	0.888925	0.897425	1	0.905006
586	0.726794	0.58617	0.623364	0.76788	0.496874	0.484383	0.749687	0.636879	1	0.162743	0.172466	0.964443	0.706812	0.909454	0.800243	0.799236	0.879608	0.874886	0.786379	0.7623	0.800461	0.764939	0.69579	0.918126	0.702878	0.806175	1	0.725075	0.749798	0.922004	0.748601	0.519419	0.821628	0.478107	0.933983	0.753559	0.749706	0.784337	0.843822	0.939295	0.598242	0.84289	0.716524	0.644221	0.71508	0.851126	0.831217	0.568517	0.845174
587	0.783793	1	0.321118	0.975546	0.625596	0.897997	0.474309	0.839608	0.755787	0.0685524	0.245077	0.933576	0.686065	0.733278	0.695179	0.855189	0.713117	0.876872	0.901626	0.790223	0.638069	0.911743	0.784283	0.882704	0.677856	0.94637	0.859989	0.847643	0.694365	0.817285	0.823287	0.650925	0.811448	0.485807	0.813497	0.902674	0.751904	0.883121	0.85844	0.753914	0.690923	0.789904	0.798849	0.74259	0.67673	0.853974	0.829981	0.826247	1
588	0.749542	0.628302	0.339023	1	0.539848	0.605212	0.799236	1	0.819574	0.155171	0.199875	0.784354	0.604775	0.825955	0.680623	0.864664	0.762205	0.868471	0.770705	0.877663	0.865479	0.96631	0.669713	1	0.866765	0.880891	0.90871	0.745049	0.64746	0.988261	0.892005	0.627104	0.77956	0.422975	0.804267	0.85177	0.841618	0.932848	1	0.847932	1	0.916668	0.834627	0.656122	0.730576	1	0.840211	0.915447	0.79721
589	0.760765	0.540738	0.281649	0.95144	0.296111	0.528574	0.592518	0.800061	0.649711	0.180998	0.165764	0.663755	0.860909	0.794492	0.608287	0.938099	0.889768	0.894583	0.812428	0.702684	0.793504	0.739461	0.642135	0.911644	0.801413	0.641648	0.872331	0.707607	0.631658	0.876148	0.852413	0.871774	0.701063	0.447176	0.792022	0.823551	0.751445	0.774174	0.786494	0.838364	0.672331	0.815887	0.814338	0.851519	0.738722	0.87037	0.830556	0.811726	0.835852
590	0.611909	0.446153	0.290777	0.970119	0.582999	0.465389	0.96852	0.880834	0.815493	0.0818147	0.153311	0.784413	0.751718	0.790419	0.781459	0.834223	0.912563	0.891494	0.82499	0.859629	0.819606	0.903541	0.795284	0.876761	0.828015	0.790382	0.818547	0.837215	0.682764	0.890647	0.853888	1	0.932593	0.561962	0.768864	0.75514	0.862546	0.795186	0.927412	0.996713	0.721926	0.791168	0.931745	0.872032	0.691139	0.914002	0.857854	0.945094	0.859659
591	0.794875	0.333888	0.414869	0.956831	0.453908	0.388996	0.708118	0.717439	0.61884	0.15017	0.114008	0.657371	0.603958	0.800002	0.683425	0.750959	0.655076	0.818375	0.778568	0.646618	0.808335	0.84058	0.664073	0.86304	0.797853	0.474982	0.767546	0.522019	0.609038	0.815766	0.746548	0.698219	0.635231	0.521608	0.697696	0.82316	0.653468	0.551395	0.765174	0.877095	0.54093	0.763356	0.805634	0.657018	0.577214	0.748265	0.711739	0.686564	0.79079
592	0.70317	0.277996	0.25411	0.881176	0.338825	0.325152	0.706892	0.746782	0.876682	0.0973792	0.186033	0.742541	0.651649	0.867533	1	0.831806	0.831511	0.990244	0.964078	0.867124	0.826816	0.895122	0.793405	0.777969	0.634059	0.866379	0.779948	0.592636	0.632158	0.923428	0.822806	0.917805	0.723578	0.705507	0.783663	0.812596	0.740759	0.843182	0.952148	0.974958	0.67622	1	0.930446	0.63212	0.667276	0.870559	0.839017	0.818677	0.839429
593	0.691796	0.335651	0.286018	0.875819	0.482984	0.293476	0.86222	0.622132	0.837474	0.162903	0.191769	0.710269	0.648792	0.910599	0.784151	0.949191	0.879484	0.931232	0.943246	0.951099	0.939267	0.871341	0.690765	0.923681	0.863564	0.750056	0.81416	0.542626	0.522616	1	0.881628	0.878427	0.736331	0.835507	1	0.851852	0.865847	0.932795	0.956061	0.99173	0.582095	0.690108	0.876486	0.676958	0.688004	0.844117	0.845512	0.853153	0.778557
594	0.715128	0.280911	0.249429	0.991895	0.411127	0.344522	0.663263	0.761068	0.678522	0.651205	0.207903	0.602577	1	0.964883	0.799639	0.898736	0.89538	0.966415	0.915344	0.796413	0.814609	0.916804	0.70471	0.847898	0.960695	0.691762	0.806972	0.596017	0.571544	0.925732	0.877963	0.667871	0.661228	0.896534	0.820843	0.952655	0.931974	0.810553	0.843249	1	0.586557	0.865119	1	0.761101	0.611225	0.975186	1	0.68405	0.916851
595	0.497618	0.291333	0.23711	0.945946	0.525118	0.30007	0.560364	0.675862	0.719012	0.880578	0.118792	0.747172	0.451577	0.728596	0.671345	1	0.89391	0.892802	0.944608	0.904283	0.948448	0.85303	0.708262	0.785452	0.833794	0.852936	0.768427	0.486438	0.529855	0.753037	0.817994	0.890747	0.606758	0.933861	0.793175	0.83083	0.761498	0.809931	0.708913	0.699866	0.510506	0.647881	0.98107	1	0.679215	0.835337	0.928046	0.888295	0.832642
596	0.738363	0.259376	0.252514	0.829972	0.424565	0.337908	0.643153	0.803478	0.689696	0.760007	0.145646	0.73828	0.81934	0.812234	0.738457	0.956144	0.833134	0.984731	0.797419	0.833162	0.697171	0.906332	0.719762	0.85889	0.856601	0.893674	0.757303	0.522236	0.481057	0.875176	0.809129	0.762864	0.847259	0.841308	0.948842	0.741836	0.679932	0.72639	0.896991	0.881937	0.674091	0.823576	0.863848	0.660311	0.688817	0.901148	0.913507	0.563242	0.71059
597	0.543395	0.291536	0.249537	0.859644	0.58289	0.255645	0.549643	0.698752	0.435153	1	0.186665	0.519092	0.579709	0.966855	0.617337	0.777146	0.832622	1	0.989859	0.813854	0.879125	0.924481	0.732552	0.813962	1	0.607681	0.803903	0.632255	0.43738	0.878363	0.788963	0.749887	0.733671	1	0.933802	1	0.789692	0.674182	0.787613	0.811443	0.632133	0.739627	0.954218	0.963286	0.643135	0.855245	0.822889	0.784111	0.907296
598	0.589339	0.227453	0.255749	0.821971	0.238346	0.312597	0.704203	0.60253	0.508891	0.972097	0.224558	0.715038	0.538293	0.805864	0.708811	0.837069	0.840065	0.953373	0.836937	0.73292	0.757564	0.850886	0.67875	0.838573	0.912924	0.670559	0.862163	0.46559	0.416148	0.920113	0.841072	0.763014	0.670376	0.740674	0.819626	0.846787	0.816342	0.647497	0.792367	0.991353	0.625657	0.60793	0.975473	0.91958	0.637451	0.778219	0.877082	0.716145	0.637753
599	0.509879	0.302517	0.22525	0.821867	0.453803	0.376152	0.577928	0.764072	0.471171	0.808973	0.206098	0.664174	0.579272	0.648442	0.626866	0.801558	0.888993	0.972061	0.922517	0.898888	0.771473	0.927228	0.7629	0.810238	0.784529	0.76371	0.776828	0.408697	0.427396	0.818376	0.796813	0.71717	0.536707	0.654766	0.808607	0.650492	0.700795	0.664221	0.762953	0.846058	0.496249	0.713472	0.818056	0.941904	0.782853	0.845245	0.898438	0.852042	0.891281
600	0.738739	0.163418	0.209897	0.678864	0.568447	0.325349	0.841266	0.723495	0.710622	0.869998	0.145287	0.525587	0.651649	0.746211	0.640368	0.680948	0.604065	0.941756	0.900988	0.755704	0.855346	1	0.66825	0.900554	0.696208	0.491114	0.847653	0.459947	0.390436	0.844623	0.740393	0.920836	0.536952	0.741302	0.74236	0.678562	0.670559	0.66295	0.721099	0.86443	0.633172	0.586949	0.96762	0.868859	0.582049	0.833881	0.845747	0.945053	0.838672
601	0.669028	0.197292	0.325939	0.821937	0.539694	0.312794	1	0.565346	0.466898	0.684993	0.193767	0.657652	0.593311	0.565062	0.69305	0.691573	0.692079	0.964194	0.785763	0.781684	0.606848	0.883516	0.687408	0.82785	0.981833	0.695305	0.762636	0.289985	0.482285	0.756088	0.850161	0.880548	0.462897	0.723685	0.673063	0.841813	0.721092	0.665872	0.775005	0.710958	0.604139	0.822233	0.892236	0.696858	0.632222	0.81119	0.852149	0.706692	0.823131
602	0.612371	0.132313	0.17678	0.829833	0.483055	0.242704	0.62392	0.586154	0.535227	0.497696	0.11183	0.602055	0.829896	0.642999	0.611828	0.74584	0.605289	0.903918	0.810873	1	0.791598	0.757102	0.784913	0.844209	0.821981	0.566233	0.788803	0.424496	0.431496	0.859151	0.892494	0.782829	0.439037	0.67342	0.951336	0.778193	0.73867	0.643841	0.792117	0.814627	0.710825	0.667731	0.888339	0.719139	0.632083	0.74481	0.870792	0.748209	0.737666
603	0.612597	0.27315	0.228309	0.719424	0.395869	0.407829	0.669403	0.651703	0.386676	0.176422	0.128883	0.707013	0.639471	0.562395	0.548243	0.860117	0.610936	0.93352	0.865877	0.81914	0.767386	0.776604	0.602753	0.784641	0.81303	0.556643	0.758737	0.492822	0.279306	0.681875	0.777806	0.692638	0.411976	0.594722	0.67696	0.829815	0.652384	0.605411	0.816218	0.703584	0.658108	0.667504	0.808562	0.50209	0.540905	0.842875	0.950388	0.63785	0.714799
604	0.669472	0.22267	0.21878	0.681612	0.353111	0.427116	0.544044	0.586509	0.471493	0.150323	0.113518	0.686892	0.729666	0.489601	0.635714	0.692152	0.577535	0.897877	0.814133	0.566534	0.683923	0.80241	0.665404	0.818837	0.822674	0.806466	0.707843	0.479861	0.446494	0.820992	0.753036	0.884751	0.358738	0.514313	0.748786	0.655448	0.568026	0.647171	0.679191	0.920203	0.735078	0.52752	0.96635	0.792474	0.451755	0.746101	0.77159	0.721412	0.663186
605	0.520866	0.150345	0.207747	0.684256	0.46787	0.210862	0.759661	0.632015	0.431269	0.106852	0.205751	0.659338	0.812005	0.489774	0.630771	0.768175	1	0.898486	0.890594	0.760541	0.737032	0.885337	0.625392	0.751309	0.988716	0.950065	0.798897	0.426893	0.400549	0.821538	0.841181	0.74135	0.314916	0.545829	0.814222	0.802047	0.608361	0.726605	0.725471	0.847093	0.525764	0.603025	0.885421	0.839727	0.495367	0.774002	0.706493	0.746031	0.659341
606	0.428845	0.237309	0.278483	0.687143	0.453618	0.299909	0.533884	0.624803	0.353212	0.106211	0.128633	0.693151	0.677838	0.372143	0.657436	0.817861	0.545903	0.868303	1	0.932822	0.719964	0.793922	0.621291	0.710771	0.819107	0.470881	0.772408	0.45099	0.422645	0.721548	0.698957	0.896293	0.29485	0.428196	0.782139	0.86127	0.591541	0.674952	0.707143	0.884197	0.531261	0.662988	0.894377	0.75175	0.541744	0.839545	0.832777	0.655443	0.515955
607	0.669472	0.229837	0.923453	0.73571	0.524517	0.115499	0.496831	0.581619	0.399207	0.0634912	0.191051	0.388108	0.624139	0.558046	0.650616	0.580158	0.581797	0.823188	0.893388	0.780771	0.647466	0.714341	0.750484	0.732543	0.776765	0.600749	0.75499	0.435641	0.297502	0.731277	0.714171	0.766674	0.407618	0.477619	0.706491	0.841983	0.555978	0.540565	0.757859	0.748811	0.482417	0.4141	0.789367	0.739576	0.541345	0.744306	0.775151	0.676068	0.590292
608	0.463551	0.0995142	1	0.692536	0.424928	0.109145	0.563072	0.574407	0.509083	0.151713	0.166511	0.389162	0.564034	0.432786	0.588954	0.696252	0.766785	0.818499	0.905359	0.68288	0.650397	0.728678	0.575227	0.679547	0.666725	0.711346	0.743179	0.460229	0.344454	0.788367	0.878863	0.924396	0.384291	0.319081	0.791355	0.991316	0.557696	0.625331	0.631107	0.662131	0.438772	0.628064	0.931156	0.808481	0.620713	0.824528	0.768839	0.580431	0.821534
609	0.555216	0.197386	0.720671	0.668287	0.411047	0.286254	0.779025	0.500491	0.590223	0.131473	0.356859	0.552277	0.669157	0.529705	0.574263	0.656839	0.662654	0.807729	0.883699	0.738083	0.64381	0.836397	0.499642	0.730193	0.82503	0.415911	0.830912	0.401099	0.412693	0.839738	0.820599	0.839275	0.415455	0.403307	0.782207	0.912524	0.455459	0.549564	0.638125	0.993517	0.518096	0.505579	0.798974	0.847269	0.536684	0.840083	0.687572	0.661343	0.798466
610	0.498186	0.211983	0.376481	0.676186	0.410492	0.247691	0.47746	0.601544	0.40318	0.207082	0.726183	0.515796	0.423519	0.511035	0.628173	0.618232	0.688904	0.871238	0.801188	0.69403	1	0.834788	0.623711	0.729172	0.809083	0.701448	0.845561	0.414378	0.309757	0.727907	0.792501	0.785074	0.347084	0.363472	0.834188	0.737693	0.505314	0.582866	0.675564	0.799715	0.487581	0.558258	0.827151	0.65229	0.491016	0.868378	0.838925	0.633132	0.569933
611	0.554924	0.182904	0.321406	0.700362	0.410387	0.247776	0.428714	0.550477	0.493826	0.0962564	0.6594	0.478171	0.475714	0.503128	0.580185	0.740486	0.631717	0.74518	0.864005	0.666919	0.530019	0.928599	0.440809	0.611891	0.571635	0.43958	0.731685	0.288213	0.320619	0.80901	0.793093	0.924131	0.241852	0.397372	0.793845	0.672795	0.485205	0.434629	0.735502	0.613379	0.51468	0.457912	0.737876	0.616243	0.438663	0.746961	0.668415	0.463093	0.44263
612	0.497894	0.867375	0.321367	0.627626	0.397051	0.86994	0.672145	0.58375	0.597299	0.294309	0.896946	0.730782	0.704143	0.664529	0.595443	0.578888	0.562507	0.747667	0.692388	0.627149	0.712811	0.82542	0.541763	0.690781	0.734788	0.479233	0.655666	0.333369	0.275948	0.683678	0.827338	0.872234	0.274444	0.332914	0.726203	0.727329	0.473992	0.51377	0.639819	0.727105	0.439231	0.475366	0.805762	0.583039	0.504459	0.739166	0.630036	0.777248	0.502215
613	0.509718	0.887039	0.219976	0.630339	0.453723	0.68272	0.572914	0.563402	0.333827	0.581549	0.699667	0.43274	0.606932	0.562214	0.516201	0.605881	0.674234	0.736753	0.640679	0.723062	0.602194	0.820822	0.454408	0.636915	0.669727	0.320487	0.735629	0.425013	0.129278	0.754815	0.776909	0.784776	0.363107	0.280036	0.636827	0.75963	0.353355	0.303749	0.626422	0.773061	0.353396	0.471002	0.690783	0.537245	0.344669	0.761127	0.767366	0.646751	0.665825
614	0.692189	0.732609	0.278418	0.592597	0.467984	0.921992	0.587486	0.51688	0.405389	0.762903	0.861019	0.557466	0.460381	0.562378	0.479653	0.600601	0.598174	0.719186	0.697088	0.787499	0.682641	0.782287	0.414516	0.706028	0.539222	0.610988	0.728321	0.347973	0.275195	0.636572	0.707407	0.655988	0.154629	0.265332	0.796868	0.540554	0.420874	0.3314	0.496738	0.567291	0.434711	0.499891	0.679078	0.542995	0.380518	0.768001	0.809218	0.650126	0.529275
615	0.418406	0.880028	0.296762	0.714067	0.35316	0.902908	0.559075	0.558468	0.454083	0.801451	0.802942	0.469637	0.553667	0.443216	0.587442	0.608169	0.569989	0.728357	0.784345	0.837354	0.697707	0.704127	0.587233	0.624877	0.646218	0.379235	0.656537	0.233775	0.204836	0.713641	0.773973	0.950302	0.33606	0.305968	0.751034	0.750202	0.440674	0.388687	0.563893	0.586163	0.43528	0.587289	0.831333	0.623862	0.371265	0.750374	0.84804	0.533067	0.55953
616	0.577534	0.692263	0.299973	0.570928	0.267405	0.689332	0.252015	0.63981	0.476594	0.995886	0.828795	0.652066	0.444524	0.618665	0.621096	0.791619	0.779303	0.770451	0.636454	0.904972	0.767253	0.799432	0.649036	0.667685	0.577468	0.587347	0.832792	0.290658	0.192057	0.810542	0.757612	0.849025	0.32265	0.290013	0.759342	0.797712	0.466384	0.448087	0.612526	0.73199	0.460863	0.652323	0.742426	0.736569	0.442711	0.764093	0.718966	0.415504	0.618623
617	0.406443	0.813884	0.158722	0.533256	0.510957	0.799312	0.420739	0.488434	0.371896	0.677756	0.793801	0.441008	0.625423	0.629796	0.427816	0.542469	0.532343	0.70061	0.584357	0.687041	0.531558	0.693751	0.455425	0.54902	0.692974	0.494197	0.679462	0.377594	0.14192	0.640249	0.766342	0.547193	0.198833	0.267855	0.616584	0.744028	0.400368	0.287829	0.525886	0.817216	0.478584	0.489171	0.675571	0.468797	0.326681	0.668739	0.71036	0.411055	0.58923
618	0.464057	0.947343	0.263242	0.727494	0.439647	0.889977	0.406524	0.417816	0.420185	0.902385	1	0.507712	0.649862	0.486634	0.600281	0.570315	0.659365	0.726875	0.596939	0.716706	0.717579	0.863986	0.385592	0.598222	0.693956	0.501721	0.809151	0.433623	0.280713	0.766868	0.77736	0.767841	0.293397	0.302739	0.638288	0.678379	0.422154	0.358645	0.592471	0.722211	0.566067	0.500282	0.651806	0.584142	0.34372	0.750716	0.801328	0.407533	0.437694
619	0.498032	0.899362	0.266098	0.56825	0.382346	0.915804	0.596039	0.62336	0.428892	0.836093	0.814404	0.431139	0.572945	0.495289	0.472483	0.786397	0.627803	0.730496	0.564807	0.685624	0.770577	0.79684	0.448261	0.579508	0.586978	0.410772	0.691068	0.27138	0.104906	0.675922	0.74135	0.825714	0.221792	0.299823	0.746023	0.801682	0.416239	0.236929	0.549773	0.689311	0.433099	0.515658	0.626752	0.496846	0.319689	0.689627	0.833463	0.389521	0.595291
620	0.646623	0.923244	0.244716	0.61152	0.596778	0.812688	0.302114	0.552274	0.33065	0.58768	0.696468	0.480087	0.62312	0.451391	0.443648	0.674612	0.626144	0.663515	0.543456	0.64426	0.742521	0.769781	0.453412	0.509899	0.523478	0.766648	0.665653	0.281898	0.227932	0.734113	0.634907	0.630677	0.321508	0.16456	0.75091	0.664146	0.439148	0.377125	0.553849	0.701103	0.477979	0.479946	0.661918	0.467258	0.242803	0.79726	0.675388	0.589599	0.455148
621	0.761295	0.998372	0.229419	0.662863	0.539746	1	0.295089	0.517556	0.484713	0.33146	0.853117	0.444267	0.404125	0.477795	0.513784	0.532797	0.261213	0.622024	0.492338	0.837683	0.799771	0.615038	0.388224	0.650706	0.700543	0.572376	0.757981	0.208043	0.161813	0.793589	0.65778	0.646248	0.192707	0.245859	0.736506	0.744329	0.302086	0.317365	0.492053	0.640103	0.436209	0.416347	0.487125	0.502559	0.238883	0.71864	0.744912	0.528634	0.502457
622	0.704327	0.871235	0.238372	0.573778	0.439463	0.87069	0.428902	0.64449	0.248089	0.226324	0.762822	0.554533	0.392092	0.539557	0.425345	0.505925	0.383238	0.647183	0.578368	0.795616	0.645124	0.768467	0.326695	0.714592	0.554944	0.768404	0.800061	0.266008	0.177518	0.70455	0.733403	0.972641	0.2204	0.200839	0.718142	0.736897	0.303147	0.259935	0.611126	0.555372	0.452042	0.4622	0.501609	0.398565	0.222342	0.661321	0.666084	0.547149	0.625031
623	0.727461	0.875084	0.24588	0.643905	0.410387	0.644646	0.444615	0.550611	0.499451	0.18653	0.750508	0.543304	0.596363	0.361107	0.486345	0.540099	0.675568	0.633625	0.579371	0.713862	0.584925	0.718317	0.441921	0.599585	0.521049	0.478276	0.688475	0.269562	0.173995	0.691897	0.747577	0.750569	0.150461	0.259201	0.792553	0.808577	0.33792	0.280144	0.568397	0.51346	0.548552	0.391194	0.486051	0.427129	0.302476	0.631638	0.731169	0.478773	0.401911
624	0.498243	0.969984	0.273703	0.638646	0.324817	0.787051	0.182476	0.435667	0.529482	0.17765	0.540878	0.428275	0.644125	0.490962	0.407972	0.682332	0.468438	0.650194	0.607471	0.499885	0.80866	0.706238	0.303111	0.608963	0.365192	0.558803	0.69908	0.340113	0.136063	0.71014	0.725495	0.818031	0.153062	0.217179	0.787225	0.783703	0.315022	0.221558	0.576039	0.420372	0.408841	0.345229	0.523329	0.434299	0.264843	0.670011	0.72982	0.357614	0.488015
625	0.784506	0.777422	0.301572	0.56571	0.396419	0.799854	0.393724	0.513223	0.406298	0.146489	0.545786	0.523944	0.415419	0.604512	0.425667	0.622098	0.557273	0.6998	0.476766	0.722095	0.709287	0.73004	0.407854	0.526514	0.615795	0.470778	0.882521	0.431114	0.138011	0.698025	0.717681	0.829501	0.323071	0.244895	0.734033	0.785192	0.351101	0.259818	0.650209	0.738419	0.462365	0.484989	0.553938	0.483701	0.216745	0.707821	0.650878	0.345234	0.487267
626	0.727601	0.849467	0.255182	0.535969	0.568632	0.683604	0.198378	0.592836	0.387163	0.116145	0.293203	0.526666	0.602035	0.277087	0.411187	0.584678	0.594646	0.618348	0.553901	0.634686	0.64279	0.607463	0.337885	0.572785	0.476378	0.598229	0.737542	0.308735	0.114426	0.637781	0.631309	0.669543	0.227779	0.264354	0.747101	0.595326	0.308639	0.215134	0.478562	0.55688	0.295546	0.447812	0.404861	0.382573	0.231283	0.611069	0.560498	0.451041	0.486425
627	0.682606	0.925949	0.282955	0.401071	0.410307	0.78071	0.3081	0.437804	0.596079	0.124511	0.203778	0.510465	0.652444	0.37065	0.33572	0.650926	0.456271	0.66862	0.528673	0.620921	0.750682	0.629526	0.346267	0.509862	0.531865	0.659186	0.788668	0.308232	0.0998705	0.744808	0.71475	0.685389	0.219215	0.256892	0.696322	0.693036	0.31721	0.320109	0.492514	0.528854	0.336297	0.296938	0.506379	0.464126	0.22485	0.702996	0.752721	0.394242	0.421536
628	0.793469	0.766374	0.304755	0.554979	0.467984	0.69981	0.213021	0.365511	0.383295	0.105959	0.286967	0.47583	0.405456	0.388824	0.405795	0.646726	0.384533	0.683349	0.470944	0.591602	0.723436	0.627055	0.257321	0.528198	0.645768	0.485043	0.708154	0.301873	0.155115	0.695072	0.639376	0.805387	0.197845	0.260216	0.735585	0.902026	0.295983	0.203711	0.406079	0.443474	0.435075	0.310899	0.476988	0.443006	0.171358	0.645717	0.556622	0.298538	0.507219
629	0.79342	0.785942	0.276666	0.492844	0.49678	0.787049	0.301676	0.372698	0.465715	0.0931221	0.237527	0.181478	0.684985	0.504055	0.357541	0.587256	0.536299	0.656668	0.409924	0.696358	0.566733	0.648174	0.291393	0.48956	0.506351	0.475922	0.724793	0.42021	0.146083	0.619932	0.691329	0.583133	0.204961	0.217779	0.727596	0.838273	0.272831	0.260526	0.45252	0.498129	0.418404	0.413161	0.508373	0.365076	0.287483	0.73477	0.574193	0.403377	0.589241
630	0.665199	0.648757	0.268724	0.508882	0.425202	0.425216	0.395775	0.411989	0.46682	0.148251	0.29324	0.424848	0.376204	0.492033	0.300908	0.680708	0.670237	0.510512	0.491042	0.532016	0.624108	0.630952	0.250042	0.472966	0.430832	0.507608	0.685412	0.300434	0.144202	0.646127	0.681425	0.89237	0.194276	0.168157	0.727804	0.726382	0.284905	0.21943	0.364791	0.504619	0.387631	0.250695	0.491734	0.48486	0.201849	0.635689	0.626786	0.525069	0.407891
631	0.688866	0.877478	0.200275	0.50087	0.467798	0.845351	0.240348	0.544109	0.497029	0.058123	0.247468	0.448523	0.4303	0.592039	0.361943	0.577562	0.451097	0.496956	0.477102	0.516774	0.573625	0.686726	0.273595	0.40529	0.491954	0.378112	0.673247	0.310335	0.127503	0.653096	0.668906	0.584229	0.288525	0.187916	0.829288	0.671937	0.293263	0.185403	0.459806	0.512599	0.522198	0.32104	0.544286	0.386376	0.251163	0.637488	0.63187	0.430718	0.370361
632	0.642139	0.942351	0.269037	0.579135	0.339578	0.856284	0.21415	0.53898	0.471034	0.111961	0.152819	0.541122	0.511767	0.47242	0.370971	0.845866	0.394933	0.478738	0.416899	0.669202	0.63928	0.669321	0.244691	0.423777	0.461681	0.522725	0.689385	0.260367	0.159652	0.781871	0.676867	0.803005	0.168758	0.180353	0.779585	0.758745	0.196926	0.25327	0.417365	0.450786	0.507899	0.433978	0.48186	0.388061	0.213705	0.625007	0.66297	0.298538	0.514146
633	0.677898	0.931331	0.125457	0.560284	0.424932	0.887867	0.160152	0.428047	0.493424	0.10277	0.245231	0.403551	0.49246	0.419918	0.333791	0.715644	0.481009	0.464268	0.41323	0.564797	0.698023	0.576987	0.259309	0.418793	0.45543	0.487263	0.825682	0.244814	0.172625	0.758179	0.623784	0.833495	0.182809	0.186422	0.546228	0.782875	0.191138	0.180038	0.437509	0.403284	0.312733	0.344246	0.490353	0.520052	0.235223	0.618105	0.628921	0.340707	0.615696
634	0.548798	0.812771	0.2381	0.357868	0.353857	0.671202	0.262844	0.447384	0.424125	0.135484	0.229674	0.461164	0.376946	0.412828	0.274457	0.552358	0.51149	0.468255	0.323499	0.590187	0.612796	0.649684	0.301426	0.436853	0.355123	0.297632	0.67649	0.250367	0.0993085	0.630994	0.605118	0.982205	0.168568	0.211153	0.664978	0.714351	0.251303	0.131442	0.42423	0.519079	0.349706	0.28865	0.402964	0.329819	0.178663	0.570856	0.485088	0.466516	0.404986
635	0.782646	0.843918	0.249849	0.263544	0.239306	0.835419	0.211803	0.274974	0.338825	0.18799	0.16777	0.402992	0.465568	0.435905	0.311735	0.498813	0.496626	0.466182	0.461298	0.440966	0.470268	0.657235	0.31678	0.467672	0.384341	0.405414	0.726422	0.371637	0.123453	0.706001	0.594973	0.738655	0.261384	0.236025	0.575483	0.713369	0.188006	0.128783	0.477312	0.448941	0.381044	0.336845	0.476524	0.170222	0.200731	0.634923	0.542464	0.487188	0.535959
636	0.537715	0.840189	0.194474	0.120629	0.339077	0.868524	0.278427	0.345848	0.399599	0.110748	0.128453	0.429948	0.389439	0.324988	0.241812	0.4855	0.388273	0.369881	0.318654	0.430404	0.557555	0.634991	0.269058	0.348123	0.30796	0.348607	0.648939	0.220159	0.133747	0.570537	0.536258	0.827314	0.110838	0.214191	0.738122	0.749494	0.198532	0.136778	0.326946	0.336019	0.365155	0.317326	0.339725	0.401494	0.0999278	0.620472	0.482982	0.298025	0.502948
637	0.549483	0.611756	0.185261	0.104417	0.511779	0.55978	0.205576	0.395358	0.386471	0.0894855	0.101806	0.318072	0.302709	0.477206	0.288904	0.432159	0.485194	0.381647	0.332808	0.424823	0.474321	0.547183	0.294623	0.272093	0.373515	0.4455	0.579663	0.254699	0.142171	0.657259	0.47756	0.59163	0.125338	0.217468	0.710989	0.552485	0.27888	0.119231	0.290142	0.412463	0.363895	0.266587	0.317771	0.342323	0.195326	0.570535	0.428824	0.456727	0.552707
638	0.526256	0.650479	0.263869	0.160931	0.543256	0.487595	0.309196	0.394105	0.371755	0.131453	0.15825	0.38609	0.334654	0.285924	0.175892	0.536584	0.445231	0.385546	0.373884	0.474095	0.618835	0.517043	0.263945	0.269027	0.444222	0.332693	0.682538	0.245828	0.159179	0.566848	0.648199	0.501904	0.166762	0.269815	0.582408	0.637186	0.183508	0.131734	0.373795	0.375099	0.328035	0.358862	0.266741	0.276115	0.132805	0.576025	0.470217	0.342404	0.36981
639	0.502742	0.76696	0.245046	0.118033	0.554779	0.730546	0.196073	0.239361	0.257695	0.107061	0.0269383	0.386021	0.239592	0.213107	0.306776	0.489754	0.360498	0.416907	0.436624	0.436444	0.520755	0.449196	0.172302	0.262915	0.218783	0.505222	0.615313	0.205828	0.134931	0.487149	0.466214	0.413998	0.162411	0.182715	0.596017	0.642365	0.213223	0.154893	0.341196	0.314004	0.406359	0.25308	0.18419	0.260827	0.11388	0.449126	0.440842	0.371075	0.508953
640	0.479515	0.739966	0.273147	0.0963924	0.612051	0.645402	0.0808204	0.193593	0.340002	0.110429	0.158344	0.339653	0.429142	0.472651	0.252429	0.433633	0.364546	0.36593	0.35136	0.39526	0.555506	0.445547	0.178781	0.236678	0.247785	0.467564	0.587287	0.295027	0.118841	0.610919	0.517053	0.567524	0.149441	0.145935	0.63012	0.69103	0.199942	0.114479	0.36089	0.460871	0.487859	0.353453	0.256811	0.32726	0.117821	0.528982	0.446434	0.506185	0.394223
641	0.444221	0.751674	0.201103	0.101855	0.51367	0.783346	0.353648	0.312006	0.234584	0.0713404	0.151395	0.393077	0.350392	0.259365	0.231274	0.465402	0.410535	0.365858	0.29052	0.368104	0.582636	0.450692	0.227888	0.238879	0.257206	0.356995	0.594026	0.339239	0.124953	0.616352	0.573794	0.508841	0.190713	0.114942	0.561839	0.578893	0.221323	0.119953	0.296093	0.239047	0.311614	0.328056	0.273847	0.327164	0.175346	0.505014	0.486858	0.414033	0.721949
642	0.560939	0.658741	0.235419	0.0991758	0.425314	0.743877	0.210357	0.394534	0.291171	0.163889	0.05888	0.243772	0.296186	0.397762	0.26867	0.481322	0.286235	0.359858	0.38824	0.365443	0.602932	0.536709	0.371137	0.255544	0.326626	0.374444	0.59713	0.258367	0.11087	0.662661	0.550149	0.537853	0.0715203	0.131027	0.601281	0.617796	0.214088	0.121349	0.33754	0.277976	0.312421	0.264827	0.205235	0.189399	0.0938461	0.583146	0.412872	0.345175	0.461331
643	0.549181	0.825665	0.184953	0.0588178	0.424742	0.698224	0.233256	0.326908	0.214842	0.12734	0.236315	0.345728	0.365651	0.245268	0.291217	0.434263	0.185569	0.344145	0.393544	0.492883	0.586284	0.498516	0.231475	0.337252	0.21861	0.113841	0.591085	0.180604	0.127142	0.570999	0.486007	0.671165	0.221078	0.198066	0.53803	0.58792	0.1452	0.134926	0.269208	0.268461	0.320881	0.250163	0.213941	0.339038	0.0949293	0.553981	0.418285	0.361963	0.460312
644	0.200039	0.597031	0.282791	0.12861	0.641089	0.49437	0.18685	0.352491	0.296168	0.143852	0.114357	0.481352	0.399942	0.310321	0.2505	0.279618	0.372876	0.339107	0.43344	0.27117	0.559319	0.468064	0.189384	0.261409	0.383033	0.484289	0.668409	0.127116	0.159122	0.645615	0.491804	0.49384	0.111134	0.21848	0.490311	0.473945	0.157992	0.144147	0.340549	0.278326	0.219801	0.231122	0.265112	0.257478	0.125787	0.502558	0.496032	0.262484	0.62106
645	0.444468	0.744321	0.131918	0.0830324	0.326585	0.553293	0.196721	0.178734	0.34659	0.127997	0.112168	0.0884684	0.383785	0.337204	0.29775	0.521244	0.201106	0.336682	0.390701	0.298374	0.376907	0.442476	0.222334	0.270563	0.2438	0.321653	0.528357	0.204378	0.0857826	0.534297	0.463146	0.650519	0.231632	0.219347	0.600362	0.552627	0.178827	0.105495	0.293234	0.212321	0.428971	0.295091	0.271436	0.245061	0.114441	0.451473	0.359663	0.382574	0.509282
646	0.501779	0.639541	0.232476	0.0749504	0.596544	0.678215	0.17254	0.290145	0.37336	0.0750812	0.0920835	0.346476	0.416428	0.357211	0.179852	0.36964	0.316058	0.305816	0.363388	0.331288	0.622654	0.47396	0.11477	0.227105	0.270378	0.345835	0.648895	0.160937	0.135449	0.619523	0.475653	0.582463	0.160617	0.248992	0.565973	0.548239	0.166244	0.0349226	0.292047	0.333928	0.431783	0.311688	0.280561	0.266754	0.0782514	0.423216	0.440696	0.289892	0.570191
647	0.292259	0.527257	0.219882	0.0965665	0.476482	0.528612	0.327647	0.26262	0.38034	0.0613778	0.117601	0.409323	0.356063	0.294849	0.220968	0.485168	0.312939	0.290238	0.292853	0.376729	0.380574	0.466811	0.196561	0.222801	0.311501	0.227028	0.580939	0.175345	0.102239	0.439837	0.463237	0.443864	0.20239	0.166531	0.447165	0.619723	0.143403	0.0566476	0.267644	0.335832	0.377131	0.208306	0.223956	0.236807	0.109932	0.467575	0.406749	0.312404	0.369534
648	0.519106	0.546346	0.226317	0.0882858	0.476771	0.356415	0.25917	0.35128	0.214039	0.125761	0.123088	0.357734	0.288001	0.206884	0.176347	0.410324	0.318616	0.361368	0.376143	0.305895	0.495953	0.37863	0.154238	0.226781	0.349293	0.289981	0.619245	0.209278	0.119654	0.707174	0.454803	0.441589	0.20316	0.126983	0.525189	0.408888	0.118701	0.14705	0.256404	0.274378	0.200068	0.306555	0.186251	0.307952	0.0749657	0.398787	0.406865	0.440667	0.339799
649	0.352122	0.632636	0.197923	0.11271	0.356997	0.560355	0.384857	0.545396	0.328738	0.232925	0.149233	0.281168	0.240829	0.407469	0.201354	0.388724	0.408852	0.300055	0.354076	0.270129	0.497517	0.520303	0.232598	0.284634	0.29059	0.469552	0.587121	0.238039	0.0806507	0.647505	0.437387	0.335099	0.237147	0.198801	0.424746	0.581543	0.203477	0.108717	0.190149	0.355531	0.293038	0.21142	0.173488	0.380196	0.120394	0.366618	0.355365	0.236883	0.431441
650	0.387963	0.479337	0.223205	0.0964538	0.402085	0.528873	0.247831	0.320858	0.452317	0.107404	0.16677	0.41394	0.388573	0.382372	0.29927	0.397091	0.315318	0.381647	0.376931	0.464289	0.504655	0.530252	0.154962	0.300072	0.249993	0.354696	0.633368	0.29928	0.1114	0.774935	0.533321	0.340434	0.110443	0.179969	0.459159	0.733472	0.141801	0.189906	0.253261	0.327449	0.294571	0.400131	0.267133	0.285527	0.117077	0.393952	0.415327	0.250934	0.401369
651	0.32902	0.601565	0.185427	0.107282	0.551463	0.465272	0.211903	0.302141	0.331396	0.0670433	0.136828	0.318666	0.417861	0.540327	0.102053	0.397612	0.252962	0.25832	0.292351	0.559624	0.576156	0.489849	0.133667	0.290506	0.278125	0.293586	0.697142	0.226607	0.12571	0.571791	0.419697	0.269238	0.191059	0.223027	0.487149	0.535399	0.20925	0.0784767	0.237422	0.248586	0.268147	0.266259	0.185844	0.429211	0.148808	0.367353	0.299759	0.316654	0.29286
652	0.340307	0.491226	0.188115	0.142213	0.447167	0.598551	0.131138	0.327665	0.29349	0.0720566	0.259435	0.316637	0.576434	0.451458	0.271128	0.42036	0.373761	0.292697	0.412458	0.407706	0.521217	0.598579	0.142679	0.304771	0.262667	0.404209	0.662383	0.350731	0.116555	0.591401	0.496503	0.471001	0.207142	0.147505	0.681265	0.516636	0.132065	0.100723	0.215789	0.291626	0.261409	0.258513	0.268896	0.295318	0.172816	0.451321	0.381497	0.430216	0.365719
653	0.376628	0.566007	0.252392	0.074891	0.32736	0.405434	0.239294	0.235477	0.436786	0.111695	0.171153	0.302913	0.275697	0.262373	0.227498	0.384543	0.326184	0.274315	0.370532	0.384501	0.423107	0.539552	0.214753	0.273188	0.29211	0.334045	0.634136	0.231512	0.100957	0.56904	0.43636	0.421718	0.242952	0.188205	0.498712	0.465057	0.162758	0.115632	0.252834	0.302227	0.210367	0.25341	0.212922	0.371304	0.168447	0.414703	0.320021	0.297236	0.409449
654	0.317234	0.388672	0.220938	0.118132	0.477474	0.299009	0.243571	0.289829	0.28049	0.0332163	0.178089	0.339132	0.289149	0.239043	0.165354	0.362773	0.338405	0.271383	0.30589	0.246194	0.356001	0.423584	0.180572	0.197913	0.269874	0.276163	0.628154	0.23369	0.0738201	0.536745	0.442126	0.430097	0.266584	0.133247	0.479977	0.509571	0.162493	0.0893957	0.245827	0.330686	0.185275	0.17677	0.163311	0.330259	0.0798612	0.377	0.319511	0.347536	0.34168
655	0.233605	0.467622	0.154119	0.109828	0.491994	0.479229	0.158181	0.218145	0.382361	0.126187	0.138501	0.467036	0.324096	0.236152	0.233508	0.36601	0.364306	0.274891	0.311081	0.424153	0.461273	0.446553	0.175341	0.245534	0.364736	0.359745	0.636002	0.220065	0.143348	0.57912	0.478526	0.319702	0.25138	0.161473	0.353005	0.474335	0.135436	0.117784	0.249272	0.316943	0.268641	0.274444	0.207357	0.313213	0.119195	0.357551	0.340241	0.323862	0.529316
656	0.376658	0.349298	0.189194	0.0693472	0.582218	0.345759	0.324894	0.295706	0.334977	0.0430095	0.226666	0.359689	0.394316	0.352168	0.150505	0.325796	0.194796	0.314331	0.335088	0.407112	0.450345	0.389744	0.121439	0.170755	0.246401	0.371562	0.565673	0.282486	0.13084	0.471488	0.471175	0.343715	0.218768	0.182521	0.547131	0.495001	0.201064	0.152966	0.242045	0.255796	0.322849	0.254785	0.233026	0.265132	0.0629895	0.307893	0.30041	0.0708481	0.366483
657	0.23323	0.262513	0.141849	0.0884158	0.387064	0.284692	0.154889	0.22151	0.372146	0.0946903	0.243188	0.367593	0.311791	0.3161	0.169073	0.302123	0.393811	0.265771	0.246501	0.300997	0.313911	0.448881	0.184082	0.201683	0.276082	0.357809	0.62886	0.186649	0.0951036	0.563661	0.353347	0.353891	0.138439	0.162901	0.480007	0.508847	0.163423	0.221192	0.220768	0.268117	0.19759	0.167709	0.190196	0.275459	0.110775	0.342489	0.251654	0.306943	0.388861
658	0.448558	0.498909	0.20492	0.0695568	0.327235	0.429493	0.260906	0.267433	0.277095	0.085127	0.187877	0.349725	0.398008	0.300397	0.140617	0.363359	0.330904	0.290743	0.259315	0.387772	0.416825	0.345011	0.0249201	0.187778	0.283638	0.392144	0.592676	0.359385	0.137447	0.598275	0.361436	0.274424	0.281719	0.191053	0.420756	0.495422	0.197452	0.0815147	0.190908	0.318338	0.31809	0.231492	0.207636	0.176545	0.100227	0.357406	0.269277	0.237542	0.411791
659	0.361338	0.522564	0.220841	0.12878	0.402356	0.436399	0.208335	0.242199	0.394542	0.101186	0.182655	0.302083	0.325818	0.348289	0.242664	0.392617	0.348363	0.307987	0.228362	0.415792	0.411075	0.421687	0.185209	0.147701	0.27535	0.231033	0.487781	0.278023	0.103267	0.724781	0.297607	0.524532	0.0711253	0.176928	0.474257	0.466029	0.136006	0.0459281	0.219022	0.251938	0.265552	0.216084	0.198786	0.0726432	0.108929	0.277283	0.231727	0.152364	0.25022
660	0.329172	0.554315	0.20199	0.12614	0.327395	0.571913	0.277143	0.314141	0.313726	0.103976	0.208403	0.270047	0.410897	0.305588	0.148378	0.227475	0.280092	0.254374	0.214164	0.21728	0.397363	0.365752	0.166178	0.238416	0.237831	0.210411	0.450811	0.193476	0.107344	0.562538	0.402332	0.546709	0.127721	0.226925	0.55956	0.43935	0.185841	0.138606	0.195365	0.247764	0.288073	0.259442	0.211806	0.323529	0.127249	0.359223	0.26309	0.141518	0.35303
661	0.560437	0.396679	0.192276	0.112501	0.477503	0.619388	0.282776	0.299884	0.284134	0.0747647	0.183173	0.410865	0.370608	0.24065	0.154897	0.382486	0.255265	0.279891	0.308726	0.200527	0.361991	0.389296	0.12328	0.19418	0.311546	0.219143	0.504463	0.148669	0.119076	0.547588	0.366437	0.495516	0.119462	0.233827	0.395865	0.4321	0.154927	0.148895	0.154233	0.288412	0.253394	0.224246	0.125229	0.274499	0.0919279	0.29642	0.235996	0.547774	0.426815
662	0.65774	0.451986	0.144801	0.0828234	0.237143	0.362347	0.260191	0.378484	0.275442	0.148351	0.182226	0.657101	0.274838	0.315316	0.199548	0.241441	0.277911	0.248585	0.245826	0.402803	0.487941	0.485468	0.133203	0.19364	0.373799	0.308148	0.531391	0.332712	0.166778	0.624886	0.384273	0.291327	0.1842	0.149465	0.368643	0.561871	0.14602	0.148895	0.248559	0.296145	0.221273	0.258377	0.23873	0.1287	0.099666	0.347047	0.334637	0.349656	0.350711
663	0.511724	0.420288	0.160821	0.0990714	0.387715	0.531369	0.381922	0.369902	0.172336	0.078368	0.202778	0.201632	0.409158	0.267046	0.130625	0.281552	0.317924	0.239481	0.415783	0.26872	0.434531	0.469054	0.139367	0.16296	0.307666	0.319845	0.555338	0.301538	0.155874	0.584383	0.36948	0.353302	0.205766	0.174657	0.476629	0.494574	0.133974	0.143327	0.249134	0.143174	0.314307	0.271701	0.185529	0.284823	0.135708	0.318963	0.356787	0.207207	0.431281
664	0.487896	0.396918	0.0816682	0.131462	0.252499	0.551706	0.242136	0.335041	0.389674	0.0513288	0.122371	0.391207	0.453652	0.35177	0.155252	0.29844	0.251171	0.237497	0.249341	0.363904	0.36079	0.390083	0.128262	0.239943	0.269399	0.272971	0.424495	0.236735	0.088119	0.572842	0.460078	0.224348	0.24561	0.219396	0.472632	0.458817	0.146298	0.0570654	0.220839	0.231706	0.290531	0.249967	0.12972	0.293385	0.0530284	0.374621	0.176335	0.343038	0.457754
665	0.390726	0.432314	0.13851	0.104429	0.477985	0.443098	0.0883225	0.302918	0.387728	0.0790682	0.0626926	0.225834	0.209181	0.219136	0.144083	0.205329	0.258566	0.169731	0.185666	0.333965	0.253296	0.364102	0.149628	0.177737	0.202126	0.186117	0.409184	0.248333	0.144232	0.486146	0.359509	0.333002	0.035326	0.203954	0.293964	0.47706	0.126998	0.0953549	0.19689	0.162187	0.25969	0.179189	0.113357	0.404667	0.102026	0.336973	0.205598	0.348141	0.250312
666	0.402333	0.287511	0.16383	0.0910344	0.522539	0.27398	0.291307	0.336664	0.227819	0.152833	0.201208	0.470268	0.339579	0.377116	0.0797745	0.348392	0.30074	0.242886	0.240742	0.266982	0.445153	0.387809	0.118319	0.215402	0.177273	0.230516	0.534415	0.281562	0.165329	0.572514	0.367451	0.207111	0.171983	0.221053	0.345182	0.407286	0.164974	0.118826	0.209271	0.258149	0.306831	0.158447	0.179445	0.22771	0.140273	0.363112	0.27902	0.416147	0.266679
667	0.512008	0.293749	0.220563	0.091139	0.192634	0.40953	0.248219	0.292358	0.471992	0.0983323	0.0960517	0.38463	0.26677	0.177514	0.139484	0.26906	0.262191	0.252148	0.189462	0.24537	0.430051	0.384562	0.167687	0.14399	0.264973	0.313282	0.475126	0.236473	0.110104	0.506152	0.338262	0.347403	0.121203	0.192904	0.421656	0.526255	0.175047	0.176673	0.207012	0.279936	0.29479	0.174896	0.176682	0.153641	0.100822	0.338018	0.219293	0.225325	0.396027
668	0.304882	0.402018	0.0844179	0.0777436	0.477626	0.328318	0.22008	0.222178	0.454744	0.102376	0.214936	0.288143	0.195198	0.291642	0.153162	0.302869	0.391571	0.21568	0.196512	0.31191	0.402561	0.356605	0.126023	0.152313	0.305433	0.356004	0.573495	0.272066	0.144081	0.495986	0.304788	0.408513	0.121166	0.211421	0.381395	0.603951	0.125163	0.122913	0.269473	0.163072	0.303572	0.257909	0.175499	0.355129	0.103908	0.40076	0.262758	0.12795	0.376973
669	0.621615	0.430311	0.167378	0.0830324	0.417636	0.484179	0.264231	0.141215	0.375891	0.0979877	0.082273	0.310041	0.36903	0.279242	0.165845	0.245727	0.281102	0.181593	0.139874	0.178987	0.331016	0.375065	0.164329	0.120991	0.25135	0.222367	0.500887	0.0950726	0.0589542	0.521309	0.339186	0.263278	0.0900701	0.159101	0.2855	0.518511	0.138978	0.0894015	0.185199	0.209116	0.151079	0.168911	0.132068	0.228986	0.0717377	0.310881	0.21813	0.348074	0.517194
670	0.475828	0.422646	0.122912	0.0722128	0.324432	0.396102	0.28475	0.241946	0.289378	0.0929932	0.124506	0.362108	0.331927	0.207603	0.152781	0.316699	0.27023	0.242658	0.201223	0.137366	0.270668	0.378821	0.0785596	0.143253	0.260614	0.387959	0.610954	0.309971	0.108627	0.52968	0.358376	0.225916	0.145249	0.176436	0.348286	0.498207	0.144588	0.0705234	0.181651	0.25294	0.32431	0.103985	0.120774	0.283149	0.103477	0.364885	0.206624	0.350657	0.420278
671	0.402388	0.511202	0.205712	0.112634	0.376925	0.484459	0.202051	0.261306	0.293445	0.131923	0.214141	0.390858	0.298286	0.23618	0.141454	0.323106	0.379375	0.164976	0.186534	0.196001	0.37574	0.374709	0.164269	0.185971	0.22975	0.219411	0.563169	0.284644	0.168095	0.452732	0.369551	0.23386	0.175443	0.127181	0.332406	0.29305	0.163311	0.0448867	0.191017	0.165228	0.264876	0.21014	0.188767	0.136271	0.0944853	0.312275	0.199917	0.239932	0.340615
672	0.329731	0.441441	0.132385	0.10985	0.345125	0.396057	0.262267	0.235248	0.194563	0.0912907	0.0934198	0.313067	0.129383	0.364277	0.172227	0.371043	0.336161	0.146206	0.238011	0.233565	0.329395	0.443021	0.139686	0.151929	0.223079	0.159605	0.523006	0.300675	0.0906067	0.364591	0.30287	0.362913	0.12533	0.179533	0.400836	0.364635	0.201973	0.113647	0.195356	0.207562	0.271861	0.2372	0.143547	0.215059	0.112348	0.326457	0.238694	0.282787	0.371052
673	0.305475	0.411781	0.109907	0.0721664	0.533665	0.260286	0.215665	0.215436	0.310522	0.0906765	0.147238	0.243252	0.234524	0.329772	0.118757	0.13767	0.247575	0.136109	0.131859	0.455821	0.200188	0.284828	0.170633	0.111644	0.208366	0.161154	0.505516	0.221129	0.120881	0.37976	0.277227	0.278773	0.221772	0.126649	0.448327	0.348292	0.154579	0.13677	0.207152	0.0529304	0.300437	0.131282	0.126036	0.221136	0.144849	0.301493	0.242776	0.368287	0.364376
674	0.427382	0.510541	0.11866	0.0829875	0.486077	0.41644	0.103679	0.29555	0.29899	0.134057	0.13071	0.185472	0.254858	0.392746	0.146768	0.196754	0.282667	0.120696	0.16864	0.123135	0.316111	0.355855	0.145313	0.149427	0.160574	0.0437278	0.360316	0.208133	0.13829	0.33853	0.269202	0.224934	0.134541	0.148319	0.331876	0.399415	0.164004	0.0331001	0.176298	0.0719372	0.225582	0.114051	0.109812	0.317638	0.0993697	0.303534	0.20848	0.368366	0.561892
675	0.451194	0.494116	0.203557	0.0964968	0.470784	0.375936	0.174045	0.277547	0.311931	0.107585	0.0927398	0.271235	0.164387	0.255548	0.105997	0.148797	0.336385	0.183122	0.110896	0.360773	0.325875	0.340105	0.105849	0.128088	0.200478	0.129657	0.406822	0.25505	0.131388	0.310291	0.255705	0.19473	0.172976	0.0952578	0.325431	0.256758	0.156664	0.121911	0.214937	0.254484	0.209824	0.202602	0.106267	0.181564	0.130391	0.338145	0.259132	0.340594	0.411036
676	0.293248	0.428696	0.125887	0.072235	0.376594	0.308138	0.196049	0.25907	0.257605	0.0523359	0.112669	0.295419	0.232057	0.293679	0.140594	0.154007	0.231561	0.162939	0.184795	0.190124	0.28012	0.262785	0.070571	0.151956	0.236557	0.159311	0.426486	0.240281	0.124605	0.30057	0.296164	0.118633	0.240729	0.170884	0.332061	0.394175	0.137789	0.130402	0.176329	0.248245	0.303897	0.173783	0.0953541	0.107198	0.187937	0.287142	0.224281	0.236406	0.372027
677	0.341704	0.469086	0.152001	0.0722795	0.439606	0.348384	0.0812607	0.123727	0.286971	0.0851654	0.0742047	0.447811	0.343004	0.236063	0.142141	0.207769	0.277317	0.171607	0.162557	0.260822	0.179023	0.224173	0.0558826	0.13032	0.153569	0.16644	0.407833	0.0871038	0.140742	0.359038	0.347797	0.220449	0.150515	0.153019	0.333738	0.342967	0.0726378	0.079737	0.183773	0.218478	0.325823	0.145899	0.105546	0.268534	0.0923508	0.31284	0.212896	0.259684	0.450391
678	0.415016	0.464811	0.232539	0.107218	0.424093	0.488927	0.120855	0.37804	0.148194	0.0915183	0.180944	0.288914	0.472041	0.26767	0.188282	0.249413	0.202667	0.14973	0.108966	0.322902	0.205886	0.270276	0.0900182	0.120567	0.168873	0.102282	0.358112	0.197891	0.109599	0.344485	0.29844	0.315206	0.14716	0.10136	0.255994	0.309267	0.104181	0.140563	0.217324	0.248957	0.182948	0.238016	0.0938645	0.267799	0.0657293	0.301803	0.22771	0.240288	0.390127
679	0.342338	0.497893	0.106566	0.0776398	0.34545	0.351075	0.165163	0.259702	0.221741	0.069988	0.0907709	0.235634	0.250646	0.217891	0.129374	0.217792	0.239649	0.103367	0.125468	0.248736	0.206802	0.316357	0.108156	0.0894229	0.151301	0.0917243	0.436134	0.139332	0.113821	0.427602	0.246912	0.295308	0.0581018	0.155523	0.304558	0.37528	0.235956	0.0526908	0.235283	0.22523	0.201872	0.114497	0.106235	0.161148	0.121463	0.233674	0.171418	0.23549	0.251591
680	0.488478	0.484786	0.109982	0.0749596	0.251411	0.399263	0.186799	0.297116	0.21217	0.0941983	0	0.20619	0.256797	0.21321	0.162281	0.172217	0.302785	0.186735	0.21677	0.266963	0.1661	0.250157	0.0224394	0.107759	0.284465	0.348055	0.344073	0.218928	0.120452	0.499994	0.274909	0.27285	0.100456	0.208071	0.218059	0.361963	0.132568	0.0511962	0.151555	0.313707	0.296527	0.15129	0.105055	0.25797	0.101643	0.20994	0.215057	0.216506	0.292423
681	0.196038	0.0650969	0.171925	0.0725281	0.117898	0.221307	0.115769	0.217562	0.363869	0.131137	0.1805	0.227318	0.129131	0.156753	0.0849618	0.114123	0.0636806	0.0308781	0.0719456	0.287493	0.182725	0.114971	0.149665	0.0537132	0.146417	0.173654	0.0493435	0.16366	0.136326	0.129788	0.0800057	0.232485	0.325092	0.185641	0.124827	0.211819	0.175474	0.248819	0.0483158	0.160736	0.104864	0.129096	0.0684061	0.307655	0.0837273	0.0772441	0.0957644	0.29549	0.227597
682	0.257381	0.153182	0.153665	0.0723667	0.236666	0.263026	0.112234	0.23808	0.507823	0.151914	0.151875	0.108286	0.150274	0.113164	0.10986	0.168879	0.246515	0.0453443	0.126456	0.090401	0.125958	0.0650189	0.179136	0.0528089	0.209684	0.221402	0.0625475	0.342638	0.159866	0.120446	0.0698627	0.196399	0.22014	0.250935	0.225089	0.227415	0.247615	0.210049	0.128432	0.124523	0.234023	0.162725	0.0926535	0.156757	0.120271	0.0517476	0.14351	0.221148	0.361487
683	0.256911	0.0888522	0.087744	0.105826	0.446868	0.172202	0.315734	0.141861	0.27665	0.121509	0.143314	0.232496	0.27178	0.231916	0.110749	0.20656	0.274486	0.052913	0.098096	0.360709	0.129519	0.0987907	0.108227	0.132337	0.104017	0.0143238	0.0609004	0.208977	0.106656	0.0632306	0.0550864	0.106181	0.317341	0.216188	0.247539	0.223878	0.149881	0.173385	0.107225	0.180689	0.168808	0.143562	0.118809	0.517261	0.110264	0.0736738	0.0488402	0.335623	0.347175
684	0.318737	0.0971853	0.112884	0.113949	0.296613	0.269973	0.161838	0.33019	0.416985	0	0.215463	0.302448	0.473979	0.37995	0.0889399	0.154129	0.27117	0.0450636	0.128827	0.204669	0.0458297	0.129855	0.139357	0.0765074	0.13539	0.116171	0.136656	0.0905728	0.0948984	0.0852776	0.0568662	0.165428	0.25552	0.286241	0.148454	0.303083	0.179083	0.18482	0.102524	0.113626	0.176634	0.120888	0.0860824	0.369459	0.0881364	0.0694325	0.115983	0.227947	0.262529
685	0.354132	0.0127711	0.228414	0.0623325	0.282109	0.256048	0.0252739	0.193948	0.305806	0.211173	0.142936	0.121809	0.169158	0.134104	0.120951	0.252048	0.229051	0.0560253	0.127197	0.294596	0.22166	0.040673	0.14759	0.0715456	0.197997	0.190077	0.0936124	0.183006	0.12683	0.101048	0.0610714	0.213049	0.272057	0.204664	0.20486	0.309198	0.187773	0.16446	0.112519	0.223686	0.138102	0.226054	0.119288	0.449169	0.109687	0.119857	0.0815758	0.265954	0.258187
686	0.378988	0.137244	0.150414	0.0876522	0.252275	0.207198	0.362865	0.272961	0.308889	0.218621	0.148064	0.392583	0.281494	0.30059	0.159985	0.153941	0.330072	0.0821095	0.0810935	0.310566	0.12014	0.140199	0.260056	0.106435	0.186746	0.173749	0.0973783	0.171079	0.191605	0.154484	0.102041	0.18986	0.178695	0.197419	0.248159	0.206307	0.242049	0.172085	0.0829248	0.119298	0.13821	0.148313	0.143677	0.24933	0.117364	0.126045	0.122976	0.363034	0.293577
687	0.487856	0.0881135	0.240863	0.0975419	0.386265	0.171839	0.154797	0.157968	0.271453	0.0860382	0.202363	0.279318	0.254406	0.149517	0.0863184	0.302578	0.111726	0.0818448	0.137231	0.271485	0.169323	0.100011	0.119573	0.0967821	0.172265	0.169349	0.0753936	0.357648	0.0921254	0.137387	0.101441	0.10669	0.213063	0.221554	0.240608	0.185783	0.155182	0.191602	0.113563	0.126792	0.0597995	0.212749	0.0831058	0.110049	0.154505	0.0808185	0.0812763	0.265169	0.234932
688	0.488167	0.0480974	0.0815438	0.0729417	0.221778	0.0529451	0.302774	0.0961023	0.283165	0.114973	0.169229	0.238211	0.269534	0.223626	0.104337	0.126192	0.22922	0.0799327	0.0430889	0.251742	0.216599	0.0485226	0.174688	0.0853113	0.190694	0.243607	0.0658852	0.149868	0.0958712	0.100781	0.090079	0.238161	0.290536	0.204046	0.250691	0.339035	0.205854	0.134573	0.0986754	0.136262	0.0931608	0.268924	0.0807692	0.242134	0.0497899	0.106339	0.0495099	0.29516	0.295296
689	0.329533	0.105173	0.143962	0.105087	0.416896	0.200055	0.336259	0.170152	0.383529	0.18768	0.171463	0.239895	0.199092	0.113153	0.0967583	0.182034	0.210879	0.0249596	0.13355	0.310235	0.16254	0.130094	0.156741	0.0710545	0.120086	0.0843534	0.0850377	0.388065	0.139027	0.0649437	0.0704201	0.193583	0.18199	0.260349	0.137082	0.244708	0.0874809	0.122277	0.102936	0.145274	0.0857883	0.12968	0.115175	0.152623	0.0942399	0.0484743	0.159281	0.253505	0.269184
690	0.293048	0.136591	0.0564983	0.0930462	0.372034	0.263176	0.27676	0.159588	0.302146	0.05835	0.25513	0.140047	0.243298	0.0881181	0.146483	0.139801	0.373163	0.0401517	0.0422682	0.272353	0.0910278	0.138324	0.144317	0.0566722	0.254957	0.100677	0.0652391	0.190022	0.159797	0.0534889	0.121258	0.0997064	0.177543	0.184795	0.149849	0.194868	0.150295	0.143208	0.0498055	0.0523652	0.174253	0.0861736	0.102363	0.39506	0.0953143	0.0376817	0.133732	0.22092	0.191482
691	0.305146	0.144636	0.115972	0.100834	0.40162	0.256335	0.306671	0.130007	0.282855	0.23274	0.189875	0.143269	0.175603	0.173265	0.0559574	0.116916	0.220327	0.0628903	0.0639604	0.185128	0.108836	0.115836	0.112246	0.0431639	0.113799	0.054247	0.0621883	0.204943	0.164963	0.0859592	0.0784652	0.272651	0.129815	0.163533	0.163133	0.247965	0.171486	0.12188	0.0710898	0.150564	0.142559	0.164257	0.0995918	0.40834	0.12776	0.0534932	0.132604	0.179201	0.338087
692	0.281405	0.168102	0.112832	0.100918	0.476647	0.276954	0.175328	0.343265	0.157013	0.170891	0.17676	0.243869	0.263036	0.150929	0.0553305	0.160698	0.155749	0.0385243	0.079509	0.293344	0.144075	0.191311	0.0991157	0.0620364	0.175553	0.13251	0.0788408	0.3522	0.157853	0.126871	0.119769	0.165704	0.221847	0.226935	0.173507	0.138666	0.188726	0.192852	0.0874891	0.110516	0.242091	0.12608	0.112895	0.181951	0.156333	0.0735525	0.0690306	0.387571	0.276223
693	0.305624	0.144431	0.168925	0.126382	0.401813	0.235264	0.240939	0.16358	0.249461	0.245582	0.223491	0.152956	0.172377	0.320226	0.0479729	0.209989	0.214193	0.0479561	0.129778	0.244538	0.343553	0.148473	0.200897	0.0584674	0.181618	0.096698	0.0756351	0.341256	0.0924015	0.0648305	0.0928302	0.0983866	0.156391	0.167652	0.19196	0.293567	0.13624	0.120874	0.0789956	0.117016	0.124952	0.191993	0.118355	0.227309	0.0543155	0.0421247	0.107981	0.142943	0.318251
694	0.244596	0.148452	0.140914	0.060628	0.296999	0.0952665	0.0682694	0.357629	0.229661	0.116891	0.110548	0.208162	0.298151	0.281346	0.15168	0.108243	0.100769	0.0553638	0.102503	0.141696	0.138473	0.126381	0.188642	0.0502568	0.157274	0.366037	0.0432207	0.20698	0.105123	0.135777	0.0861057	0.107259	0.251282	0.177787	0.171327	0.212259	0.232235	0.0943527	0.0470018	0.165426	0.168892	0.100087	0.0880857	0.150412	0.0804949	0.0675438	0.0626457	0.157844	0.244044
695	0.147541	0.0972439	0.143891	0.0520331	0.372034	0.200172	0.108564	0.0676325	0.0642424	0.171547	0.139794	0.200914	0.176922	0.236694	0.0926796	0.214096	0.332204	0.102625	0.0890502	0.327879	0.192272	0.0978342	0.125221	0.102851	0.234397	0.112373	0.075139	0.253005	0.0842293	0.153345	0.0987687	0.155251	0.23237	0.209976	0.112608	0.292885	0.157932	0.132429	0.0624927	0.185547	0.196974	0.159848	0.143289	0.148	0.0908967	0.0523751	0.077766	0.133651	0.291684
696	0.427071	0.0852135	0.159676	0.130295	0.267026	0.270081	0.296758	0.326697	0.254162	0.13821	0.107232	0.093441	0.180256	0.45345	0.102193	0.174186	0.272738	0.0437498	0.124843	0.281706	0.133747	0.0840372	0.185904	0.0644181	0.201202	0.173391	0.11631	0.183831	0.102499	0.0567728	0.068691	0.143778	0.231633	0.148881	0.0644993	0.233885	0.162798	0.229125	0.0251513	0.207701	0.273319	0.229861	0.120663	0.2072	0.106594	0.117797	0.164803	0.225785	0.224586
697	0.439175	0.140398	0.115985	0.0598935	0.371571	0.158394	0.0189586	0.305587	0.301355	0.1485	0.18174	0.154643	0.21725	0.259279	0.0507491	0.275651	0.0844151	0.0575781	0.0688302	0.290017	0.18535	0.147065	0.0991339	0.032126	0.125469	0.143905	0.0438515	0.174445	0.101919	0.145761	0.0725564	0.229264	0.293079	0.249621	0.188621	0.158269	0.144448	0.223136	0.0121805	0.215809	0.123241	0.189229	0.0981312	0.265021	0.151409	0.0611937	0.0302695	0.325649	0.296191
698	0.329358	0.152352	0.165666	0.0722387	0.385879	0.179282	0.283577	0.258278	0.329503	0.133832	0.154652	0.377614	0.190988	0.35434	0.13745	0.188316	0.24839	0.0645744	0.114214	0.237737	0.088002	0.150557	0.186114	0.0556186	0.136064	0.279687	0.0809906	0.226199	0.1686	0.147292	0.112485	0.0899632	0.236339	0.294024	0.104445	0.296077	0.122855	0.166805	0.0799855	0.151911	0.200204	0.173561	0.0704944	0.25446	0.101837	0.0649755	0.15286	0.220105	0.187638
699	0.377361	0.124713	0.178266	0.130124	0.251943	0.228298	0.20589	0.304656	0.314297	0.131105	0.205101	0.00490922	0.212235	0.162371	0.100399	0.164171	0.274379	0.0685048	0.157849	0.161753	0.154821	0.125883	0.156509	0.0352956	0.141981	0.113497	0.0539102	0.303133	0.108224	0.133556	0.00780441	0.0774541	0.243519	0.165503	0.0740946	0.205262	0.212181	0.0891402	0.10373	0.179197	0.136011	0.108192	0.102242	0.413445	0.119885	0.0597611	0.150552	0.118109	0.19129
700	0.317879	0.0578287	0.13138	0.0391148	0.342054	0.172021	0.249942	0.0943046	0.47635	0.139947	0.168032	0.127357	0.242191	0.376718	0.14714	0.0969171	0.142916	0.0597264	0.114519	0.190451	0.195941	0.118971	0.133268	0.0973344	0.175168	0.183106	0.0951791	0.145015	0.0718219	0.112465	0.0701516	0.205868	0.274377	0.311913	0.1783	0.328487	0.156132	0.141929	0.0641551	0.194205	0.211906	0.144386	0.0840874	0.331879	0.0796757	0.10095	0.16757	0.175745	0.186871
701	0.60897	0.077375	0.172004	0.121785	0.386151	0.249098	0.250666	0.318761	0.166131	0.183707	0.184358	0.183951	0.38568	0.324453	0.0831774	0.171573	0.198009	0.0568483	0.0756386	0.351168	0.0347421	0.0912005	0.127212	0.110055	0.259104	0.236065	0.00619496	0.281131	0.157867	0.154529	0.0925782	0.0899632	0.205158	0.244106	0.227945	0.123026	0.150037	0.140228	0.0690778	0.189106	0.202837	0.209685	0.0533535	0.494854	0.0817881	0.0737125	0.0837139	0.270011	0.22712
702	0.134756	0.101145	0.122416	0.0797523	0.491344	0.235264	0.254858	0.290008	0.219566	0.181037	0.135774	0.335766	0.280924	0.19803	0.133576	0.205407	0.145992	0.0760903	0.102255	0.351425	0.284001	0.160541	0.145611	0.0599357	0.11456	0.14884	0.0738336	0.375712	0.139343	0.185746	0.107872	0.134134	0.200433	0.150281	0.0395521	0.209992	0.175392	0.157775	0.0571939	0.240828	0.127576	0.137199	0.117587	0.343006	0.126826	0.0480131	0.0751228	0.263496	0.103901
703	0.37843	0.168236	0.171885	0.0680118	0.581655	0.24901	0.343753	0.228826	0.186023	0.185179	0.15003	0.491528	0.18166	0.198467	0.0866607	0.12204	0.431326	0.0583058	0.0854751	0.269764	0.171252	0.173229	0.114379	0.126226	0.33754	0.165156	0.0754891	0.211039	0.118687	0.127715	0.0751204	0.264668	0.318655	0.16965	0.17739	0.251846	0.163626	0.161056	0.0524868	0.192869	0.200967	0.143732	0.0739073	0.369685	0.123374	0.107466	0.0695794	0.168505	0.21009
704	0.329715	0.160548	0.131471	0.07235	0.431786	0.263208	0.433331	0.275827	0.127031	0.123608	0.177203	0.235915	0.31261	0.168886	0.125177	0.196595	0.151357	0.0614653	0.0598063	0.352862	0.252242	0.203026	0.215604	0.119672	0.129739	0.181557	0.0583619	0.295778	0.0724321	0.160565	0.0892025	0.133248	0.202588	0.268698	0.186665	0.192155	0.175583	0.188287	0.127432	0.289827	0.199758	0.164441	0.100424	0.266633	0.0736544	0.08094	0.097656	0.292594	0.321211
705	0.329242	0.116924	0.168784	0.1504	0.38673	0.186062	0.292139	0.237837	0.284368	0.199835	0.146386	0.182776	0.363182	0.204429	0.0845847	0.227974	0.269611	0.0959195	0.14014	0.340959	0.318121	0.0791335	0.0847804	0.0423778	0.16402	0.128496	0.0907757	0.296092	0.136729	0.0814973	0.102532	0.135717	0.223829	0.278552	0.171244	0.298235	0.182365	0.168482	0.0379166	0.175288	0.251638	0.305384	0.0937293	0.490215	0.103459	0.131513	0.122154	0.17216	0.176924
706	0.293085	0.112903	0.206092	0.0760521	0.371841	0.165148	0.333625	0.157274	0.203923	0.247306	0.130805	0.186321	0.145741	0.331083	0.0659689	0.161838	0.217712	0.0992697	0.0837133	0.177295	0.105872	0.0445077	0.178227	0.0792235	0.255556	0.0612769	0.0790159	0.251361	0.0914033	0.132174	0.0570909	0.157622	0.210341	0.147025	0.0764073	0.228315	0.174312	0.206859	0.078156	0.175886	0.303464	0.168881	0.0829988	0.432957	0.0944838	0.0360227	0.101424	0.427587	0.428619
707	0.232398	0.0931693	0.155339	0.0796447	0.326199	0.263265	0.279592	0.285595	0.349102	0.212921	0.144485	0.274904	0.0390179	0.313479	0.108563	0.166646	0.17509	0.0414279	0.051928	0.347021	0.193806	0.115467	0.185084	0.0958152	0.127922	0.232591	0.0802093	0.312923	0.107378	0.0521996	0.0849911	0.230087	0.208512	0.303687	0.0920321	0.209238	0.200999	0.127919	0.0561222	0.297737	0.143245	0.105314	0.0827343	0.39197	0.127129	0.0496607	0.100494	0.319596	0.261051
708	0.329661	0.0735582	0.150081	0.0844736	0.341861	0.21416	0.255824	0.313949	0.469273	0.201427	0.108156	0.181358	0.22112	0.373779	0.172528	0.185638	0.0223515	0.06014	0.170172	0.325423	0.219712	0.100693	0.229996	0.142649	0.0721882	0.282584	0.0619467	0.225488	0.178441	0.191648	0.0872984	0.0355572	0.220156	0.14714	0.242812	0.199219	0.145976	0.138655	0.0809906	0.297737	0.196116	0.221653	0.125913	0.289361	0.164444	0.0937866	0.0775566	0.330398	0.248633
709	0.301582	0.136529	0.151926	0.0890285	0.282109	0.241942	0.347664	0.332451	0.27044	0.116433	0.217624	0.455055	0.129214	0.260362	0.137473	0.169647	0.179965	0.0721898	0.0750984	0.467979	0.102749	0.100181	0.0706878	0.0574678	0.128147	0.152209	0.0929742	0.19658	0.161021	0.147862	0.113537	0.111939	0.164366	0.230701	0.207795	0.159619	0.152152	0.158262	0.10252	0.213018	0.234904	0.164096	0.0908574	0.133608	0.0970166	0.0978174	0.0682572	0.282706	0.17004
710	0.277526	0.116783	0.177107	0.175551	0.176911	0.214341	0.286975	0.349809	0.28132	0.204551	0.144795	0.192883	0.383285	0.371403	0.0537993	0.167543	0.223266	0.0618427	0.132718	0.314945	0.183945	0.137096	0.128118	0.0823061	0.153735	0.168924	0.040751	0.224475	0.150539	0.0761332	0.0571829	0.221128	0.314763	0.328823	0.152923	0.190042	0.132976	0.175303	0.0444199	0.0684406	0.151691	0.27659	0.0370799	0.257203	0.104876	0.0813898	0.090558	0.282782	0.292191
711	0.144574	0.0970361	0.18622	0.121312	0.327165	0.171959	0.119417	0.245551	0.252232	0.198128	0.0840558	0.212141	0.202951	0.255412	0.120843	0.192125	0.241116	0.102905	0.120495	0.255964	0.0590666	0.127867	0.184781	0.0954848	0.0815975	0.154793	0.059372	0.163367	0.0466857	0.151727	0.0787496	0.0776406	0.235698	0.358015	0.159771	0.276776	0.147481	0.183091	0.0665749	0.222877	0.204236	0.270844	0.12668	0.234065	0.0886508	0.032178	0.0707253	0.364552	0.271271
712	0.365828	0.136542	0.133536	0.11366	0.342414	0.256122	0.205493	0.327895	0.338685	0.164283	0.108284	0.370789	0.171639	0.276184	0.108754	0.17044	0.207401	0.0733882	0.081768	0.311532	0.199118	0.129333	0.201291	0.0720764	0.140226	0.0268325	0.133502	0.176866	0.116966	0.124364	0.0955675	0.124909	0.256953	0.142345	0.20705	0.297457	0.210032	0.22296	0.0621033	0.210351	0.219985	0.221863	0.0807868	0.219917	0.134797	0.0751954	0.0772486	0.332662	0.250447
713	0.450569	0.132523	0.195738	0.113071	0.312236	0.291128	0.517017	0.193173	0.392386	0.152165	0.191635	0.174606	0.317737	0.148522	0.0398663	0.0921642	0.173479	0.0486715	0.179827	0.275365	0.270159	0.0686021	0.129868	0.0745578	0.173284	0.129634	0.132211	0.308533	0.146524	0.0974639	0.0642095	0.218151	0.262025	0.20259	0.143677	0.289118	0.205881	0.103812	0.104305	0.192974	0.212338	0.237393	0.0639518	0.244975	0.061125	0.0845135	0.108443	0.292303	0.221528
714	0.3663	0.0536751	0.168418	0.0970096	0.282698	0.389413	0.361109	0.125301	0.412334	0.126138	0.186432	0.378101	0.428601	0.144897	0.038225	0.21834	0.117303	0.0515534	0.0729239	0.223334	0.194075	0.136481	0.0799118	0.094565	0.171281	0.216141	0.0876124	0.410776	0.112066	0.152493	0.0549743	0.107395	0.267972	0.213704	0.195926	0.194019	0.150577	0.126362	0.103647	0.141619	0.162287	0.121918	0.063846	0.162235	0.155786	0.0753772	0.0950189	0.363626	0.269557
715	0.301434	0.124621	0.112812	0.121745	0.326813	0.340226	0.469138	0.274795	0.346626	0.198283	0.257828	0.206198	0.204092	0.203346	0.0677027	0.199328	0.162701	0.0912636	0.0854241	0.383463	0.206023	0.14367	0.18076	0.0616036	0.133416	0.0943188	0.105202	0.284887	0.142073	0.113655	0.0644283	0.109913	0.160811	0.191385	0.0643854	0.163652	0.153632	0.201392	0.13243	0.226634	0.259632	0.0513484	0.0771785	0.119174	0.113624	0.0500913	0.0325925	0.220912	0.281412
716	0.269647	0.140499	0.186462	0.0876001	0.432075	0.220875	0.509927	0.294417	0.250424	0.0699081	0.285792	0.255204	0.312812	0.285241	0.157933	0.155982	0.245437	0.0772364	0.102673	0.221442	0.160701	0.106889	0.160883	0.0336119	0.280486	0.233891	0.117186	0.327187	0.127858	0.138432	0.0785494	0.105177	0.251036	0.189559	0.157286	0.162479	0.153873	0.116253	0.130896	0.139301	0.292798	0.0730624	0.073716	0.271463	0.122479	0.125203	0.172744	0.352639	0.28836
717	0.352994	0.0971587	0.142931	0.109387	0.401892	0.220756	0.485114	0.31949	0.339597	0.145095	0.118731	0.112966	0.221053	0.219786	0.159481	0.185293	0.24957	0.0852053	0.0942473	0.189854	0.133808	0.10582	0.182926	0.06565	0.141607	0.141781	0.0556652	0.287931	0.144218	0.0837095	0.0716617	0.244959	0.264709	0.187488	0.150394	0.325907	0.170729	0.163208	0.050121	0.320081	0.199597	0.0542329	0.0721183	0.358872	0.0948972	0.038148	0.118417	0.348573	0.230595
718	0.293526	0.12859	0.131482	0.0388904	0.387187	0.248874	0.26272	0.220417	0.44202	0.0830424	0.0956897	0.236791	0.233477	0.183458	0.128275	0.159629	0.230725	0.0932609	0.156422	0.174171	0.22963	0.158972	0.101043	0.0567643	0.143476	0.163839	0.0850233	0.247404	0.0812138	0.0778011	0.0630733	0.0405754	0.127149	0.275413	0.10593	0.184622	0.0866472	0.119807	0.102382	0.193969	0.142799	0.143152	0.0694547	0.177889	0.0994282	0.0934531	0.140206	0.275733	0.295242
719	0.423963	0.148542	0.0818113	0.0593909	0.401892	0.214155	0.491182	0.246146	0.199977	0.154018	0.203351	0.352234	0.147779	0.122328	0.187875	0.157173	0.267913	0.0563818	0.173521	0.266606	0.110598	0.128393	0.0529247	0.0542777	0.197003	0.126877	0.122603	0.275355	0.205141	0.103651	0.0796017	0.178054	0.172453	0.266251	0.0955555	0.180108	0.154361	0.0798501	0.0612038	0.283518	0.188203	0.0358867	0.0804055	0.319706	0.110645	0.114434	0.0887542	0.335684	0.290972
720	0.448145	0.0970361	0.190112	0.116861	0.357584	0.204391	0.111277	0.0760819	0.184685	0.149523	0.180981	0.324393	0.465768	0.143595	0.170297	0.108496	0.18333	0.0883194	0.155478	0.300217	0.139408	0.10881	0.181739	0.0797745	0.105509	0.0748341	0.064345	0.128893	0.118706	0.109816	0.070215	0.20098	0.196872	0.225952	0.260078	0.272578	0.128316	0.11917	0.0311619	0.141843	0.23715	0.115597	0.103515	0.0392402	0.0369671	0.0734567	0.0931898	0.282543	0.157947
721	0.257889	0.164022	0.177823	0.104919	0.35719	0.193248	0.0990912	0.15535	0.492361	0.170755	0.0819855	0.262248	0.244794	0.106207	0.0965856	0.102319	0.312533	0.0944383	0.0980208	0.0929434	0.202441	0.0571977	0.0437186	0.0541919	0.274495	0.0492297	0.0823603	0.186643	0.174812	0.158045	0.10201	0.130394	0.163104	0.228209	0.150848	0.235756	0.187143	0.130115	0.0354255	0.153854	0.131157	0.206687	0.089791	0.324098	0.134149	0.104594	0.0539531	0.342259	0.139276
722	0.233292	0.128624	0.122013	0.100209	0.312495	0.19989	0.168254	0.257989	0.421943	0.0664358	0.137579	0.278787	0.274611	0.352893	0.146322	0.129262	0.190217	0.0396939	0.142064	0.250138	0.164083	0.16721	0.198069	0.0397514	0.170722	0.210713	0.0747524	0.294718	0.109885	0.0988724	0.0866868	0.227416	0.184985	0.195607	0.182285	0.154262	0.166539	0.128098	0.0946618	0.134982	0.157829	0.299971	0.0765607	0.175979	0.0808826	0.0585558	0.108916	0.499462	0.357732
723	0.352373	0.152155	0.13972	0.125037	0.252127	0.268962	0.322167	0.349288	0.255312	0.160049	0.153798	0.13897	0.23969	0.370702	0.0915081	0.190055	0.28899	0.0277142	0.138241	0.25091	0.141781	0.113841	0.120099	0.0780584	0.198349	0.127047	0.0519248	0.333153	0.151539	0.0814933	0.122388	0.186329	0.244736	0.218674	0.148818	0.28149	0.187833	0.140469	0.0687202	0.227967	0.209732	0.12786	0.0533493	0.250852	0.126375	0.0675436	0.112066	0.298602	0.366998
724	0.388277	0.120772	0.0651055	0.180915	0.416597	0.267813	0.352813	0.325664	0.348767	0.0789499	0.139183	0.444592	0.0847676	0.177012	0.114008	0.220501	0.236162	0.0775001	0.182949	0.351172	0.139275	0.0719403	0.150312	0.0948872	0.158741	0.234009	0.0786821	0.252273	0.0536633	0.13004	0.065348	0.121968	0.214245	0.264089	0.215831	0.267916	0.179825	0.116604	0.0999698	0.157406	0.239336	0.119838	0.0731362	0.189612	0.100201	0.0595324	0.110147	0.328002	0.317842
725	0.410639	0.100881	0.130202	0.113044	0.431882	0.218872	0.257521	0.227539	0.221378	0.149557	0.0510756	0.488892	0.289614	0.132815	0.116214	0.105962	0.343792	0.0485932	0.10572	0.152192	0.243473	0.1429	0.132621	0.110279	0.203364	0.211749	0.0498163	0.321126	0.161213	0.186486	0.0875971	0.112963	0.198544	0.163143	0.198979	0.222117	0.118889	0.129014	0.0906413	0.229581	0.177641	0.128803	0.0176496	0.327775	0.0837371	0.0503616	0.183898	0.243805	0.185479
726	0.292905	0.203378	0.134636	0.092594	0.35719	0.323141	0.328984	0.27447	0.405637	0.108793	0.193694	0.108685	0.332296	0.337034	0.107531	0.212621	0.0964852	0.0980905	0.0852567	0.307954	0.142967	0.118676	0.194463	0.105613	0.190636	0.102851	0.0957081	0.178392	0.201274	0.0955845	0.117798	0.190959	0.348106	0.253739	0.283071	0.243254	0.219119	0.167031	0.106114	0.293548	0.161792	0.238205	0.0716341	0.341845	0.136505	0.0695894	0.0899782	0.250579	0.349739
727	0.228933	0.10481	0.0974059	0.0644952	0.356997	0.274562	0.35261	0.311604	0.136751	0.0517317	0.151022	0.214333	0.336491	0.256908	0.0938524	0.161565	0.214144	0.0592539	0.0894663	0.255789	0.141787	0.0404816	0.168736	0.0378572	0.172819	0.137253	0.0503718	0.22457	0.178398	0.133116	0.103712	0.166082	0.397096	0.207085	0.202038	0.194794	0.146993	0.123558	0.094321	0.237781	0.177528	0.109657	0.0677581	0.177941	0.0957247	0.0567975	0.117335	0.236596	0.361005
728	0.472245	0.108777	0.19308	0.0564659	0.356803	0.204748	0.124076	0.160263	0.404871	0.151427	0.126782	0.197658	0.288052	0.278879	0.183838	0.231999	0.247352	0.105838	0.111715	0.203603	0.218893	0.110692	0.143352	0.0416492	0.128231	0.175336	0.100626	0.309959	0.153758	0.116034	0.102757	0.0959708	0.183082	0.391338	0.186819	0.258251	0.151058	0.0636128	0.121671	0.166976	0.217696	0.23593	0.0801802	0.186216	0.090305	0.0694149	0.0463159	0.260417	0.253158
729	0.340823	0.12846	0.137432	0.0762598	0.296823	0.374995	0.24347	0.174597	0.409159	0.164925	0.156818	0.311359	0.278418	0.161521	0.108901	0.281728	0.287736	0.0606281	0.151408	0.290375	0.0459354	0.164603	0.22496	0.0926508	0.194942	0.0989029	0.0669246	0.283504	0.151426	0.149765	0.11562	0.0895795	0.173582	0.235683	0.221591	0.216729	0.212266	0.128736	0.073933	0.193765	0.111333	0.16903	0.0533209	0.276264	0.102904	0.082602	0.0996169	0.271559	0.152754
730	0.448049	0.120526	0.149762	0.125356	0.267026	0.284168	0.246745	0.332798	0.130213	0.0911826	0.159158	0.315222	0.268202	0.0928565	0.107672	0.144646	0.319745	0.0543376	0.107114	0.144506	0.131235	0.112648	0.0873906	0.0735357	0.161788	0.100462	0.0584325	0.152487	0.157126	0.0865885	0.0715792	0.110493	0.262934	0.11779	0.118542	0.191761	0.226126	0.142923	0.0885061	0.255171	0.100179	0.11021	0.110952	0.151756	0.0754117	0.0625923	0.0400198	0.289742	0.302577
731	0.507034	0.081315	0.112641	0.104878	0.177437	0.0881208	0.415854	0.262583	0.373435	0.135219	0.146522	0.261447	0.241363	0.141255	0.152301	0.152795	0.215215	0.0705332	0.165371	0.322808	0.161117	0.0584549	0.15119	0.0877325	0.134367	0.0829741	0.0522413	0.287507	0.128581	0.117825	0.0790247	0.241069	0.356294	0.201477	0.183845	0.329847	0.172627	0.102253	0.0899628	0.260419	0.121446	0.105472	0.0580435	0.127858	0.124462	0.0511364	0.112112	0.092647	0.363118
732	0.280776	0.14036	0.177479	0.11706	0.252321	0.291039	0.335926	0.068896	0.390584	0.0898906	0.105145	0.244981	0.219851	0.21255	0.101239	0.128931	0.23692	0.0572546	0.159724	0.0117616	0.161085	0.0523288	0.0325523	0.0539094	0.198102	0.169714	0.108676	0.346674	0.0980162	0.0424045	0.104411	0.0985838	0.176741	0.152046	0.173249	0.234832	0.180027	0.108002	0.0874778	0.150475	0.13153	0.201512	0.00824291	0.292141	0.102704	0.0588426	0.0852963	0.213763	0.276681
733	0.548823	0.033966	0.0507012	0.117259	0.342651	0.207013	0.599134	0.395896	0.14185	0.142358	0.200132	0.293465	0.188173	0.233932	0.144046	0.201372	0.147893	0.0575313	0.191361	0.129962	0.149419	0.0661242	0.0948304	0.112481	0.20359	0.140366	0.060263	0.18903	0.0884835	0.071285	0.069158	0.292049	0.16946	0.228631	0.164775	0.327806	0.119182	0.124857	0.0782247	0.192171	0.255759	0.104982	0.0882969	0.305075	0.0742367	0.0695289	0.0988849	0.180591	0.102246
734	0.353557	0.136292	0.149895	0.0927448	0.297358	0.214092	0.323494	0.214674	0.232792	0.154291	0.126891	0.409898	0.259948	0.130159	0.153423	0.222589	0.201056	0.103375	0.172459	0.236109	0.17219	0.1082	0.0959611	0.0603825	0.123622	0.206624	0.115564	0.238068	0.170048	0.102995	0.0531555	0.0530613	0.334144	0.205504	0.117524	0.320333	0.204542	0.132199	0.0977996	0.20922	0.119602	0.160978	0.0655853	0.241308	0.0795767	0.0739388	0.0984975	0.337939	0.304528
735	0.268668	0.14433	0.118788	0.0807763	0.32736	0.179073	0.328507	0.168162	0.444134	0.157489	0.088545	0.0162243	0.194733	0.0917058	0.146907	0.157445	0.247934	0.0764976	0.109213	0.394743	0.108317	0.146862	0.125631	0.0871727	0.0960324	0.146939	0.0906987	0.229886	0.103455	0.122627	0.0636554	0.207866	0.228876	0.0966168	0.112462	0.269631	0.138894	0.166619	0.0654705	0.230909	0.13325	0.20768	0.0248297	0.319523	0.087915	0.0775586	0.115054	0.346776	0.225992
736	0.253313	0.0733821	0.121753	0.0887553	0.477087	0.2536	0.34503	0.228626	0.240026	0.136652	0.181989	0.30415	0.187498	0.143212	0.0706185	0.106794	0.242638	0.100723	0.189376	0.232148	0.118409	0.0903292	0.170829	0.0608108	0.152315	0.16245	0.0843473	0.137832	0.168365	0.050192	0.0784121	0.132081	0.191245	0.288	0.146091	0.263668	0.111554	0.0618192	0.0552896	0.134237	0.10367	0.169631	0.135538	0.318129	0.0983992	0.0212107	0.0216833	0.394036	0.231418
737	0.591863	0.100944	0.111814	0.0846594	0.237985	0.281668	0.321676	0.24188	0.252691	0.109508	0.179708	0.253333	0.326881	0.161878	0.175738	0.0962654	0.115247	0.0477212	0.138203	0.33277	0.0972476	0.0435114	0.126634	0.0522482	0.267134	0.136397	0.0583906	0.232109	0.132425	0.104378	0.0970147	0.151488	0.0752566	0.146415	0.1952	0.278977	0.132258	0.0680998	0.0624801	0.165438	0.183207	0.146426	0.0926735	0.256899	0.101268	0.032452	0.11073	0.386855	0.256983
738	0.365323	0.0575117	0.152854	0.185781	0.312522	0.365156	0.251899	0.205138	0.330367	0.133815	0.181712	0.198882	0.181703	0.23608	0.116701	0.165697	0.267819	0.0496161	0.0882862	0.339903	0.151035	0.110626	0.0753324	0.079808	0.177134	0.0339342	0.0884683	0.0678534	0.128369	0.118129	0.0789592	0.204186	0.284937	0.181312	0.23555	0.257134	0.190227	0.140155	0.086712	0.118747	0.187757	0.153562	0.0551203	0.216869	0.130099	0.0686683	0.0657609	0.19175	0.238849
739	0.373921	0.0969271	0.195143	0.14921	0.372737	0.239657	0.0968268	0.281293	0.24033	0.162452	0.18034	0.224037	0.265159	0.123927	0.0654975	0.0919416	0.159046	0.0410124	0.122617	0.219538	0.102793	0.0843582	0.227897	0.130243	0.178185	0.190855	0.100966	0.260536	0.154887	0.097225	0.0986801	0.308419	0.227619	0.123293	0.176116	0.244453	0.201013	0.0794695	0.103802	0.175873	0.186829	0.094192	0.0633553	0.217375	0.113559	0.0569579	0.09652	0.33851	0.262639
740	0.253151	0.128154	0.0911718	0.0642114	0.237794	0.149152	0.423661	0.149047	0.469267	0.192692	0.266024	0.148013	0.192886	0.28858	0.0548958	0.23714	0.302609	0.0899125	0.181111	0.266825	0.059081	0.089636	0.124214	0.032556	0.155404	0.128564	0.0712232	0.366683	0.0682699	0.0890883	0.0755684	0.131453	0.393272	0.286372	0.170576	0.30028	0.186374	0.124999	0.123832	0.284201	0.241338	0.12599	0.100274	0.245928	0.0776352	0.0788546	0.0847601	0.220604	0.286752
741	0.228626	0.144226	0.134238	0.104962	0.327042	0.149061	0.361318	0.332798	0.296724	0.135972	0.105071	0.331428	0.113807	0.280147	0.166556	0.0917906	0.226976	0.0807828	0.0612629	0.213776	0.206185	0.080996	0.115965	0.102318	0.173076	0.0626869	0.0833403	0.309435	0.12989	0.0947202	0.091502	0.21493	0.300215	0.204191	0.229844	0.27732	0.190635	0.152324	0.0298017	0.170514	0.246234	0.241958	0.0758878	0.199367	0.144484	0.0879275	0.10341	0.284701	0.235528
742	0.228626	0.128656	0.0881169	0.116785	0.207398	0.290921	0.369413	0.192342	0.297128	0.151834	0.214145	0.161546	0.214772	0.149314	0.0619566	0.198757	0.163157	0.0720096	0.124529	0.0849954	0.0936262	0.140037	0.0689792	0.073919	0.0610147	0.164192	0.0692701	0.190809	0.107035	0.122443	0.0816305	0.23873	0.282605	0.245309	0.159901	0.135855	0.143511	0.160004	0.0541159	0.190612	0.0665801	0.0874342	0.0591294	0.313358	0.105209	0.0809919	0.0786876	0.315195	0.301688
743	0.255939	0.0891993	0.094302	0.0358782	0.267413	0.260706	0.382339	0.150637	0.192009	0.0920686	0.148583	0.34827	0.357654	0.265551	0.179713	0.158343	0.156235	0.121028	0.174361	0.23762	0.105482	0.13912	0.128258	0.0890261	0.247102	0.191987	0.063025	0.246595	0.159278	0.102067	0.077113	0.077916	0.414809	0.165071	0.144718	0.241056	0.0955278	0.109716	0.105196	0.223296	0.127002	0.186184	0.0614331	0.161127	0.048575	0.089133	0.0598793	0.277062	0.0676948
744	0.134443	0.0496712	0.124847	0.0884518	0.237406	0.17677	0.287529	0.148541	0.534544	0.144585	0.156419	0.501501	0.251122	0.297332	0.150207	0.178322	0.18182	0.131941	0.144674	0.335162	0.191648	0.142524	0.191635	0.105095	0.279224	0.209326	0.0705225	0.23463	0.145399	0.0437245	0.0488819	0.167658	0.315932	0.139131	0.131317	0.222393	0.197507	0.113922	0.105235	0.308565	0.155471	0.111063	0.106191	0.261845	0.121037	0.0578664	0.0956636	0.167593	0.235556
745	0.159287	0.116617	0.149201	0.0918616	0.207592	0.0725916	0.405444	0.278387	0.411783	0.0761012	0.187916	0.33482	0.180197	0.214182	0.206864	0.108153	0.239206	0.0408337	0.117801	0.191063	0.158628	0.0664658	0.141859	0.124185	0.291923	0.202181	0.061957	0.28796	0.168511	0.063986	0.118134	0.14177	0.30245	0.192265	0.175956	0.231483	0.149986	0.244693	0.0730183	0.213813	0.224529	0.132254	0.0927663	0.208496	0.176983	0.070715	0.126719	0.291867	0.188143
746	0.280609	0.148106	0.152703	0.0643171	0.207786	0.213799	0.239622	0.192487	0.182345	0.173802	0.120263	0.138828	0.322981	0.344541	0.144587	0.194239	0.0833011	0.0612543	0.103597	0.311911	0.172803	0.118639	0.0564132	0.0646591	0.134965	0.15025	0.0636601	0.272426	0.136032	0.137104	0.052844	0.20292	0.171065	0.150264	0.163811	0.107992	0.264091	0.158479	0.0488918	0.150082	0.158245	0.0999072	0.0553992	0.0840162	0.075198	0.0824206	0.103733	0.311862	0.192853
747	0.256867	0.0932402	0.0622992	0.0801455	0.327622	0.179367	0.209525	0.190395	0.209758	0.220126	0.141918	0.221708	0.228112	0.243578	0.0792489	0.160631	0.13777	0.0868996	0.0997569	0.0604244	0.17212	0.138489	0.16056	0.0860072	0.164869	0.108953	0.0425568	0.262184	0.06342	0.146487	0.113347	0.0722796	0.229652	0.265292	0.138125	0.183796	0.0738338	0.0413864	0.104393	0.171571	0.127247	0.166129	0.0838689	0.102851	0.10103	0.0685209	0.105881	0.400687	0.240866
748	0.256867	0.120717	0.102569	0.0803718	0.387258	0.211766	0.37419	0.248886	0.234098	0.115827	0.268365	0.108281	0.292828	0.165465	0.0641321	0.158458	0.0954231	0.0607408	0.0724267	0.189721	0.231897	0.0664405	0.153353	0.0814707	0.140304	0.186095	0.0998558	0.209758	0.141955	0.143102	0.102462	0.147297	0.246214	0.11454	0.229381	0.185119	0.230641	0.172923	0.108608	0.255705	0.101141	0.00895351	0.0269662	0.17434	0.0528689	0.0767086	0.0202675	0.321799	0.186225
749	0.232169	0.0893217	0.105317	0.0763155	0.357436	0.137064	0.441933	0.290493	0.375587	0.10385	0.1424	0.234062	0.266556	0.207709	0.18249	0.223512	0.293079	0.0848883	0.150078	0.190725	0.328165	0.0774638	0.132084	0.0824622	0.0600381	0.140537	0.0514405	0.194849	0.15356	0.127292	0.0716426	0.123615	0.30425	0.160733	0.229154	0.312662	0.192506	0.0744319	0.0807879	0.30712	0.0767445	0.21666	0.110995	0.178826	0.214423	0.0485171	0.0924172	0.448551	0.214893
750	0.378296	0.152461	0.120971	0.112831	0.342336	0.123111	0.401185	0.216477	0.349281	0.215082	0.160676	0.343671	0.128744	0.127348	0.102105	0.167077	0.166268	0.115909	0.0370006	0.116475	0.218734	0.0904568	0.143561	0.121297	0.181942	0.204009	0.0935906	0.250017	0.143897	0.108749	0.06379	0.115775	0.220945	0.194104	0.20748	0.34186	0.144996	0.184688	0.0874324	0.22013	0.173971	0.164219	0.0603589	0.215853	0.0705763	0.0829667	0.077821	0.152849	0.166473
751	0.257185	0.0814845	0.093172	0.0641112	0.37235	0.0879392	0.155946	0.220788	0.123799	0.126704	0.156152	0.278297	0.181674	0.303805	0.100783	0.194186	0.206999	0.114341	0.166006	0.0775063	0.206594	0.0845954	0.101177	0.0852562	0.227787	0.231217	0.0456445	0.351223	0.169917	0.119607	0.0547462	0.104306	0.281171	0.212304	0.211106	0.23981	0.203836	0.18602	0.0912495	0.177225	0.136552	0.177527	0.117295	0.264719	0.12741	0.0770509	0.153676	0.319724	0.240237
752	0.220524	0.12881	0.0542006	0.0640055	0.267161	0.151256	0.320034	0.119992	0.18584	0.170952	0.193518	0.304671	0.308122	0.153686	0.0806597	0.188501	0.0958424	0.0564202	0.129748	0.315493	0.130955	0.107983	0.141266	0.0925028	0.09972	0.143749	0.0533177	0.28559	0.10822	0.0671632	0.0408423	0.0849308	0.147387	0.330401	0.17068	0.176491	0.150849	0.141643	0.0771269	0.182064	0.106567	0.149795	0.0872911	0.0314433	0.158421	0.0720299	0.0573033	0.252002	0.353177
753	0.365558	0.156092	0.136507	0.0801622	0.177677	0.206851	0.284513	0.198998	0.311063	0.187461	0.141423	0.343295	0.202191	0.333787	0.131338	0.0407555	0.125069	0.0761744	0.166829	0.227677	0.139755	0.090442	0.145472	0.0591362	0.171301	0.084015	0.115923	0.231142	0.1214	0.135025	0.0771052	0.224799	0.152132	0.155828	0.179451	0.215627	0.0860928	0.118014	0.11873	0.345478	0.182	0.15753	0.0530514	0.254049	0.117723	0.0496563	0.1758	0.286016	0.155965
754	0.0985022	0.0380271	0.0499479	0.0722257	0.417547	0.172025	0.239922	0.121776	0.31545	0.0882284	0.188456	0.0579552	0.302677	0.134928	0.152648	0.0599768	0.244975	0.0558149	0.102803	0.164325	0.0797673	0.057242	0.161249	0.0946816	0.15451	0.223992	0.0735528	0.295579	0.114123	0.100214	0.0878171	0.245249	0.262033	0.242083	0.158535	0.185509	0.159831	0.176647	0.0621441	0.232374	0.122855	0.0656222	0.112902	0.209625	0.144637	0.0801182	0.154259	0.205867	0.299269
755	0.354294	0.0654909	0.112844	0.152999	0.297245	0.220684	0.360298	0.291768	0.214984	0.115644	0.150609	0.277827	0.218507	0.219606	0.171977	0.19622	0.219513	0.0616387	0.10416	0.116499	0.163636	0.092637	0.127173	0.0557382	0.247255	0.13351	0.0569113	0.209371	0.151435	0.135703	0.0602554	0.137116	0.192063	0.125666	0.21412	0.196203	0.240657	0.10987	0.0282139	0.181861	0.263907	0.144988	0.093311	0.351971	0.0391808	0.055931	0.035712	0.314164	0.33392
756	0.135466	0.085484	0.1332	0.0716656	0.267801	0.0862683	0.286284	0.247228	0.173999	0.139806	0.175133	0.206056	0.0697393	0.185192	0.104154	0.127566	0.0387498	0.0576958	0.0642449	0.218255	0.120605	0.0760565	0.11292	0.0880446	0.133242	0.122922	0.0209821	0.150397	0.146463	0.0818481	0.0600874	0.152069	0.157881	0.23114	0.221958	0.297304	0.133949	0.125698	0.0854665	0.242485	0.0480334	0.0487009	0.0584608	0.151408	0.061056	0.0993248	0.0145978	0.17345	0.23344
757	0.354238	0.144189	0.0940044	0.072018	0.342767	0.2536	0.534077	0.0823389	0.157242	0.133014	0.14614	0.254522	0.035263	0.202085	0.134062	0.171395	0.140551	0.056824	0.10576	0.136083	0.172212	0.137441	0.122804	0.0603816	0.168416	0.143834	0.0858938	0.279021	0.158709	0.129567	0.0743037	0.137363	0.208924	0.356561	0.218951	0.191022	0.192022	0.106853	0.0481864	0.175319	0.123305	0.147176	0.0741382	0.206073	0.0670362	0.0596381	0.0899742	0.203401	0.404907
758	0.244758	0.0891993	0.078715	0.0718492	0.282329	0.178556	0.493262	0.325192	0.420862	0.112766	0.0757879	0.254522	0.184268	0.312583	0.0991475	0.117911	0.142416	0.0556359	0.104813	0.143015	0.130255	0.179949	0.0902946	0.0460853	0.124446	0.165214	0.0897988	0.327796	0.128998	0.140465	0.0759305	0.202434	0.183816	0.145541	0.159443	0.190135	0.143685	0.079494	0.0840669	0.18573	0.135468	0.159823	0.100362	0.130346	0.102095	0.0352409	0.0848565	0.266337	0.159894
759	0.317578	0.136455	0.0693884	0.112751	0.312355	0.241928	0.206021	0.225553	0.11255	0.0716538	0.160951	0.129775	0.321202	0.29105	0.148922	0.0661684	0.12808	0.113393	0.119542	0.160008	0.181559	0.114616	0.12216	0	0.256084	0.111976	0.0745967	0.286575	0.0809431	0.122561	0.0866261	0.235842	0.236212	0.235612	0.224436	0.21652	0.163109	0.158766	0.0406861	0.256411	0.144225	0.0692555	0.047638	0.179323	0.126974	0.137499	0.106129	0.249952	0.301853
760	0.34196	0.112739	0.0631204	0.0925627	0.417354	0.1091	0.174951	0.182162	0.254678	0.123987	0.162922	0.254366	0.058592	0.145643	0.0952403	0.135008	0.285095	0.0394869	0.0405623	0.0871317	0.153844	0.152929	0.0300597	0.102202	0.216109	0.0642765	0.0611775	0.129719	0.0527939	0.0736905	0.0271118	0.192861	0.151816	0.211194	0.17009	0.243215	0.157942	0.117558	0.0704351	0.141754	0.13039	0.0309803	0.0941745	0.256648	0.0655171	0.0438491	0.113022	0.297174	0.24771
761	0.415178	0.108822	0.112756	0.0479489	0.327658	0.297898	0.378086	0.198957	0.177868	0.102206	0.311714	0.216617	0.180799	0.152971	0.0662063	0.175425	0.256147	0.0786242	0.0587671	0.207942	0.184473	0.110389	0.0986208	0.0824309	0.0595256	0.0486092	0.0624483	0.334668	0.122604	0.0621888	0.0743028	0.101636	0.22723	0.239	0.134793	0.173756	0.0759901	0.0913664	0.0587511	0.226503	0.188585	0.114392	0.0483372	0.19765	0.0915967	0.0465903	0.083378	0.313805	0.211326
762	0.342594	0.156239	0.168266	0.116266	0.432657	0.361471	0.27745	0.350201	0.266448	0.119305	0.133359	0.123301	0.275124	0.174665	0.0690575	0.0935498	0.0494664	0.112497	0.154662	0.110366	0.156136	0.169286	0.109336	0.0410646	0.10416	0.136907	0.0788812	0.239386	0.117276	0.147882	0.08051	0.148511	0.35301	0.235624	0.234164	0.0795976	0.14269	0.127472	0.130164	0.158663	0.12639	0.112319	0.100755	0.159174	0.0676153	0.0389348	0.136463	0.208126	0.322673
763	0.366503	0.124644	0.0878382	0.144373	0.402242	0.178985	0.10978	0.204784	0.174756	0.223688	0.169295	0.412842	0.300963	0.187649	0.156581	0.0750703	0.246101	0.0937143	0.147189	0.243528	0.11689	0.114833	0.21459	0.0675213	0.120012	0.0663454	0.0160763	0.211299	0.113337	0.0981895	0.079727	0.0411989	0.350136	0.194678	0.278941	0.211232	0.18003	0.147704	0.0159813	0.283229	0.0685617	0.143334	0.0922271	0.380966	0.0983994	0.0694759	0.0960467	0.218046	0.177628
764	0.281143	0.156394	0.137464	0.124535	0.342353	0.326204	0.34401	0.225932	0.162147	0.115497	0.111366	0.134353	0.171768	0.139979	0.105565	0.0903811	0.171137	0.0602865	0.042792	0.288119	0.153282	0.0839947	0.122046	0.0393953	0.146813	0.159022	0.0723181	0.341489	0.135404	0.125486	0.0664134	0.121466	0.245459	0.109113	0.166448	0.206405	0.14254	0.137546	0.0475256	0.156485	0.145336	0.18898	0.109699	0.358154	0.103089	0.0891321	0.117282	0.154872	0.224449
765	0.500122	0.0971215	0.131192	0.128723	0.402823	0.347003	0.34679	0.194169	0.153602	0.166414	0.158533	0.25258	0.222577	0.0944186	0.0791948	0.221626	0.273948	0.0794207	0.136928	0.195363	0.158536	0.120331	0.0768569	0.0818263	0.132662	0.180505	0.0491507	0.279489	0.176389	0.0797941	0.114672	0.279093	0.208787	0.208671	0.125813	0.246457	0.166981	0.146974	0.0951423	0.0728886	0.15368	0.166957	0.0921053	0.364122	0.136632	0.106904	0.121104	0.208105	0.210118
766	0.390633	0.156104	0.180554	0.0720866	0.327658	0.242376	0.132911	0.255245	0.317737	0.095043	0.117584	0.267277	0.319221	0.263857	0.102455	0.126192	0.00354558	0.0702833	0.0687499	0.229607	0.120156	0.1142	0.169258	0.114155	0.0985331	0.217717	0.0858063	0.111094	0.0308413	0.0673282	0.0684402	0.342345	0.395552	0.203917	0.0625257	0.129516	0.167378	0.11743	0.0628984	0.153825	0.179752	0.167314	0.0843597	0.162914	0.0639971	0.0620225	0.128844	0.260361	0.33099
767	0.464094	0.065678	0.14054	0.132372	0.14808	0.347185	0.319989	0.12034	0.252579	0.138232	0.125953	0.342154	0.337229	0.24961	0.103072	0.155633	0.050796	0.0412444	0.154403	0.221862	0.124474	0.0698767	0.144991	0.040212	0.0834507	0.12357	0.0944671	0.0739454	0.207619	0.0720437	0.0893876	0.173233	0.10992	0.268965	0.121329	0.221603	0.195627	0.119899	0.0785874	0.0855726	0.156705	0.166885	0.137216	0.174589	0.101195	0.0863535	0.0784293	0.216814	0.105009
768	0.561405	0.20325	0.168215	0.124267	0.417354	0.284246	0.227614	0.199068	0.376939	0.129104	0.109127	0.258152	0.306613	0.304995	0.132062	0.0927497	0.329795	0.0270965	0.128933	0.0522124	0.217787	0.0670113	0.120102	0.0654346	0.0649208	0.161829	0.115674	0.263782	0.0274616	0.0528871	0.0761657	0.153084	0.211386	0.140398	0.0981623	0.201913	0.175134	0.206997	0.0507488	0.155558	0.128225	0.100854	0.0299728	0.105292	0.0936846	0.0458538	0.14616	0.12609	0.320349
769	0.342432	0.112837	0.140417	0.0879572	0.327851	0.347185	0.333061	0.222255	0.158482	0.151543	0.169905	0.26944	0.131113	0.181473	0.0926803	0.211273	0.134365	0.0405436	0.112584	0.325689	0.260557	0.09144	0.16333	0.0823019	0.216729	0.153197	0.0493271	0.161747	0.079963	0.106128	0.0931819	0.0529672	0.281493	0.196322	0.119751	0.275949	0.201955	0.200071	0.0476209	0.211847	0.151238	0.141044	0.0581381	0.183761	0.0817368	0.0648525	0.0681917	0.263948	0.208598
770	0.390574	0.0655305	0.249043	0.160106	0.372413	0.368437	0.368516	0.192297	0.0651039	0.150535	0.188717	0.169775	0.216171	0.0601357	0.131946	0.124577	0.108883	0.0881528	0.0353843	0.235017	0.0973437	0.0779287	0.0440294	0.0390607	0.168736	0.148316	0.0973265	0.295933	0.0802618	0.142569	0.0366826	0.144444	0.208617	0.260048	0.232126	0.19328	0.113132	0.141949	0.052198	0.165062	0.105195	0.0716155	0.0975315	0.237805	0.0897167	0.0406705	0.0689024	0.344113	0.185415
771	0.512712	0.116768	0.177848	0.135987	0.357489	0.333347	0.418704	0.268213	0.317629	0.118652	0.120558	0.201805	0.263507	0.22804	0.110095	0.15263	0.0722451	0.0689364	0.123493	0.321516	0.0949974	0.117838	0.154815	0.0797491	0.244756	0.18997	0.0975239	0.26289	0.150556	0.0995037	0.108749	0.297452	0.179297	0.147131	0.217529	0.132558	0.154136	0.083352	0.0561812	0.229764	0.190146	0.253458	0.0569488	0.142837	0.148986	0.0456791	0.0797102	0.206045	0.272652
772	0.403311	0.148106	0.159283	0.115634	0.342573	0.284153	0.311571	0.142381	0.405836	0.104748	0.154869	0.229912	0.0962018	0.325097	0.0840452	0.174316	0.237614	0.0711934	0.131775	0.103198	0.166981	0.123092	0.13388	0.0321404	0.143951	0.187263	0.0662809	0.338081	0.113748	0.098858	0.0742226	0.161405	0.124334	0.188491	0.214487	0.307072	0.135922	0.129075	0.0933542	0.177648	0.249436	0.0692713	0.0347461	0.243001	0.0849678	0.063234	0.0610218	0.186698	0.149351
773	0.536701	0.100998	0.162359	0.128119	0.387328	0.263176	0.36379	0.155087	0.252936	0.095655	0.190543	0.19333	0.17752	0.267943	0.106036	0.115062	0.223942	0.0734857	0.0785869	0.265064	0.109172	0.167505	0.0827285	0.0202859	0.147643	0.100592	0.104191	0.2919	0.107817	0.100795	0.0802034	0.0801133	0.23773	0.152697	0.153028	0.185091	0.192411	0.104189	0.0633977	0.211365	0.172796	0.125822	0.0516375	0.194672	0.0986601	0.0678221	0.0285519	0.274805	0.0493572
[truncated: 369 more rows]
[truncated: 476 more columns]

## Sheet: Fig. 4e
Row Labels	NKB	SP	GRP	NMB	CCK	Taltirelin	Oxotremorine	Oxytocin
[truncated: 7 more rows]

## Sheet: Fig. 4f
Ex2 (Tacr1)	Ex7 (Oxtr)	Ex5 (Trhr)	Ex3 (Grpr/Nmbr)	Ex6 (Chrm3)	Ex4 (Cckbr)	Ex1 (Tacr3/Tacr1)
[truncated: 75 more rows]

[truncated: 3 more sheets: Fig. 4g, Fig. 4h, Fig. 4i]
