# Supplementary material for: Cell type-specific calcium imaging of central sensitization in mouse dorsal horn
Source: Nat Commun. 2022 Sep 3;13:5199. doi: 10.1038/s41467-022-32608-2 (PMC9440908; doi:10.1038/s41467-022-32608-2)
Supplement: Supplementary file 4 — Source Data [file 41467_2022_32608_MOESM4_ESM.zip › Figure 5.xlsx]

## Sheet: Fig. 5c
	Time (s)	444.001	444.016	444.024	444.025	444.049	444.052	444.059	444.092	444.126	444.149	444.163	444.174	444.177	444.178	444.179	444.181	444.184	444.187	444.191	444.192	444.195	444.204	444.211	444.214	444.222	444.247	444.324	444.340	444.344	444.347	444.357	444.359	444.360	444.374	444.396	444.406
	3845	0.049154	0.274975	-0.09984	0.132809	0.202343	0.193078	-0.02826	0.011384	-0.09378	-0.07321	-0.50657	0.090339	-0.0688	0.091611	0.203293	-0.07217	0.280134	0.053828	-0.05483	0.061061	0.329931	0.059129	0.345931	-0.01042	0.157916	0.11495	0.375226	0.032746	0.265647	0.200084	0.159444	0.221781	0.18522	-0.00418	0.037524	0.063719
	3846	0.140763	0.081382	0.392666	0.430464	0.184211	0.031576	0.067392	-0.1035	-0.18551	0.05088	-0.08678	-0.08513	0.135504	0.066461	0.082764	0.031241	0.086904	0.322349	0.054574	0.122903	0.195291	0.039481	0.534895	0.045219	-0.03143	-0.22006	0.179702	0.203585	0.174177	0.383622	0.241208	0.523465	0.422497	0.108651	0.033012	0.15764
	3847	-0.09056	-0.08743	0.657971	0.185059	0.350211	0.116103	-0.04879	0.096829	-0.14044	-0.12125	-0.12136	-0.00384	-0.18331	0.009247	-0.07849	-0.01743	-0.02814	0.168699	-0.25013	-0.00728	0.074289	0.129849	0.270447	0.35624	0.057448	0.138896	0.168566	0.017942	0.79626	0.354798	0.272972	0.328753	0.388912	0.84555	-0.14875	0.034157
	3848	0.101595	-0.00264	-0.17841	0.522437	-0.02904	0.175157	0.124596	0.147554	0.133678	1.73707	-0.21132	0.031174	0.265643	0.234751	0.21045	0.291965	-0.14618	0.376049	-0.00801	-0.14635	0.571692	0.099371	-0.03199	-0.02387	0.411986	0.187112	0.038668	0.501696	0.036562	0.014008	0.45129	0.50994	0.523277	0.133168	0.196332	-0.12934
	3849	-0.17993	0.169759	0.261299	0.243922	-0.03824	0.007061	0.066954	-0.01204	-0.19546	1.90063	-0.22812	0.414476	0.17586	-0.05371	-0.06693	-0.06347	0.200119	0.394921	0.185191	0.233575	0.287733	-0.00507	0.162815	0.295675	0.612186	0.152101	0.217471	0.402649	0.519397	0.127615	0.026546	-0.26351	0.259275	0.333231	0.125631	0.146046
	3850	-0.10025	0.036689	0.346837	0.64311	0.335309	0.147825	0.062136	0.013496	0.11574	1.44334	-0.50425	0.457529	0.127971	-0.13413	0.076652	-0.00882	0.191486	0.191181	-0.12875	0.38104	0.286044	-0.22485	0.320847	0.268142	0.049362	-0.07532	0.391947	0.150628	0.229531	0.129707	0.412223	0.241294	0.527979	0.044063	-0.02415	0.114681
	3851	0.019245	0.163952	-0.16362	0.551858	-0.14916	0.020929	-0.04063	-0.06689	0.078763	0.851958	-0.41309	0.314204	0.252881	0.160912	0.426809	-0.00305	-0.00971	0.177824	0.644953	0.273362	-0.19031	0.075365	0.30453	0.247583	0.150046	-0.08095	0.125424	0.612914	0.34466	0.611683	0.362319	0.19024	0.296993	0.094271	0.12174	0.317881
	3852	0.061641	0.163438	0.321085	0.235825	0.174915	0.061928	0.086411	-0.27788	0.155476	0.900644	-0.52016	0.467475	0.027449	-0.03092	0.299867	0.04042	0.019429	0.038188	0.77958	0.096012	0.429413	-0.30159	-0.24794	0.321901	0.010011	-0.25421	-0.07837	-0.37166	0.124198	0.146444	-0.10577	-0.23356	-0.42074	-0.2124	0.003291	0.17917
	3853	-0.17598	0.239692	0.023874	-0.09271	0.11051	-0.05165	0.318315	0.512419	-0.28981	0.235349	-0.42847	0.125557	-0.03407	-0.03444	-0.13056	0.049364	-0.02985	0.110148	0.330401	0.010153	-0.23241	0.101304	0.173466	-0.07817	-0.14926	0.397735	0.200782	-0.40054	0.535027	0.516736	0.07136	0.333564	0.05774	0.223978	0.203307	-0.04741
	3854	0.06395	0.184941	0.288392	0.065215	-0.07386	-0.09677	-0.09425	-0.07786	0.113437	0.162039	0.164307	0.030544	0.267115	-0.0688	-0.2291	0.065115	0.332246	0.170598	-0.04808	-0.16488	0.071495	0.067689	0.099863	0.027045	0.062714	-0.11078	-0.251	0.642973	0.840943	-0.21597	0.386553	0.531151	0.259869	-0.28331	-0.05346	0.113116
	3855	0.055012	-0.2735	-0.02826	-0.27292	-0.1505	-0.10242	0.330647	-0.06973	0.156732	0.352007	-0.20424	-0.10574	0.029907	0.033062	0.103465	0.031884	0.144379	0.145629	-0.03256	0.190012	0.543854	-0.32809	-0.15946	0.144093	0.027733	0.099492	0.451159	-0.06256	0.331247	0.831487	0.077816	0.296563	0.134934	0.195479	-0.22581	0.183746
	3856	-0.15482	0.064018	-0.03421	0.289294	0.396067	0.200139	0.126916	0.088488	0.490622	0.100302	-0.34973	-0.09335	-0.04425	-0.0743	-0.07757	0.053583	0.257615	-0.08633	0.091605	0.415859	-0.0097	0.053521	0.196821	0.228797	0.201598	0.365726	-0.04069	-0.348	0.198234	-0.14017	0.061957	0.370561	0.265759	0.003405	0.063747	0.11331
	3857	-0.07291	0.053077	0.03322	0.559707	0.065238	0.187254	0.140299	0.417875	-0.23896	0.06912	-0.34285	-0.41985	0.004853	-0.09932	-0.10356	0.089673	-0.11104	-0.04199	0.246555	0.181123	-0.15527	-0.13142	0.781955	0.20782	-0.00177	-0.24401	0.438521	-0.04574	0.321187	0.140167	-0.10543	0.394556	0.014726	0.049567	-0.07114	0.071035
	3858	-0.10593	-0.06151	-0.07105	0.005617	0.30913	0.054388	-0.24698	-0.11706	0.029902	-0.18867	-0.00039	-0.50105	-0.16693	-0.02641	0.158256	-0.05274	0.140307	-0.39673	0.543558	0.039089	0.452319	0.125074	0.104851	-0.10769	0.422597	0.047719	0.25166	-0.37923	-0.13983	0	-0.08392	0.078155	0.325282	-0.01688	0.108825	0.090389
	3859	0.073417	0.069061	-0.23095	-0.04083	0.563204	0.198697	0.109886	0.176233	-0.23256	-0.07825	0.044377	-0.23646	-0.02934	0.08263	0.195598	-0.02613	-0.02591	0.327569	0.373526	-0.26055	-0.07402	0.013406	-0.38823	0.054559	0.115417	0.094486	-0.22472	0.585537	-0.16727	0.707113	0.173935	0.503633	0.355777	-0.33062	-0.09568	0.150376
	3860	0.017898	0.029199	-0.39036	0.017708	0.322409	0.318224	0.146634	-0.19456	-0.11716	-9.8e-05	-0.07825	0.379175	0.244648	-0.11717	0.03079	0.270374	0.01056	0.415026	0.486146	0.416154	0.196808	-0.16537	0.081762	0.102593	0.045807	-0.43382	0.101592	0.103403	0.119332	-0.13234	0.279135	0.442352	-0.05497	0.093812	0.251862	-0.07877
	3861	-0.11443	0.185196	0.126766	0.152062	-0.06973	0.09875	0.175037	0.097985	-0.09691	0.062989	-0.18698	1.42106	-0.09023	0.049307	0.169769	-0.18051	-0.08274	0.184381	1.26516	0.179377	0.445084	-0.06101	0.312139	0.147816	0.329717	-0.02706	0.201771	-0.10918	0.173401	-0.70102	0.241809	0.445427	0.075872	0.252627	0.137774	0.233623
	3862	0.036658	0.063674	0.097992	0.031791	0.109768	0.178793	-0.17354	0.223553	-0.05128	0.030856	-0.37763	1.14023	0.120007	-0.22184	0.055465	0.039897	0.009048	0.176188	0.892652	-0.0585	0.389789	0.116185	0.347299	-0.05062	0.098695	-0.30851	0.023267	0.111971	0.292755	0.075224	-0.10543	0.29722	0.269543	-0.01224	-0.0011	-0.01207
	3863	-0.03395	-0.04345	-0.11336	-0.11815	0.48913	0.268354	0.638637	-0.01942	-0.06287	-0.00074	-0.4226	0.843145	0.337303	0.059771	-0.07947	0.024933	0.192419	0.015439	1.15289	-0.19732	0.156181	0.166789	-0.04325	-0.18419	0.071113	-0.31537	0.162114	0.040345	0.165172	1.00458	0.124181	0.2249	0.469752	-0.03336	-0.12174	0.18998
	3864	-0.07822	-0.05087	0.203495	-0.05151	0.05879	0.26829	0.208679	0.221482	-0.01621	0.057238	-0.49512	0.910301	0.281739	0.011558	-0.18886	0.19715	-0.17068	0.20943	1.01529	0.067409	0.058486	0.251248	0.243891	0.261902	-0.14259	-0.0375	-0.17106	0.121	-0.06914	-0.01021	0.251977	0.917074	0.352705	0.136709	0.04765	0.170375
	3865	-0.12187	-0.02165	-0.2261	-0.03128	0.052142	-0.02392	-0.09825	-0.18683	0.216033	-0.16326	0.208979	0.570274	-0.03085	0.045619	-0.19359	0.061112	-0.06643	0.161181	0.901295	0.047793	0.149599	0.532494	-0.00562	0.232651	0.275312	-0.16594	0.601875	-0.1516	0.017699	0.018962	0.670796	0.509057	-0.12551	0.399334	-0.01528	0.58292
	3866	0.108435	-0.22447	0.154631	0.057034	0.020603	-0.03342	0.058251	0.010719	-0.02983	0.17857	0.618679	0.29659	0.069383	0.052657	-0.0061	0.024698	-0.00971	-0.09859	0.986684	0.148406	-0.01801	0.374588	-0.01371	0.088623	-0.02617	-0.10413	0.012858	0.518758	-0.18252	0.208791	-0.07554	0.10143	-0.10829	0.340886	0.027065	0.407994
	3867	-0.13573	-0.11066	0.005938	-0.14674	-0.23951	0.138999	-0.28025	-0.03849	-0.08262	-0.08232	0.391405	0.954647	-0.22685	0.152296	-0.07359	-0.07705	0.078931	0.074429	0.263748	0.159686	-0.28122	0.031499	0.11992	0.066361	0.158732	0.092298	0.077807	-0.12168	0.112279	0.109268	-0.29561	-0.08383	-0.01702	0.095245	-0.04383	0.089818
	3868	-0.02714	0.166521	0.081229	0.564382	0.11257	0.066941	0.151951	0.182266	-0.15855	0.161138	0.286905	0.57009	-0.12586	0.164877	0.12521	0.18415	0.075368	0.006255	0.273152	-0.22546	0.025281	0.247651	0.318069	0.268512	-0.03879	-0.01921	0.00033	0.178911	0.640215	0.096828	-0.11713	-0.06064	0.046494	0.229687	-0.03688	0.022955
	3869	-0.00038	-0.10361	1.46875	-0.11221	0.099983	-0.04152	0.148943	0.125977	0.023037	-0.00367	-0.1993	0.389644	0.163884	-0.06051	0.125524	-0.04247	-0.11218	-0.17121	0.267401	0.329283	0.135376	0.191558	0.444736	-0.04101	-0.52856	-0.18392	0.514858	-0.02263	-0.00072	-0.33859	-0.02142	-0.01341	0.061269	-0.13289	-0.00368	-0.03788
	3870	0.229484	0.158141	1.07542	-0.31806	-0.2206	0.058679	-0.00298	0.057494	0.087656	0.014727	-0.33813	0.331148	0.038471	-0.03614	-0.01931	0.040516	0.132549	0.168267	0.117904	-0.19101	-0.15022	0.070662	0.284138	0.294169	-0.07771	0.250935	0.062303	-0.06449	-0.02861	0.219158	0.219063	0.023116	0.512659	0.167952	0.032446	0.180518
	3871	-0.08507	0.063866	0.567126	-0.14014	0.306514	-0.2557	-0.21342	0.098323	-0.16108	0.166506	-0.30433	0.140594	-0.17727	0.124699	0.226357	-0.02216	0.013494	-0.02651	0.998203	-0.2678	-0.34389	-0.05183	-0.02366	0.002524	0.001726	-0.08548	0.167365	0.066054	0.107558	-0.07112	0.080749	0.163107	0.136122	0.273728	0.020608	-0.08649
	3872	0.06286	0.422699	0.371325	0.271452	0.056227	0.281115	0.084133	0.085208	-0.11044	0.077275	-0.52432	0.228467	0.194929	0.031553	0.125387	-0.18353	0.025104	-0.002	0.787828	-0.00657	0.201413	-0.23531	-0.06592	-0.06569	0.154333	0.001303	0.101456	-0.03125	0.046364	0.517728	0.79148	0.344009	0.555131	-0.18612	0.002119	-0.08118
	3873	-0.01858	-0.00905	0.109996	-0.13244	0.029078	-0.20513	0.141136	0.219617	-0.00816	0.003979	-0.54391	-0.36566	-0.24798	0.112948	0.009558	0.231547	-0.07456	0.486706	0.19098	0.013117	-0.12026	0.049433	0.008542	0.341753	-0.30027	-0.13456	-0.05851	-0.16788	0.082282	-0.06697	0.146881	-0.32932	-0.14231	0.390003	-0.03707	0.082364
	3874	-0.06057	0.160822	0.608728	0.141567	0.1907	-0.20606	-0.08821	0.289531	0.077877	0.22519	-0.51136	-0.0391	0.168858	0.080239	-0.24938	-0.09487	0.08328	0.294515	0.877658	-0.15643	-0.16494	-0.03658	0.101713	-0.15039	-0.08104	-0.08986	0.513978	0.06673	-0.10093	0.090608	-0.29372	-0.022	0.089782	0.03199	-0.04644	-0.06305
	3875	-0.00664	-0.07188	0.444143	0.001538	0.323287	0.063476	0.234511	0.000258	-0.12889	0.019983	-0.62775	-0.32418	-0.18722	-0.03602	-0.27118	0.261305	-0.15266	-0.06863	0.336854	-0.0034	-0.31298	0.01051	0.095027	0.108514	-0.03249	-0.01904	0.293602	-0.07128	-0.51947	0.277213	0.09416	-0.08537	-0.03157	-0.20091	-0.11847	0.182294
	3876	-0.0108	0.346087	0.213125	0.016241	-0.10549	-0.11695	-0.2284	-0.01732	-0.00376	0.059286	-0.5427	0.16973	-0.19788	-0.05425	0.000706	-0.08273	-0.09347	0.008286	0.113125	-0.06113	-0.02691	-0.19192	-0.15307	-0.23379	-0.1071	-0.22305	0.237878	0.233006	-0.06637	0.334575	0.633552	0.749528	0.013778	0.352607	0.173165	0.1005
	3877	-0.00601	0.369369	0.080226	-0.04701	-0.15562	0.284873	0.002017	0.096784	-0.04874	0.162029	-0.55831	0.1907	-0.01461	0.008359	0.099268	0.119987	-0.06409	0.188352	1.07736	-0.07028	-0.1453	0.22437	0.404172	0.167416	0.115542	0.206395	-0.08175	0.178505	-0.38947	0.468098	-0.03018	0.689694	-0.10109	0.286915	-0.10071	0.016026
	3878	-0.04217	0.098556	-0.20492	-0.08463	0.205873	0.172283	-0.08484	0.106972	-0.0115	-0.03584	-0.67916	0.305478	-0.07342	-0.0171	-0.16859	0.013651	-0.01979	0.161871	1.34813	0.079613	0.263425	0.086375	0.052738	0.173927	-0.20616	0.089961	0.312374	-0.41628	-0.20077	0.139789	0.09835	0.440763	-0.00035	0.162583	0.124201	0.009869
	3879	0.132947	0.094461	0.322837	-0.20672	-0.16322	0.089952	0.242032	-0.11771	-0.09859	-0.07756	-0.65967	0.259079	0.103736	0.084857	0.079549	-0.01169	-0.06961	0.261389	0.902996	-0.13944	0.118096	0.105022	-0.20192	0.204319	0.029755	0.166812	0.29538	-0.10854	-0.24575	0.106752	0.088263	-0.25498	0.189314	0.022142	0.30403	0.113731
	3880	-0.1337	0.164423	0.015198	0.220923	-0.11324	0.075268	0.097515	-0.0387	-0.27609	-0.05061	-0.31174	0.725331	-0.01652	0.061669	0.409409	0.083276	0.222982	0.00836	0.569283	0.165905	-0.22099	-0.23771	0.229685	0.181066	0.32334	0.146303	0.155555	0.426229	0.279759	-0.01504	0.015668	0.393276	0.238226	0.224326	0.042732	-0.03426
	3881	-0.07421	0.134682	0.057594	0.001495	0.365694	0.16168	0.088131	-0.11936	-0.049	-0.15076	-0.17128	0.466414	0.004684	-0.12524	-0.04388	0.139327	0.007803	0.262241	0.355775	-0.23896	-0.10409	0.121454	-0.03001	0.259354	-0.12339	0.309786	-0.03723	0.350326	0.140428	0.436225	0.208938	0.289181	0.362499	-0.04286	-0.08557	-0.14229
	3882	0.017777	0.129916	-0.01641	-0.0013	0.03912	-0.09943	-0.0249	0.161863	-0.21371	0.181817	-0.3234	0.452585	0.113809	-0.09228	-0.16734	0.029887	0.288984	-0.1108	0.640747	0.143755	0.001151	-0.03081	0.080057	0.084444	0.025925	0.072257	0.038745	0.441409	0.109709	0.001442	0.645831	0.456	0.410224	-0.0231	0.198564	-0.03671
	3883	-0.01736	0.032817	0.052671	-0.06327	0.103384	-0.20076	-0.15691	0.150536	-0.11905	0.038018	-0.39664	0.431856	0.054348	-0.00833	-0.06911	0.279888	0.02519	-0.0493	0.79489	0.110145	-0.21654	0.001236	0.371551	0.343221	-0.07732	0.00781	0.388716	0.272361	0.210642	-0.12551	0.35368	0.116818	0.156335	-0.19355	-0.0957	-0.03642
	3884	-0.05018	0.156358	0.312179	-0.15574	-0.20083	0.068009	-0.00257	0.29027	-0.1125	-0.0722	-0.47944	0.329913	0.3926	-0.0374	0.172265	0.099393	-0.0314	-0.14409	0.475525	-0.04863	0.069105	0.110955	-0.3956	0.128498	-0.15194	0.139806	0.247858	-0.20098	-0.07396	0.559671	-0.01727	0.183898	0.111578	0.27979	-0.05674	0.104007
	3885	-0.05401	0.019663	0.304315	0.027672	0.184508	0.281806	0.135669	-0.03639	0.089833	0.005555	-0.13699	-0.04946	0.271959	-0.03355	-0.20967	0.122775	0.16187	0.024968	0.751353	0.219721	0.470014	-0.08198	-0.27087	0.436701	-0.34427	0.098626	0.153497	-0.21548	0.10971	-0.00412	0.67147	0.23393	0.493873	0.271299	0.001019	-0.02462
	3886	-0.13623	-0.02265	0.40922	-0.05577	0.028197	-0.0608	0.011503	0.233731	-0.05621	0.02989	-0.18075	0.008553	0.064256	0.072913	-0.20547	0.095708	-0.00756	-0.05186	0.663289	0.30667	-0.27335	0.072971	0.109379	0.262566	0.313565	0.180637	-0.0565	0.010843	-0.02129	0.220715	0.069378	0.623508	0.098614	0.1891	-0.15082	-0.04902
	3887	-0.05046	-0.07455	-0.14019	0.149548	0.577587	0.065694	-0.03456	-0.15208	0.389309	-0.10142	-0.12622	0.622169	-0.08656	0.208996	0.319602	-0.08014	-0.06737	0.256498	0.530116	0.303021	0.04068	0.265576	0.185461	0.157805	0.189037	-0.01976	0.33382	0.454494	0.229517	-0.44102	0.165516	0.181742	0.535116	0.12889	-0.0153	-0.0827
	3888	0.023931	-0.01277	-0.02636	-0.08839	-0.05029	0.111901	0.155277	-0.03634	-0.24064	-0.31486	0.383913	0.155403	0.143542	0.062268	0.088159	0.05063	-0.02106	0.172102	-0.07326	0.443286	0.320755	0.159154	-0.19412	0.327205	0.177486	-0.22109	-0.50299	0.279934	0.23849	-0.15421	0.104236	0.281419	0.334245	0.03227	0.098232	-0.14952
	3889	-0.12642	-0.04735	0.959815	-0.03205	0.404931	0.137894	-0.10325	0.235472	0.103582	0.019826	0.773798	0.580785	0.165502	-0.05097	0.486961	0.301179	0.21199	0.246107	0.177743	0.426541	-0.0506	0.560497	0.021333	-0.12496	0.52835	0.124523	-0.27596	0.208866	0.399226	0.893661	0.120774	0.244889	0.584597	0.178523	0.300094	0.39
	3890	0.014175	-0.24073	0.001847	0.196951	-0.23254	0.055582	0.209897	0.155129	0.02698	0.024369	0.898293	0.387645	0.138318	0.025271	0.20173	0.070149	0.141476	0.273016	0.214565	-0.21132	0.274565	0.456994	0.27886	0.160831	-0.00544	0.254173	-0.05334	0.372404	0.103362	0.370143	-0.11374	0.165038	0.120411	0.356132	0.060919	0.034869
	3891	-0.12247	0.053903	0.486915	-0.00355	0.054863	0	0	0.276639	-0.09244	-0.21385	0.3967	-0.00965	-0.06988	0.121319	0.293383	0.141474	0.146149	0.464957	0.295398	-0.41687	0.077094	0.201914	0.32795	-0.28375	0.16509	-0.04124	0.506609	0.048101	0.069018	0.429448	0.270474	-0.17026	-0.13405	0.264718	0.072406	0.045182
	3892	0.065482	0.055406	0.799695	0.230299	-0.25242	-0.01119	0.283269	0.08102	-0.07694	-0.01391	0.291791	0.165878	0.203821	0.176529	0.091808	0.02483	0.004224	0.089111	0.564149	0.26444	0.330792	0.162269	0.047139	0.051928	-0.25624	0.101903	0.735587	0.117783	-0.19225	0.466258	-0.53242	-0.15121	0.024767	0.239884	0.143407	0.013637
	3893	-0.04549	-0.06587	0.046504	-0.24368	0.185476	0.337164	0.073677	0.142075	0.138315	-0.05152	-0.01465	0.127958	-0.12696	0.050615	-0.15126	0.021515	0.134886	0.078142	0.099923	0.204615	-0.07237	-0.00408	0.518703	-0.06492	0.010534	0.044829	0.207365	0.292342	0.181645	-0.58487	0.075587	0.377756	0.198905	0.292408	0.13634	-0.18628
	3894	-0.04188	0.156759	0.220497	0.096875	-0.10748	0.182131	-0.02482	0.132824	0.091831	-0.01448	-0.29228	-0.18038	-0.06031	-0.12279	-0.20737	0.065138	0.184172	0.089576	0.296148	0.647563	0.12848	-0.22698	0.212187	0.275285	0.213043	0.322058	0.609619	0.088808	0.118692	-0.19836	0.160136	0.306082	0.205378	0.175218	0.132918	0.093282
	3895	0.135457	0.081447	-0.17017	-0.15969	0.15285	-0.18473	-0.09019	0.009393	-0.11929	0.015974	-0.12544	0.748617	0.096185	0.016618	-0.27045	-0.02752	-0.02381	-0.03775	1.11732	0.226727	-0.27086	-0.12984	0.179514	0.225975	0.213487	0.551491	-0.1319	0.242512	0.162551	-0.23108	0.256706	0.394292	0.293609	0.194105	-0.05907	-0.07236
	3896	0.003145	0.511844	-0.05061	0.218627	0.107856	0.08054	0.307369	-0.12209	0.201607	0.012411	-0.35424	0.553409	-0.0705	0.017667	0.147594	0.170377	-0.01828	0.070685	0.993801	0.248424	0.013405	-0.09863	0.320781	-0.33003	-0.12243	0.165806	0.448313	0.38637	0.100282	0.625767	0.128443	0.05927	0.607739	0.130236	0.024013	0.1736
	3897	0.096923	0.222913	0.036071	0.146079	0.207621	-0.04362	-0.13352	0.194045	-0.14209	-0.17468	-0.41906	0.359436	-0.00235	0.033132	-0.1735	0.041435	0.042232	0.175617	0.640072	0.600595	-0.06138	-0.31927	-0.06638	0.187411	-0.07989	0.055555	-0.0626	-0.0363	-0.00639	-0.58896	-0.21123	0.202722	0.424212	-0.04496	-0.0742	0.094913
	3898	0.069672	0.366245	0.226987	-0.2238	-0.23447	0.471795	0.195676	0.207931	-0.03237	-0.20919	-0.23081	0.243392	-0.07293	-0.12136	0.089353	0.164568	0.151732	0.243448	0.08238	0.64669	0.109714	0.150282	0.480054	0.225975	0.332367	0.438463	0.155917	0.091739	-0.18833	-0.3272	-0.1034	0.286071	0.287728	0.291881	0.277099	0.027619
	3899	-0.08176	0.162955	-0.11571	-0.19591	0.41563	0.094743	0.04574	-0.01101	0.116676	-0.04526	0.514408	0.942137	0.075187	0.253461	0.037612	0.093163	0.215409	-0.10461	0.113141	0.04855	0.123992	0.300634	0.116214	0.067462	0.080129	0.033401	0.210082	0.161965	0.25352	-0.07362	-0.11739	-0.04385	-0.06053	-0.0435	-0.11371	0.135667
	3900	-0.05175	0.860941	0.357006	0.37076	0.066121	0.905379	-0.39304	-0.01508	-0.03204	0.172453	0.636052	0.324211	0.052093	0.018729	0.217673	-0.0076	0.089551	0.282432	0.680488	0.051442	0.027284	0.232116	0.121584	0.421801	0.24508	-0.00674	-0.09916	0.07936	0.090535	0.194274	-0.40779	0.323871	0.094586	-0.07385	0.095808	-0.05723
	3901	-0.04084	0.768316	0.693914	0.406519	0.401674	0.410969	0.126434	-0.18487	0.476914	0.069754	0.802491	0.775755	0.017879	0.241688	0.052862	0.105792	-0.00233	0.192122	1.44121	0.253401	-0.06389	0.359745	-0.02286	0.121621	0.285686	0.284852	0.060328	0.557078	-0.1775	-0.57669	-0.11008	0.430531	-0.17039	-0.08061	0.088354	-0.00309
	3902	-0.1489	0.275501	-0.09292	0.41689	0.049296	0.258102	-0.14116	0.112662	-0.17656	0.106207	0.64162	0.719544	0.365532	0.269529	0.034292	-0.07491	0.101001	0.076616	0.444597	0.2229	0.357991	0.116831	0.230761	0.072228	0.3169	-0.2373	-0.28593	0.059392	-0.13818	-0.21677	-0.15789	0.250203	0.20916	-0.09928	-0.00845	-0.03069
	3903	0.042103	0.250996	0.106134	0.158242	-0.14284	-0.20573	-0.14372	-0.05208	-0.05525	-0.03197	0.875757	0.395685	-0.1357	0.13099	-0.00218	0.013791	0.164459	-0.08167	0.091999	0.001495	-0.01939	0.267183	-0.1093	0.061121	0.484862	0.207882	-0.20841	-0.11521	0.079972	0.261759	-0.2709	0.148006	0.49119	-0.03495	-0.18691	0.086797
	3904	-0.15672	0.096187	0.049103	-0.1173	0.009567	-0.24804	0.16425	-0.24285	0.057337	0.080924	0.754917	0.162935	-0.0129	0.019118	0.020365	-0.09601	0.071297	-0.07401	-0.14125	0.034636	-0.08653	0.041817	0.170757	-0.01191	0.412277	-0.38708	-0.10986	-0.20766	0.15881	-0.51534	-0.09923	-0.01256	0.042296	0.053218	-0.18974	0.187618
	3905	-0.18098	0.082371	-0.0678	0.111029	0.158085	0.24081	0.064861	0.056116	0.028838	0.330917	0.771173	0.789088	0.057089	0.008543	-0.06617	0.011106	0.123504	-0.11421	0.770194	-0.04262	0.006241	0.099931	-0.03148	0.000727	0.596094	0.074683	-0.28695	0.186129	0.392084	0.194274	-0.23853	0.672668	-0.02115	-0.22025	0.08593	0.012493
	3906	0.095113	-0.04135	-0.19382	-0.22788	-0.13633	0.179041	-0.14497	0.132201	0.020685	-0.06167	0.844713	1.17559	0.078982	0.079345	-0.08741	-0.00377	0.123504	0.012472	1.09692	0.142905	0.024006	0.127532	-0.10334	-0.15333	0.065296	-0.16403	-0.4084	0.429247	-0.03936	0.01636	-0.08233	-0.11646	-0.14924	-0.10251	0.053464	-0.18963
	3907	-0.09415	0.077122	0.02786	0.179998	0.062982	0.197649	-0.08678	-0.02852	-0.05892	0.068552	0.472345	1.79215	-0.06981	0.089246	-0.12355	-0.09914	0.105889	0.064175	1.20835	-0.22136	0.223565	0.355513	-0.03478	0.011798	-0.06598	0.110652	-0.18988	0.166968	0.18751	-0.12065	-0.3676	1.75886	-0.24854	-0.26462	-0.11351	0.040986
	3908	-0.09113	0.220708	0.28141	0.006352	-0.03168	0.460948	-0.08382	0.046082	0.099572	1.77206	0.374594	0.899158	-0.00093	-0.01945	0.012403	0.131583	-0.14178	0.087504	1.33791	0.06686	0.056923	-0.05756	0.154027	0.013933	0.339133	-0.34285	-0.07233	-0.10971	-0.11665	1.55705	0.131348	0.958592	0.086369	-0.024	-0.04153	0.040531
	3909	-0.0186	-0.27574	0.080233	0.123674	-0.0656	0.180979	0.092452	-0.17476	0.054972	1.74379	0.151461	1.33733	-0.03318	0.093465	-0.08442	-0.28273	-0.03439	0.077658	1.11826	0.230175	0.206554	0.051548	0.031031	0.101382	-0.05018	0.033682	-0.00111	-0.10286	-0.30971	-0.50767	0.226827	0.867578	0.480418	-0.09347	0.009288	0.245711
	3910	-0.05563	0.218845	0.06734	0	-0.3786	0.065948	-0.38369	0.043171	-0.10671	1.09557	0.087313	0.977724	0.11817	-0.14672	0.048893	0.10181	0.028647	0.256137	0.794365	-0.06492	-0.04341	-0.00301	0.115473	-0.02871	0.158147	0.031359	0.040821	-0.1282	0.141131	0.56682	0.341772	0.326634	-0.05866	-0.264	-0.16131	0.320232
	3911	0.132435	-0.17345	0.17359	-0.1025	0.088269	0.35093	0.294639	0.211305	0.309276	0.589649	0.158566	0.822501	0.135075	-0.02894	-0.05359	-0.25139	0.228335	-0.06988	0.193607	-0.07603	0.281112	0.061629	-0.00189	-0.17461	0.648996	0.077909	0.147623	0.042305	-0.20293	0.813264	0.052163	0.279408	0.017677	0.146793	0.016355	0.189593
	3912	-0.07651	-0.06266	0.504564	0.098476	-0.27491	0.136606	-0.18958	-0.06719	0.014927	0.638953	0.38032	0.456439	0.329207	-0.07172	0.058503	0.012448	-0.00361	0.109564	0.372269	0.045734	0.84411	0.211589	-0.0225	-0.30429	1.01544	0.155331	-0.00014	0.444314	0.366014	-0.07634	-0.1333	-0.16539	-0.10446	0.105028	-0.13992	-0.15849
	3913	-0.01309	0.135833	-0.04806	0.050788	0.051755	0.250883	0.043184	-0.03762	0.136429	0.304087	0.185489	0.795533	0.253762	0.116835	-0.01942	0.150045	0.255506	0.040754	0.516558	-0.0062	1.27938	0.080094	-0.35784	0.459693	1.33879	-0.20458	0.39153	0.13613	0.871159	0.995592	0.207282	0.262217	0.081679	-0.07174	-0.06047	-0.03004
	3914	-0.03439	0.074015	0.024114	0.088962	-0.11778	0.240399	0.015993	0.510161	-0.20027	0.030032	0.166785	0.721877	-0.00023	0.027702	0.302562	-0.1358	0.327462	-0.1152	0.331654	-0.14336	0.760237	0.160931	0.214576	0.058431	0.79623	-0.1807	0.103565	-0.00082	0.884636	-0.35951	-0.18864	0.221868	0.11574	0.067733	-0.15768	0.020371
	3915	-0.08356	0.023178	0.327296	-0.02911	0.115006	-0.06607	-0.04049	-0.03838	0.025277	-0.04137	0.592827	0.285345	0.055614	0.016353	-0.24558	-0.06067	0.024398	0.124453	0.354508	-0.14586	0.762447	0.140479	0.042577	-0.51897	0.332372	0.241359	0.205348	0.055325	0.378437	-0.36942	0.107508	0.239889	0.432842	-0.20546	0.011121	-0.12539
	3916	-0.01226	-0.15632	0.281069	0.223575	-0.03301	0.214456	0.259379	0.144901	-0.20253	0.083758	0.10859	0.396715	0.012687	0.045404	0.21967	0.029128	0.096972	-0.08668	-0.00187	0.105185	0.483371	0.013888	-0.1945	0.185076	0.121797	0.089645	0.065581	-0.27202	-0.07925	0.144554	0.283216	-0.01256	0.394095	-0.00105	-0.07621	-0.09799
	3917	0.049613	-0.03156	-0.01384	0.246842	0.28587	0.076616	-0.15219	0.177385	0.241766	-0.08848	-0.02667	0.021941	0.152681	-0.27785	0.019715	0.089576	0.087217	-0.12534	0.410039	-0.04881	-0.33137	0.091788	0.000465	-0.00513	-0.05093	-0.33143	-0.08344	-0.25078	-0.09865	0.170297	-0.18214	0.11797	-0.02403	0.069018	0.051244	0.328782
	3918	0.10792	0.028024	0.034577	0.01525	-0.57161	0.069647	-0.08382	0.090053	-0.04776	0.310217	0.337269	0.070544	-0.14841	-0.15834	0.033967	-0.02912	-0.18698	0.221459	0.343555	0.11377	-0.21535	0.171655	0.211973	-0.02472	0.117299	-0.03357	0.233107	0.016298	0.126146	-0.48119	0.266962	0.225306	-0.2319	-0.10841	-0.10161	0.034411
	3919	0.02801	-0.08332	-0.02745	0.401682	-0.07734	0.148088	-0.09953	0.011911	-0.11432	0.022793	0.070117	0.678386	-0.06391	-0.08044	0.207738	0.315062	0.146006	0.101915	0.155454	-0.19457	0.302111	0.333006	0.004455	-0.287	0.039377	-0.13118	0.16246	0.076566	-0.11051	0.388119	-0.09641	-0.03058	-0.15203	-0.01456	0.154487	0.055222
	3920	0.023761	0.001115	0.247092	0.2046	-0.14667	-0.03267	0.21818	-0.14817	-0.07149	-0.0498	0.101588	0.414105	0.193582	-0.10275	0.243207	0.005712	-0.06515	0.285604	-0.00886	0.051822	-0.13902	-0.16859	0.231065	0.055437	0.017634	-0.14263	0.098661	0.183377	-0.04151	-0.42178	0.167363	-0.10701	0.07169	-0.29609	0.044992	-0.03837
	3921	0.039714	0.325565	0.080206	0.164547	0.314311	0.318674	-0.0443	0.293933	-0.04988	0.18405	-0.06155	0.200893	0.374735	-0.00451	0.461083	0.518103	0.083187	0.566356	0.837994	0.216903	0.100397	-0.04976	0.428477	0.421737	0.457527	0.215698	0.423998	0.039587	0.322911	0.710891	0.298261	0.391881	0.442831	0.081389	0.046193	0.234969
	3922	0.034104	0.19306	0.372679	0.259763	0.171962	-0.00571	0.144277	0.446985	0.302425	0.035154	-0.0168	0.379851	0.338725	0.023612	0.176563	-0.04932	0.400036	0.344375	0.936205	0.5951	0.524056	0.065166	0.516587	0.427724	0.094082	-0.12569	0.117167	0.283376	0.180054	0.408228	0.595806	0.369552	0.715316	0.239545	-0.13025	0.381168
	3923	0.277044	0.047067	0.534007	0.628714	0.124816	0.373819	0.131546	0.506926	0.075299	0.081578	0.18292	0.346921	0.283712	0.196729	0.158643	0.396502	0.276951	0.257492	1.18475	0.231241	0.494537	0.484603	0.31325	-0.03978	0.605511	0.741727	0.357283	0.608675	0.621563	1.66812	0.377241	0.374561	0.023547	0.367365	0.14744	0.476521
	3924	0.109675	0.301856	0.355863	0.373713	0.153482	0.010737	0.529955	-0.15107	0.200972	-0.04049	0.550294	0.145574	0.165807	0.188408	0.101284	-0.06707	0.180598	0.218753	1.07388	0.386306	0.150697	0.177502	0.276834	0.112869	0.529451	0.264499	0.169132	0.488811	0.195148	0.071994	0.271241	0.754236	0.102224	0.385909	0.20732	0.439933
	3925	0.16841	0.120771	0.040416	-0.02578	0.077961	0.043547	0.402949	0.115529	0.083317	-0.0458	0.475227	-0.1446	-0.18485	-0.11728	-0.14644	0.219627	0.17974	0.096911	0.919776	0.067926	-0.28552	0.307354	0.189427	0.294583	0.239455	-0.05486	0.086143	0.073815	-0.1407	0.736551	0.141423	-0.0469	0.168594	-0.21308	0.032282	0.277286
	3926	0.084349	-0.00876	-0.03186	0.101776	0.440405	0.0506	0.18292	0.055691	-0.13829	0.195936	0.251066	-0.2752	-0.24621	0.130565	0.159641	0.117338	0.082549	0.008138	0.282747	0.16284	-0.00182	0.158991	0.521197	0.407029	0.157785	-0.08687	-0.10771	-0.09672	-0.05876	0.730656	0.485443	0.094773	-0.46938	-0.22905	0.000428	0.097972
	3927	0.163152	-0.10549	-0.12415	-0.1289	-0.09689	0.018089	-0.18089	-0.13843	0.044252	0.001104	0.638265	-0.4775	0.076831	0.209398	-0.11891	-0.02291	0.005725	0.077085	0.509184	-0.24951	0.020566	0.206065	-0.13246	0.191911	0.414818	0.00685	-0.30787	-0.18917	-0.09488	0.11833	-0.12216	0.060919	-0.24007	0.059312	-0.08791	0.026078
	3928	0.053558	0.155795	-0.14467	-0.07277	0.100751	-0.04936	-0.04711	-0.1335	0.18469	-0.10795	0.405738	-0.27903	-0.11172	-0.01296	0.286662	-0.01648	0.184208	0.077961	1.36001	-0.16741	0.007466	0.398269	0.017896	-0.15898	0.237956	0.340652	-0.20736	-0.29326	-0.32399	0.831069	-0.08864	0.477757	0.196523	-0.35253	0.101654	0.229935
	3929	-0.0927	0.056287	0.343602	0.207408	0.245435	-0.02452	0.047011	0.023271	-0.12324	0.083672	0.500653	-0.0981	-0.12084	-0.23401	0.267331	0.03611	0.620215	-0.24692	1.09522	-0.0184	-0.01928	0.059965	0.006442	0.142716	0.192997	-0.01738	-0.04013	-0.18162	-0.05553	0.009804	-0.0054	-0.41641	-0.01769	-0.10278	-0.16392	0.039663
	3930	0.04232	0.216475	0.016365	0.051311	-0.21356	-0.01472	-0.23026	0.204769	0.061906	-0.09927	0.231316	0.195518	-0.07167	0.123965	0.219278	-0.11854	0.262252	0.127603	1.18928	-0.05521	-0.1668	0.019708	-0.20778	0.061163	0.809725	0.143229	0.231507	0.487468	0.33531	-0.22881	0	0.174907	0.177224	0.113381	0.079881	0.133692
	3931	-0.15923	0.072739	0.401456	0.072287	0.28644	0.175106	-0.02348	-0.1471	-0.25449	0.060852	0.477101	0.52076	-0.19087	0.00578	0.002367	0.144592	0.377014	0.362774	2.07994	0.338463	-0.02149	0.096665	0.161238	0.044995	0.696566	-0.06596	0.319941	0.311463	-0.0623	-0.33022	-0.13296	0.562269	0.492171	0.164391	0.033891	0.386007
	3932	0.07074	-0.13721	0.594134	0.159029	0.281891	0.410792	0.091331	0.315983	0.120508	0.326795	0.624227	0.214	0.369019	0.041962	0.105619	0.214483	0.094664	0.864692	1.84878	0.594094	0.231492	0.503764	0.495178	0.346518	0.885032	0.119953	0.556775	0.448768	-0.02648	0.850485	-0.18272	0.214795	-0.00194	0.341012	0.082305	0.504961
	3933	0.111977	0.215176	0.595637	0.239616	-0.07683	0.337557	0.518815	0.76569	0.255822	0.090578	0.846099	0.146046	0.535855	0.283482	0.700769	0.313735	0.426449	0.397274	1.34462	0.824373	0.482285	0.759154	0.189681	0.340625	0.564422	0.614595	0.690665	0.798789	0.806465	2.18058	0.70596	0.673667	0.623592	0.584315	0.297059	0.653079
	3934	0.192888	-0.1825	-0.01628	0.326278	0.299455	0.233067	0.211168	-0.08182	0.256797	0.18975	0.932151	0.201173	0.102057	0.23238	0.629329	0.189932	0.350403	0.224226	0.528493	0.154069	0.417857	0.526173	0.30275	-0.13085	0.499651	0.532241	0.471234	0.284567	0.245838	0.974757	0.62164	0.181548	0.036649	0.265426	0.413628	0.195627
	3935	0.1223	0.025608	0.300505	-0.0544	0.005213	0.084556	0.075853	0.086449	-0.00849	-0.01405	0.569259	0.637497	0.049972	0.002623	0.420385	0.066096	0.220277	0.114875	0.54301	0.153344	0.142179	0.350616	0.009777	0.14643	0.33216	-0.09597	0.269204	0.140611	0.194982	-0.55922	-0.11028	-0.13481	-0.13236	0.268582	0.127385	0.224288
	3936	-0.04868	-0.03784	0.116177	0.137166	-0.20118	0.098001	0.381036	0.037464	0.163596	0.054953	0.356304	0.310961	-0.21253	0.254819	0.345968	0.012187	0.014205	0.214823	1.15129	0.022065	0.333114	0.658232	-0.22826	0.221308	-0.02594	0.312375	0.249415	0.35086	0.060955	0.130097	-0.30079	-0.01069	0.016685	0.205276	0.31727	0.383028
	3937	0.045762	-0.19717	0.476433	0.035453	-0.12322	0.071411	0.38063	0.166544	0.311295	0.20531	0.326931	0.21366	0.174044	0.024673	-0.04108	-0.09257	0.085269	0.086434	1.10132	-0.12528	-0.07292	0.234745	0.518626	0.071132	0.298346	0.259097	-0.02512	-0.12755	0.161207	0.617476	0.000756	0.018424	0.160744	-0.15708	0.002504	0.255114
	3938	-0.09734	-0.08169	0.501198	-0.2968	0.18923	-0.17409	0.259412	0.060078	0.056183	0.19161	0.250285	0.357915	-0.15839	-0.0057	0.196512	0.183249	0.100066	0.325406	1.16494	-0.26877	-0.43327	-0.12742	-0.04651	-0.03654	-0.01149	-0.21294	-0.12542	0.421834	-0.17979	-0.20435	-0.15703	-0.19484	-0.21616	-0.13546	0.397333	0.273904
	3939	-0.10188	0.119183	0.342819	0.136113	0.271705	0.186105	-0.04598	-0.00581	0.034115	0.152145	0.280887	0.085204	-0.17298	0.030854	0.110746	0.238273	-0.00147	0.129856	1.26127	0.126818	-0.00743	0.089424	0.183242	0.141356	0.516986	-0.2467	0.147547	0.092625	0.204864	0.241995	-0.05813	0.363579	-0.0058	-0.0886	0.113344	0.412956
	3940	0.042431	0.095598	-0.08221	0.274378	0.476628	0.195557	0.052686	0.22208	-0.24619	0.294084	0.665146	-0.21231	0.093865	-0.08937	0.060879	0.228769	0.07151	0.020839	1.57726	0.316064	-0.11926	0.232964	-0.12864	0.052626	0.401445	-0.10644	-0.1115	0.073266	0.001071	0.25969	-0.28471	-0.19775	0.396402	-0.03034	0.021685	0.007848
	3941	0.004074	0.196218	-0.20595	0.157704	-0.06655	0.035745	-0.19649	0.191823	0.141477	0.201552	0.996038	-0.18056	0.099989	0.029048	-0.03476	0.00519	0.207111	-0.19439	0.803062	0.27114	-0.31217	0.346154	0.330688	-0.31831	0.360275	0.213367	-0.39174	0.536722	0.327732	-0.02302	0.648497	-0.18001	0.04005	0.146356	-0.23571	0.022819
	3942	0.090023	0.304581	0.03638	-0.1749	0.18326	0.101325	0.064012	-0.16463	0.106638	0.265677	0.648249	0.257128	0.168677	-0.05977	0.273023	-0.10293	0.314793	0.008352	1.45971	0.381225	1.02094	-0.02203	-0.4131	0.056398	0.493055	-0.20694	0.251547	0.423523	0.716578	0.247113	0.135288	1.24785	0.396987	0.03809	-0.04581	0.066923
	3943	-0.03779	0.584876	0.150562	-0.12546	0.128065	-0.07984	-0.08837	0.30969	0.112017	0.125076	0.584866	0.026936	-0.06169	0.101554	0.059652	0.201672	-0.13266	0.322604	1.12253	0.005633	0.959369	0.085341	0.018353	0.201904	0.66253	-0.10303	0.3467	-0.10457	0.374046	0.117715	-0.22846	1.58767	0.309821	0.031858	0.041001	0.120621
	3944	0.030015	0.184425	0.432692	0.05287	-0.00246	-0.13871	0.010027	-0.1436	0.193403	0.106429	0.464162	0.552334	0.190557	0.144969	0.164301	0.134311	0.086536	-0.19719	0.978636	0.394065	0.585669	0.124543	0.264347	-0.06193	0.392184	0.111125	0.224479	0.115913	0.012118	0.358685	-0.07491	0.195867	-0.37118	0.467499	0.130635	0.204963
	3945	-0.01969	0.145356	0.204591	-0.00564	0.057915	-0.02556	-0.12816	-0.03093	0.116703	-0.1087	0.366329	0.874639	0.024487	-0.15779	-0.12046	0.064602	-0.09632	-0.21595	0.279693	0.049329	0.697097	0.030086	-0.47095	-0.3288	0.116644	0.002223	0.334899	0.672309	-0.17846	0.394993	-0.05772	0.389112	0.09518	-0.27697	0.07094	0.169018
	3946	-0.07035	0.35397	0.225183	-0.08504	-0.09663	0.05195	0.052337	0.136423	-0.15458	-0.05139	0.31002	0.521861	-0.03383	-0.02832	0.277366	0.297962	0.007981	0.089259	0.819632	0.122973	0.189937	0.24052	-0.08399	0.02177	0.024229	0.095062	0.431965	0.4332	0.256606	-0.22607	-0.27024	0.158575	-0.20298	0.028033	0.238963	-0.07071
	3947	0.145421	0.054421	-0.02648	-0.04779	0.282608	0.800889	0.074624	-0.0403	0.050439	-0.00206	0.33004	0.195108	0.052896	-0.09152	0.240262	0.052158	0.129628	0.16454	0.775873	-0.03084	0.090446	0.014646	-0.03095	0.158712	0.183799	0.128575	0.289023	0.116052	-0.31565	-0.15918	0.379072	0.409436	-0.18556	0.108873	-0.01503	0.01453
	3948	-0.08981	0.393547	0.049076	0.164316	0.083776	1.82632	0.090755	-0.05263	0.04447	-0.03087	0.633949	0.396126	0.128253	-0.10845	0.243219	0.229466	0.205593	0.317595	1.3321	-0.06417	0.098078	-0.15821	0.175381	0	0.934404	0.137603	0.005076	0.236171	-0.39635	0.15392	-0.00729	0.516239	0.244844	0.317891	0.317107	0.185141
	3949	0.123452	-0.07612	0.22342	0.545348	0.235204	1.52137	0.543677	1.10858	0.007138	0.277697	0.505535	0.059846	1.79089	-0.01626	0.267949	-0.14563	0.108067	-0.16346	0.495684	-0.26654	1.97944	0.21141	0.108658	-0.02128	1.70461	0.186035	-0.17272	0.197686	0.676215	0.817662	0.306219	0.462017	0.163056	-0.19865	-0.05315	0.197546
	3950	0.008415	-0.00385	0.232257	0.003407	0.170526	0.758117	0.115989	0.654454	0.628228	0.139898	0.04708	0.133743	1.13869	-0.17274	0.237876	-0.0733	0.159047	-0.3484	0.656094	-0.03086	1.61087	-0.06217	0.098857	-0.00418	1.28045	0.197234	0.127436	0.605257	0.958042	0.460996	0.014657	0.478947	0.001211	-0.44888	-0.07287	0.124667
	3951	-0.09436	-0.12648	0.234489	0.093965	0.018823	0.129917	0.198854	0.451113	-0.18089	0.179271	-0.10306	-0.32933	0.750556	-0.00871	0.347734	-0.17388	-0.06034	0.039571	1.025	0.115635	1.3868	-0.19427	-0.00059	0.136134	1.09918	0.109301	0.004123	0.157877	0.013369	0.152012	-0.06651	0.222157	0.136963	-0.12225	-0.00467	-0.01574
	3952	0.275109	-0.05633	-0.01388	0.069585	0.379935	0.316717	-0.04383	0.365726	-0.05945	0.327314	0.33267	-0.14572	0.612965	0.154663	-0.01061	0.06941	0.021977	-0.14492	0.369594	0.090291	0.926708	-0.1105	-0.25109	0.155756	0.573473	0.252623	0.1325	0.513552	0.441711	-0.47931	-0.27688	0.35428	0.065506	0.212413	-0.06112	-0.09326
	3953	0.017725	-0.26605	-0.36919	-0.2183	0.1577	-0.12892	-0.22283	0.185186	-0.10456	-0.10882	0.297342	-0.38577	0.40792	0.111848	0.288183	0.207182	-0.01243	-0.13058	0.099353	0.166569	1.3545	-0.16759	-0.48419	-0.02502	0.249943	0.156142	0.02197	0.403186	0.424064	0.317948	0.083614	-0.12927	0.460432	-0.13696	-0.16889	-0.16814
	3954	0.123188	0.454453	0.498585	0.292164	0.07984	0.158936	0.338887	-0.10007	0.011162	0.306827	-0.03428	0.10152	0.131701	-0.03394	0.23797	0.203238	0.133138	0.307244	0.361076	0.07853	0.687701	0.104558	0.040094	-0.09065	0.130225	0.137342	0.080132	0.787643	0.135294	0.088902	0.401489	0.180982	0.560027	0.226981	0.025403	0.254315
	3955	0.01606	0.200745	-0.61225	0.148479	0.234634	0.156746	0.155947	0.038473	0.150966	0.117324	0.013455	0.193092	0.122501	0.008445	0.006941	0.241968	0.173098	0.063218	0.051551	0.201351	0.40585	0.013135	0.074167	-0.01041	0.509223	-0.12551	0.003512	0.354153	-0.06043	0.703788	-0.03154	-0.31864	-0.18408	0.039664	0.108959	0.040912
	3956	0.196743	0.077247	-0.13373	0.183903	-0.07052	0.095474	0.086139	0.175325	-0.05765	-0.00432	-0.19338	0.053953	0.165062	-0.02178	0.094949	0.024528	0.087701	-0.15671	-0.03924	-0.40313	0.056279	-0.17082	0.068976	0.055297	-0.13261	0.054062	0.426029	-0.16541	-0.10909	0.445943	0.132706	0.114215	0.346926	0.33034	-0.07863	0.292391
	3957	0.049174	-0.03264	-0.30738	-0.03898	-0.12498	-0.05561	0.045253	0.002526	0.157758	0.096517	-0.50585	-0.02352	-0.11997	0.020412	0.36505	-0.02662	0.043166	0.274711	-0.26141	-0.11732	0.047542	-0.06726	-0.28236	-0.11976	0.4837	-0.07511	-0.1165	0.13843	-0.24545	0.246437	0.343999	-0.13095	-0.01902	-0.01989	0.01103	-0.08785
	3958	-0.01008	0.11587	0.083336	0.231418	0.360272	-0.04924	0.229925	-0.18666	0.055596	-0.10038	-0.45427	-0.1221	0.19689	0.063534	0.237265	-0.17408	-0.02109	-0.09895	0.157419	-0.16624	-0.04842	0.172126	-0.01513	0.054374	0.161145	0.052843	0.550165	0.047101	0.013719	-0.24478	-0.12069	-0.20281	0.378692	-0.16928	0.097475	0.413339
	3959	0.018202	-0.01404	0.039014	0.105423	-0.04871	-0.01556	0.117968	0.298358	0.193006	0.07814	0.014035	0.325866	0.16541	0.309991	0.236286	-0.18052	0.461273	0.054873	0.324846	-0.18378	0.41928	0.077031	0.407858	0.137868	0.325163	0.131146	-0.03886	0.139422	0.061956	0.318786	0.114293	0.083751	-0.14619	0.051678	0.101658	0.28087
	3960	-0.05986	0.139394	-0.10166	0.016555	-0.29806	0.048137	-0.24384	0.146692	-0.09231	0.202297	0.391967	0.342015	-0.07905	0.036551	-0.01084	-0.01349	-0.10307	0.135349	0.050079	-0.06649	0.333674	0.003471	0.264203	-0.17245	0.469645	-0.14853	-0.13292	-0.06597	0.195099	0.988615	0.440745	-0.01597	0.050062	-0.15518	0.1653	0.085729
	3961	-0.11621	-0.25414	-0.17827	-0.18725	-0.01857	0.013254	0.191238	-0.0062	-0.10128	-0.08631	0.11828	1.14522	0.044174	0.093333	0.019405	0.120387	0.268126	0.310557	0.698024	-0.08271	0.283263	-0.00057	0.058156	0.307369	0.443952	0.115426	0.230056	0.519295	0.71812	0.079696	-0.07922	-0.05826	0.9298	0.413868	0.005117	0.433131
	3962	-0.09623	0.158699	0.075687	0.049527	0.121159	-0.00222	-0.01876	-0.04025	-0.05	-0.04929	0.22933	1.24979	0.254937	0.034647	-0.07844	0.157897	-0.09529	-0.07482	0.77956	0.107059	0.261569	-0.16118	0.231722	0.410641	0.733675	0.183898	0.123739	0.386521	0.63537	0.204248	0.268626	0.317084	0.510721	0.106113	-0.26952	-0.06867
	3963	-0.00501	0.364881	0.123022	-0.00062	0.276939	-0.07715	-0.17635	-0.02106	-0.20652	-0.11057	0.337238	0.957899	0.155762	-0.06121	-0.32343	0.151086	-0.13125	0.084564	0.181502	0.277976	-0.04027	-0.08594	-0.26657	-0.06363	0.632011	0.075632	0.43527	0.636603	0.24443	0.725773	-0.3191	-0.13433	0.237089	-0.12226	0.184988	-0.04369
	3964	-0.02699	0.324708	0.088016	0.188677	0.130149	-0.18849	0.028645	-0.11944	0.115073	-0.09511	0.127418	0.832153	0.667781	0.107976	0.153444	-0.08	0.218606	-0.14767	0.736498	-0.15497	-0.12264	0.095897	-0.11674	-0.14177	0.434397	-0.05698	-0.33324	0.095025	0.221443	-0.33182	0.072717	0.248605	0.080635	-0.00224	0.052931	-0.04195
	3965	-0.07711	0.057284	-0.16799	-0.07045	0.168596	0.090296	0.17366	-0.08321	-0.01141	-0.03781	-0.18198	0.765996	0.236309	-0.05406	0.242732	-0.10751	-0.12794	-0.16929	0.791114	-0.2202	-0.18441	-0.06595	0.024154	-0.25503	0.482903	-0.01295	0.205659	-0.18497	0.231678	0.011342	0.402079	0.233392	0.15753	0.790599	0.046544	0.095254
	3966	0.675323	-0.0828	-0.23649	-0.07845	0.185923	-0.09612	-0.06716	-0.0803	-0.0143	-0.01996	-0.25441	1.0985	0.340192	0.062006	0.042747	-0.23193	0.04772	0.081175	0.869144	-0.09703	-0.15032	-0.04754	0.106833	0.095534	0.09403	-0.05137	0	0.015485	-0.09958	0.202268	0.148408	-0.19351	-0.19749	0.032882	-0.08698	0.101982
	3967	1.53846	0.920153	-0.20555	0.137785	0.032885	-0.12975	-0.20674	-0.13735	-0.25717	0.07485	-0.05131	1.0138	0.150772	-0.18713	0.08511	0.131271	0.023123	0.293263	0.705295	0.788141	-0.06716	0.008263	-0.06068	0.001698	-0.24927	0.148371	0.455618	-0.07734	-0.26712	0.177694	0.251425	0.191617	0.07153	0.146756	-0.12534	0.060738
	3968	2.35246	1.21554	0.200745	-0.06377	0.217073	-0.157	0.327159	0.289912	-0.02294	-0.02852	0.144315	1.07252	0.356449	-0.1639	0.057933	-0.1608	-0.0734	-0.02202	0.469221	0.217373	0.199679	-0.33679	-0.09291	-0.15746	0.406377	-0.02704	0.181586	0.028402	-0.15859	0.115937	0.083257	0.161037	0.197173	0.141837	-0.01526	0.019882
	3969	4.23045	0.39019	-0.07398	-0.0879	-0.20953	-0.06243	-0.16337	0.002961	-0.06635	-0.05211	0.345548	1.10178	0.334404	-0.0754	0.06894	-0.2164	0.033799	0.017855	0.426039	0.223884	0.026459	-0.38463	0.23759	0.093911	0.104914	-0.15879	0.168849	0.169602	-0.07865	0.10109	0.032217	-0.01882	0.04444	-0.02066	-0.15043	-0.12556
	3970	2.04732	0.3399	0.115706	-0.04711	0.130176	0.000853	-0.24596	0.017577	0.049904	0.027192	0.226107	1.02951	0.342548	-0.28751	-0.11416	-0.12232	-0.06488	-0.09379	0.560861	-0.05345	-0.1833	-0.11182	0.037881	0.186811	0.160637	-0.1469	0.205669	0.201807	0.287316	-0.14318	0.332332	0.230471	-0.25125	0.34329	0.000401	0.076359
	3971	1.34658	0.199428	0.695754	0.102243	0.238286	0.255559	-0.09261	0.060524	0.114778	0.166578	0.502007	0.949824	0.307072	-0.1611	0.133405	-0.13108	0.024956	0.068916	0.448541	-0.19137	0.161912	0.05543	0.196122	0.116377	0.167944	-0.07067	0.08059	-0.2219	-0.01806	-0.27891	-0.08805	0.118969	0.355112	0.130562	-0.05979	0.108586
	3972	0.92848	0.178401	-0.13285	0.218752	-0.29402	0.064733	-0.13911	-0.22362	-0.06501	0.0551	0.27012	0.729326	0.367134	-0.26402	0.3383	-0.09847	0.022785	0.259235	0.715083	-0.31466	-0.08848	0.318762	-0.08358	-0.04829	0.598282	-0.14738	0.590905	0.003098	0.168237	0.408556	-0.11943	0.329453	-0.00974	0.049	-0.08478	0.468054
	3973	0.597162	0.146673	-0.08709	0.051555	-0.063	0.275382	0.288455	-0.20004	0.101005	2.11674	0.248639	0.498163	0.229402	-0.1892	0.345222	-0.06453	-0.07144	-0.13028	0.417324	0.178075	-0.19341	0.177533	-0.11278	0.011002	0.200838	0.080875	-0.03318	0.287032	0.057201	0.050373	0.577076	-0.18299	-0.41903	0.330111	-0.0129	0.276229
	3974	0.208792	0.257597	0.096805	0.097721	-0.07065	0.052783	-0.14128	-0.15002	-0.14859	1.80391	0.144797	0.405721	0.118019	-0.1545	0.011289	-0.25224	-0.05547	0.255252	-0.17221	0.044505	-0.08349	0.246336	-0.08785	-0.01054	0.24991	0.102613	-0.17945	-0.00394	0.084521	-0.04398	0.820065	-0.17525	-0.26487	0.1446	-0.0808	-0.00621
	3975	0.030819	-0.01212	0.334491	-0.07248	0.198703	0.162959	-0.02628	0.019526	-0.27427	4.06791	0.474946	0.301196	-0.06744	-0.30498	-0.05495	-0.15071	-0.13991	0.092924	-0.09201	0.20689	-0.23405	0.102207	-0.26873	0.082045	0.09359	-0.07573	0.040465	0.032703	-0.12723	0.265375	-0.18275	0.111938	-0.251	-0.5078	-0.02489	0.153907
	3976	0.122444	-0.17922	-0.03621	0.006703	0.270799	-0.22949	-0.38355	-0.01209	-0.10077	2.47729	0.510857	0.796034	0.177486	-0.32314	0.355551	-0.01191	-0.0517	0.108913	0.341116	0.266239	0.058693	-0.03121	0.249681	0.003795	0.280304	0.09165	0.167861	0.317068	0.032597	-0.10175	0.198784	0.183834	0.029346	-0.34743	0.035541	0.520221
	3977	-0.08766	0.065602	0.27491	0.107288	0.334764	-0.16892	0.286512	0.103101	-0.00258	4.63758	0.704605	0.954061	0.113073	-0.21207	0.280507	-0.00441	0.083127	0.142847	0.477569	0.091723	0.34502	0.274534	0.117212	-0.22714	0.228791	0.110777	0.255292	0.071535	0.120925	0.123742	0.73125	-0.1111	0.161027	-0.37253	0.103793	0.254264
	3978	-0.03938	-0.01067	0.243935	-0.25708	-0.08424	-0.1885	0.016315	-0.05177	0.036969	3.42135	0.594603	1.01948	0.242288	-0.31789	-0.11202	-0.17098	0.057771	-0.31038	0.142066	-0.11204	-0.04385	0.104993	-0.03822	0.048156	0.292187	0.211549	-0.09839	0.555315	-0.19874	0.818859	-0.29689	-0.28788	0.168457	-0.26965	-0.06105	0.005257
	3979	-0.07778	0.187018	-0.36536	0.026825	0.202968	-0.41391	0.178823	0.060957	0.114787	2.62242	0.43877	0.474997	0.017438	-0.24062	-0.14253	-0.1157	0.012041	-0.09081	0.079645	-0.20526	-0.00485	-0.15198	0.103415	0.364531	0.060222	0.085994	0.101544	0.145642	-0.24588	-0.09665	-0.34687	0.026957	0.186707	-0.32131	-0.10231	0.022028
	3980	-0.19688	0.133142	-0.00818	-0.00223	-0.04415	-0.00228	-0.46875	0.275716	0.155201	2.07541	0.458275	0.832941	-0.22577	-0.15113	-0.01101	-0.20885	0.038055	-0.16466	-0.03504	0.149784	0.266741	-0.0782	0.323572	0.140189	-0.25589	-0.06212	0.204356	-0.0902	-0.09086	0.190653	0.284837	-0.15278	0.009353	0.162463	-0.04941	0.232557
	3981	0.016747	-0.25313	0.062944	-0.20929	0.070693	0.007354	-0.33259	-0.25427	-0.06675	1.37981	0.154016	0.381312	0.182568	-0.26004	-0.00041	-0.2817	0.085694	0.151331	-0.31882	-0.04935	0.222597	0.044649	0.003752	0.092944	0.177266	0.014322	0.144494	0.027382	-0.0872	-0.0931	-0.00125	0.206696	0.112005	-0.17242	0.083871	0.010055
	3982	0.013889	-0.11151	0.063676	-0.12653	-0.22708	-0.16701	-0.10182	-0.1653	-0.07887	0.866089	0.132641	0.235027	-0.15944	-0.33597	0.06329	-0.259	-0.22367	-0.11517	-0.33426	-0.07571	-0.31384	0.083107	0.202213	-0.24974	-0.22883	-0.07136	-0.04637	-0.03303	-0.06311	-0.07011	0.034128	-0.06291	-0.34251	-0.29681	-0.08794	-0.07195
	3983	-0.02032	0.030515	0.29235	-0.01969	0.130999	0.024257	-0.06296	-0.25385	-0.23499	0.735899	0.129005	0.002327	0.014182	-0.17188	0.180589	-0.03358	0.035794	-0.26233	-0.34424	-0.17265	0.724391	-0.32067	0.261172	1.32805	0.995299	-0.52626	0.44458	0.206735	0.202409	0.172783	-0.30296	-0.36602	0.384013	0.385532	-0.12358	-0.18095
	3984	-0.13688	0.164264	0.315406	-0.03898	-0.10876	0.235948	-0.11735	0.003738	-0.28609	0.254693	0.328095	0.020262	-0.09742	-0.29256	0.048238	-0.28654	-0.10953	-0.09353	-0.16369	0.217844	0.984485	0.157873	-0.07667	1.24793	0.816382	-0.30264	0.272331	0.148758	0.21399	-0.03559	-0.0446	-0.04167	-0.07905	-0.22708	-0.14253	-0.05298
	3985	-0.13189	-0.17299	0.143865	0.002356	-0.03265	-0.17002	-0.18777	-0.32503	0.092789	0.595495	0.348937	-0.03375	-0.0584	-0.15499	0.069052	-0.05833	0.111955	0.015766	-0.13338	0.013533	1.03132	-0.18925	-0.19869	1.40243	0.869961	-0.20626	0.073206	-0.07017	0.673575	0.741129	0.114109	-0.00245	-0.04255	-0.06433	0.116723	-0.14874
	3986	0.318025	0.041919	-0.32103	-0.15773	-0.25281	0.123042	-0.03322	-0.1138	-0.02506	0.389499	-0.05456	0.52184	0.168144	-0.19897	0.118328	-0.29039	-0.03397	0.002372	-0.186	0.106589	0.708187	0.154596	0.40502	1.65431	0.765836	-0.13201	-0.36567	-0.51151	0.213472	1.06288	0.421164	0.106222	-0.28148	0.014295	-0.04505	0.016724
	3987	0.127836	0.006308	0.568688	-0.17378	0.172901	0.046787	-0.10702	0.358616	-0.07738	0.097426	0.106302	0.476934	0.456452	-0.08971	-0.08518	-0.03007	0.301003	0.302674	-0.00365	0.1848	0.460395	-0.03435	0.227567	1.75126	0.987527	0.183365	-0.04902	0.065586	0.343005	-0.45115	-0.02595	-0.14707	-0.05622	0.110645	-0.15502	0.07602
	3988	0.105279	-0.16408	-0.14601	-0.12692	0.275556	-0.10186	-0.02484	0.270763	-0.02116	0.26652	-0.16834	0.005209	0.100389	-0.13283	-0.15399	-0.14917	-0.18196	0.083499	0.079995	0.301128	-0.02304	-0.17362	-0.19586	0.979227	0.685805	-0.07883	-0.0286	0.108576	0.24715	0.633248	-0.41702	0.476305	-0.07847	0.1083	-0.03586	-0.0941
	3989	-0.12234	-0.12784	0.241552	0.12421	-0.07664	0.126357	-0.2262	0.069542	-0.14869	0.164063	-0.2117	0.024421	-0.04441	-0.34587	-0.2583	-0.00249	0.087439	0.075331	-0.2703	0.176374	-0.02782	-0.26671	0.029797	0.584062	0.335526	0.209032	0.15492	-0.03472	0.396891	0.077288	-0.02073	0.366844	0.151907	-0.1101	0.076827	0.093557
	3990	0.243938	0.214961	-0.0334	0.217977	0.118923	0.198124	0.046195	0.233332	0.091477	0.494321	0.052585	0.4955	0.27012	-0.07425	0.090801	-0.03212	0.064414	-0.07303	0.347847	-0.16955	0.067269	0.01532	-0.08645	0.801882	0.495246	0.026799	-0.03905	-0.33304	0.281347	0.024426	0.000725	0.111111	-0.05225	0.31787	-0.06756	-0.04319
	3991	-0.02116	0.051417	0.426463	-0.05258	-0.01529	0.185922	-0.1811	0.080381	-0.08399	0.273515	0.012707	0.871769	0.34455	-0.21558	0.160714	0.212385	-0.03462	0.141617	0.331856	-0.13573	0.023168	-0.11742	-0.19892	0.476664	0.025259	-0.18397	0.084647	-0.15121	0.031088	0.303318	-0.35911	0.656401	0.072881	0.199011	-0.07831	0.12314
	3992	0.111557	-0.0173	0.171311	0.189123	0.034377	0.080447	0.3189	0.02123	-0.18686	-0.03126	-0.21362	1.00545	0.122703	-0.05576	-0.16617	0.264227	-0.16658	0.463731	0.143058	0.384522	0.231249	0.09775	-0.1704	0.003865	0.193427	0.183577	-0.00718	0.049278	0.825589	0.215822	0.216217	0.075032	-0.00504	-0.10759	-0.19491	0.139991
	3993	0.024245	-0.01709	0.051249	-0.04601	0.0952	0.106799	-0.11867	-0.01691	-0.0004	-0.0311	0.311884	1.0429	-0.03314	0.058314	0.123544	0.095329	0.36561	0.107726	-0.08204	0.140033	0.033801	0.545285	0.09359	0.219239	0.167871	0.09427	-0.11027	0.487354	0.008715	0.065529	0.108471	-0.11253	0.18866	0.105142	0.048452	0.4156
	3994	-0.02299	-0.12554	-0.33419	-0.17266	0.091757	-0.35216	-0.14816	-0.02566	0.18748	0.163734	0.245832	0.770733	0.08512	-0.07566	0.035454	0.007483	0.162955	0.004788	-0.1282	0.195545	-0.03528	0.37114	0.044793	0.019304	0.050448	0.423369	-0.05494	0.018021	0.513589	0.254274	-0.22926	0.219544	0.128229	0.27583	0.350347	-0.05812
	3995	-0.0413	0.180071	-0.26272	-0.36575	0.115344	0.119322	0.040216	-0.10996	0.103045	-0.07602	0.251455	0.784271	0.071236	-0.20706	0.016845	-0.08345	-0.0737	0.147787	-0.06444	0.09464	0.083188	-0.0216	-0.268	0.157778	0.03908	-0.12656	0.05591	0.445029	0.240782	0.393238	-0.27483	0.107507	0.066097	0.177089	0.20921	-0.04298
	3996	0.002766	0.228953	0.28418	0.047578	-0.00247	-0.15033	0.13617	-0.04812	0.083451	0.050814	0.151504	0.653634	0.192659	0.03509	-0.10622	-0.0741	0.135801	0.288701	0.920497	0.015287	0.041514	-0.11309	0.230607	0.192456	-0.09214	-0.02389	-0.09714	-0.13178	0.411399	0.535587	0.03802	0.362441	-0.21389	0.030173	-0.0893	-0.19578
	3997	0.078359	0.201432	-0.25775	-0.05129	-0.26844	0.09778	-0.21126	0.185839	0.114449	0.121908	0.353152	0.51669	-0.0767	0.054363	0.193517	-0.18194	-0.0988	0.209167	0.834564	0.557376	0.11513	-0.00291	0.411822	-0.1618	-0.12479	-0.07592	-0.00287	-0.15316	0.216028	0.217082	-0.24349	0.451648	-0.29551	0.256077	0.087382	0.238844
	3998	-0.13044	0.710537	0.037887	0.090748	-0.21775	-0.08597	0.94846	0.166246	0.267581	-0.06415	0.199198	0.826185	0.256983	-0.07889	0.049162	-0.18066	0.22671	0.088843	1.1053	-0.01736	-0.02951	-0.05009	0.364082	0.22354	-0.02157	0.262743	0.060625	-0.16486	-0.01913	-0.30249	0.451606	0.377856	-0.0484	-0.04438	-0.19363	0.539558
	3999	-0.10967	0.174273	0.152063	0.068887	-0.17621	0.071144	-0.032	0.349518	-0.02633	-0.18097	0.238303	1.248	0.2453	-0.02754	-0.03125	-0.20716	0.106531	0.420395	1.534	0.13063	0.018895	0.34689	0.089422	0.088143	0.043716	0.101633	-0.48582	0.174911	0.06338	0.013694	0.029104	0.963195	-0.09819	-0.26417	-0.09923	0.037159
	4000	-0.01897	0.497809	-0.06285	0.119531	0.262637	0.029537	0.006876	-0.22281	0.228162	0.086567	0.21602	1.38414	0.052601	0.000264	0.1029	0.032893	0.060673	0.433688	1.27997	-0.04828	0.366331	0.046275	0.212192	0.080379	0.425777	-0.23336	0.246096	0.000447	0.370739	0.067046	0.027969	1.55354	0.371065	0.312407	-0.10977	-0.02636
	4001	-0.16454	0.278374	0.381769	-0.02547	0.257073	0.184571	-0.06347	-0.01187	0.033569	-0.08005	0.283011	1.08218	-0.00787	-0.23587	-0.10709	0.104746	0.014641	0.196871	0.99123	0.250374	0.542198	0.091183	0.153355	0.240743	0.463034	-0.19228	0.382774	0.117628	-0.04872	-0.42629	-0.08056	0.867896	0.481981	-0.06016	0.01231	0.079121
	4002	0.10023	0.117061	-0.09652	0.236373	0.06546	-0.08807	-0.12716	0.053606	0.184304	0.217079	0.240585	1.5896	0.237192	-0.0563	0.152405	-0.1391	0.036486	0.025876	0.766609	0.159438	0.716871	0.343783	-0.27088	0.167089	0.375401	0.259725	-0.14265	0.215896	0.191758	0.233801	0.27647	0.767764	0.537829	-0.09664	0.125139	-0.04682
	4003	-0.01374	0.099864	-0.07331	0.111245	0.361169	-0.05305	0.095454	0.11895	-0.03825	0.078935	0.236827	1.60435	-0.03378	-0.03126	0.024811	0.14186	0.216442	0.148901	0.776834	0.439	1.28532	0.093668	0.240645	0.187138	-0.04002	0.158472	0.041499	0.329869	0.080014	0.352743	0.213233	0.650683	0.095705	0.195792	-0.07361	-0.09538
	4004	0.099094	-0.01184	0.126737	-0.09824	0.312714	-0.04547	0.151294	0.338459	0.077427	-0.13075	0.382351	0.762175	-0.03791	0.013742	0.129909	0.386965	0.006068	0.101382	0.408295	0.033838	0.654797	0.06046	0.031186	-0.09519	-0.04392	0.171872	-0.07213	0.153569	0.002102	-0.07113	0.143231	0.321071	0.081429	-0.22424	-0.06832	-0.02594
	4005	0.026257	0.054236	0.039086	0.09229	0.063442	0.263041	-0.40384	0.080345	0.025423	0.01301	0.348925	1.15233	0.057986	0.056106	0.081965	-0.04538	0.069531	0.009605	0.449265	-0.13807	0.253843	-0.09437	-0.25486	-0.04302	0.438922	0.079214	-0.11961	-0.32008	-0.34338	-0.13482	-0.14945	0.742088	0.010127	-0.0828	-0.03586	-0.06227
	4006	0.280823	-0.06309	0.142784	0.090872	0.037109	-0.12946	0.191084	-0.08383	0.212818	0.018893	0.398595	0.683069	0.094442	-0.16253	0.376045	0.07322	0.115637	0.102642	0.92389	-0.01764	-0.01938	0.012805	-0.06507	0.052572	-0.01981	0.202574	0.503557	-0.3585	-0.22656	-0.28031	0.317471	0.268927	0.678007	0.166976	0.118164	-0.09924
	4007	0.11138	-0.18745	0.094929	-0.25931	-0.29773	-0.08552	-0.05036	0.220975	0.113241	-0.16962	0.334025	0.727205	0.12809	-0.05616	0.118804	-0.0955	-0.10145	-0.02055	0.590656	-0.30329	0.195622	-0.14423	-0.30511	-0.09585	0.023516	0.403992	-0.21963	-0.14767	-0.32484	0.289303	-0.01044	0.265703	0.083804	0.034755	-0.19567	-0.01055
	4008	0.10452	-0.13648	-0.39123	0.411384	-0.17066	-0.2329	-0.1515	0.165088	0.546807	1.97849	-0.13759	0.66917	0.257732	-0.06901	0.015647	-0.16612	-0.11069	0.158059	0.632662	-0.02794	0.678199	0.14113	-0.15781	-0.01908	0.22644	0.262082	-0.32771	0.156589	-0.2	0.575619	-0.04477	0.399369	-0.3476	-0.02711	0.014623	-0.05439
	4009	-0.14881	0.059228	-0.02995	0.054086	0.120736	0.132109	0.123173	-0.0208	0.191825	1.89226	-0.0874	0.178842	0.040328	0.017519	0.078436	-0.10452	-0.10884	-0.11031	0.419033	-0.0584	0.229921	-0.17621	0.057761	0.19364	-0.19297	0.259949	-0.10503	-0.02984	0.185496	0.185965	0.308994	0.169093	0.073696	0.072168	-0.02605	-0.21488
	4010	-0.10238	-0.25847	-0.11137	0.045544	0.015693	-0.06878	-0.04837	0.081141	0.135777	1.36545	-0.34185	0.273511	-0.03943	-0.12327	0.177525	0.027703	0.013602	-0.02838	0.878179	0.002087	0.069439	-0.13354	-0.04715	-0.09847	0.322929	0.273525	0.104515	0.119598	0.616632	0.603509	-0.06601	-0.48067	-0.03691	0.275996	-0.02722	0.037097
	4011	-0.08781	0.569035	-0.29337	0.017263	0.422712	0.048698	-0.08367	0.195817	0.09156	0.944624	-0.45021	0.773994	-0.13425	0.059542	-0.14368	0.068145	-0.06937	0.115741	1.04322	0.025589	0.63559	0.015261	-0.09087	-0.31781	0.012683	0.380192	0.236048	0.08492	0.025562	-0.15965	-0.11823	-0.19885	0.214255	0.034393	0.081268	0.060552
	4012	0.065783	0.375802	0.117642	0.131935	0.099565	0.001468	-0.17603	0.028884	0.329992	0.645195	-0.05762	1.0185	0.168008	0.025205	-0.15569	-0.1873	0.067125	0.017062	0.93545	-0.10023	0.294343	0.17646	-0.31831	0.212901	0.072416	-0.00394	-0.26115	-0.18907	-0.31186	0.339646	-0.0783	0.176356	-0.04948	0.341638	-0.09586	0.142473
	4013	0.093422	0.223898	-0.11619	0.020013	-0.07148	-0.206	0.214246	-0.04524	0.203803	0.281459	0.367934	0.868763	0.188908	-0.1139	0.117216	0.0933	0.053324	0.157234	0.703275	0.118055	-0.07233	0.226376	-0.11526	-0.20216	0.402435	0.131641	-0.04814	-0.20656	-0.07822	0.081887	0.636339	-0.03702	0.05551	-0.16356	0.044665	0.285184
	4014	0.007892	0.150373	-0.17711	0.045365	0.321984	0.009184	0.084864	-0.02186	0.1444	0.291371	0.235553	0.797782	0.255576	-0.00337	0.312661	0.19149	-0.18122	-0.29249	0.695917	0.168656	0.100104	-0.33071	-0.286	-0.17613	0.176644	-0.05453	-0.21398	-0.13861	-0.26329	0.265535	-0.20359	0.201297	0.428012	0.3118	-0.13075	-0.01424
	4015	0.000269	-0.04131	0.515828	-0.03658	-0.42885	0.005899	-0.0298	-0.15834	0.284877	0.24751	0.166906	0.596191	0.126604	0.044696	0.020387	-0.11399	0.071935	-0.10894	0.454902	0.097424	0.321867	-0.06255	0.087418	0.002338	0.06498	-0.15512	-0.09396	-0.02038	0.050102	-0.47984	0.005805	-0.12077	-0.04277	0.012104	0.017557	-0.01658
	4016	0.123249	0.01961	0.190896	-0.11379	-0.02683	-0.0004	-0.00343	0.201227	0.089473	0.053757	0.147347	0.625276	-0.06715	0.077131	0.297832	-0.26897	0.040705	-0.0451	0.623531	-0.10296	0.109977	0.157412	-0.08512	-0.07411	-0.00709	0.147071	0.130163	0.369469	-0.07782	-0.07314	-0.31979	0.251632	0.554876	0.191188	0.014338	-0.03128
	4017	0.044031	0.136286	0.422228	-0.00305	0.03286	0.028639	0.055161	0.079035	0.283589	0.022024	0.218226	0.435584	0.031653	0.046391	0.080858	0.049769	-0.03718	0.045428	0.164427	0.03589	0.204486	-0.30642	0.060287	-0.24384	0.043539	-0.02602	0.339827	-0.13064	-0.29381	0.509862	-0.34983	0.211391	0.357082	0.062096	0.114879	0.205382
	4018	-0.08062	-0.20525	-0.2107	-0.00932	0.068418	0.080691	-0.13168	-0.09027	-0.13354	0.026186	0.207317	0.938871	-0.03992	-0.1416	0.297877	0.06217	-0.094	-0.10472	0.204705	-0.15522	-0.02795	0.004035	-0.31173	-0.06919	-0.0374	0.011573	-0.00573	0.021729	-0.41973	0.209496	-0.16706	0.191288	0.257248	0.061339	0.250841	0.178309
	4019	0.056389	-0.10673	0.133018	-0.10391	-0.07764	-0.00069	0.109945	0.121635	0.2264	-0.11966	-0.13021	0.466996	-0.12179	0.049597	0.028258	-0.03661	0.185648	0.160954	-0.31577	0.252932	0.025379	-0.12119	-0.22612	0.375741	-0.14494	0.029685	0.17937	-0.10461	0.007966	-0.36406	-0.01355	0.148694	0.296108	0.144685	0.271826	0.08062
	4020	-0.09884	-0.00084	-0.05922	0.084281	-0.06419	-0.01474	-0.14947	0.370057	0.09981	0.020354	-0.03689	0.399421	-0.01099	0.038571	0.227922	0.120661	-0.08456	-0.09549	-0.2268	0.01733	-0.16266	-0.08019	0.021779	0.166992	-0.06181	-0.17	0.389501	0.28472	0.157466	0.183239	0.34549	-0.15289	0.326783	0.002759	0.111538	-0.0623
	4021	0.018404	-0.10742	0.086473	0.169377	-0.05039	-0.24722	0.209127	-0.21281	0.13635	-0.04636	0.154065	0.275193	0.040803	-0.05747	0.160529	0.079607	0.234323	-0.0522	-0.15186	-0.1299	-0.05817	0.122002	-0.28103	-0.00036	-0.04438	0.212541	-0.27333	0.035811	0.112185	-0.14992	-0.19907	0.283453	0.370861	0.022467	0.275622	0.00105
	4022	0.023281	-0.07941	-0.05787	0.15268	0.275347	0.312077	0.097506	0.103818	0.201184	0.095736	0.336417	0.022155	0.105113	0.146253	0.125565	0.000786	-0.07831	0.042744	-0.2837	-0.09444	-0.09593	0.094575	0.134555	-0.12428	-0.11364	-0.03918	-0.01851	-0.24807	0.514119	0.054439	-0.25793	-0.12732	0.170741	-0.00944	0.26392	0.152292
	4023	0.002692	-0.09214	-0.06945	0.140236	0.206357	0.283975	0.056198	0.126682	0.169323	0.060845	0.544685	0.234177	-0.1832	0.17785	-0.03567	0.239758	-0.06515	0.105108	-0.20489	-0.09896	-0.06282	0.003341	0.105623	0.199302	0.030509	0.131951	0.285561	-0.05752	0.258204	-0.50197	0.388409	-0.12493	0.156046	0.225675	0.324166	0.101737
	4024	0.176596	-0.02815	0.025304	-0.15955	-0.0324	0.192222	0.095205	0.126515	0.044698	0.054255	0.425303	0.064743	0.103197	-0.05313	-0.02465	-0.1862	-0.03603	-0.00372	-0.2325	-0.21687	0.087659	-0.017	-0.02164	0.042074	-0.38402	0.081088	0.216268	0.125321	0.152982	0.519096	-0.40256	0.024512	-0.19881	0	0.094952	0.038331
	4025	-0.06789	-0.13661	0.085784	0.099474	0.022721	0.0621	0.28443	0.157938	-0.01226	0.053417	0.564838	-0.01429	-0.12279	-0.10598	0.003313	0.077827	-0.04413	0.145576	-0.23709	-0.11532	0.034168	-0.01514	-0.15253	-0.41209	0.027695	-0.24501	0.042602	-0.34654	-0.06589	0.087515	-0.03651	0.186329	0.034426	0.183145	-0.01227	0.321299
	4026	0.067685	-0.09419	-0.0424	-0.08801	0.255156	-0.04742	0.093268	-0.01801	0.070471	-0.0435	0.762803	-0.2569	-0.09277	0.078364	-0.04641	0.002192	-0.02411	-0.05011	-0.25242	0.049769	0.160653	0.12959	-0.21587	-0.11795	0.135651	-0.18812	0.053369	-0.3275	0.137275	0.05155	0.057268	0.418515	-0.0529	-0.02962	0.195692	0.168575
	4027	-0.01913	0.099125	-0.11312	-0.01258	0.111098	0.088094	-0.01868	-0.04174	-0.08313	-0.11791	0.463278	-0.17307	0.066873	0.219024	-0.19239	-0.03394	0.204825	0.241527	1.03144	-0.13139	0.622522	0.577659	0.0704	0.009423	0.58145	-0.11838	0.249649	0.236813	0.026069	-0.08238	0.218399	-0.24878	0.090921	-0.12771	-0.02043	-0.08986
	4028	-0.03456	-0.09534	0.257368	0.210799	-0.24355	0.214705	0.047126	0.371798	0.164452	0.27916	0.384986	-0.19887	0.023516	-0.16623	-0.04123	0.107357	0.108199	-0.11945	0.94945	-0.32014	1.3945	0.041147	-0.27276	-0.17657	0.265029	0.03379	0.092804	-0.23799	-0.09747	0.357667	0.065297	0.409839	-0.14265	0.213915	0.119616	0.145301
	4029	0.064815	0.071483	0.530613	0.171449	0.382158	-0.06404	0.162712	-0.06465	0.015447	0.077741	0.180517	-0.31583	0.070996	0.08941	-0.08355	0.107148	0.026781	-0.05487	0.443981	0.08278	1.18105	-0.06182	-0.104	-0.04378	0.144069	-0.01411	-0.04171	-0.08929	0.184191	-0.10221	-0.11843	0.153591	-0.11373	0.108966	-0.11148	-0.0337
	4030	-0.11688	-0.05037	-0.35679	-0.18322	0.021743	0.06685	-0.22207	-0.18432	0.066056	-0.21179	0.417126	-0.34834	0.055828	-0.05766	-0.23241	-0.05414	-0.01443	0.024237	0.449258	-0.05497	0.851101	-0.11531	-0.23859	-0.01616	-0.15302	0.147973	0.11634	0.019223	-0.26196	-0.34002	-0.00148	0.325016	-0.20814	-0.06264	-0.07058	0.219496
	4031	0.029596	0.260919	0.115936	0.010027	0.071817	0.124823	0.041688	0.097936	0.18729	-0.02204	0.386844	0.636761	0.166118	-0.02773	-0.24593	0.252339	0.260951	0.128714	0.864574	-0.0851	1.33439	-0.05379	0.151339	0.049699	0.05654	0.106022	0.597738	0.100906	0.165275	0.11977	0.165815	-0.00984	0.152268	0.080741	0.209755	0.16019
	4032	-0.11034	0.304659	0.162108	0.1165	0.061669	-0.06522	0.31422	0.277259	0.117039	-0.04821	0.043804	0.212834	0.185809	0.023077	0.055329	0.172352	0.124361	0.184562	0.528279	0.039614	1.75857	-0.09367	-0.38956	0.072972	0.006249	0.031106	-0.18805	-0.03056	-0.0687	-0.61884	0.131906	-0.02981	-0.11402	0.245912	-0.01708	0.0832
	4033	-0.08047	0.086459	0.258577	0.103234	0.169394	0.15991	-0.26437	-0.22222	0.027797	-0.04624	-0.04741	0.187337	0.0015	0.168609	-0.03126	0.279968	-0.03765	-0.2004	0.697422	0.001793	1.25189	0.074871	0.254756	0.160887	0.439069	0.154742	-0.10404	-0.01909	-0.07568	-0.0886	0.126989	0.37537	0.112585	0.241781	-0.06819	0.176
	4034	0.00013	0.030526	0.055462	0.1681	-0.09073	-0.15861	0.135463	0.250084	0.252799	-0.06679	0.270645	-0.04547	0.047174	0.060399	-0.06594	0.261353	0.020292	0.194508	0.626962	0.075528	1.12609	0.296159	0.282075	-0.27107	0.113842	0.010709	0.165548	0.484459	0.306267	-0.35287	-0.26083	0.177155	0.069562	-0.01502	0.091389	0.194007
	4035	-0.19259	1.74764	-0.32735	-0.04273	-0.08403	0.295832	-0.07946	0.096144	-0.02751	-0.06178	0.440604	0.760228	-0.15421	0.045488	0.235097	0.040389	-0.02146	0.037375	0.264217	0.035772	0.850588	-0.0549	0.228258	-0.25569	0.000985	-0.03284	-0.0336	0.161543	0.449378	-0.10829	-0.24331	-0.00128	0.480854	0.031382	-0.19452	0.111178
	4036	-0.07668	0.9883	-0.15291	-0.04567	-0.16928	-0.11638	-0.19105	0.332125	0.052534	-0.01345	0.37345	1.2144	0.001896	-0.18969	0.074958	0.05337	-0.0182	0.093768	0.490995	0.261413	0.594441	-0.28429	-0.06871	0.308851	0.364519	-0.01497	-0.0318	-0.12056	0.111901	-0.67513	0	0.643946	0.258858	-0.15962	0.024138	-0.00165
	4037	-0.09354	0.558359	0.089389	-0.02589	-0.10965	0.181935	0.053461	0.072901	0.306018	0.195263	0.21611	0.866916	0.12273	-0.10679	0.19445	0.25979	-0.21821	0.10699	0.216303	0.244703	0.725869	0.02177	-0.1846	-0.09761	-0.11961	-0.40067	-0.03376	0.115802	0.441259	0.181049	-0.20891	-0.14837	0.114217	-0.0023	0.242159	-0.03361
	4038	-0.05161	0.375273	0.563856	0.160846	0.367151	0.090029	0.108312	0.330072	-0.09731	-0.0239	0.578466	0.572476	0.010549	0.080501	0.034866	0.17394	-0.13615	0.204047	-0.02307	0.010672	0.62398	0.167689	0.149141	0.275035	0.05647	-0.36468	0.134356	0.257248	0.633799	-0.12904	-0.2627	-0.14317	0.029806	-0.1886	-0.00201	0.062
	4039	0.05052	-0.05314	-0.18346	0.096764	0.203477	-0.04457	-0.23656	0.09733	-0.13502	-0.15725	0.762443	0.821754	0.217424	0.233926	0.062305	0.095678	0.249269	-0.01772	-0.09748	0.035812	0.197576	-0.09729	0.397042	0.115044	0.019956	-0.10195	-0.11295	-0.2672	0.323014	-0.3472	0.545808	0.060745	0.201679	0.20976	0.005586	-0.09054
	4040	-0.05682	-0.10518	-0.28565	-0.289	-0.33003	0.147658	-0.14463	0.053333	0.068861	-0.07952	0.795651	0.271635	-0.16046	0.318253	0.048368	0.209378	0.032845	0.139231	0.563936	-0.13338	0.08102	0.070735	-0.2898	-0.19273	-0.08136	0.024606	0.081307	-0.29077	0.151396	0.263318	-0.10818	-0.53069	0.358915	0.468263	-0.01687	-0.10508
	4041	0.069558	-0.06459	-0.01054	0.105825	-0.12089	0.183903	-0.22202	0.065912	-0.01659	-0.0263	0.584913	0.652022	-0.10234	0.154608	0.006421	0.123458	-0.0461	-0.13385	0.213997	-0.30958	0.30532	0.116946	-0.11756	0.066656	-0.06972	-0.23423	-0.16081	-0.15504	-0.196	-0.05091	0.05659	0.170281	-0.3011	0.084878	-0.21099	-0.10247
	4042	-0.03182	-0.05505	-0.07225	0.079009	0.051974	0.118273	-0.14559	0.275465	-0.14188	-0.1017	0.359741	0.847286	-0.07307	0.04486	0.146081	-0.02669	-0.05371	-0.28325	0.187305	-0.11176	-0.01445	-0.12982	-0.22189	-0.1199	0.261797	0.107777	-0.01492	0.093476	-0.0104	-0.43358	-0.17507	-0.2457	-0.24784	-0.29987	-0.03217	-0.10459
	4043	0.018845	0.056999	0.155976	0.246007	-0.18757	0.090917	0.03782	-0.2114	0.190531	-0.11393	0.195446	0.359695	-0.03057	0.124248	-0.36281	0.162386	0.234264	-0.10951	-0.10321	0.013827	-0.12385	0.284964	-0.20787	-0.12069	-0.13426	-0.09963	0.137251	-0.10016	-0.12236	0.069993	-0.1936	0.065692	-0.07076	0.210684	0.217849	-0.09982
	4044	-0.10844	-0.19988	-0.0459	0.092396	0.068192	-0.05941	0.269573	-0.13143	0.116788	-0.08212	0.034259	0.317608	-0.04474	0.023781	-0.14092	0.112208	-0.00192	0.01045	-0.20064	-0.01249	-0.25843	-0.29381	0.213934	0.312284	-0.1872	0.18072	0.269314	-0.26855	0.285461	0.396517	-0.09601	-0.01592	-0.05871	0.185166	0.038994	-0.08515
	4045	0.068696	-0.05557	0.054696	0.168508	-0.14099	-0.06948	-0.17176	0.005487	-0.03506	-0.00709	0.348807	0.186624	-0.28727	0.1776	0.003568	-0.04055	0.143546	0.345425	-0.14922	-0.17566	-0.34544	-0.20752	-0.30867	0.174637	0.140211	0.140521	0.189634	-0.01309	-0.38916	-0.11755	0.294955	0.050632	0.090756	-0.05297	0.183892	0.130072
	4046	0.019492	-0.19155	-0.37137	0.226332	-0.1528	-0.11687	0.013378	0.051247	-0.10004	-0.01827	0.079496	0.271661	-0.03368	0.194243	-0.05772	0.165233	-0.03017	0.149725	-0.1941	-0.14763	-0.33482	-0.08398	0.115707	-0.10383	-0.2057	-0.01416	0.019091	0.390431	-0.09921	0.065069	-0.16585	-0.22984	0.01347	-0.01666	0.006464	-0.25626
	4047	0.010406	-0.06703	-0.07446	-0.13621	-0.42834	0.067635	-0.11805	0.394973	0.022484	-0.12884	-0.0438	0.517403	-0.06158	0.145265	0.146723	-0.00018	-0.33088	0.18101	-0.04546	0.077272	0.047012	-0.07283	-0.11307	0.067799	-0.28914	-0.02155	-0.03729	-0.14739	0.357016	-0.36184	0.576564	0.255068	0.194833	0.36498	-0.17731	0.136093
	4048	-0.16558	-0.14905	-0.00689	-0.16378	0.075028	0.098744	-0.13211	-0.22433	-0.20377	0.014768	-0.16937	1.02106	-0.06903	0.119501	0.172315	-0.29368	0.05494	0.084979	0.139926	-0.12544	0.781683	-0.02338	-0.14799	-0.08677	0.01592	0.017484	0.176688	-0.29139	0.019538	-0.28891	-0.10452	-0.09991	-0.12555	0.118997	0.037484	-0.02838
	4049	0.147799	-0.01876	-0.00754	-0.00416	-0.04964	-0.05644	0.12879	0.103974	-0.0431	-0.01904	0.288417	1.038	0.053435	0.02369	0.028758	-0.269	0.052312	-0.10282	0.001854	-0.09693	0.631573	-0.04812	0.211055	-0.0555	0.019202	0.264409	0.39914	-0.06708	0.124905	0.702304	-0.08448	0.0879	0.058218	-0.10669	0.272641	0.266867
	4050	0.084022	0.141572	-0.12891	-0.31993	0.150507	-0.14855	0.064229	0.03099	-0.03458	0.058675	0.359519	0.767158	-0.07192	0.062574	-0.31502	0.005262	0.058579	-0.01974	0.94093	-0.08851	1.19577	0.037843	-0.36697	0.022991	0.01264	0.089064	0.123316	0.079457	-0.14729	-0.08835	0.263067	-0.27342	-0.00065	-0.09865	0.116492	0.393721
	4051	-0.05125	-0.05677	-0.30556	-0.18341	0.366738	-0.12782	-0.31753	-0.08768	0.057951	0.071262	0.281423	0.627829	-0.00984	0.005778	0.099915	-0.05255	0.168193	-0.03296	0.304182	0.021948	0.682244	0.002587	0.058768	0.033605	-0.02453	-0.40963	-0.27675	0.109432	0.29155	-0.07307	-0.02548	-0.18706	-0.21448	0.046023	-0.21571	0.182595
	4052	-0.12243	-0.19021	-0.08334	0.110798	0.261678	0.107036	-0.19464	-0.09632	-0.00375	-0.08227	0.209355	0.219337	0.110951	0.057506	-0.05689	-0.09696	0.16173	-0.2713	0.294044	0.1441	0.627949	0.016901	0.041169	-0.30178	-0.13894	-0.23879	0.000747	-0.2933	-0.03679	-0.09935	0.167234	-0.01275	-0.03569	-0.17087	0.053202	-0.00556
	4053	-0.07408	0.059651	-0.20532	0.19156	-0.11996	-0.03842	0.18293	0.30785	0.266028	0.149213	0.325858	0.100804	-0.01032	-0.05383	-0.03379	0.062068	0.009194	-0.02309	0.335365	0.001983	-0.06019	0.052028	-0.04409	-0.04587	0.066492	0.009885	-0.22737	-0.27038	-0.00736	-0.15961	-0.47835	0.143601	-0.25352	-0.137	0.170461	-0.07134
	4054	0.0158	-0.05717	-0.0892	-0.08558	0.022185	-0.1687	-0.42609	-0.24308	0.202195	-0.11379	0.228552	-0.10741	0.190112	0.015302	0.00227	0.099328	-0.15182	-0.03195	0.553728	0.077826	-0.05763	-0.11964	0.014502	-0.10257	-0.1376	0.164265	-0.1062	-0.08238	0.195128	-0.31859	-0.34557	0.341444	0.088631	-0.03551	-0.16854	-0.00556
	4055	-0.02725	-0.25909	-0.38496	-0.05128	0.19068	-0.04134	0.22477	-0.08041	0.128307	0.01711	0.031245	0.065524	-0.08515	-0.1786	0.245681	-0.04855	0.234133	0.143769	0.698736	-0.16568	-0.14847	-0.07927	-0.11592	0.01432	-0.12792	-0.15747	-0.28591	-0.09003	0.315231	0.135144	-0.38675	-0.28226	0.021497	0.044291	0.048409	0.151474
	4056	0.059136	-0.09372	-0.24297	0.107065	0.163631	-0.17255	-0.10047	-0.14571	-0.15549	0.026287	0.0625	-0.11655	-0.04378	8.69e-05	0.348105	-0.01377	-0.19451	-0.15668	0.480888	0.122374	0.221909	0.062935	0.311171	-0.09846	-0.07696	-0.00633	0.2641	-0.18215	0.405998	0.102618	-0.02456	-0.38891	-0.15245	-0.05947	-0.06043	0.314706
	4057	-0.00425	-0.06798	0.021889	-0.24655	-0.45965	0.063378	0.219314	0.129382	0.296584	-0.25309	-0.11591	0.692811	0.101181	0.176938	0.489422	-0.14502	0.02591	-0.15933	0.299616	-0.03246	0.059846	-0.12798	-0.20483	-0.13957	-0.0073	-0.14361	0.002797	-0.08618	0.35467	-0.28932	-0.09671	-0.02939	-0.11802	0.058495	0.143579	-0.00876
	4058	-0.09215	0.117465	-0.16822	0.137073	0.275516	-0.06774	0.076333	0.091931	0.213144	-0.15995	-0.37704	1.13775	-0.01588	-0.14071	0.015754	-0.03106	0.102974	-0.0418	0.210385	0.003456	0.091614	0.041564	-0.0091	0.053809	-0.20103	0.012872	-0.16056	-0.11508	-0.06834	0.160454	-0.07621	-0.24061	-0.0366	-0.06716	-0.15907	0.297688
	4059	-0.17306	0.091796	-0.10263	0.136426	0.077193	-0.07248	-0.31626	-0.05088	-0.06715	-0.0681	-0.13505	0.791208	-0.13175	-0.0577	0.072676	0.046172	0.00398	0.071709	0.055428	0.014145	0.024344	-0.0805	0.068794	0.167283	-0.27081	0.372543	0.302717	0.050408	0.016583	-0.20746	0.207346	-0.29682	0.230092	0.210468	-0.07223	0.297688
	4060	-0.04314	0.029777	-0.3195	0.025864	0.013666	-0.14803	-0.1404	-0.00331	-0.19781	0.204067	0.001148	1.4161	-0.01641	0.021003	0.317294	-0.16333	0.100534	0.173415	-0.0484	0.057762	-0.07479	-0.07962	-0.21646	0.024325	0.00465	-0.15879	0.114492	-0.22069	-0.2	0.531605	0.088026	-0.16556	0.317269	-0.35385	-0.05219	0.097049
	4061	-0.10578	-0.19634	-0.09	-0.25478	0.004096	-0.10393	-0.18416	-0.01877	-0.23369	0.08786	-0.287	0.806198	-0.21447	-0.0776	0.172175	0.001633	0.2196	-0.02529	-0.27454	-0.08988	0.03141	-0.04544	0.460597	-0.28057	-0.2013	-0.25831	0.026505	-0.2831	-0.18141	-0.29056	-0.22162	-0.30701	-0.04564	-0.11316	0.228224	0.265221
	4062	-0.06639	-0.28289	-0.21422	-0.32081	-0.32036	-0.08453	0.175556	0.229407	0.014478	-0.02435	-0.30687	0.811443	0.071942	0.054078	0.296019	-0.01611	0.014216	-0.01209	-0.3843	0.001315	0.11842	0.075189	-0.01236	0.226056	-0.02929	-0.10827	-0.09404	-0.0309	-0.51709	0.578862	-0.05744	-0.2705	-0.43584	-0.18573	-0.12755	0.04818
	4063	-0.00382	-0.20556	0.057663	0.057008	0.327427	0.184972	-0.02483	0.04967	0.0079	-0.24334	-0.47984	0.747732	-0.03583	0.0301	0.03148	0.015758	-0.22733	0.128601	-0.33439	-0.08956	0.048177	0.198911	-0.17856	0.404091	-0.14094	-0.09657	-0.12443	-0.36948	0.164452	0.205559	-0.54671	-0.0897	0.041141	0.182869	-0.06713	0.151188
	4064	0.034847	0.169305	0.312518	0.088018	0.173858	0.291831	0.146828	-0.19066	0.066192	-0.09095	0.068508	0.679034	-0.21179	0.003245	0.23772	-0.0906	0.173858	0.025125	-0.35432	-0.32808	-0.22465	0.221519	0.055573	-0.24858	0.063967	-0.08873	0.290246	0.284364	0.22182	0.41398	0.015098	-0.38545	0.032527	-0.15093	-0.00017	-0.15433
	4065	-0.11093	-0.03216	0.335326	0.015891	-0.16333	0.551667	0.220441	0.045118	0.037789	0.082551	-0.02789	0.110353	-0.13535	0.106515	0.1245	-0.10925	0.15528	-0.04622	-0.36955	-0.19526	0.016942	-0.03991	0.247007	-0.06088	-0.01458	-0.12963	0.21209	-0.18519	0.384863	-0.83	-0.19178	-0.15056	0.104652	-0.0372	0.06291	0.009311
	4066	0.091042	-0.06139	0.119738	0.057375	-0.00378	1.36937	0.083937	0.388719	-0.01478	0.013566	-0.023	-0.01584	0.030261	-0.17818	0.118998	-0.05511	0.141739	-0.07925	-0.21817	-0.38191	-0.05661	-0.20515	0.440502	0.091141	-0.13887	-0.28637	-0.07103	-0.09504	0.169988	0.130175	0.052404	-0.24086	0.061348	0.003009	0.098681	0.101614
	4067	-0.00334	-0.16662	0.175356	-0.01051	-0.28434	0.817531	-0.22906	0.391155	-0.17013	0.132309	-0.32118	0.379888	0.086643	0.022495	-0.17913	-0.15347	-0.09707	-0.27972	-0.1548	-0.14879	-0.07395	0.337435	0.025588	-0.22412	-0.10299	-0.00434	-0.14554	-0.04854	-0.06231	-0.32233	-0.14599	-0.26387	-0.10691	-0.08678	-0.25608	-0.09343
	4068	-0.07263	-0.27186	-0.15903	-0.21292	-0.08626	0.192485	-0.00928	0.257833	0.238841	-0.06666	-0.36343	-0.09861	0.133992	0.079474	-0.22207	-0.00036	-0.19708	0.07972	-0.04982	-0.23694	0.266655	0.191018	-0.07071	-0.15962	-0.10425	-0.11585	-0.2573	0.093329	-0.00201	-0.18198	-0.18404	-0.01926	-0.07524	-0.20563	-0.26365	0.163537
	4069	0.107017	-0.08054	-0.34593	0.27539	-0.30878	0.074676	-0.26896	-0.07378	0.078416	0.110676	-0.36071	-0.21245	-0.07109	-0.01382	0.232272	-0.20458	-0.01586	-0.24929	-0.26249	0.027849	-0.32978	-0.05202	-0.24351	-0.03127	-0.1274	-0.11091	-0.11306	0.063836	0.10821	0.249804	-0.17756	-0.20433	0.111286	-0.26865	0.001293	-0.00265
	4070	-0.09713	-0.18763	-0.25174	-0.27598	-0.25721	-0.04197	-0.32271	0.10181	-0.30964	0.130359	-0.36846	-0.08444	0.09114	-0.11524	-0.05771	-0.16966	-0.19001	-0.13418	-0.17926	-0.22384	-0.03732	-0.07351	0.264829	-0.03697	-0.13491	-0.20722	-0.34193	-0.31527	-0.09749	-0.15392	0.183114	-0.00045	-0.34439	-0.25079	-0.07251	0.107814
	4071	-0.03356	-0.07918	-0.17625	-0.16475	-0.28676	-0.13604	0.054168	0.218646	-0.02321	0.236842	0.068752	0.106307	0.053598	0.175431	-0.25421	-0.07339	-0.05207	-0.17989	-0.43102	-0.11343	0.121725	-0.11859	0.171648	-0.07417	-0.20847	-0.30675	-0.17533	-0.22567	0.143216	-0.01578	-0.30965	-0.16005	-0.00909	0.156988	-0.03102	0.137886
	4072	0.016483	-0.02344	0.289249	-0.08984	-0.00189	0.072563	0.097645	0.201767	0.145514	-0.32889	-0.06546	-0.02662	-0.04606	0.082446	-0.0137	-0.183	-0.00461	-0.10245	-0.03895	-0.19796	-0.33054	-0.00098	-0.17099	0.152179	-0.32316	0.020109	0.044391	-0.07362	0.134259	-0.56206	-0.03608	-0.62508	0.011788	-0.20402	-0.12199	0.04541
	4073	-0.11208	-0.12053	0.227536	0.301112	0.429149	-0.0322	0.270261	0.209104	-0.23593	-0.08989	-0.07729	-0.1057	0.128255	0.177954	0.148909	-0.04694	-0.028	0.186281	-0.09019	-0.17108	-0.05632	0.200235	0.032299	0.01973	-0.12397	0.035182	-0.20538	-0.01814	0.081108	-0.64666	-0.30965	-0.19851	0.337443	0.09841	0.148097	0.276895
	4074	0.133972	-0.20119	0.216241	0.165008	0.032825	-0.01427	0.051672	0.012925	-0.14588	-0.0997	-0.01371	-0.0205	0.267426	-0.00335	0.013035	-0.13844	-0.23585	0.03215	-0.21686	0.063453	-0.0824	-0.03313	-0.04045	0.303611	-0.00691	-0.02346	0.090356	0.101634	0.576757	0.088177	-0.23526	0.442853	-0.00909	-0.04438	-0.06737	0.249671
	4075	0.491158	-0.0176	0.008366	0.216086	-0.11686	0.054237	-0.00132	0.09327	-0.13989	-0.11419	0.241802	-0.18957	0.043753	-0.00653	0.203432	0.143394	0.000754	0.18831	-0.22862	-0.2126	-0.03704	0.101118	-0.02462	-0.32481	-0.28778	-0.06335	0.193823	0.214932	-0.18701	-0.14706	0.248535	-0.1372	-0.16631	-0.29097	0.159688	0.150361
	4076	0.52566	0.007307	0.009472	0.33363	-0.34285	-0.19779	-0.08676	-0.20818	0.124874	0.007731	-0.03084	-0.01611	-0.15987	0.190465	-0.0534	0.013347	-0.04047	0.077168	-0.28392	-0.08768	0.092335	0.203041	-0.11425	-0.03707	-0.11059	-0.13009	-0.2231	-0.06549	0.173814	-0.4947	0.31005	-0.17868	-0.17058	-0.15328	-0.06037	0.042538
	4077	0.192786	0.058511	0.159174	0.107461	-0.07808	-0.17636	0.004269	0.084883	0.135931	0.019645	-0.15097	-0.08778	0.117522	0.022069	-0.09792	-0.12752	-0.02452	-0.31293	-0.1868	-0.29444	0.018133	0.117703	-0.14328	-0.32082	-0.25373	-0.3206	-0.27308	0.12479	0.042375	0.288473	-0.14623	-0.33578	-0.18932	-0.23897	0.159002	0.364328
	4078	0.042434	-0.1636	0.071471	-0.14285	0.117806	-0.02762	0.314572	-0.14914	0.218419	0.065959	-0.22018	-0.30368	-0.0479	0.0498	0.475632	0.052217	-0.10793	-0.10508	-0.23711	0.441937	-0.00572	0.012799	-0.23052	0.008206	0.082423	-0.07392	-0.18659	0.050322	-0.00435	-0.23054	-0.09872	0.015808	-0.3188	-0.29133	0.091275	0.340098
	4079	0.088364	0.001651	-0.02223	0.231325	-0.14807	-0.14718	-0.02677	0.021805	-0.00974	-0.07873	-0.04046	0.108716	-0.06701	0.282599	0.106186	-0.27116	0.008562	-0.12922	-0.30147	0.416886	-0.11879	0.292262	-0.22301	-0.43159	-0.1881	0.005035	-0.01895	-0.11242	-0.01558	-0.14141	0.013832	0.20187	0.117836	-0.0697	0.081496	0.530141
	4080	0.067853	0.032174	-0.03009	-0.16142	-0.10583	-0.02526	-0.12662	-0.00894	-0.252	-0.20366	-0.09544	0.038528	-0.09491	-0.02961	0.127882	-0.03657	-0.06589	0.282659	-0.02649	0.476894	0.071339	-0.10778	-0.00734	-0.15752	-0.05477	-0.18822	-0.10649	-0.00774	0.336051	-0.3556	0.039345	0.077738	-0.09652	0.151726	-0.18112	0.216025
	4081	0.237437	-0.09537	-0.35442	-0.02015	-0.28157	-0.11628	-0.21241	0.323032	0.023206	-0.03272	-0.11751	0.028793	0.03988	0.064009	-0.13681	0.035688	-0.02525	-0.18252	-0.35667	0.086019	-0.12225	0.026091	-0.22728	0.127418	0.116632	-0.30433	-0.15245	0.161314	-0.04422	-0.20944	-0.24907	-0.2096	0.314376	-0.10734	-0.01064	-0.08303
	4082	-0.01659	-0.07526	-0.07217	-0.03789	0.134461	-0.24458	0.013567	0.154237	0.021108	-0.01822	-0.23281	0.16778	-0.09358	0.005036	0.170537	-0.16423	-0.02766	-0.14896	-0.13951	0.035137	-0.01687	-0.00878	0.255508	0.146673	0.311735	0.175095	-0.05055	-0.0186	0.262867	0.465784	0.099041	-0.15872	0.145658	-0.12976	0.017715	0.255667
	4083	0.288923	-0.08938	0.058706	0.168954	0.102183	-0.27326	0.116177	0.266767	-0.09161	0.184103	-0.21906	-0.08878	-0.22813	-0.08111	-0.16459	0.139636	-0.19415	-0.23495	-0.25082	-0.00317	-0.20743	0.017136	0.089082	-0.09369	-0.10294	0.165218	-0.07414	-0.04094	0.083605	-0.30777	-0.07594	-0.18051	0.547267	0.147344	0.149688	0.141419
	4084	0.015642	-0.01879	-0.28828	-0.02265	-0.11801	0.250208	-0.09245	0.233679	0.064876	0.023266	0.046247	-0.14653	-0.03777	0.055672	0.111138	0.062689	-0.0911	-0.19316	0.665658	0.234457	0.491817	-0.00878	-0.06112	-0.39704	-0.00033	0.161821	-0.06803	0.114141	0.115075	0.239223	-0.03799	-0.0329	-0.29775	-0.09368	-0.18608	0.066287
	4085	0.067027	0.138776	-0.15993	-0.12931	-0.12001	-0.05539	0.08526	0.353659	0.200516	0.147434	0.187857	-0.22952	-0.05822	0.017031	-0.02281	-0.08634	0.106454	0.146789	0.646101	0.078186	0.081398	0.098341	0.022467	0.035247	0.04051	0.029495	-0.12959	0.097392	0.158917	-0.26202	0.086307	0.135729	0.054638	-0.09112	-0.04299	0.087377
	4086	-0.05469	-0.09123	0.081378	-0.20041	-0.04237	-0.03973	-0.0465	-0.0771	-0.18394	-0.14602	0.238913	-0.38683	-0.1943	0.206898	0.01944	-0.06949	0.014376	-0.18333	0.277813	0.20092	0.030765	0.066862	-0.48007	-0.34447	0.019518	-0.19879	-0.21773	-0.01614	-0.2809	0.144235	0.117705	-0.18962	-0.16636	-0.18379	-0.13387	-0.03256
	4087	-0.06422	-0.02216	-0.05435	-0.16726	-0.00208	0.216854	0.164316	0.343515	-0.05358	-0.02848	0.169331	0.015112	-0.01131	-0.01244	0.147254	0.090866	-0.05467	0.168779	0.542126	-0.14334	-0.12406	-0.18645	-0.33125	-0.17046	-0.01141	-0.22702	0.305831	-0.0732	0.044183	-0.16788	0.180482	-0.65932	-0.21335	-0.32754	-0.07708	0.079854
	4088	0.142989	-0.34872	0.060683	-0.14531	-0.37811	-0.01152	0.125241	-0.0001	0.02471	-0.1255	0.427789	-0.13527	-0.00122	0.148286	-0.03936	-0.06568	-0.0913	-0.11631	0.836322	0.207988	-0.13226	-0.08027	-0.08176	-0.46225	0.145471	-0.10829	-0.15818	-0.25123	-0.29785	0.241621	-0.25212	0.295198	-0.44453	-0.14971	-0.04445	0.014753
	4089	0.061289	-0.08504	0.011593	-0.447	-0.23205	0.065777	-0.34828	0.207086	0.057991	0.178817	0.22357	-0.12685	-0.16861	0.063152	-0.18654	0.025119	0.272238	-0.03024	0.41031	0.151837	0.024555	-0.00623	0.242816	-0.04338	0.049589	0.135213	-0.13999	-0.432	-0.06157	-0.54111	0.282896	-0.14754	-0.0885	0.317989	0.025011	-0.05051
	4090	-0.01011	-0.24354	-0.04076	-0.26667	-0.18633	0.211007	-0.19135	-0.02217	0.099298	-0.15644	0.434172	-0.24538	-0.10307	-0.08631	0.01594	0.133436	-0.05191	0.124464	0.455431	0.147667	-0.24939	0.118624	-0.14395	-0.17121	0.073554	0.065851	-0.10502	-0.50316	0.114661	-0.32432	-0.22995	-0.3404	-0.02727	-0.04137	0.081598	-0.03054
	4091	-0.13421	-0.09596	-0.01264	-0.11162	-0.49267	0.062265	-0.29468	0.108028	-0.18724	-0.17499	0.273928	-0.22509	-0.12756	-0.01451	-0.13201	-0.18494	0.00897	0.119873	-0.01081	-0.16474	-0.38431	-0.24281	0.094733	-0.20139	0.058168	0.012659	0.073898	-0.09336	-0.02163	-0.37033	-0.28817	0.008535	-0.03295	0.22013	-0.13505	0.005608
	4092	0.090227	-0.16791	0.147697	-0.02944	-0.15074	0.060803	-0.09052	0.309288	0.001674	-0.10996	0.593915	0.118366	-0.07978	-0.01318	-0.09715	0	-0.03736	-0.02388	0.307693	-0.21335	-0.01199	-0.05131	-0.04198	-0.14915	0.357856	0.129964	-0.09681	-0.13824	0.049814	-0.39624	-0.11484	0.01641	0.093279	0.413107	0.017569	-0.05095
	4093	0.086561	-0.00104	0.361802	0.093138	-0.31336	0.113123	-0.24176	-0.16844	0.071775	-0.01456	0.513712	0.028021	-0.01502	0.039235	0.045317	0.132372	-0.11173	-0.155	0.237008	-0.40726	-0.16598	-0.10488	-0.19477	-0.26242	0.224912	0.072708	-0.10726	-0.39539	-0.013	-0.1533	0.357535	-0.0554	0.183944	0.103873	-0.0648	-0.10669
	4094	-0.00812	-0.34146	0.191803	0.135528	0.053698	0.024257	-0.25158	-0.0346	-0.3185	0.107601	0.190225	0.230044	0.198334	0.046234	0.047855	-0.18797	0.015378	-0.10566	0.045721	-0.13721	0.207326	-0.15817	-0.06456	-0.1556	0.177946	-0.17723	-0.14912	0.02594	0.282823	-0.46275	-0.03093	-0.34615	0.19409	-0.27311	-0.09637	-0.37397
	4095	-0.04155	-0.29515	0.216015	-0.09638	0.081211	0.104228	-0.04327	0.320924	0.027654	0.000634	0.229073	0.219772	-0.14364	-0.15613	-0.30165	-0.00039	0.027007	-0.04641	-0.33665	-0.09532	-0.26073	-0.02472	-0.14001	-0.36992	0.175348	-0.07589	-0.19495	-0.02714	-0.06828	-0.40115	0.351662	-0.06508	-0.05149	0.115472	-0.14397	-0.12601
	4096	0.057269	-0.18639	-0.17476	-0.31667	-0.13251	0.051276	-0.39073	-0.08268	-0.239	-0.00398	0.173717	0.308542	-0.16646	0.243856	-0.04119	-0.22627	-0.18332	-0.26331	-0.22464	0.056358	-0.30412	0.012884	-0.2932	-0.23667	-0.14637	-0.07386	-0.23207	-0.2261	-0.24359	-0.44413	-0.15705	-0.26414	-0.17738	0.027169	-0.25708	0.062817
	4097	0.026728	-0.09229	-0.01101	0.21215	-0.45502	-0.10567	0.034175	0.012627	-0.129	-0.05698	1.08998	1.03036	0.201104	8.58e-05	0.159132	0.275067	0.296307	-0.0766	0.206192	-0.01618	0.126933	-0.28316	-0.06132	-0.12435	0.422861	0.131726	0.032961	0.320719	0.256585	0.307933	0.165282	-0.06062	-0.01753	-0.06559	-0.11198	0.032099
	4098	-0.01564	-0.05619	-0.08063	-0.05881	-0.15824	-0.2719	-0.37276	0.420465	-0.00377	0.048168	1.21354	0.274476	-0.04545	-0.07283	-0.24172	-0.09189	-0.11375	0.004506	-0.285	0.24975	-0.26268	0.167338	-0.12301	0.051446	-0.10994	-0.15222	-0.09154	-0.06132	0.15839	-0.52255	-0.22983	0.292026	-0.55282	0.079378	-0.05749	0.17672
	4099	-0.02032	-0.26352	-0.22562	-0.27179	-0.36223	-0.10489	-0.32499	-0.07955	-0.00045	-0.22995	0.975988	0.172867	-0.16275	0.010345	-0.12013	0.100936	-0.08546	-0.13327	-0.1137	-0.0877	-0.13814	-0.12458	-0.1306	0.087812	0.183546	-0.33364	-0.13459	-0.06255	0.5123	-0.04503	-0.31359	-0.18869	0.042722	-0.08011	-0.24588	-0.05262
	4100	0.065528	-0.19068	-0.08462	-0.28119	0.213248	-0.22493	-0.35345	0.095077	-0.2037	-0.15674	0.575687	0.277392	0.114644	0.086295	-0.1971	-0.21947	-0.20121	-0.16895	-0.33685	-0.27923	-0.16572	-0.11242	-0.01662	-0.19579	-0.22595	-0.14094	-0.04813	-0.18451	0.239196	0.030641	-0.17127	-0.25903	-0.36777	-0.22176	-0.07418	-0.19439
	4101	0.026405	-0.09954	0.03819	-0.08539	-0.10975	-0.21334	-0.11646	0.361003	0.005654	-0.14286	0.60693	-0.01899	-0.14858	-0.07952	-0.10964	-0.04407	-0.08506	-0.27192	-0.14684	-0.08304	-0.3455	-0.28738	-0.25557	-0.07419	0.641352	-0.18572	-0.10647	-0.18633	0.294431	-0.29534	-0.26591	0.267878	-0.19477	0.413826	-0.29044	-0.1502
	4102	0.063986	-0.26302	-0.02263	-0.0327	0.089547	0.084201	-0.14185	0.370091	0.115958	-0.19203	0.963953	-0.13407	-0.07646	0.072989	-0.41544	-0.02342	-0.07545	-0.19218	-0.21728	-0.08424	-0.00222	-0.07378	-0.36689	-0.30931	0.511269	-0.10123	-0.33748	-0.02203	-0.14322	-0.41071	0.217244	-0.22011	-0.19646	-0.29198	-0.12395	-0.31433
	4103	0.031098	-0.19489	0.187771	-0.11205	0.067291	-0.13444	0.175191	-0.21368	0.011912	-0.22584	0.818924	-0.25078	-0.09707	-0.14645	-0.05936	-0.20872	-0.01749	-0.3728	-0.2394	0.053092	-0.33415	-0.05946	-0.25675	0.158736	0.200358	-0.09318	-0.17798	-0.33117	-0.23526	-0.70949	-0.66967	-0.27698	-0.08769	-0.26808	-0.22079	-0.33646
	4104	0.100428	-0.24793	-0.52025	-0.34337	-0.39476	0.077772	-0.25003	0.53939	-0.03731	-0.13472	0.807234	0.354272	-0.17319	0.035658	-0.27758	-0.19305	-0.08331	-0.26264	-0.34149	-0.05329	-0.07513	-0.2405	-0.28499	-0.43375	0.367556	0.003391	-0.06295	-0.24415	0.202907	-0.23621	-0.16898	-0.16995	-0.37474	-0.1827	-0.1773	-0.18347
	4105	0.194551	-0.21785	-0.27565	-0.21134	0.06466	-0.01536	-0.06376	0.02123	0.155718	-0.04676	0.477625	0.500519	-0.28864	-0.03162	-0.16083	-0.11766	-0.06989	-0.18983	-0.32634	-0.11865	-0.22078	-0.08174	-0.04186	-0.32294	0.060978	-0.41904	-0.20604	-0.14008	0.160947	-0.51065	-0.37337	-0.17071	-0.14554	-0.14176	0.160372	-0.32517
	4106	0.046949	-0.15077	-0.23066	-0.10716	-0.19583	-0.14598	-0.14009	-0.29203	-0.02246	-0.05974	0.40213	0.444723	-0.01455	-0.09993	-0.18406	-0.05992	-0.08009	0.018312	-0.15952	-0.11446	-0.27753	0.001315	-0.45026	-0.34304	0.058353	0.048525	-0.25279	-0.18347	0.289993	-0.35281	-0.48777	-0.13929	-0.02701	0.020325	-0.1088	-0.10785
	4107	0.116994	-0.32034	0.292511	-0.19996	-0.44572	0.087451	-0.1186	0.12309	0.152985	-0.05898	0.240305	0.288246	-0.03423	0.058333	-0.046	-0.10869	-0.16449	-0.14063	-0.40774	-0.04409	-0.1603	-0.05697	-0.01806	-0.00422	-0.21549	0.163432	-0.12673	-0.1762	0.332924	-0.23756	0.030027	-0.11753	-0.0811	0.068576	-0.30226	-0.31137
	4108	0.090921	0.024724	0.158547	0.142411	0.057576	0.194633	-0.08143	0.075144	-0.02153	-0.0507	0.643578	-0.00183	-0.06566	0.025028	-0.04028	-0.24456	-0.16949	-0.10758	-0.42534	-0.13851	0.277015	-0.17183	-0.22969	-0.3078	-0.00079	-0.05323	-0.02568	-0.05406	-0.23081	-0.45559	-0.07644	-0.16102	-0.35416	-0.25519	-0.15408	0.003023
	4109	-0.14099	-0.15202	-0.00019	0.122464	-0.04671	-0.05058	-0.1213	0.08913	0.016281	-0.17724	0.539454	0.258465	-0.08126	0.023281	0.131699	-0.35215	-0.19408	-0.24961	-0.24392	-0.17891	-0.06343	-0.13809	0.015788	0.068335	-0.24419	-0.24774	0.018747	-0.20721	-0.11625	0.038302	-0.04838	-0.12557	-0.14099	0.248564	0.052469	-0.32154
	4110	0.168947	-0.19227	0.148159	-0.22572	0.051454	0.017016	0.005113	0.110632	0.266238	-0.01019	0.363472	-0.23953	0.048571	0.069932	-0.29403	-0.14712	0.073276	-0.04892	-0.2615	-0.09368	-0.27894	-0.0545	-0.22727	-0.00132	-0.21047	-0.34744	0.05248	-0.0376	-0.10371	-0.12185	-0.12634	-0.17381	0.05548	-0.21989	-0.02799	-0.2903
	4111	0.095152	0.101095	0.303465	-0.23321	0.299804	-0.06577	0.061735	0.121556	0.076867	0.036218	0.680173	-0.00057	-0.05377	-0.11663	0.224222	-0.16988	0.159862	-0.28125	0.019392	-0.35145	0.250222	-0.06008	-0.21489	-0.12877	-0.17793	0.092859	-0.34205	-0.421	-0.07325	-0.29874	-0.428	0.301207	0.09011	-0.23063	-0.09267	-0.4468
	4112	-0.10046	-0.07628	0.036479	-0.51071	-0.06817	-0.03755	-0.21316	-0.08457	0.139418	-0.0019	0.445443	0.063739	0.050673	0.095366	-0.11026	-0.03356	-0.11766	0.027754	0.488784	0.103848	0.211765	-0.01941	-0.12757	-0.00071	0.046562	-0.09518	-0.1017	-0.08485	0.241478	-0.55023	-0.47898	0.050567	-0.0899	0.017954	-0.20504	-0.06877
	4113	0.06596	-0.13638	0.156828	0.118614	0.036803	0.253603	-0.00854	0.377736	0.302453	0.072961	0.525635	0.061971	0.102885	0.243412	0.002345	0.165548	-0.09106	0.106146	0.237909	0.420942	-0.19725	-0.02655	0.008917	0.118837	0.12126	0.554405	0.020566	0.229489	0.256654	-0.00977	0.01735	0.062054	0.073313	0.080878	-0.04871	0.017272
	4114	0.629742	-0.0947	-0.21869	-0.09778	-0.02416	0.255575	0.160144	0.410382	0.248362	0.029892	0.268711	-0.04856	0.126359	0.423003	-0.12646	-0.03465	0.136575	-0.12351	0.276503	0.186587	0.272086	0.172496	-0.0609	0.201387	0.252142	0.042486	0.570319	0.217028	0.28011	1.05342	0.045838	-0.01804	-0.11408	0.056264	0.189092	-0.09548
	4115	0.366158	0.051056	0.020888	-0.07182	-0.22433	-0.04665	-0.20315	0.103988	-0.00773	-0.04649	0.304793	-0.44122	-0.18528	-0.00939	-0.12807	0.278345	-0.02968	0.049023	-0.20211	0.026689	-0.00073	-0.00046	-0.196	-0.23866	-0.03715	0.143779	0.019677	-0.11174	0.094973	-0.03913	-0.66007	-0.45351	-0.44996	0.176744	0.089856	0.258756
	4116	0.697162	-0.06115	-0.28767	-0.32118	0	-0.13573	0.183861	0.030751	-0.00028	0.129612	0.817892	-0.14042	0.160218	-0.03961	0.027523	0.00136	-0.14904	0.10091	-0.18002	-0.12812	-0.08151	-0.04951	-0.03833	-0.26904	0.009923	-0.0473	-0.25505	-0.33256	-0.37299	-0.24793	-0.1393	0.00499	-0.35654	-0.06521	-0.17926	-0.17485
	4117	1.06385	-0.04487	0.199778	-0.06424	-0.10661	0.126001	-0.09466	0.085069	-0.00397	-0.0609	0.669271	-0.03002	-0.18468	0.096455	0.032299	-0.04236	-0.0513	0.043809	-0.0044	-0.07542	-0.22235	-0.3121	0.019049	-0.16546	-0.1117	-0.05844	0.159644	0.021695	-0.04528	-0.30784	-0.17594	-0.44157	-0.14135	-0.15847	-0.147	-0.28101
	4118	0.390598	-0.00293	0.008807	-0.3784	0.064355	0.006459	-0.11431	0.003388	-0.14329	0.073429	0.309565	0.345931	-0.1298	-0.01277	-0.15807	0.083337	-0.15774	0.000584	-0.28639	0.035737	-0.23115	-0.23213	-0.06089	-0.09329	0.001342	-0.0604	-0.17042	-0.16221	-0.17357	-0.08918	0.122	0.397164	0.093792	-0.24963	-0.17378	-0.29753
	4119	0.248245	-0.23485	0.026663	-0.11205	0.390906	-0.1222	0.177162	0.119578	0.066612	-0.07685	0.19986	0.381638	-0.07693	-0.0759	0.102173	-0.00099	-0.17706	0.017488	-0.45149	0.040725	-0.03306	-0.11455	-0.20962	-0.16659	-0.20425	-0.05382	-0.20075	0.120171	0.222319	-0.258	-0.15673	-0.03303	-0.09043	0.022924	-0.21262	-0.27836
	4120	0.2912	-0.12062	0.087278	0.016074	-0.08376	0.065501	0.032007	0.154228	-0.18375	-0.06897	0.398181	0.374898	0.0233	0.116433	-0.09558	-0.04061	-0.13013	-0.08259	0.046105	-0.21021	0.177713	-0.05366	-0.08601	0.026605	-0.38939	0.011766	-0.08948	-0.0975	0.214169	-0.45413	-0.4526	-0.20901	-0.06051	0.185622	-0.13187	0.195781
	4121	-0.00484	-0.12217	-0.17497	-0.20025	-0.08638	0.000594	-0.09893	-0.02357	0.191781	-0.05916	0.725472	0.459111	-0.2037	-0.04565	-0.20547	-0.17862	-0.1939	0.062925	-0.21524	-0.03179	-0.14836	-0.22261	-0.28944	0.07542	-0.12639	-0.19978	-0.19369	-0.17928	-0.06556	0.04567	0.074728	-0.13153	0.156771	-0.03162	-0.1621	-0.03773
	4122	0.053023	-0.19897	-0.02056	-0.16821	-0.21424	0.059345	0.044763	-0.00816	-0.10379	-0.18119	0.747409	0.506327	-0.15355	-0.06146	0.059036	-0.1658	0.096176	-0.18463	0.487071	-0.17504	-0.08363	-0.4178	-0.31352	-0.33233	0.141949	-0.03943	-0.33982	0.074304	-0.21883	-0.53601	0.268753	-0.17856	0.005617	-0.23909	-0.12275	-0.26527
	4123	0.017181	-0.26616	-0.14816	-0.35717	0.071651	-0.08653	-0.10242	0.131299	0.026924	-0.14911	0.408347	0.394835	0.121105	-0.0919	-0.11019	-0.21654	-0.11064	-0.04093	0.320173	-0.20287	-0.1592	-0.31365	-0.45286	0.027953	0.091269	-0.1736	-0.04784	-0.08727	0.026313	-0.51354	-0.09487	-0.36917	-0.3854	-0.03057	-0.25212	-0.13416
	4124	0.042301	-0.20806	-0.04858	0.113662	-0.07068	0.119222	-0.33104	0.004131	-0.05761	-0.1614	0.189776	0.054464	0.08694	0.113135	-0.15005	0.045849	-0.09227	-0.08542	0.139127	-0.06711	-0.29076	-0.25976	-0.32782	0.119044	0.063394	-0.14216	-0.48686	-0.07656	-0.1857	-0.50006	-0.49393	0.089717	-0.08309	-0.18309	-0.22739	-0.10845
	4125	-0.02958	-0.19863	-0.24452	-0.21258	0.483996	-0.38676	-0.08959	0.156799	0.116481	-0.04567	0.191449	0.189565	-0.12654	0.064252	0.037722	0.052396	-0.16804	0.066577	-0.17591	-0.14306	-0.21127	-0.06944	-0.09878	-0.41843	-0.37222	-0.15199	-0.01944	-0.50033	-0.51543	-0.63967	0.032724	-0.14963	-0.12001	-0.30058	-0.08305	-0.16791
	4126	0.01942	0.000335	-0.36891	-0.01448	0.320786	0.274259	0.049635	-0.07886	0.177068	0.006645	-0.046	0.554039	-0.06518	-0.09454	-0.11917	0.011266	-0.00626	-0.03476	0.153991	0.061805	-0.17728	-0.14179	-0.30738	-0.20847	-0.08712	-0.00798	-0.16753	-0.02777	-0.12294	0.078784	-0.20254	-0.12363	-0.26172	-0.21205	-0.11387	-0.14427
	4127	0.021305	-0.18559	0.056631	-0.1484	0.434656	-0.00623	-0.01024	0.381468	0.006673	-0.14923	0.378624	0.690668	0.025796	-0.01037	-0.34359	-0.1139	-0.08746	-0.2034	0.055817	-0.30726	-0.25728	0.308198	-0.24062	0.00648	-0.18546	0.036568	-0.14199	-0.36882	-0.08693	-0.32937	0.20389	-0.00098	-0.14589	-0.06919	-0.1038	0.044542
	4128	-0.20749	-0.16981	0.227223	-0.04116	-0.27271	-0.03572	-0.12001	-0.27091	0.020696	-0.04642	0.079227	0.272906	-0.04647	-0.04544	-0.03108	0.052381	-0.03914	-0.25009	-0.20655	-0.21873	-0.20971	-0.08214	-0.07683	-0.33145	-0.15877	0.092135	-0.04132	-0.18907	-0.07442	-0.27343	-0.23587	-0.35209	-0.22804	0.053515	-0.2804	-0.29696
	4129	-0.05566	0.199199	-0.26355	-0.04875	-0.01755	-0.18299	0.068371	-0.08447	0.181091	0.071319	0.287727	0.461343	-0.19161	0.226527	-0.09849	0.133094	-0.24608	-0.23658	0.019442	0.032605	-0.11023	0.187627	-0.16917	0.036246	-0.10314	0.003521	-0.24932	-0.06392	-0.15665	-0.30565	-0.06907	-0.34983	0.098593	-0.14399	-0.2651	0.173505
	4130	-0.01219	-0.11889	-0.00765	0.192622	0.134145	-0.09848	-0.2295	-0.0164	0.365145	-0.02749	0.411198	0.071255	-0.00869	0.032068	-0.11044	0.09681	0.008733	-0.22856	-0.18597	-0.26305	0.046012	0.039315	-0.48728	0.13148	-0.04093	-0.01424	-0.0996	0.059828	-0.27382	-0.30891	0.23927	-0.26728	-0.18579	-0.07471	0.049317	0.126559
	4131	-0.07588	-0.06827	0.074956	-0.09056	0.054775	0.229343	0.311333	0.389775	0.055374	-0.21568	0.960712	0.133355	0.030225	0.114818	0.005005	0.095377	0.019211	-0.24099	-0.19836	-0.05713	0.115	0.096183	0.017989	-0.34666	0.086618	-0.07902	-0.19477	-0.18481	-0.02354	-0.69203	-0.38011	-0.35329	0.185252	-0.2866	-0.08905	0.08061
	4132	-0.06049	-0.23896	1.04672	-0.09377	0.037209	0.077029	-0.10313	0.063229	0.195568	-0.08457	0.692114	0.206745	0.029479	-0.00643	-0.1922	-0.05305	0.049437	-0.08483	-0.17944	-0.07517	0.000665	0.044298	-0.31758	-0.22896	0.051205	0.239622	0.065679	0.213031	-0.14552	-0.11301	-0.29645	0.007728	0.290395	-0.55842	0.028757	0.138752
	4133	0.172532	-0.02933	1.183	-0.2156	-0.01769	-0.04034	-0.16826	0.34106	0.015302	-0.00654	0.412663	0.032224	-0.01462	0.098102	-0.0274	0.078682	0.064714	-0.00424	-0.29066	-0.33387	-0.06871	0.035312	-0.25417	-0.38272	-0.29867	-0.12833	-0.0789	-0.27238	-0.07351	-0.42509	-0.27636	0.136205	-0.11855	-0.06787	-0.1519	-0.02785
	4134	-0.07493	-0.05276	0.796275	-0.07435	-0.08831	-0.17708	0.187392	0.327772	0.249426	-0.10056	0.294676	0.461027	0.057059	0.122615	-0.174	-0.18904	-0.19469	-0.02876	0.473767	-0.2608	-0.04377	-0.13511	-0.34717	-0.26874	-0.23357	-0.10958	-0.12961	-0.11374	-0.0474	-0.02033	-0.30609	0.373099	-0.25812	-0.34766	-0.15759	0.106109
	4135	0.013936	-0.0827	1.02988	-0.35335	-0.42282	-0.02382	-0.29532	0.108465	0.227355	-0.15199	0.015422	0.500171	0.046826	0.115339	0.096805	0.200686	-0.01596	-0.24338	0.516238	0.138453	-0.24852	0.036545	-0.25018	-0.11216	0.067966	0.102229	0.054001	-0.02476	0.172707	-0.27098	-0.15079	0.366133	0.148738	-0.06383	0.001717	0.205833
	4136	0.07641	-0.04969	-0.0019	-0.08598	-0.18479	-0.08919	0.018147	0.314162	0.113072	-0.22689	-0.05888	0.380434	-0.04373	0.001233	-0.36325	0.120063	0.024993	-0.09184	0.139499	0.175438	0.454595	0.232241	-0.40731	-0.1986	-0.10298	-0.18194	-0.0554	-0.19242	0.361423	-0.10996	0.070198	-0.12208	-0.23176	-0.242	-0.17169	0.214796
	4137	0.020398	-0.21583	0.149559	-0.10781	0.107715	-0.01875	-0.0782	0.33306	0.197413	-0.12021	0.444711	0.316156	0.125311	-0.02063	-0.11645	0.016748	-0.08903	-0.20488	-0.00116	-0.16341	-0.14897	0.084196	-0.43178	-0.20591	-0.27134	0.044586	-0.12439	-0.22262	0.27454	-0.4096	-0.45306	-0.28186	-0.15829	0.114778	-0.30515	0.130288
	4138	-0.00043	-0.06873	-0.17443	-0.00531	-0.16057	-0.03685	0.006597	0.284416	0.443235	-0.03265	0.483718	-0.03674	0.155407	0.133704	0.077739	-0.12431	-0.12445	0.140849	0.627661	-0.03177	0.012985	0.176965	-0.27728	-0.0013	-0.0642	-0.07419	-0.39177	-0.13247	-0.24196	-0.15948	-0.11972	0.198243	-0.32849	0.182314	-0.03362	0.152234
	4139	-0.11829	-0.03758	-0.29982	0.026831	-0.14062	-0.0264	-0.19559	-0.1084	0.241934	0.074247	0.019227	-0.07655	0.140201	-0.0722	-0.11212	0.274587	0.214892	-0.11037	0.019037	-0.16918	-0.35896	0.255879	0.011321	-0.20356	-0.00301	-0.08788	-0.27299	-0.3432	0.184089	-0.45079	-0.16012	-0.00833	-0.19771	-0.24452	0.058105	0.089643
	4140	-0.06032	-0.10538	-0.32909	-0.44568	-0.11544	0.012927	0.273866	-0.05295	0.291269	0.065512	0.084122	0.155271	0.126553	0.144915	0.182957	0.155881	0.203145	-0.15049	-0.14286	0.025551	-0.32124	0.129665	-0.27491	-0.15161	-0.02578	0.106059	0.004381	-0.1518	0.084362	-0.44689	-0.2812	-0.11508	0.158792	-0.13774	-0.0285	0.220301
	4141	0.143959	-0.2233	-0.3882	-0.062	-0.05629	0.018293	0.229253	-0.0364	0.455366	-0.02232	0.039915	-0.03704	0.290106	0.059204	0.076308	0.498789	-0.08048	-0.23929	-0.12795	-0.22881	0.03945	0.161497	-0.09793	0.003609	-0.17801	-0.14593	-0.0085	0.14499	-0.02212	-0.46169	-0.19299	-0.49496	-0.17932	-0.2679	-0.0852	0.074785
	4142	0.058422	-0.11806	-0.1975	0.01814	-0.13136	-0.13953	-0.25074	-0.00881	-0.13368	-0.14397	-0.16264	-0.2734	-0.10716	0.03112	-0.02253	0.005581	0.126407	-0.19973	-0.31484	-0.22337	-0.19155	0.236393	-0.42724	-0.21111	-0.00035	-0.13485	-0.13927	0.00654	-0.05916	-0.60708	-0.30655	0.074845	-0.21368	-0.26969	-0.06046	-0.13223
	4143	0.110971	-0.06966	0.437085	0.049903	0.036812	0.247986	0.145433	0.052045	-0.02799	0.093588	0.189202	0.03622	-0.02507	0.052018	0.225194	0.070062	0.087809	-0.13456	-0.19023	-0.29588	0.060295	0.028201	-0.3347	-0.10943	-0.1689	-0.0406	0.152645	0.284687	0.223609	-0.46935	0.246362	-0.27675	-0.08386	-0.1412	0.08329	-0.08251
	4144	0.075082	0.007285	0.175606	0.011987	-0.05116	-0.20291	-0.13458	0.142245	0.114582	0.00925	0.467248	-0.00366	-0.02224	0.165566	0.087073	0.045734	-0.05735	-0.03548	-0.14146	-0.27074	-0.16809	0.340924	-0.2927	-0.36952	0.003705	-0.19807	-0.01236	-0.02053	-0.03807	-0.62981	0.002515	0.11437	-0.00665	0.072121	-0.05586	0.442258
	4145	0.136095	-0.13711	-0.13742	-0.15646	-0.05673	0.057948	-0.01601	0.036188	0.080789	-0.13963	0.799405	-0.05021	-0.02396	-0.04598	-0.20825	0.205851	-0.11398	0.069629	-0.10388	-0.08928	-0.17101	0.273359	-0.18516	-0.15102	0.070449	0.04462	0.110508	0.136831	0.150152	-0.63562	-0.47696	0.052911	-0.06138	-0.12188	-0.11134	-0.27107
	4146	-0.04537	-0.19069	-0.08631	0.07694	-0.06123	0.062678	0.128923	0.113118	0.31598	0.071134	0.480673	0.06467	-0.07393	-0.03175	0.019129	-0.11904	0.134793	0.086062	0.430715	-0.17067	-0.40484	-0.04236	-0.34015	-0.12408	-0.01745	-0.08779	0.019912	-0.02318	-0.14977	-0.28518	-0.2258	-0.04351	-0.01778	-0.25823	-0.10405	0.144222
	4147	0.082113	-0.05699	0.399343	0.068248	-0.26976	-0.2876	0.069849	0.471112	0.261397	-0.05975	0.539626	-0.08056	0.125976	0.182704	0.24501	-0.09809	0.070597	-0.20626	0.41568	0.104803	-0.32816	0.023561	-0.25655	-0.21889	0.008385	-0.11518	0.057911	0.157402	-0.10575	-0.56793	-0.15754	0.179446	0.046627	-0.27852	0.182669	0.157557
	4148	0.026681	-0.22181	0.069878	-0.1316	-0.01738	-0.07884	-0.00485	0.471654	0.067405	-0.31527	0.037065	-0.25909	-0.00035	0.325834	0.336884	-0.00751	0.014579	-0.08077	0.899886	-0.10385	-0.14805	-0.16247	-0.34667	-0.13895	-0.06786	0.042305	-0.04911	0.168078	-0.44103	-0.37735	0.23191	0.133208	-0.11601	-0.26496	-0.03725	0.091129
	4149	0.080955	-0.13181	-0.07782	-0.15851	-0.35215	-0.10439	-0.0168	0.217061	0.105118	-0.06417	0.102336	-0.05452	0.114147	0.063659	-0.00274	0.216948	0.075495	0.08429	1.48594	-0.29551	-0.32428	0.235972	-0.36519	-0.10723	-0.05731	0.439578	0.128991	-0.2013	0.111282	-0.68828	0.219305	-0.00173	-0.17208	-0.15329	-0.10825	0.18266
	4150	0.220714	-0.05665	0.165804	-0.14823	-0.11786	0.089523	0.04706	0.085263	0.244792	-0.06623	0.473209	0.16769	-0.02762	0.369569	-0.11243	0.176642	-0.11589	-0.0597	0.68745	-0.27692	-0.04806	0.335006	-0.03495	-0.09266	0.042745	-0.05945	-0.07573	0	-0.12494	-0.39525	-0.29635	0.028896	-0.22205	-0.13555	-0.08749	0.301309
	4151	0.087913	-0.26196	-0.24333	-0.23313	0.285738	0.01164	-0.02312	0.261666	0.170434	-0.03628	0.834198	-0.07033	-0.00828	0.02897	0.031595	-0.01634	-0.063	-0.17635	0.995937	-0.21583	-0.14466	0.262967	-0.30897	-0.39112	-0.20793	-0.08447	-0.32156	0.156072	-0.0513	-0.58918	-0.04439	-0.23621	-0.04915	-0.18016	-0.13408	0.265824
	4152	-0.18652	-0.15942	-0.16325	-0.12787	-0.29997	-0.01509	0.320969	0.430072	0.282912	0.082781	1.00886	-0.07041	-0.11196	0.148751	-0.02949	-0.04877	0.033767	-0.20405	0.220251	-0.05891	0.055818	0.24403	-0.47043	-0.05872	-0.02262	0.02955	-0.15058	0.055081	-0.04528	-0.43965	0.062925	0.0801	-0.23729	-0.19549	-0.07506	0.415438
	4153	0.031197	-0.12776	0.103636	0.369683	-0.27052	-0.07266	-0.06311	0.048478	0.362976	-0.15949	1.01934	0.04932	-0.19195	-0.00792	-0.01158	0.289277	0.112029	0.01479	-0.1038	-0.15759	-0.18335	0.191502	-0.45269	-0.31332	-0.04825	0.043756	0.088414	-0.16874	0.037476	-0.36491	-0.12237	-0.27234	-0.06651	-0.21852	-0.18679	0.36862
	4154	0.112175	-0.14281	0.08852	-0.2654	-0.20738	-0.27223	-0.20439	0.069224	0.29382	-0.03406	1.32293	-0.15637	-0.11731	0.144458	0.14683	0.066046	-0.2018	-0.00746	0.233324	-0.08629	0.067838	0.087161	-0.21328	-0.32401	-0.28573	-0.19334	0.095766	-0.15853	-0.20555	-0.57511	-0.32062	-0.14198	0.027506	-0.075	-0.11831	0.569468
	4155	0.107419	-0.10575	-0.21413	-0.23862	-0.02182	-0.01113	0.010594	0.13516	-0.0912	-0.04708	0.661764	-0.22082	-0.02115	0.166555	-0.04888	-0.07019	-0.00333	-0.29977	0.060714	-0.0498	-0.24162	0.083238	-0.27911	-0.21753	0.13006	-0.20818	-0.2141	-0.12805	-0.01103	-0.56511	-0.22364	-0.44891	0.116568	-0.13028	-0.15128	0.422089
	4156	0.139211	-0.04243	0.108038	0.176686	-0.26832	-0.10902	-0.28254	0.130262	0.300513	0.132791	1.30016	-0.1836	0.171518	0.209859	-0.01917	-0.04264	-0.20394	-0.24138	-0.21623	-0.01771	-0.30305	0.068599	-0.24249	-0.29941	-0.20606	0.031269	-0.2885	-0.05121	0.140611	-0.70016	-0.38589	-0.12683	0.138887	-0.07569	-0.16007	0.090106
	4157	-0.08028	-0.24087	-0.35632	0.046247	0.132031	-0.25258	0.023248	0.061944	0.115701	-0.08074	1.21031	-0.25851	0.063484	0.037646	0.000884	0.131041	-0.00713	0.076002	0.084996	-0.37965	0.178177	0.002879	-0.23499	-0.29763	0.118415	0.231934	-0.00923	-0.52531	0.321863	-0.61281	-0.35043	0.128933	-0.21175	0.066489	-0.0168	0.407294
	4158	0.452865	-0.28921	-0.0644	-0.22101	0.10045	-0.02566	-0.09268	0.037564	0.506208	-0.1489	2.05254	0.344989	-0.00961	0.03944	0.416185	0.09129	-0.00183	0.077339	0.11279	-0.01729	-0.31224	0.251303	-0.44909	-0.21636	0.348614	0.199782	0.363806	-0.05799	0.020533	-0.27429	-0.30763	-0.09622	-0.25257	0.087505	-0.25998	0.262423
	4159	0.159517	-0.08074	0.083267	-0.01026	-0.16057	0.006062	0.20933	0.097702	0.312899	-0.15444	1.9971	0.451771	0.004341	0.190588	0.469364	-0.00044	-0.0663	-0.10562	0.159051	-0.1681	-0.11098	0.096481	-0.38876	-0.17872	0.304326	0.234343	0.212509	0.04381	0.457176	-0.34676	0.138283	-0.00817	-0.23613	-0.28002	-0.05025	0.143774
	4160	0.006145	-0.28129	-0.05821	-0.00143	0.055847	0.050683	0.104176	0.179296	0.200429	-0.14067	1.88345	0.297894	0.218082	0.133991	0.218672	-0.11438	0.065793	-0.24206	0.151286	-0.15179	0.022846	0.4361	-0.01731	-0.11787	0.242139	0.07905	-0.20813	0.246851	0.039456	-0.2882	-0.06245	-0.12058	-0.26901	0.252857	-0.01324	0.40707
Caps Injection	4161
	4162	0.049487	2.46762	0.140255	1.14783	-0.07178	0.186835	1.14077	2.00562	0.252572	0.31972	1.16719	1.44091	0.712682	0.244947	0.067689	2.23653	0.591069	0.049246	2.02956	0.686987	0.433389	2.62954	0.760583	0.405382	2.01544	0.38882	1.2492	1.53037	2.39978	1.39365	1.96222	2.22581	2.11604	1.42707	0.827094	1.07603
	4163	0.053283	2.27018	-0.01463	1.73145	0.093197	0.216866	1.05895	5.19812	-0.02896	0.197813	1.60328	1.00293	0.226264	0.324069	0.260771	1.58241	0.274698	-0.0294	1.21931	1.09632	0.039136	1.94081	-0.05015	0.370045	2.1314	0.760731	1.16168	1.99394	1.23626	1.75531	2.08841	1.45097	0.675892	1.81739	1.06397	0.916232
	4164	0.036086	2.64603	0.090606	1.32035	0.330172	1.7194	1.00818	6.51055	0.03019	1.48308	1.44488	0.861517	0.832997	0.159835	0.408918	1.75043	0.253813	0.498332	2.74577	0.91701	0.845227	1.83343	0.067206	0.181206	2.64371	0.840418	0.742321	1.23738	1.36508	2.51046	2.44596	1.71311	1.47098	1.72269	0.99824	0.510123
	4165	-0.03778	2.80412	-0.19153	1.05027	0.045806	3.64386	1.1248	6.74245	0.078848	1.2471	1.91912	0.400305	0.675677	0.18415	0.080031	2.19865	0.374277	0.182353	2.36528	1.01927	1.06453	2.00969	-0.10276	0.12025	3.05879	0.37889	1.23347	2.52809	2.23088	1.77346	1.73927	1.27399	1.92043	2.19781	0.818253	1.04231
	4166	0.04299	2.79502	-0.06758	1.68119	0.016223	5.35388	0.930942	8.43575	0.083179	1.26351	1.90682	0.898525	0.983329	0.142333	0.390859	2.05416	0.2749	0.162438	1.68212	1.34172	1.13063	1.77716	0.015967	0.136395	2.81413	0.760475	1.29298	1.83871	2.58372	1.81923	2.83719	0.811987	1.76367	2.24836	0.755527	0.647559
	4167	0.118688	2.27245	0.110557	1.23813	0.132822	5.01093	1.5255	7.92612	0.068012	0.638439	1.87476	1.38011	2.05459	0.11387	0.384968	1.88092	0.098414	0.196713	0.997422	1.64064	0.71493	1.46502	-0.05025	0.25217	2.67203	0.428144	0.743071	1.76916	1.64252	1.66899	2.10903	2.31687	1.49139	2.2257	0.978687	0.829603
	4168	0.11009	1.78554	0.506986	1.31572	0.287936	4.2274	1.6706	7.83029	-0.1654	0.686008	1.19426	0.878629	1.36976	0.075603	0.358052	2.3336	0.112456	0.132047	2.37297	1.059	0.413936	1.84253	-0.26451	-0.08349	2.34681	0.144748	0.781194	1.43885	1.26009	1.97626	1.27848	1.13523	1.17137	1.70082	0.946131	0.973624
	4169	0.180093	2.30525	0.137314	0.638872	-0.08734	3.97763	0.98218	6.10166	0.001741	0.291792	1.3196	0.770311	0.847811	0.254899	0.343224	2.26554	0.326857	0.390296	2.37703	0.867312	0.462545	1.49974	0.298487	0.403191	2.11144	0.894544	0.769632	2.01743	2.50911	1.68298	2.61587	1.49203	1.44155	1.84421	0.866966	0.804881
	4170	-0.05953	2.53415	-0.33387	0.945083	0.160771	6.06882	0.892625	6.41157	-0.2105	0.173375	1.50228	1.26682	1.1604	0.160723	0.143707	1.64689	0.322895	0.46415	1.65092	1.13462	0.241516	1.49165	0.627166	0.79103	2.66794	0.584459	0.519989	1.39884	2.07618	1.66326	1.71991	0.555923	1.74614	1.74354	0.808823	1.05404
	4171	0.010103	1.85431	0.219067	1.28426	0.240863	4.28448	1.02164	7.66622	-0.00245	0.181716	1.50245	1.70651	0.769964	0.086667	-0.01944	1.2699	0.289073	-0.05391	1.21855	0.631908	0.019534	1.0511	0.49406	0.530301	1.64312	0.883492	0.373327	0.973574	1.51877	2.49595	1.46531	1.27933	1.17126	1.14858	0.754403	0.717986
	4172	-0.03173	1.51648	-0.07676	1.25877	0.027543	2.04932	0.734131	4.05545	0.063443	0.152024	1.16488	1.63453	0.541575	0.009081	0.049485	1.61956	0.648793	0.261512	0.551441	0.769903	0.532727	0.831397	0.748052	0.341306	1.25376	1.05335	0.528088	1.35697	0.842666	1.82407	2.29344	1.08843	1.65662	1.03234	0.525852	0.763911
	4173	0.062859	1.05192	0.143718	1.79591	0.027543	0.501949	1.47806	2.69263	0.130015	0.18539	1.60901	1.21031	0.156015	0.178485	0.269506	1.04066	0.455136	0.371103	0.636769	1.10349	0.14476	1.45127	0.821496	0.021932	2.84573	1.13656	0.24493	1.77864	2.10763	1.64354	1.53352	0.720235	2.18647	1.08278	0.767983	0.698285
	4174	0.091134	0.41825	-0.37071	1.3888	0.075054	0.558628	0.716784	0.995936	1.00175	2.10047	1.73975	0.719246	1.94127	0.137173	0.225729	0.807896	0.847133	-0.04204	0.244324	0.918383	1.40206	1.69427	0.691256	0.465413	2.25903	0.630113	0.329256	2.52436	2.70765	1.17429	1.61324	1.93179	1.97747	0.58649	0.477464	0.717066
	4175	0.012468	0.216429	-0.09389	0.972354	0.411113	0.247509	0.619676	0.604292	0.950097	2.3828	1.56458	1.45656	2.32104	0.237298	0.700715	0.824378	0.757293	0.283736	0.986586	0.94586	1.03654	1.39603	0.426797	0.777514	1.99778	0.863598	0.399024	2.06384	2.70445	0.76552	2.11778	1.40542	1.38677	0.891625	0.282898	0.469645
	4176	0.011742	1.30332	-0.06176	0.84088	0.115829	0.174444	1.01623	0.724777	1.19764	1.80895	1.50126	1.03678	1.54271	0.257071	0.117233	0.90427	0.786065	0.274765	0.324793	0.816879	1.44534	1.0478	0.113849	0.310426	1.27341	0.693237	0.508786	1.38491	1.72976	1.37759	1.44156	2.01319	1.38335	0.820895	1.12363	0.746044
	4177	0.194442	1.49574	0.097711	0.868952	-0.05103	0.145824	1.08836	0.368765	0.54445	2.9246	1.47594	1.60174	1.8722	0.39777	0.854144	1.79667	1.87811	0.132845	0.475095	0.86109	1.60246	1.41017	0.26734	0.17343	1.11922	0.688779	0.705058	1.26381	0.831984	1.73453	0.629693	1.25232	0.631947	1.78134	1.01092	1.18318
	4178	0.170555	1.41935	0.19124	1.57123	-0.04006	-0.08351	0.920817	0.235768	0.295383	1.99164	1.69026	1.30319	1.41578	0.259031	0.402329	1.87905	1.38962	0.525297	0.40599	1.45166	1.42349	2.13763	0.722143	0.141225	1.6	1.08336	1.46989	1.21736	1.11956	1.67061	3.37029	1.3337	1.29157	1.68401	1.05471	1.14718
	4179	0.130888	0.891399	0.04531	1.46033	0.22823	0.136514	1.30485	0.106282	0.331346	3.00575	1.68523	1.42601	1.90396	0.337518	0.412301	1.32041	2.21762	-0.02061	0.080806	0.841933	1.8194	1.32414	0.468552	-0.07806	1.30027	1.29658	1.27876	1.9372	1.43216	1.84826	3.41878	1.09865	1.40198	1.83342	0.729915	0.880512
	4180	0.320589	0.556104	0.769442	1.63836	-0.17356	0.463739	1.6913	0.263415	0.422013	4.01739	1.20026	1.41714	3.06068	0.383061	0.409469	2.01183	2.07038	0.110036	0.237613	0.955142	2.7438	0.923521	0.656961	-0.0661	0.444781	1.12881	1.24512	1.26652	1.79414	2.10092	3.00966	0.586916	1.04066	1.37667	0.780255	0.684009
	4181	0.431331	1.47805	-0.24573	1.71794	0.394181	0.36074	0.980074	0.308925	0.216465	4.20086	1.43955	0.799323	2.55599	0.403743	0.872605	1.96264	1.1936	0.024071	-0.01929	0.779016	2.41505	0.587989	0.652898	-0.14588	0.962383	1.25659	1.10082	1.40583	1.42101	1.51199	2.88483	0.306372	1.65367	1.55276	0.600028	0.647568
	4182	0.111082	1.23482	0.327067	1.55336	0.253454	0.149097	1.75435	0.380757	1.3232	3.39888	1.42743	1.25853	2.8187	1.31363	3.57805	3.53569	3.10054	-0.25796	0.661105	1.10305	1.97567	2.54727	0.028018	-0.12709	1.66624	2.14496	1.19679	1.11036	1.53472	0.982904	2.58656	0.407029	1.50785	1.45838	1.61981	1.83582
	4183	0.118823	0.508108	-0.13584	0.971594	0.037964	-0.08641	1.11147	0.08434	2.76236	3.05293	1.32013	1.36463	1.9338	0.960166	3.05847	2.98983	2.31991	0.077415	1.08236	0.704459	1.46678	2.54785	-0.09182	-0.41201	1.2426	1.98164	0.61139	1.29664	2.31807	1.84576	2.25977	0.486697	1.16489	1.17333	1.1502	1.46072
	4184	-0.15085	0.880515	0.258326	1.04928	-0.03771	0.005255	1.08136	0.245782	1.69633	2.12998	1.64644	1.96044	1.91143	0.712731	1.60322	2.48394	1.60721	0.122061	0.969213	0.603729	1.18384	2.72139	-0.10916	-0.10893	2.70061	1.69063	0.664938	2.37032	2.00463	0.924605	3.04744	0.780385	1.66054	1.11094	0.700176	1.66809
	4185	0.058802	1.18344	0.203947	0.846576	0.00231	0.161661	1.08875	0.327915	0.78891	1.75313	1.77352	1.95355	1.31148	0.618117	0.500821	2.67091	1.77398	0.184843	0.280617	0.683119	0.667989	2.15502	0.083901	0.162055	2.32353	1.52268	0.387782	1.49752	1.69697	0.7375	2.34021	0.607107	1.3603	1.56855	1.04583	0.748531
	4186	-0.05068	1.81823	-0.28014	0.669457	0.034664	-0.02047	0.431581	0.008703	0.380856	2.57104	1.53685	1.2686	1.09561	0.696271	0.291946	2.2707	1.44757	0.232371	0.409544	1.00657	1.16224	1.86198	0.262755	0.498864	1.73576	0.767112	0.397415	1.20331	1.38227	1.15748	2.08876	0.188704	1.09898	0.960928	0.995899	0.666294
	4187	0.130734	0.782003	0.30737	0.79242	0.010767	0.074041	0.717506	0.119651	0.255558	2.03225	1.32278	1.8654	0.764984	0.467814	0.162912	1.50561	1.14628	0.105646	0.492722	0.919248	1.63227	1.14775	0.261796	1.00033	1.10775	0.523558	0.02454	1.20979	0.838398	0.813282	2.67525	0.626893	1.63268	0.966482	0.53523	0.157333
	4188	0.346821	0.467079	0.1591	1.44581	0.285006	-0.09708	0.737934	-0.08236	0.476033	2.73138	1.60409	1.64362	1.9759	1.58951	0.331253	1.53783	2.47976	-0.25696	0.709187	0.918223	2.38828	1.31622	0.587623	0.437075	1.69392	1.03632	0.448295	0.880389	0.921279	0.873108	2.83286	0.290051	1.76147	1.30658	0.838386	0.64618
	4189	0.298391	-0.04521	-0.3115	1.75129	0.097702	-0.25417	0.639407	0.505668	0.761826	2.97969	1.56022	1.11252	1.36448	1.74328	0.346553	1.65411	2.11772	0.265544	0.533138	0.624938	1.28029	1.58032	0.60666	1.12895	2.25546	1.41652	0.452186	1.47785	1.45293	1.8999	2.18912	0.04957	0.709393	0.687971	0.913199	1.09354
	4190	0.125805	0.184798	0.216779	1.36743	0.005832	0.01381	1.19372	0.145373	0.952525	2.29463	1.58908	1.92308	1.36322	0.991572	0.744381	1.40949	4.01205	0.074888	0.074995	0.716838	1.08013	2.19538	0.492119	0.893821	2.3493	1.4933	1.08695	1.49731	1.67085	1.04781	1.63694	0.36954	1.19456	1.26215	0.814829	0.891125
	4191	-0.01791	0.2774	-0.23751	1.92752	0.172717	-0.03092	1.38731	-0.18754	0.439442	1.35447	0.989062	2.13266	0.933414	0.768969	0.512033	1.34752	5.97945	0.295689	0.79012	1.23159	1.49277	1.9896	1.12031	1.25443	1.92542	1.34992	0.675816	1.77046	1.10363	0.88212	1.00566	0.814412	1.16775	2.01384	0.935114	0.839626
	4192	-0.01577	0.331864	-0.06655	1.69484	0.133574	0.974862	1.74874	0.098809	0.555992	1.15651	1.10644	1.69446	0.759231	0.880306	1.12418	1.87987	3.0099	0.347495	0.662703	0.871993	0.933888	2.16358	1.00677	1.30104	1.87397	1.29487	0.815262	1.41176	0.887653	1.25732	0.762097	0.708499	1.72495	1.16803	1.02475	1.10031
	4193	-0.01691	0.166016	-0.02662	1.5494	-0.17523	0.449504	1.22583	0.061517	1.13006	0.78448	1.16267	0.844766	1.83096	1.31633	0.948749	1.11322	1.57265	0.274393	0.868576	0.860054	0.486028	1.46349	0.868973	1.17266	2.27141	1.67094	0.265501	0.842813	1.57409	1.28284	0.155818	0.053131	1.15127	1.71644	0.740359	0.40968
	4194	0.120407	0.349772	0.214819	1.28646	0.103512	0.095525	0.98201	0.094604	0.959066	0.447693	0.745559	1.01688	1.44995	0.923284	0.84859	1.17482	1.00875	0.14025	0.715904	0.849576	0.602809	0.776149	0.712617	0.750519	1.88485	0.878131	0.080812	1.55713	2.07769	1.0667	0.762504	0.223898	1.84192	1.5274	0.555649	0.287307
	4195	0.05198	0.877272	0.137872	1.55578	0.274489	0.022635	1.3241	-0.01114	0.976427	0.573421	1.14994	1.43234	1.41956	0.669463	0.397541	1.06882	0.430137	0.199839	0.274127	0.461298	0.271817	0.856093	0.696594	0.750611	2.11597	0.890066	0.460511	1.22466	1.65923	1.19277	1.63681	1.03524	1.2661	1.30814	1.05245	1.24002
	4196	-0.01267	0.427182	-0.18924	1.406	-0.06602	-0.02182	1.10288	-0.03476	0.289202	0.012674	0.553339	1.27388	1.03666	0.517189	0.381612	0.776515	0.350928	0.207287	0.07051	0.43548	0.53233	0.989051	0.488134	0.978833	1.52383	1.04306	0.252992	1.11656	1.53822	0.861994	2.03575	0.86271	1.22462	0.36621	1.03734	1.02151
	4197	0.035349	0.996829	0.049929	1.33922	0.374054	-0.1141	1.37518	0.211806	0.543106	0.246383	0.764551	0.786842	0.636486	0.302954	0.541735	1.22309	0.200719	0.231494	0.191276	0.571143	0.206446	0.906484	1.55587	1.54422	1.46951	0.824775	0.816559	0.914157	0.877895	1.02264	1.12887	0.35138	0.826466	0.922291	1.11755	0.847358
	4198	0.18188	1.13078	-0.07911	1.05339	0.058585	0.132991	0.951592	0.00932	0.594598	1.39554	1.23902	0.614747	1.65916	0.305868	0.423387	1.21248	0.497929	0.262264	0.120605	0.690168	0.506642	0.875473	1.74469	1.67623	1.24738	0.730431	0.545714	0.89651	1.49589	1.18464	0.75626	0.38318	0.766785	0.717089	0.884251	0.693005
	4199	0.017814	1.43012	2.67455	0.866416	0.163491	0.003251	1.15106	0.006496	0.367054	1.26349	1.43163	1.23156	1.07505	0.351676	0.409092	1.38706	0.692279	0.547425	-0.11203	0.974058	0.857285	1.26265	1.66184	1.38043	1.00694	0.530755	0.265817	0.817217	1.2225	1.41646	0.596194	-0.01646	0.540177	1.2282	1.02457	0.442899
	4200	0.076914	1.63785	2.05314	0.570019	0.467777	0.156953	0.660425	0.09045	1.6496	2.46946	0.83749	1.43575	1.77105	0.272213	0.065545	1.79246	0.99439	0.145948	0.615486	0.9014	0.506789	0.744696	1.16488	1.3395	1.382	1.07614	1.03265	0.900175	1.27877	1.17871	0.669566	0.190024	0.708702	0.408509	0.946083	0.593738
	4201	0.000125	1.238	1.56204	1.03119	0.288574	-0.04376	0.756672	0.018358	0.847078	1.99687	0.576321	2.04944	1.95257	0.836321	0.410575	1.28403	2.48379	0.254659	0.12111	0.910029	0.87114	0.818711	0.605065	1.44475	1.1519	1.14433	0.785955	0.975109	1.28425	1.53722	-0.00117	0.823684	1.7558	0.51151	1.13136	0.94755
	4202	0.008423	0.755312	3.12575	1.07895	-0.07585	0.361418	1.24452	0.120318	1.60446	1.86208	1.04035	1.85446	1.48655	0.931672	0.958739	1.79262	3.45464	0.391747	1.11033	0.480471	0.308408	1.43352	1.42582	1.43916	1.18286	0.616811	0.610984	0.956032	1.22327	1.52672	0.68775	0.585696	1.89445	0.312123	1.32971	0.477496
	4203	0.122565	1.7078	3.01883	0.738523	0.30848	0.932569	1.03423	0.018139	1.38272	2.22235	0.669392	1.75222	1.40003	0.809746	1.85297	1.00509	3.50865	0.414819	1.0906	0.626171	0.286786	1.65088	1.05963	1.55441	1.28441	1.26466	0.781361	1.51236	1.06987	1.32838	0.702709	0.737141	1.21768	0.400836	1.01276	0.62649
	4204	0.148004	1.49213	2.13525	0.298678	-0.01173	0.438487	0.890069	0.168776	0.822049	2.29636	0.488945	1.75249	1.30941	0.458856	0.801538	0.903136	1.62814	0.383965	1.05663	0.221774	0.574358	0.944787	1.29635	1.51728	0.954203	0.98485	0.54452	1.85907	0.992431	1.03867	0.494783	0.759036	1.18138	0.567333	0.736127	0.956533
	4205	0.139705	1.54203	3.31758	1.16179	0.079998	-0.00578	0.671046	0.04128	0.509183	3.02296	0.726755	1.74797	1.78368	0.355584	0.421303	0.748232	1.02874	1.01866	0.457922	1.83564	1.14099	1.02538	1.58262	1.23963	1.41514	0.476843	0.381421	0.731118	0.48399	1.20706	1.85943	0.88699	0.879063	1.02804	0.658327	0.264039
	4206	0.083042	1.59791	3.36366	0.996185	0.237467	-0.00319	0.434514	0.142913	0.510719	2.49467	0.544407	1.14343	2.56211	0.589133	0.467239	0.344143	0.847626	1.94327	0.958189	1.60602	1.92654	0.427344	1.84486	1.2964	0.983508	0.797327	0.321841	0.818411	0.49935	1.11385	1.07866	0.795805	0.654553	0.757993	0.541649	0.430861
	4207	0.048112	1.04314	2.36383	0.745757	0.220107	0.340543	0.53309	0.136916	0.69396	1.81299	0.653439	0.984455	2.12978	0.42271	0.169974	0.66861	0.927871	1.38002	0.870312	1.17115	1.56788	0.667808	0.828929	0.671805	1.13234	0.756582	0.278309	0.902986	1.23718	1.43576	1.27362	0.785774	0.965454	1.51139	0.309481	0.220491
	4208	0.163482	0.787487	1.37151	1.07054	-0.18593	0.119279	0.607571	-0.23042	1.45442	1.98636	0.688384	0.84811	2.18242	0.345211	0.251908	1.25787	1.83073	0.523606	1.04527	1.17555	1.63756	0.947748	1.05585	1.18592	0.896676	0.839282	0.258993	0.826662	1.30277	1.41073	1.22896	0.972558	0.85596	0.82923	0.260193	0.528829
	4209	0.166192	0.897705	2.36418	0.921301	0.261787	-0.18576	0.704696	0.146085	1.79945	1.53138	0.476033	0.562954	2.13341	0.305749	0.347691	0.687814	0.897752	1.04438	0.435141	0.647077	1.11003	1.65464	1.67207	1.57926	0.813877	1.08364	0.240827	1.098	1.06065	1.8963	1.62888	0.606861	1.44948	0.787123	0.711657	0.858826
	4210	0.043089	0.918975	2.17921	1.2267	-0.26302	0.780923	0.839743	0.151123	1.62237	0.822615	1.09676	1.02291	1.35181	0.42298	0.951112	1.60593	2.20559	0.864284	1.06319	0.995715	0.369915	2.11451	1.24045	1.35184	0.543455	1.36173	0.971619	0.789038	1.00139	1.35077	1.47189	1.19734	0.784129	1.01615	0.880895	1.22578
	4211	0.024656	1.25434	1.94104	1.37383	0.250938	0.477862	1.38043	0.031253	1.26756	0.560671	0.757907	0.864423	1.11897	0.444099	1.35242	2.40761	2.60801	1.16929	0.355693	0.653926	0.660597	1.61272	1.19224	0.79124	0.609239	1.4344	1.1039	0.863865	0.684398	1.12742	1.12786	0.647382	1.07085	1.20569	1.10671	0.777453
	4212	0.087877	1.23362	1.80637	1.27419	0.15343	-0.00092	0.908255	0.407421	0.458376	0.436314	0.656667	0.593122	0.757449	0.280962	0.648614	1.90203	0.92398	0.72657	0.253544	0.987135	0.341464	0.867807	0.629702	1.1607	0.702859	2.25192	0.641774	0.193905	0.408283	1.76321	0.859635	1.09116	0.515223	1.14865	1.12082	0.30801
	4213	0.060311	1.53547	1.03179	1.07949	0.260771	0.146216	0.739964	0.357755	0.537463	1.47063	0.438236	0.23891	1.62078	0.425769	0.540278	1.74601	0.713162	0.27366	0.990105	0.574195	0.965121	0.581381	0.07006	1.25066	0.838475	0.918518	0.679024	0.109083	0.337523	1.26213	1.17746	0.456196	0.036376	0.924056	0.896829	0.318282
	4214	0.057928	1.6984	0.931227	1.03949	0.268003	0.286742	0.787365	0.049676	0.750781	1.38019	0.180107	0.217695	1.67391	0.264624	0.186057	1.74675	2.40374	0.448877	1.38946	0.489585	0.980218	0.593847	0.972806	1.01732	0.371841	1.1174	0.844391	0.223557	0.036172	0.952826	0.921381	-0.21669	0.366765	0.771991	0.981026	0.478436
	4215	0.175815	1.1866	0.726841	0.765879	0.272663	0.042003	0.704167	0.152725	0.990092	1.20467	0.699217	0.057194	1.10557	0.397129	0.220525	1.51928	2.45706	0.459764	0.588609	0.093907	0.809742	0.533501	1.26279	1.76605	0.493911	0.434134	1.21829	0.268951	0.030729	1.3823	0.988726	0.759635	0.57859	0.814592	0.732785	0.987469
	4216	0.072558	1.75456	0.186251	0.550381	0.092936	-0.02122	0.882243	0.315642	0.473097	0.812771	0.530743	0.728967	0.905171	0.454146	0.463053	0.855605	1.76989	1.13458	0.928173	0.180942	0.918832	0.687466	1.62558	0.922869	0.598803	1.1163	0.899912	0.87813	0.41818	1.72298	0.764045	1.22228	0.745346	0.539383	1.06787	0.61111
	4217	0.129362	1.30685	0.107971	0.050342	0.024944	-0.10368	0.797065	0.249502	1.29684	0.350806	0.211756	0.858982	0.580637	1.69888	0.346967	0.607143	0.832346	1.3066	0.486091	0.326	0.462756	0.039084	0.871895	0.74499	0.337592	1.35472	0.543086	0.44567	0.048048	0.600367	1.15495	0.876588	0.704969	0.465267	1.03312	0.747589
	4218	-0.04763	1.0314	-0.07528	1.08216	0.153038	0.813907	0.920208	-0.14732	1.95856	1.53086	0.690763	0.499756	1.19224	0.968901	0.27433	0.554249	0.829158	1.85753	0.263556	0.486414	0.07532	0.399867	0.476323	0.94756	0.92577	1.80229	0.780862	0.516957	0.487387	0.851366	0.880233	0.585111	0.799787	0.202022	1.0739	0.800553
	4219	0.129223	0.615193	0.096014	1.15493	0.094737	1.4859	0.897047	0.067808	1.00629	2.07433	0.595603	-0.18001	1.7147	0.943725	0.859463	0.833966	1.69828	1.1151	0.212481	0.444492	0.581401	0.421041	0.770046	0.893518	0.463668	1.18753	0.837568	-0.00091	-0.07143	1.70922	1.58524	0.087061	0.363034	0.060012	1.15848	0.448828
	4220	0.219573	0.608445	0.149885	0.60531	-0.20045	1.05788	0.526546	-0.05942	0.919201	3.1186	0.606754	1.034	1.89693	1.04479	1.27296	0.809621	2.873	0.493843	1.63905	0.595146	0.810892	0.592921	0.53565	1.08179	0.179367	1.29474	0.938306	0.215943	0.357062	1.25637	0.841702	0.523057	0.573277	0.309207	0.899318	0.800768
	4221	-0.03049	0.479816	-0.09583	0.888446	0.123365	0.615635	0.603341	-0.1786	0.216672	2.55647	0.800038	0.759093	1.61122	2.53382	0.730894	1.02691	2.22919	1.14326	1.51684	0.538074	1.09573	0.554763	1.13687	0.734124	0.244547	0.774949	0.31256	0.309802	0.171941	1.15086	0.805251	0.133825	0.618078	0.274294	0.703564	0.465089
	4222	0.045887	0.60525	1.3934	1.00729	0.471697	-0.04679	0.401299	0.247028	0.155837	1.59399	0.718938	0.564866	2.35379	1.85255	0.558719	0.754584	2.62966	0.822708	1.98562	0.670524	0.974351	0.190627	0.827212	0.953663	0.633911	0.785338	0.383319	0.25298	0.010081	1.04535	0.677855	0.195859	1.19357	0.39351	0.581249	0.194176
	4223	0.005728	0.890936	1.47219	0.941431	0.337556	0.447269	0.246756	0.132684	0.187433	2.19355	0.389885	0.273824	2.41197	0.963232	0.336452	0.669717	1.52758	0.905071	2.20076	0.489818	0.565902	0.044864	0.746601	0.652963	0.718658	0.649135	0.568415	0.32755	0.296779	1.11744	0.766842	-0.46367	0.7713	0.27195	0.612297	0.527291
	4224	0.00325	0.56808	0.731855	0.540059	0.124992	0.256111	0.673499	0.163908	0.309714	3.54389	0.72945	0.454957	3.01032	0.572366	0.325225	1.20107	1.07502	0.427444	1.66322	0.640729	1.69596	0.294643	0.671711	1.0188	0.888151	0.685833	0.335685	0.618755	0.978124	1.42677	0.286112	-0.08546	0.773164	0.255873	0.632549	0.388627
	4225	-0.12562	0.169945	0.340459	0.615053	-0.17436	0.412123	-0.03553	0.103353	0.298242	3.09337	0.631549	-0.02418	2.57678	0.359425	0.422248	1.10725	0.627384	0.465273	0.50615	0.552311	1.60443	0.354993	0.338876	0.623669	0.817126	0.408135	0.463461	0.370674	0.634851	1.71708	-0.01945	-0.18201	0.688156	0.030305	0.489875	0.397237
	4226	0.21831	0.439173	1.65073	0.03981	0.215372	0.122248	0.170619	0.279733	0.210015	3.73044	0.877919	0.025067	2.00831	0.412303	0.154798	0.723074	0.744411	0.575641	1.91333	0.325474	1.0846	0.634699	0.46635	0.892025	0.939376	0.045908	0.301317	0.969377	0.982868	1.60371	0.192694	0.058818	0.593314	-0.07273	0.353477	0.301765
	4227	-0.00298	0.841528	2.68939	0.269335	0.238015	0.301174	0.261938	0.422124	0.882675	3.38272	0.784442	0.378723	1.70856	0.391919	0.444026	0.680553	1.26076	2.04607	2.30457	0.458755	0.464181	0.550084	0.883487	0.825379	0.7971	0.69881	0.538216	1.22503	0.321788	1.3658	0.973509	0.170844	0.381326	0.13519	0.735165	0.418199
	4228	0.015547	1.68648	1.66854	0.048748	0.184545	0.64858	0.737888	0.464168	1.13851	3.69998	0.764082	0.824474	1.86879	0.074057	0.311355	0.640133	3.8935	2.59113	1.35006	0.39433	0.54851	0.465931	1.39365	0.695175	0.597609	0.559025	0.407456	0.71221	0.190034	1.22816	0.966502	-0.31287	0.313311	0.147244	0.587089	0.648473
	4229	-0.04616	1.14642	1.8061	-0.09472	0.346875	1.59472	0.222308	0.123071	0.959133	2.53737	1.06349	0.499195	1.75098	0.39625	0.223116	0.421115	2.80776	1.18031	2.25266	0.260662	0.38209	0.770496	1.03587	1.03359	0.187767	0.309877	0.344578	0.516191	0.265755	1.18968	1.27867	-0.06887	0.32916	0.77889	0.405847	0.413266
	4230	0.090037	1.08354	0.718719	-0.12303	0.236386	0.906641	0.541555	0.06485	0.671621	2.07892	0.779705	0.229296	1.37475	1.35079	0.234186	0.024347	2.45211	0.665759	2.26093	0.598948	0.021252	0.396995	0.288729	0.482622	0.147103	0.517456	-0.02375	0.226692	-0.04592	1.43167	0.422949	-0.12507	0.395766	0.591855	0.363426	0.523447
	4231	0.108332	0.948942	0.449303	0.017688	0.530878	0.885219	0.335993	-0.07673	0.227537	2.76735	0.392225	0.500027	1.16486	1.19379	0.299052	0.460686	1.46791	0.472756	1.77213	0.253396	0.475063	0.595135	-0.12207	0.417423	0.267194	0.495968	0.257135	0.004902	0.062339	1.53669	1.45012	-0.05809	0.63444	0.39356	0.520312	0.219823
	4232	0.048023	0.236814	3.0999	-0.30883	0.219268	0.44673	0.030561	0.096795	0.29366	2.70141	0.614194	0.312781	1.10709	0.758376	0.490556	0.075145	0.725404	0.315456	2.39495	0.399414	0.129553	0.316172	1.01551	0.840842	0.073483	0.376372	0.035059	-0.05087	0.071723	1.10228	1.38921	0.631429	0.551276	-0.00826	0.203099	0.200442
	4233	0.099477	0.325251	3.3835	-0.01138	0.068034	0.064802	0.115367	0.029667	0.574762	1.67124	0.94726	-0.12908	0.558188	0.441198	0.059678	0.182405	0.750039	0.300474	1.86542	0.554406	-0.03448	-0.08129	0.63287	0.843758	0.071457	0.178262	0.368542	0.007469	0.327288	0.70439	0.627518	0.59183	0.200021	0.598305	0.478027	0.153563
	4234	-0.02751	0.828385	2.74119	0.325933	0.115685	0.219111	-0.05832	-0.00767	0.472091	2.41777	0.454849	-0.02557	1.03369	0.331659	0.435815	0.155861	0.195157	0.424641	1.93664	0.334515	-0.06925	0.271136	1.21323	0.880952	0.011643	0.405305	0.066989	0.640546	0.485864	0.328028	0.490939	0.567671	0.55361	0.585365	0.02335	0.081608
	4235	0.012193	1.38157	2.52354	0.252671	0.093087	0.113676	0.482564	0.385978	-0.11932	3.74683	0.792636	0.208985	1.21789	0.505854	0.119269	0.147646	0.619466	1.00363	2.19869	0.531888	0.235881	0.398538	0.867968	0.508228	0.147462	0.361934	0.166043	-0.02601	0.420994	-0.10052	0.651751	0.777405	0.253499	0.797159	0.004889	0.218552
	4236	-0.21663	0.947247	1.7352	0.076247	0.105875	-0.03981	0.150154	0.053759	0.321702	3.17879	1.44173	0.693983	0.929233	0.241475	0.186346	0.120101	0.35276	0.492245	1.76977	0.337911	0.40224	0.043168	0.602199	0.477232	0.219149	0.271734	0.011599	0.55837	1.21081	0.599374	1.6047	0.896305	0.718176	0.229338	0.371084	0.105183
	4237	-0.02025	0.457744	2.11735	0.198338	0.827626	0.053262	-0.02241	0.109141	0.182479	2.98976	0.819335	0.448283	0.610111	0.066133	-0.14747	0.087163	0.399046	1.06974	1.50412	0.217561	-0.18639	0.341684	0.596932	0.952615	0.214237	0.211411	0.063839	0.546687	0.709827	0.157133	2.129	0.045242	0.200105	0.244849	0.169649	0.178743
	4238	-0.0123	0.164273	3.18038	0.015941	0.250334	0.546671	0.108947	0.16782	0.396904	3.01079	1.01215	0.485484	0.692134	0.324666	-0.0506	0.282775	0.783082	0.87283	0.624118	0.113183	-0.20769	0.286225	0.717134	0.771442	0.391243	-0.03537	0.07718	-0.11935	0.14216	0.413476	1.20004	0.211049	0.577646	0.825293	0.192726	0.635141
	4239	0.137223	0.800497	2.61852	-0.22074	0.958673	0.206737	-0.13034	0.271733	0.388189	2.39832	1.17888	0.23291	0.672101	-7.5e-05	0.355965	0.173467	1.40515	1.28569	0.340757	0.247839	0.168525	0.159739	0.499302	0.863695	0.085532	-0.12048	0.173737	-0.08537	-0.13557	1.15185	2.43106	0.122933	0.660571	0.700258	0.031369	0.372661
	4240	-0.03643	1.32019	2.10118	0.067822	1.29547	0.243409	-0.07251	0.377429	0.318226	1.6418	1.66781	0.031244	0.444936	0.227882	-0.09709	0.233029	1.18712	0.723741	0.898397	-0.10664	-0.01731	0.420099	0.739585	0.41524	0.277622	0.016441	-0.01075	0.066305	0.700527	0.633944	1.89188	-0.23795	0.189545	0.733037	0.071554	0.32356
	4241	0.037485	1.2787	1.64741	-0.07178	1.64084	0.960715	0.357748	0.117078	0.444099	1.477	1.86248	0.030577	0.059508	0.363707	0.197723	0.364282	1.83619	1.35093	0.595874	0.114344	-0.22882	0.521747	0.573283	0.73591	0.132481	0.493731	0.521599	0.497993	0.769812	1.3684	2.1838	0.376518	0.766889	0.508336	0.195101	0.339496
	4242	-0.02318	0.739714	0.845793	0.006519	0.604806	0.171304	0.133293	-0.06263	0.287978	3.49062	1.28502	0	0.919375	0.487358	-0.03135	0.329108	1.65238	0.779034	0.861016	0.471928	0.003072	0.228429	0.618309	0.895015	0.090743	0.54776	0.280958	0.812505	0.237259	0.518492	1.98803	0.027401	0.852658	0.606602	0.325638	0.092331
	4243	-0.07646	1.30992	0.743587	0.570106	0.168357	0.24259	0.644797	0.253696	0.463216	3.367	0.99308	0.152933	0.859789	0.499256	0.132801	1.12123	1.09143	0.970794	0.677569	0.087012	-0.00604	0.308563	0.822977	0.344481	0.366734	0.413075	0.003819	0.359211	0.055352	0.906594	1.16521	-0.13507	1.02044	1.22856	0.373866	0.212976
	4244	-0.04016	1.1405	0.336418	0.607458	0.413631	0.079268	0.715155	0.282196	0.254668	2.73197	1.10594	-0.11109	0.960787	0.349615	-0.04158	1.31675	1.51465	0.369504	1.1122	0.26568	0.264574	0.626086	0.47201	0.635175	1.72629	0.197373	0.400299	1.17178	0.814192	0.457178	1.34884	-0.37142	1.02279	1.24796	0.456777	0.034945
	4245	0.003273	0.573769	0.106246	0.246325	0.178637	1.53656	0.869104	0.178938	0.515748	2.08374	1.63706	-0.09627	0.373338	0.361488	-0.01331	1.1867	1.60478	0.387942	1.19445	0.191225	-0.11271	0.723096	0.414616	0.535789	1.24923	0.21733	0.323001	1.05482	0.929286	0.224317	1.54886	-0.15006	1.13732	1.2046	0.495481	0.36843
	4246	-0.20334	0.266418	0.58597	-0.10738	0.210293	0.691773	0.779799	0.091894	0.586265	1.5639	1.6664	0.486255	0.428157	0.265998	0.163841	0.974966	1.28671	0.210928	0.695744	0.15675	0.125334	0.516121	0.06806	0.560354	0.954466	-0.0553	0.468837	0.757855	1.02832	1.07292	1.11725	-0.17472	0.352612	0.777375	0.451812	0.589182
	4247	0.212258	0.306843	1.22357	0.7753	0.196339	0.223355	0.976951	0.076963	0.467564	1.29614	1.23999	0.417215	0.420433	0.299497	0.590231	1.50899	1.01228	0.311972	0.350911	0.375496	0.033948	0.486936	0.285932	0.657617	1.04154	0.496273	0.476154	0.627443	0.955288	1.56278	1.18771	-0.12277	1.26598	0.453812	0.307239	0.439253
	4248	0.22026	0.30913	0.717644	0.937712	0.413089	0.731473	0.386083	-0.06166	0.535999	0.779642	1.36814	0.37622	0.159353	0.257473	0.315177	1.12272	1.4398	0.399145	0.642885	0.30726	0.087892	0.855931	0.00986	0.251289	0.733759	0.729227	-0.11026	0.53934	0.33645	1.24572	0.574664	-0.22371	0.456956	0.893995	0.679558	0.510723
	4249	-0.01941	0.522313	0.770658	0.518383	0.18348	0.315279	0.931775	0.069042	0.661782	0.460285	2.30387	0.006548	0.204809	0.390962	0.36152	0.845326	1.20689	0.729228	1.44052	0.179585	-0.15156	1.8473	0.282498	0.569128	0.98206	0.694594	0.527148	0.984259	0.040532	1.1914	1.22865	-0.44401	0.586288	1.28486	0.947142	0.914064
	4250	-0.01394	0.707893	0.288311	0.280653	1.01663	0.313078	0.895209	0.036109	0.509533	0.253627	1.94021	0.597596	0.069982	0.173563	0.740327	0.449052	1.29091	1.14524	1.65295	0.164371	0.076738	1.3133	0.605784	0.494952	0.525812	0.620559	0.402044	0.561291	-0.16418	1.46656	0.978786	0.029385	0.180673	0.739581	0.749526	0.214597
	4251	3.2296	0.529376	2.50832	0.638632	1.28701	0.315812	0.695793	0.293783	2.24313	0.07371	1.21636	0.672096	-0.05463	0.36366	0.62787	0.401139	0.7324	1.58118	1.5086	0.128635	-0.17321	0.618533	0.191506	1.04943	0.439583	0.416284	-0.02377	0.079121	-0.38701	0.63126	0.578763	0.203581	0.229449	0.792422	0.269092	-0.08417
	4252	5.31277	0.741528	2.5162	0.353465	0.196339	2.04318	0.667954	0.122609	0.960375	0.081101	1.36265	1.03172	0.0845	0.278926	0.392198	0.464198	1.7938	0.782495	1.0009	-0.09719	0.156015	0.279385	0.653278	0.586078	0.123062	0.514445	-0.00442	-0.00046	0.034185	0.634078	0.510733	0.175659	0.266722	0.344273	0.538289	0.224747
	4253	5.18186	0.373994	1.50184	-0.03688	0.142165	1.84096	0.365055	1.43746	0.752378	0.106192	1.14159	2.23724	0.009827	0.232232	0.348356	0.540516	2.35331	0.338559	1.25999	0.252451	-0.00472	0.437365	0.567954	0.851656	0.337183	0.856001	-0.01959	-0.09076	0.222478	0.296039	0.095289	0.682385	0.290769	0.210143	0.219568	0.5077
	4254	4.84449	0.027082	1.16635	-0.0785	0.435634	0.761529	0.316678	0.715232	0.700788	0.138838	0.676682	1.34701	-0.05939	0.355068	0.457501	0.248405	1.37351	0.862547	0.816711	0.010039	0.191186	0.589376	0.152231	0.647768	0.918127	0.222486	0.461952	0.392515	0.27085	0.87193	0.028165	0.28147	0.566199	0.305162	0.578646	0.237835
	4255	5.5096	-0.21284	0.63712	-0.07773	2.04506	0.465307	0.151511	0.687979	0.773858	0.073546	0.673421	2.28934	0.168478	0.40332	0.05348	0.185102	0.726811	1.73026	0.717547	0.267697	-0.14774	0.529588	0.318152	0.822931	0.865863	0.56556	0.311543	0.689718	1.04748	0.813556	0.004135	0.796282	0.44934	0.87762	0.485062	0.444008
	4256	5.0246	0.450846	2.43067	-0.00183	1.15332	0.544005	0.166601	0.475631	0.568446	0.051012	0.8961	1.58667	0.766373	0.197485	0.282439	0.190969	0.43407	1.50071	0.367883	-0.11738	0.293351	0.352608	0.787728	0.524159	1.04048	0.14918	0.476724	0.997575	0.648903	0.664372	-0.18649	0.582842	0.335018	-0.00013	0.261702	0.661066
	4257	4.97716	0.670825	1.72941	0.138419	1.43079	0.2488	0.227304	0.009702	0.964979	1.23949	0.638182	1.49827	0.468059	0.324885	0.072324	0.461367	0.600955	0.934588	-0.03514	0.280449	0.000905	0.424291	0.185142	0.421877	0.568789	0.481403	0.445303	0.510991	0.574344	1.60954	-0.17586	0.529658	-0.04429	0.161313	0.358078	0.160385
	4258	5.11763	0.219353	1.42137	0.054381	1.28701	0.146625	0.377164	0.155919	0.802689	1.05347	0.177351	1.71468	0.525798	0.222191	0.344498	0.230784	0.491294	1.21298	0.025271	0.362822	0.029134	0.213609	0.29918	0.195087	0.439544	0.609459	0.328184	-0.02507	0.022787	0.774537	0.179935	1.56593	0.233177	-0.11063	0.927662	0.169564
	4259	4.92892	-0.1372	0.988069	0.509921	1.15076	-0.02931	-0.11688	0.255936	1.1901	0.84937	0.285939	1.80486	0.428603	0.146203	0.500436	0.030024	0.303749	1.03752	0.12404	-0.11846	0.179678	0.447373	0.01179	0.133032	0.38213	0.346794	0.330337	0.272081	0.439354	0.624937	-0.05494	1.85167	0.216834	0.183341	0.15689	0.261398
	4260	5.10318	0.435844	0.724527	0.551447	0.670059	-0.01622	0.211288	0.259944	1.09076	1.66107	-0.0111	1.21131	0.366178	0.135136	0.539265	0.147956	0.363792	0.209541	-0.17453	-0.09681	0.127103	0.266082	-0.08458	-0.14403	0.20955	0.425296	-0.18256	0.271608	0.151292	0.624937	0.139539	1.11558	-0.04802	-0.06937	0.181868	-0.00418
	4261	4.62883	0.481338	0.530061	0.456694	0.835837	0.176689	0.103443	0.101483	0.400799	1.64988	-0.18611	1.15668	-0.01905	0.28694	-0.0424	1.18412	0.473734	0.450587	-0.10913	0.25429	0.487891	0.336232	0.312073	-0.16651	0.346681	0.509298	0.102373	0.385893	0.282321	0.870931	1.27687	1.0834	0.126036	0.128239	0.163832	0.060896
	4262	2.95531	0.833771	0.302265	0.964623	1.03059	0.07833	0.074342	-0.10162	0.439266	1.24253	-0.07588	1.03415	0.404314	0.236552	0.337614	0.774048	0.594849	0.059427	-0.00176	0.180694	0.133924	0.199921	0.072742	-0.22014	0.44807	0.481668	-0.04558	0.901995	0.57668	0.799736	0.99195	0.926315	0.583509	0.398247	0.125978	0.109013
	4263	1.40564	0.492993	-0.12373	0.625844	1.85838	0.020418	-0.25986	0.389951	0.5544	0.86321	0.855079	1.50861	0.252922	0.248809	0.124327	0.388324	0.748385	0.428844	-0.08813	0.262002	0.320993	0.179132	0.110844	-0.25839	0.377235	0.198379	0.14248	0.40976	0.052531	0.067876	0.941019	0.903268	0.066499	0.31038	-0.04851	0.111846
	4264	0.438886	0.483254	0.028528	0.488455	0.717394	-0.03015	-0.0979	0.356958	0.640656	0.596601	1.42947	1.232	0.205033	0.250079	0.218065	0.468416	0.704566	0.277761	-0.11826	0.249656	0.475764	0.215936	0.289234	-0.00221	0.900531	0.029702	0.196572	0.594758	0.154234	0.171796	1.09865	1.14827	0.500768	0.3743	0.12585	0.383591
	4265	0.263714	0.152869	0.752987	0.214721	0.886022	-0.02824	0.135395	0.121182	0.533385	0.396861	1.93261	1.328	-0.08845	0.102795	-0.11892	-0.02732	0.359982	0.018287	0.173773	-0.06136	0.559803	0.731927	0.302622	0.553377	0.233857	0.214241	0.366978	0.602415	0.675222	0.191592	0.893645	0.86359	0.02438	-0.04373	0.073861	0.104645
	4266	0.393832	0.285445	0.66412	0.136576	0.879036	0.037894	-0.16087	0.397648	0.345057	0.069901	1.85408	0.659421	0.048542	0.008888	0.028514	0.016977	0.377031	-0.00709	0.179795	-0.03106	0.300995	0.601167	0.244204	0.208253	0.507025	0.758247	-0.07498	0.667765	0.494043	0.709054	1.4333	0.641634	1.06429	0.169716	-0.12711	0.198997
	4267	0.01492	0.487452	0.089307	0.000711	1.08853	-0.0072	-0.122	0.195254	0.244691	0.139359	1.66444	0.51541	-0.0544	0.144887	0.134108	0.027194	0.354595	0.056108	0.334834	0.006478	-0.02876	0.461636	0.595889	0.431889	0.169413	0.225402	0.165074	0.798727	0.650653	0.442014	2.20107	1.63722	0.676275	0.170633	-0.02831	0.147247
	4268	0.162415	0.797521	0.369919	0.008023	0.721646	0.046645	0.121192	0.588383	0.381781	0.249026	1.4277	1.38158	0.051223	0.153697	0.334354	0.27088	0.358308	0.509947	0.284934	0.013018	0.733645	0.079975	1.07797	0.74425	0.511471	0.027633	0.518133	0.660831	0.149116	0.473169	1.39379	0.599809	0.113442	0.010423	-0.0663	0.16165
	4269	0.06021	0.534469	0.245137	-0.05877	1.63163	0.000187	-0.11335	0.100466	0.646445	0.184088	1.15727	1.22086	-0.09742	0.194748	0.204131	0.342261	0.49481	0.064981	0.841448	0.113036	0.312591	0.777057	0.909996	0.687335	0.628678	0.202114	0.413293	0.735682	0.143297	0.234105	1.68329	0.779422	-0.08615	0.424702	0.025804	0.366334
	4270	0.182986	0.266888	-0.11346	0.503587	0.687812	-0.0102	-0.13525	0.402545	0.777349	0.04011	1.49468	1.57624	-0.06271	0.330113	0.203238	0.670206	0.574375	0.13986	0.286481	0.168048	0.171473	0.674674	0.443571	0.325772	0.395177	0.32743	0.568495	0.155915	0.273217	0.651195	1.61846	0.79978	0.7485	0.811714	-0.06451	0.300138
	4271	-0.09945	0.209121	1.54661	0.472828	1.52785	0.130811	0.34093	0.107398	2.17019	0.518485	1.53306	0.988798	-0.15483	0.157002	0.168367	0.939836	0.443626	0.432673	0.775198	0.399013	0.449995	0.688546	1.16929	0.791681	0.96558	0.426871	0.728906	-0.04912	0.109133	0.819049	0.932699	0.548337	0.031665	0.666604	0.685866	0.778081
	4272	-0.0484	0.3333	1.08094	0.318825	1.64676	0.052113	0.397721	0.334407	1.04689	1.50976	1.3313	0.433716	-0.03162	0.07906	0.205997	1.08033	0.35031	0.245496	0.433269	0.105609	0.47899	0.513495	1.24139	0.657796	0.76728	0.780257	0.81154	0.346107	0.353575	0.609868	1.31799	-0.08696	0.403048	0.515265	0.586761	0.695082
	4273	-0.06197	1.25418	0.657399	0.447124	1.66827	0.271821	0.566653	0.576404	0.745705	1.00811	0.970869	0.419391	0.228344	0.015911	0.336705	1.45465	0.412867	0.217	1.18045	0.010858	0.147951	0.555625	0.877789	0.407229	0.594778	0.80234	0.810062	0.343017	0.102877	1.24689	1.30332	-0.06606	0.707981	0.634737	0.612847	0.519679
	4274	-0.01887	1.22774	1.76777	0.06827	2.06636	0.250741	0.223186	0.270675	0.610453	0.684713	0.177914	0.81031	0.022486	-0.03103	0.30115	1.6314	0.733644	0.335769	1.72432	-0.06804	0.14965	0.63061	1.07186	0.569095	0.490306	1.03286	0.41551	0.360449	0.38389	0.72504	0.805426	0.228271	0.748272	0.627361	0.605245	0.630639
	4275	0.629863	1.36082	1.49282	0.168845	1.70001	1.13738	0.499075	0.341145	0.332236	0.333102	0.34576	0.939203	-0.08844	0.191099	0.337603	1.30898	1.09092	0.202771	1.69923	-0.04656	-0.01128	0.618427	1.37356	0.83078	0.367894	1.09132	0.331046	-0.1952	0.036195	1.25901	0.310669	0.226667	0.442258	0.268852	0.854272	0.920722
	4276	0.259046	1.59151	1.0505	0.233368	1.86515	0.290462	0.473654	-0.13199	1.27159	0.313495	0.2387	0.670281	0.141599	0.244666	0.203949	0.86864	1.05436	0.184799	0.941105	-0.22617	0.120498	0.029959	0.488669	0.753068	0.549058	0.501904	0.261398	0.3098	-0.12622	0.914073	0.790199	-0.31603	0.42212	0.101812	0.610644	0.363744
	4277	0.220356	1.01013	0.443767	0.061452	1.68481	0.581833	0.548364	0.049855	0.807258	0.369791	0.453466	0.239851	0.193166	-0.03402	0.138573	1.33943	0.880464	0.439028	2.04894	-0.08243	0.419972	0.280027	0.292083	0.591601	0.223496	0.261682	0.314751	0.19956	-0.16671	0.85645	0.767827	-0.44172	0.231803	0.39031	0.584274	0.539974
	4278	0.070121	0.840825	0.350394	-0.27404	1.47897	0.2831	0.432301	0.273926	1.33599	0.081107	-0.00657	0.236801	-0.06575	0.24492	-0.31025	0.985464	0.822878	0.237501	1.2363	0.153122	-0.1332	0.626372	0.577943	0.808684	0.167466	0.24092	0.35667	0.078707	0.280248	0.896158	0.829681	-0.29452	0.565215	0.335293	0.340005	0.658168
	4279	-0.09996	0.616571	0.278498	-0.20069	2.22629	0.412177	0.33167	-0.19493	1.0254	-0.08711	0.055499	0.554659	0.031751	0.151263	-0.11363	1.06345	0.565888	0.133161	0.547798	0.277462	0.112017	0.266136	0.490682	0.508119	0.373321	0.524197	0.602565	0.313333	-0.14553	1.17314	0.632254	0.310345	0.843763	0.294133	0.487622	0.543912
	4280	0.03516	1.00244	-0.04844	-0.02223	1.00668	0.041013	0.493025	0.516055	1.32776	-0.09047	0.841838	0.487458	0.040316	0.052735	0.122407	0.582265	0.572455	0.54785	0.944179	0.565893	-0.03776	0.435771	0.263435	0.617227	0.901292	0.493707	0.509327	0.752007	0.30128	1.14065	0.173346	-0.23048	1.00219	0.306164	0.553139	0.494815
	4281	-0.04447	0.913578	0.432599	-0.13136	1.80406	0.147726	0.390075	0.3873	0.439691	0.027813	1.14896	0.039201	0.071819	0.029375	0.147149	0.627426	0.586312	0.31927	1.01457	0.413549	-0.04379	0.646468	0.612278	0.38776	2.04319	0.555311	-0.06181	1.06877	0.205898	0.872447	0.79601	0.254916	0.574066	0.140307	0.448256	0.435867
	4282	0.036638	0.623259	-0.18151	0.057751	1.3163	0.023331	-0.06922	0.34086	1.08924	-0.00042	1.61858	0.862394	0.097901	0.004463	0.102231	0.385879	0.519247	0.518666	0.720984	0.344674	-0.09345	-0.05045	0.813777	0.732102	1.36118	0.371748	0.265852	0.122365	0.338751	1.27421	0.508615	0.344773	0.408923	0.270591	0.669793	0.73106
	4283	0.628107	0.680169	0.008208	0.021943	1.45222	0.407185	0.955938	-0.08471	1.15093	-0.06587	0.859117	0.784256	0.009739	0.278386	-0.11188	0.370594	0.662571	0.275394	0.529743	0.564469	-0.02134	0.51564	0.406947	0.550961	1.43109	0.637629	0.471071	0.438385	0.149934	0.637684	0.198912	-0.10562	0.6518	0.130382	0.80911	0.663781
	4284	1.77068	0.206728	-0.1083	0.114232	1.39257	0.089239	0.267769	0.198433	1.5921	-0.12081	0.359203	0.748272	0.136717	0.100484	0.110908	0.612826	0.399841	0.308065	0.066652	0.674357	-0.29042	0.1463	0.105527	0.186651	0.633163	0.66995	0.540893	0.571642	0.001022	0.556238	-0.13573	-0.09703	0.501523	-0.00494	0.553901	0.184113
	4285	0.978279	-0.1076	-0.14747	0.465215	1.16499	-0.09199	0.700743	0.219106	1.61194	-0.16121	0.188416	0.226401	-0.0573	-0.04876	-0.00377	0.242533	0.371164	0.045919	0.179964	0.415433	0.30691	0.406892	-0.11518	0.243383	0.607615	0.729804	0.657852	0.185475	0.09835	1.24419	0.127578	-0.16752	0.504424	0.08606	0.488891	0.217675
	4286	0.382954	-0.29443	-0.20051	0.480846	1.601	0.261176	0.534289	0.569608	1.07986	0.075684	0.174709	1.04533	0.277262	0.280617	-0.26399	0.472614	0.617106	0.115217	0.165675	0.561884	-0.20026	0.126404	-0.26783	-0.00146	0.501738	0.783663	0.499649	0.752658	-0.17076	1.14171	-0.08856	-0.20723	0.448067	-0.01176	0.306071	0.302702
	4287	0.815374	-0.00815	-0.18694	0.252397	1.63192	0.452803	0.754247	0.163086	0.662304	1.1064	-0.0546	1.01867	0.613185	-0.00286	0.020778	0.418621	0.634561	0.189941	1.35457	0.920573	0.053374	0.066593	-0.14337	0.241082	0.602791	0.513308	0.124477	-0.15419	-0.0295	1.10339	-0.13462	0.805504	-0.00706	0.445256	0.531059	0.624101
	4288	0.887238	0.298125	-0.14414	0.128846	1.08772	0.112686	0.547191	-0.10018	0.351034	1.02612	0.224527	1.11146	0.948699	-0.01368	0.175593	0.639897	1.22429	0.294282	0.709359	0.204357	-0.12555	0.346365	0.073472	0.619896	0.476573	0.345	0.429896	-0.05818	0.122653	0.757852	-0.24786	0.446249	0.044702	-0.07399	0.309927	0.63138
	4289	0.40648	0.119356	-0.17275	0.171206	1.13655	0.079113	0.073003	0.297845	0.435186	0.887101	0.695828	0.803738	0.319778	0.173352	0.430377	0.591434	1.01833	0.06183	0.380861	0.678607	-0.23602	0.255922	-0.04192	0.461521	0.290583	0.445172	0.409483	0.234383	0.055382	1.41546	-0.15319	0.315806	0.745517	-0.16402	0.1853	0.300874
	4290	0.360685	0.811329	1.06189	-0.26097	1.24442	0.320142	0.075825	0.191881	1.57982	0.147237	0.319427	0.523996	0.128468	-0.09238	0.191628	0.057505	0.697637	0.152923	0.522331	0.719399	-0.03775	0.066982	0.587972	0.434262	-0.14137	0.461932	0.434726	0.154469	-0.01251	0.80004	-0.28993	0.018693	0.282492	-0.4514	0.123592	0.152351
	4291	-0.02373	0.75364	0.861407	-0.15254	1.3523	0.192278	0.123333	0.224368	1.38695	1.72129	-0.06748	0.344805	1.38586	-0.02216	-0.08057	0.116644	1.18617	0.58161	0.481367	0.644189	0.046528	0.084627	0.343159	0.308906	-0.05527	0.125992	0.038735	0.176229	0.369769	0.901828	1.56355	-0.13658	0.691463	0.095321	0.163258	0.006108
	4292	0.438297	0.33763	0.375039	0.65482	1.64023	0.126144	0.192835	0.126906	1.57572	1.67715	0.092262	0.186673	0.856257	0.313666	0.247034	0.250155	1.26849	0.964558	1.03888	1.46626	-0.26872	0.139815	0.983356	0.310617	-0.09937	0.429479	0.134102	0.783241	0.2456	0.15516	1.90227	-0.50033	0.156882	-0.15231	0.039571	0.088154
	4293	0.919153	0.365789	2.48443	0.935965	1.94372	0.938644	0.165176	0.13059	2.71523	2.82069	0.006372	0.273339	0.705189	0.132583	-0.18507	0.20723	0.746733	2.40882	0.871659	1.57333	0.080152	0.099849	0.789936	0.557289	-0.01468	0.06325	0.39873	0.169614	0.017305	0.099129	1.10219	-0.20064	0.242593	-0.05901	0.038375	-0.00228
	4294	5.31275	0.149778	2.11137	0.476314	1.9287	0.486974	0.105852	0.227738	2.10564	2.6667	-0.03292	0.220525	0.515968	0.114608	0.033282	0.178329	0.62636	0.772147	0.665963	0.891567	-0.03764	0.242436	0.522009	0.502942	0.110608	-0.03379	0.017582	0.568238	0.382854	-0.00416	1.7321	-0.16034	0.199811	-0.05428	-0.00961	-0.15316
	4295	5.63004	-0.09974	0.728479	0.68659	0.741015	0.273267	-0.21449	0.489687	0.648172	1.8519	-0.36316	0.095465	0.332548	0.14692	-0.02383	-0.02749	0.1831	0.399815	0.233472	0.720822	0.293895	-0.09246	-0.01572	-0.00894	-0.0288	0.108896	0.475164	0.30125	0.057937	0.313417	0.662955	-0.3362	-0.293	0.185725	0.092893	-0.08282
	4296	6.00183	-0.23245	0.943215	0.096582	0.832088	0.179371	0.023174	0.143136	0.7088	1.38032	-0.25386	0.063728	0.624435	0.07618	0.174633	0.121324	0.25819	0.231894	-0.09161	0.593234	0.208395	0.366914	-0.24556	0.000872	-0.02069	0.08449	0.032425	-0.30559	-0.32766	0.182883	0.417387	0.185991	-0.08906	0.198521	0.041504	-0.0004
	4297	6.22522	0.043691	0.675318	-0.02167	0.74355	-0.10175	-0.12782	0.202623	0.653985	2.27651	-0.46084	0.969324	0.285833	0.139235	0.201448	0.082209	0.295391	0.211817	-0.12794	0.449149	0.212465	-0.0271	-0.06521	-0.19455	0.045813	0.209338	0.070642	0.117078	0.181249	0.242336	0.204472	0.516823	-0.13393	0.476127	0.103991	0.212388
	4298	5.951	0.340932	0.297604	-0.06656	0.465129	0.40449	-0.18168	0.345108	1.11264	3.17584	-0.21414	0.516803	0.499076	0.215101	-0.05454	0.070091	0.316661	-0.00061	-0.10289	0.460475	0.066123	-0.15602	0.219628	0.277742	0.614252	0.333423	-0.04443	-0.14939	-0.09522	0.031521	0.019624	0.262961	0.054394	-0.04423	-0.03177	-0.01952
	4299	5.60621	0.336923	0.87966	-0.00604	0.437221	0.163454	-0.0353	0.084081	2.06854	3.59316	0.4069	0.228533	0.771938	0.138424	0.021874	0.322982	0.235153	0.054942	-0.2658	0.114514	0.256515	0.318495	-0.23987	-0.06134	1.44997	0.101047	-0.06595	0.459539	0.850656	0.737274	0.332466	-0.27497	0.32373	0.656231	-0.01855	0.034242
	4300	4.69682	0.212822	1.46069	-0.20221	0.510192	0.562163	0.594509	0.446049	0.872866	3.26106	0.742452	0.111464	0.835786	0.061747	0.05706	1.19694	0.230037	-0.03179	-0.05561	-0.14607	0.185614	0.943638	0.062583	-0.12362	0.766782	0.501887	0.371894	0.965565	1.07575	0.097204	0.366898	0.209338	0.260797	-0.02151	0.032733	0.539704
	4301	3.58463	-0.10911	1.49329	0.426385	0.860161	0.377554	0.437983	0.44532	0.478882	4.04671	0.98901	0.295457	1.74159	-0.11548	0.113402	1.54682	0.171002	0.139861	-0.14501	0.173467	-0.11856	0.836266	-0.11437	-0.27441	1.3836	0.822178	0.061415	0.771387	1.11343	0.910772	0.94759	-0.04764	0.733586	0.036561	0.454315	0.524386
	4302	3.48444	-0.18951	0.939167	0.754169	0.976078	0.31795	0.081642	0.016787	0.477066	3.0015	1.72306	0.314402	1.05264	0.189146	0.15613	1.4593	0.438129	0.213832	-0.2828	0.353173	0.152216	1.27867	0.072321	0.181568	1.32957	1.16313	0.168597	0.845801	1.13852	0.824533	1.16446	0.244774	0.932181	0.401884	0.093431	0.720703
	4303	2.22606	-0.05525	0.380378	-0.1422	1.3244	0.347386	0.449722	-0.12224	0.291394	2.38829	1.71438	-0.07894	0.925725	0.070616	-0.09597	1.25646	0.145259	0.213372	-0.15712	0.470328	-0.28457	0.83994	-0.00376	0.224033	1.63303	1.19183	-0.15944	0.626801	1.08468	0.418372	1.06436	0.021622	0.601858	0.444683	0.443532	0.785455
	4304	1.49322	0.576323	0.10565	0.156338	0.680265	0.457191	0.169492	0.295206	0.417432	1.51829	2.00283	-0.1224	0.822589	0.047523	0.220212	1.24676	0.297764	0.073398	-0.19728	0.12057	0.320878	1.03302	0.613089	0.585064	1.46187	0.869273	-0.03646	0.683873	0.919266	-0.00083	0.56057	0.987194	0.720313	0.366261	0.261591	0.671756
	4305	2.3255	0.210226	0.626672	0.601121	1.13494	0.057759	0.364493	0.122532	0.26888	3.34873	1.45609	-0.32639	0.722253	0.298168	0.033989	0.85872	0.401254	0.026288	-0.23209	0.061335	-0.11043	0.895426	0.398587	0.259276	2.21641	0.461818	-0.22028	1.16244	0.967824	0.614263	2.88262	0.63291	0.183994	0.942991	0.056202	0.539459
	4306	2.03456	-0.09096	0.298629	0.86713	1.74247	0.236718	0.014438	0.334386	0.671931	3.75354	1.78362	-0.18693	0.536839	-0.11273	0.100177	0.236673	0.258743	-0.14369	-0.18395	-0.03777	-0.20971	0.894271	0.155587	0.093255	2.163	0.272285	-0.09243	0.556703	1.32493	0.023933	3.0122	0.599057	0.987991	0.354293	0.05926	0.521643
	4307	3.18286	-0.2342	-0.21616	0.322997	1.08908	0.075644	-0.31197	0.280458	0.261625	3.36005	2.10282	0.744805	0.398535	-0.03578	-0.09266	0.391498	0.178959	0.035385	-0.21422	0.059429	-0.19935	1.54213	-0.19848	-0.20193	2.32147	0.336584	-0.28831	1.00277	1.05465	-0.12569	2.19157	1.17861	1.39878	0.194918	0.013433	-0.01112
	4308	2.46322	0.533734	-0.22701	0.431426	0.549216	-0.02999	0.111324	-0.0014	0.557496	2.65353	2.22706	1.08239	0.253033	0.024833	0.140189	0.231919	0.409005	0.16941	0.70662	0.068481	-0.08491	1.06849	0.306267	-0.02247	2.14367	-0.08107	0.105287	0.85057	1.13033	0.003414	3.73556	1.81475	0.29145	0.095318	-0.03993	0.166843
	4309	4.19306	0.608469	-0.00713	0.248867	0.967141	0.124927	-0.23431	0.110075	0.968337	1.70086	2.36389	0.722393	0.310675	-0.12689	0.151624	0.27912	0.053447	0.158515	0.848018	0.076338	0.346885	0.753622	0.382023	0.069835	2.21944	0.068001	-0.07195	0.954762	1.19563	0.359386	3.15802	1.11993	0.431369	0.16592	0.072988	-0.04455
	4310	4.74902	0.319907	-0.07335	0.120529	1.17719	-0.07752	-0.13085	-0.1645	2.5307	1.26113	2.39364	0.516266	0.150891	0.205282	0.088131	0.122305	0.081614	0.070637	0.287914	0.264539	0.15613	0.807635	0.790966	0.114807	2.1524	0.028278	-0.0944	1.64251	1.69161	0.029812	3.26962	1.31609	1.16942	0.058677	-0.0227	-0.08018
	4311	5.3826	-0.09939	-0.18718	-0.10161	1.61659	0.127654	-0.05655	0.019439	1.99307	0.750149	1.85255	0.317591	-0.13743	-0.00447	0.186223	0.036374	0.00092	0.029426	0.115647	0.231188	0.441229	0.56741	0.413067	0.181809	2.16597	-0.20781	-0.04199	0.88599	1.17329	1.22704	2.5702	0.298706	0.541483	0.156533	-0.04516	-0.10888
	4312	3.5137	-0.26276	-0.32481	0.081191	1.61766	0.183072	0.193636	-0.14034	2.01206	0.336769	1.42605	0.237338	0.199055	0.164399	0.025158	0.035309	-0.0329	0.251518	-0.10713	0.109356	0.246479	0.363712	0.194816	0.204305	1.41621	0.275075	0.054287	0.53686	0.386511	-0.00925	2.72104	0.231558	0.598844	0.332979	-0.11856	0.250891
	4313	1.68563	0.4663	-0.11319	0.207523	1.75302	0.036043	-0.08286	0.167228	1.79658	0.270061	1.24461	-0.148	-0.06945	0.018902	0.073645	-0.12527	0.164741	-0.0978	-0.29384	0.463071	0.20638	0.344585	-0.06432	-0.11727	1.45597	0.062055	0.057276	0.819603	0.288535	0.035553	2.6655	0.443077	0.344599	0.168091	-0.23056	-0.03943
	4314	0.990106	0.143998	-0.0092	-0.03932	2.28807	-0.09069	-0.1247	0.068689	1.24329	0.312788	0.747827	-0.14427	0.039337	0.072926	0.009401	-0.00406	0.176837	0.086461	-0.30781	0.696724	-0.04671	0.196543	-0.1774	-0.23769	0.415409	0.021559	0.107442	0.518723	-0.01084	0.051253	2.02034	0.029565	0.607045	0.324438	0.007041	0.388156
	4315	0.373794	0.058535	-0.01489	0.023962	1.7167	-0.16144	-0.09358	0.021824	0.721884	0.202775	0.421596	0.015282	0.10437	-0.01586	0.279767	0.055967	0.073674	-0.01234	-0.42503	0.658585	0.208003	0.111725	0.246855	0.210097	0.389323	0.62166	0.067287	-0.03246	0.243095	0.601962	1.15808	0.046962	0.015607	0.294665	-0.03883	0.026307
	4316	0.219499	-0.23658	-0.19546	-0.17423	1.03958	0.082239	-0.08824	0.268356	0.562813	-0.05927	0.121133	-0.21178	-0.08876	0.2287	-0.21325	0.10246	-0.02345	-0.02238	-0.1371	0.495577	-0.03421	0.260731	0.037455	0.254375	0.193239	0.544455	0.10015	0.242456	0.191523	0.633805	1.48284	-0.21239	-0.20274	0.266356	0.247518	-0.00516
	4317	0.076098	-0.27266	0.080195	0.392933	1.39185	0.080046	0.103027	0.351281	0.440908	0.086058	0.032807	-0.22775	0.087095	0.245012	0.116052	0.125744	0.002057	0.061011	0.242804	0.331629	0.026043	0.258407	-0.14858	0.361441	0.369192	0.228911	0.203879	-0.12366	-0.21182	0.280746	1.88144	-0.30835	0.241983	0.131705	0.352894	0.164891
	4318	0.295009	-0.33637	-0.48085	1.21769	1.50474	0.252401	-0.05721	0.604884	1.86162	0.193081	0.033274	0.074371	-0.02037	0.273217	-0.01102	0.167153	0.085388	0.074833	0.24498	0.587186	0.166741	0.192845	0.009151	0.041967	0.235949	0.543316	0.141565	0.74269	-0.03239	0.178917	1.75483	0.031166	0.755361	0.195625	0.357606	-0.02918
	4319	0.401406	-0.30452	-0.01705	0.860519	0.879752	0.10433	-0.36918	-0.0875	1.3086	0.119081	-0.11362	-0.05214	0.007985	0.084133	-0.04702	-0.10448	0.087858	0.006349	0.003887	0.5907	-0.11441	-0.01247	-0.08635	0.03646	0.090342	0.066213	0.044524	0.135095	0.044041	0.363213	1.79704	0.01553	0.025792	0.156871	0.175579	0.144433
	4320	0.296836	-0.23529	-0.02011	0.828504	1.52578	-0.10921	0.169607	0.13419	0.780576	0.114789	0.481737	0.045014	0.307908	0.183742	0.11357	0.559731	0.109024	0.038834	-0.18167	0.291917	0.133142	0.062848	-0.17315	-0.18947	0.096463	0.560744	0.007501	0.367995	0.164966	0.247759	1.89894	0.194424	-0.05391	0.912154	0.021504	0.040671
	4321	0.498515	-0.07471	-0.16763	0.53131	1.17631	0.191835	0.164389	-0.1074	0.221827	1.36505	0.536273	-0.18363	0.623661	0.250497	0.100933	0.701858	0.159318	0.231971	0.544938	0.279404	0.01834	-0.19739	-0.1203	-0.28551	-0.02188	0.138491	0.011268	0.258408	0.246081	0.746863	1.71931	0.292968	-0.02493	0.684201	-0.01336	0.186522
	4322	0.421253	0.625404	-0.31553	1.02083	1.30218	0.420917	0.508998	0.226351	0.524811	2.26989	0.312155	-0.08013	1.06002	0.191576	0.21817	0.612052	0.086933	-0.17367	0.099356	-0.02081	0.094811	0.252792	-0.39099	0.141312	0.095067	1.0121	-0.16168	0.289706	0.068073	1.07888	0.925032	-0.00835	-0.17762	0.893357	0.46817	0.489898
	4323	0.407729	0.232765	-0.19993	0.716834	1.31298	0.088002	0.526289	0.008298	0.255273	2.40424	0.079794	-0.04871	1.46471	0.143607	0.143482	0.396977	0.08448	-0.12812	-0.2193	-0.06531	0.960654	0.150305	-0.2035	0.00995	0.70828	0.945891	-0.05783	0.2126	0.14954	0.757619	0.055448	-0.0703	0.123938	0.717199	0.371279	0.186745
	4324	0.346109	0.334068	0.90149	0.386369	0.568623	0.002503	0.352347	0.321656	0.482379	2.25193	-0.28067	-0.07115	1.48883	-0.06622	0.323154	0.436858	-0.01103	-0.03983	-0.21859	-0.08658	0.45944	0.264122	-0.19271	-0.05079	0.584838	0.302302	0.116273	0.342944	-0.08387	0.852994	0.145227	-0.15534	0.209447	0.137744	0.39106	-0.03
	4325	0.286227	0.64151	0.411847	0.2984	1.06817	0.017075	-0.0213	0.267519	0.434037	1.70289	-0.18099	-0.07528	1.26361	0.208077	0.048312	0.203704	0.308749	0.053052	-0.36832	-0.04694	0.569484	-0.27801	0.281718	0.368776	0.265652	0.279604	0.054684	0.231851	0.287985	0.551811	0.650003	-0.07293	0.375063	0.129465	-0.04729	-0.07726
	4326	0.172953	0.849245	0.055487	-0.04308	0.779576	0.322469	0.355293	0.118809	0.335094	1.22913	-0.27803	-0.38536	1.01952	0.156429	0.219713	0.452487	0.099038	-0.00022	-0.16744	0.03769	0.246861	0.104051	0.536385	0.428509	0.178539	0.328045	0.153259	0.485097	0.023091	0.746146	0.806006	-0.48449	0.22921	0.478492	0.251911	-0.03765
	4327	0.136812	0.572935	0.182173	0.107894	0.430882	0.093408	0.33473	-0.03112	-0.03234	0.876762	-0.14234	-0.12116	0.565037	-0.03501	0.169514	0.187129	0.067825	-0.19818	-0.05855	-0.22947	-0.00854	0.063436	0.5165	0.523172	0.825246	0.068491	0.170656	-0.08268	0.34756	1.16063	0.51417	-0.02184	-0.33925	0.249443	0.248932	-0.1558
	4328	0.032826	0.707403	2.04377	-0.01848	0.053857	0.11129	0.155898	0.163886	0.212593	0.565485	0.214264	-0.07159	0.253836	0.062092	0.092683	0.182385	-0.06341	0.117293	-0.18212	-0.40257	0.170636	0.145527	0.543956	0.43688	0.726743	-0.07718	-0.05256	0.204473	0.319507	0.581607	0.065083	-0.15588	0.547295	0.351346	0.135876	-0.18575
	4329	0.035179	0.697556	2.45113	-0.02074	0.595486	0.37815	0.063209	-0.00487	0.261183	0.158018	0.308098	-0.03968	0.293072	0.24511	-0.09539	0.474711	-0.06019	0.009344	-0.16945	0.017859	-0.03642	-0.00736	0.207203	0.11054	0.35098	-0.05334	-0.06317	-0.29052	-0.16093	0.755427	1.37681	-0.48048	0.220598	0.20196	0.07761	0.064803
	4330	0.106609	0.198034	1.89539	0.124479	0.812269	0.126737	0.030329	0.125152	0.151366	0.396788	0.08461	-0.04311	0.190623	0.060517	0.289758	0.147961	0.153874	-0.05872	0.127109	-0.1978	-0.11373	-0.16953	-0.01962	0.170597	0.412252	-0.05411	0.030874	0.295241	-0.17092	1.02521	1.09424	-0.47175	0.159883	0.055482	0.003783	-0.4335
	4331	0.092517	0.035173	1.91003	-0.20753	0.530605	-0.07969	-0.16296	0.008819	0.026444	0.285305	-0.07647	0.001455	0.13757	0.015983	-0.10348	0.179487	-0.01008	0.071651	-0.15421	-0.15693	-0.19942	0.219566	0.044423	0.35107	0.166006	0.215298	-0.01586	0.507166	-0.01914	0.012603	0.751741	-0.12294	0.42937	0.0477	0.055271	-0.01802
	4332	-0.03781	0.290192	2.91048	-0.17595	0.46028	-0.03099	-0.2019	0.099918	-0.05872	0.338445	-0.09612	0.016212	0.20449	0.156558	-0.14113	0.165006	-0.03089	-0.15588	-0.04157	-0.17121	0.00495	0.001776	0.192738	0.151269	0.228033	0.05109	0.236112	0.19544	0.013426	0.841514	0.16491	-0.2136	0.029077	0.181576	0.001947	-0.12205
	4333	0.028111	0.037269	2.15282	-0.01181	0.634475	-0.01338	0.432937	0.022315	0.332449	0.186085	-0.23826	0.050415	-0.16533	0.184099	0.059134	0.113491	-0.08466	-0.06786	-0.05198	0.357563	0.168148	0.215752	0.743661	0.230967	0.295875	0.26288	0.045308	0.371848	-0.18195	-0.07417	0.605913	-0.29855	0.263129	0.459596	0.067771	-0.12583
	4334	-0.00612	0.274753	1.46987	-0.25411	0.718358	-0.04469	0.290996	0.032018	0.329518	0.062197	-0.25374	-0.00179	0.060653	-0.04344	-0.09157	0.06699	-0.21678	-0.2208	-0.18507	-0.00945	0.226826	-0.03981	0.244061	0.259944	0.117472	0.011145	-0.02285	0.020711	-0.08777	0.165204	1.27922	-0.297	-0.08003	-0.00389	-0.04657	-0.29709
	4335	-0.05398	0.370251	2.26539	-0.11736	0.320135	0.072935	0.434122	0.316282	0.309211	0.105552	-0.32815	-0.10435	-0.0993	0.135743	0.015321	-0.0406	0.079122	0.085357	-0.2682	0.060173	0.013285	0.32808	0.359647	0.366035	0.226925	0.144985	-0.07964	0.27769	0.745817	0.177068	0.692536	-0.25039	-0.10467	-0.03116	0.00593	-0.07531
	4336	0.012305	0.067128	2.32242	-0.44477	0.575271	0.106274	0.812306	0.397878	0.189582	0.089751	-0.32547	-0.08148	0.117792	0.268037	0.02455	0.005743	-0.10608	-0.19239	-0.05713	-0.13139	0.552646	0.173792	0.590224	0.106836	0.033593	0.110381	-0.09856	0.365638	0.319006	0.333043	0.424937	-0.15401	0.057304	0.356379	-0.14522	0.206588
	4337	0.032621	-0.28299	1.51984	-0.32948	0.443965	0.03659	0.39037	0.002198	-0.00455	0.070689	0.372392	-0.23293	-0.14642	-0.06163	-0.07126	-0.0768	-0.02927	0.226118	-0.07703	0.026575	0.042467	-0.17064	0.164405	0.062884	0.200877	0.335497	0.267698	0.072563	0.666166	0.397128	0.194062	-0.15394	0.26263	0.548268	-0.02333	0.131545
	4338	0.033472	-0.19277	1.93021	0.18082	0.499986	0.157564	0.115318	-0.12372	0.108193	-0.03626	0.391995	-0.15851	0.168142	-0.00036	-0.0465	0.023181	-0.10022	0.014321	-0.18778	-0.09556	-0.0187	0.178643	0.60929	-0.2459	0.160993	0.160818	0.096547	0.411696	0.391916	0.709633	1.16097	-0.32549	0.363197	0.158384	0.140027	-0.14097
	4339	-0.02129	0.451266	1.98523	0.04682	0.757032	0.214894	-0.00416	0.100715	0.045363	-0.05015	0.024994	-0.23346	0.063518	0.290666	-0.05913	0.206292	0.00242	-0.0501	0.04211	0.013726	0.143362	0.308412	0.303261	-0.34088	-0.02239	0.007833	0.136295	0.324298	-0.14237	0.469686	2.13029	-0.39803	0.222615	-0.05896	-0.00776	-0.2259
	4340	-0.11586	1.06272	2.32897	-0.22807	0.425146	0.100774	0.392918	0.285853	-0.15655	-0.14998	-0.04822	-0.15155	0.269808	-0.04392	0.138797	-0.04203	0.092113	0.112229	-0.12161	-0.07007	-0.00278	-0.04934	0.133274	-0.3821	-0.14052	0.105447	-0.29612	0.247975	0.069031	0.99663	2.69666	0.032468	0.226948	0.457591	0.046799	-0.01958
	4341	0.06837	0.83493	2.79085	0.587231	1.1746	0.347767	0.084719	0.170878	-0.00595	0.011093	0.04668	-0.30023	-0.00246	0.091632	0.00698	0.10372	-0.10382	0.121116	-0.06256	-0.15239	-0.1258	0.166657	0.172812	-0.46067	-0.04945	0.263572	0.040504	0.082647	0.109214	1.09318	2.91535	0.372833	0.069223	0.179166	-0.05424	-0.05546
	4342	0.008573	0.589539	3.02355	0.165629	0.594906	-0.16997	-0.03076	-0.00526	0.13547	0.233207	0.685796	-0.22489	0.007829	0.261628	0.194754	0.106467	-0.10782	0.032846	0.30954	-0.1026	-0.0625	0.339451	-0.0415	-0.41945	0.036127	0.180339	0.178672	-0.0224	-0.23173	-0.05383	1.4784	0.375758	-0.03992	0.160149	0.309949	0.052845
	4343	0.046633	0.310819	2.16746	0.003273	0.998921	-0.00091	0.008779	0.208957	-0.10606	0.042033	0.56035	-0.16983	-0.02349	-0.18567	-0.17179	0.040151	-0.08636	0.074196	0.120223	-0.05749	-0.16915	-0.12381	0.44632	-0.53537	0.029188	0.206821	-0.1101	0.155843	-0.27994	-0.12309	0.975661	0.045408	-0.13115	0.740927	0.151237	-0.09708
	4344	-0.09828	-0.02854	2.63487	-0.11748	0.986973	-0.11705	0.189527	-0.1419	0.049307	0.059102	0.23345	-0.29145	-0.11576	0.144158	0.48344	0.044389	0.000787	-0.08441	0.163811	-0.16842	-0.08862	0.335865	0.150074	-0.57239	-0.1438	0.022213	-0.07253	0.320866	0.41306	0.020119	1.05698	0.829863	0.226695	0.421993	0.028735	-0.36388
	4345	0.048519	-0.15781	3.39574	0.067104	0.914844	0.22487	0.172157	-0.07135	-0.13395	0.032233	-0.12936	-0.19448	-0.06568	0.010456	0.076564	0.051619	-0.01895	0.105803	-0.13258	-0.15031	0.002874	0.046471	0.200409	-0.49061	-0.082	0.035084	0.056497	0.680321	0.003723	0.132188	1.75558	0.824167	0.201371	0.939909	-0.17175	-0.12331
	4346	0.037705	-0.25462	3.13304	-0.09167	0.397465	-0.00144	-0.17832	0.139163	0.073768	0.288749	-0.0678	-0.04381	-0.14581	0.029571	0.051638	-0.08834	0.041426	-0.05631	-0.25394	-0.25682	-0.13109	0.103176	-0.22877	-0.48208	-0.16869	0.00026	0.026538	0.047072	-0.13457	-0.16281	0.619794	0.235439	0.187773	0.272306	0.159481	0.044352
	4347	-0.01139	-0.20229	1.93552	-0.04752	0.475606	0.083258	0.019694	0.151091	-0.16773	-0.02419	-0.24152	-0.23001	-0.06033	0.331565	0.046403	-0.02384	0.032699	0.169587	0.339053	-0.32136	-0.21892	0.134778	-0.1134	-0.47403	0.017478	0.136087	-0.05505	-0.173	-0.24432	-0.01465	0.814062	1.03891	0.224133	0.095746	0.042286	-0.19175
	4348	0.037676	-0.11982	1.94456	-0.0041	0.235396	0.152108	0.064919	-0.02422	-0.15365	0.115482	-0.26506	-0.19967	0.031087	-0.08423	0.155115	0.063043	0.058899	-0.28752	0.266452	-0.40296	0.109959	-0.05246	0.783999	-0.46502	-0.24366	0.150467	0.202975	0.001563	-0.34501	0.067685	0.493855	0.976801	0.051627	0.299472	0.265359	-0.20465
	4349	-0.00031	0.31455	1.75167	-0.1869	0.415415	0.234208	0.001224	0.003665	-0.21806	-0.07369	-0.21306	-0.14732	0.039253	0.126713	-0.06437	-0.13119	0.022633	-0.17013	-0.01357	0.115175	0.126404	0.067836	0.225219	-0.67045	-0.13505	-0.19682	0.365248	0.162762	-0.27856	0.178596	0.224818	0.731005	-0.01369	0.400116	0.254689	-0.06074
	4350	-0.06167	0.022391	0.904268	-0.14567	0.317991	0.038625	-0.01869	0.132201	0.242609	0.159863	-0.32428	0.041009	0.106788	0.223725	0.05629	0.183363	0.069901	0.052866	-0.18343	-0.09133	-0.18418	-0.03359	-0.12537	-0.58061	-0.07287	0.256025	0.007085	0.366382	0.167497	0.248489	0.11677	0.006717	0.228945	0.118213	0.244073	0.112882
	4351	0.043711	0.35674	0.533069	-0.08977	0.343562	0.021937	0.074455	-0.01044	0.379757	-0.05336	-0.34387	0.06144	0.809596	0.065255	-0.10223	0.012104	-0.01182	-0.07474	0.063675	-0.19299	1.21427	-0.30467	-0.26094	-0.60428	-0.07652	-0.11322	-0.0837	0.745808	0.076877	-0.29048	-0.01196	1.14209	0.087912	0.406905	0.139809	-0.08032
	4352	-0.04788	0.443606	0.596854	-0.26246	0.539549	0.053666	0.032325	-0.07056	-0.33447	-0.26055	-0.44577	0.05912	0.649007	0.017811	-0.09359	0.188413	-0.17277	-0.08546	-0.06111	-0.06963	0.772755	0.073314	-0.26919	-0.60492	0.088416	-0.02998	-0.02267	-0.01314	0.368877	0.403123	-0.17333	0.908742	0.712198	0.226598	0.369808	0.224138
	4353	-0.05091	0.140499	0.42004	-0.26213	0.407808	0.011487	0.396052	-0.2416	0.03913	0.084434	-0.27322	0.710263	0.377505	-0.04605	-0.1559	0.13619	0.124437	0.03546	-0.08279	-0.05406	0.428749	-0.20795	-0.08435	-0.55276	0.008343	-0.02545	-0.05028	0.592994	0.112118	1.56918	0.573383	1.39589	0.431187	0.003901	0.235338	0.126829
	4354	-0.06774	-0.23217	0.154819	-0.36892	0.189463	-0.09826	0.523074	0.039959	0.284448	1.24584	-0.32662	0.577035	1.12184	0.058399	-0.13686	0.072126	0.151804	0.093623	-0.38098	-0.09333	0.299739	0	-0.22476	-0.63567	0.01821	0.40128	-0.00099	0.542875	0.19267	1.2888	-0.19502	0.954143	0.878593	0.043133	0.023096	0.206603
	4355	-0.12161	-0.30282	-0.13151	0.147694	0.278847	0.175362	0.480293	0.257299	-0.10435	1.49455	-0.49892	0.361007	1.02095	-0.01084	0.276024	0.224622	-0.10475	0.003819	-0.16499	-0.14122	-0.09833	-0.06343	-0.11626	-0.64355	0.059899	0.134577	-0.1049	0.812376	0.172028	1.76799	0.062744	0.59975	0.081626	0.165762	0.351475	-0.04546
	4356	0.090496	-0.39399	-0.14506	-0.11121	0.291396	0.105349	0.350388	-0.20127	0.017129	0.908147	-0.48144	0.168033	0.761213	-0.03123	-0.05657	0.059358	-0.14674	0.049749	-0.31899	-0.08711	0.016473	0.058959	-0.17435	-0.57385	-0.05384	-0.04513	-0.02505	0.500014	0.061773	0.745848	0.030017	-0.07268	0.066989	-0.18786	0.015377	-0.08466
	4357	-0.03642	-0.45242	-0.21539	-0.19883	0.022444	0.072716	0.160924	-0.00223	0.240205	0.691824	-0.44227	-0.19493	0.568622	0.057371	0.163292	0.102742	-0.13269	-0.13189	-0.19525	0.055112	-0.05799	-0.18197	-0.32045	-0.59912	-0.37824	-0.08184	0.13921	-0.10968	-0.28208	0.469293	0.264625	0.075481	0.321297	0.393311	-0.14148	-0.24656
	4358	0.133359	-0.33018	0.290435	-0.07158	-0.17059	-0.02127	0.735006	-0.028	0.052365	0.423517	-0.50966	-0.29116	0.334999	-0.00044	-0.09302	0.023663	-0.06902	0.166579	-0.09691	-0.36836	0.023143	-0.18887	0.590911	-0.09006	-0.03996	0.108837	0.152965	0.079066	0.279263	0.921978	-0.2525	-0.01607	0.175824	0.458528	0.140226	-0.20044
	4359	-0.10307	-0.10163	-0.23196	-0.17815	0.248752	0.016655	0.210846	-0.00074	0.021254	0.403525	-0.41327	-0.04334	0.294287	0.128431	0.488475	0.108825	-0.10703	0.037496	-0.06684	-0.16519	-0.04602	0.039128	0.401235	-0.23962	-0.07688	-0.17262	0.079617	0.346875	0.246035	0.504056	0.093071	0.336266	0.391934	-0.15941	0.336037	0.124272
	4360	-0.05854	0.342667	-0.07122	-0.04623	0.182612	-8.2e-05	0.452877	0.059018	0.219206	0.276492	-0.47938	0.312125	0.155884	0.10403	0.063249	0.022037	0.080154	0.09184	-0.07894	-0.25403	0.036421	-0.01786	0.125287	-0.31022	-0.04543	-0.09923	-0.01502	1.01782	0.331118	0.75589	-0.32859	0.55389	0.532703	-0.00651	0.525885	0.210987
	4361	-0.1061	0.911645	-0.28722	0.048296	0.331316	-0.21602	0.312128	0.042948	-0.06347	0.132981	-0.33477	0.285993	0.082141	0.122337	-0.14942	0.02021	-0.03006	0.081622	0.075347	0.527651	0.509883	0.007333	0.143601	0.105945	-0.3117	-0.18737	-0.0276	0.298346	0.170015	0.371958	-0.07055	0.473042	0.018684	-0.06856	-0.04431	-0.01525
	4362	0.11681	0.49539	-0.10287	-0.0413	0.259153	-0.14973	-0.1298	0.099589	0.020874	0.1637	-0.5353	0.683359	0.054183	0.141554	-0.06553	-0.08402	0.128796	-0.11978	0.072248	0.279155	0.916327	-0.36375	0.35288	-0.0374	-0.21403	-0.09545	0.272807	-0.03654	0.173539	0.155659	-0.11462	0.525013	-0.19418	0.385894	0.109497	-0.12133
	4363	0.005742	0.088225	-0.25187	-0.12352	0.044925	0.354846	0.094352	-0.15385	-0.03225	0.199081	-0.56468	0.369818	-0.17596	0.111592	-0.12073	-0.00073	0.011363	-0.17945	-0.1517	0.362562	0.679437	-0.33125	-0.14503	-0.153	-0.39762	0.289684	-0.05435	-0.00034	-0.16226	-0.05369	-0.117	0.857931	0.280502	-0.50692	-0.1357	-0.18336
	4364	-0.10496	0.091739	0.07965	0.12434	0.067928	-0.17919	0.167268	0.057786	0.326575	0.185841	-0.42035	0.356618	0.290265	0.074404	-0.2182	0.003938	0.008898	-0.24323	-0.24828	0.602493	0.286368	-0.17623	-0.08765	-0.41881	0.022601	-0.18955	0.25416	0.837196	0.351256	0.084589	-0.34322	0.578003	0.297021	0.115652	0.138308	-0.23272
	4365	0.093935	-0.04114	-0.20444	-0.09447	0.004977	-0.12727	-0.13047	-0.10607	0.050615	-0.04169	-0.49613	0.311603	0.314666	0.173793	0.204451	0.096023	-0.03964	0.000177	-0.12125	0.544438	0.400179	-0.0975	0.069249	-0.366	-0.20197	0.199009	0.18951	0.1699	0.175049	0.721128	-0.28064	0.619584	0.61131	-0.13684	0.216974	-0.12918
	4366	0.133452	0.164608	-0.24474	0.039433	-0.32369	0.040373	-0.25849	0.078699	0.46156	-0.13003	-0.48914	-0.02057	0.228927	0.146589	-0.07279	0.03036	0.245474	-0.2376	0.589929	0.834327	0.009796	-0.01015	0.091356	-0.31657	-0.19612	0.241386	-0.03951	0.266927	-0.35077	0.504828	-0.33728	1.12943	0.375863	0.142209	-0.02678	0.008973
	4367	-0.03075	0.354501	-0.1981	-0.14705	-0.30428	-0.10494	0.19227	0.05928	0.119065	0.257567	-0.4065	0.076187	-0.04695	0.10772	0.037186	0.080568	-0.1416	0.099371	0.463292	0.740702	0.076482	0.141789	0.112006	0.067876	-0.06221	0.099733	-0.10289	-0.0234	0.169762	0.058148	-0.31937	1.47092	0.384263	0.186848	0.020204	-0.1044
	4368	-0.06667	0.47216	-0.31139	-0.08253	0.071019	0.052912	0.481478	0.257103	0.148332	0.060295	-0.34293	-0.17966	-0.09894	0.090594	0.11765	0.191549	-0.06689	-0.06733	0.007302	0.298937	-0.04016	-0.38707	0.07145	-0.17249	0.001464	-0.11105	-0.1336	0.29827	-0.24354	0.272077	-0.1308	1.00747	0.159414	0.110817	0.165007	-0.16314
	4369	0.031451	0.416949	-0.05871	-0.33476	0.162073	-0.14289	0.515827	0.241062	0.085689	0.011121	-0.53587	0.054462	0.106621	0.207902	0.094227	-0.06009	0.08057	-0.03306	0.387022	0.591001	-0.12955	0.067956	-0.16591	-0.27295	-0.27552	-0.15013	-0.02055	0.844847	0.149071	0.748208	-0.3665	0.861879	0.412574	0.081892	0.678732	0.15239
	4370	0.184024	0.006759	-0.33872	0.027036	0.22078	-0.11224	0.611182	0.464257	0.088693	0.016391	-0.517	-0.18768	0.115911	0.068045	0.100379	0.060679	0.040881	0.068721	0.263505	0.355509	0.267173	0.025199	0.874456	0.335614	-0.12865	0.149187	-0.09959	0.26092	-0.27029	0.78332	0.074396	0.973978	0.288752	-0.18638	0.386558	-0.07219
	4371	0.622093	-0.14818	-0.15602	-0.09944	0.313954	0.146398	0.277268	0.103335	-0.05311	-0.06011	-0.59026	-0.24692	0.035617	0.106121	-0.39738	0.035805	-0.00914	0.051579	-0.05614	0.653667	0.037238	0.124793	0.597389	0.34205	-0.05978	0.039286	0.096744	0.223997	-0.29381	0.239443	-0.07427	0.591123	0.069288	0.005389	0.384828	0.204405
	4372	0.3148	-0.26352	-0.30493	-0.19479	-0.00711	-0.12963	0.249916	0.114895	0.149951	0.17697	-0.46701	-0.30023	-0.08301	0.017356	-0.03377	-0.06434	-0.17043	-0.04074	-0.03082	0.513001	0.092384	-0.21444	1.03212	0.407579	-0.32532	-0.12515	-0.18097	0.346498	-0.18244	1.21848	-0.36881	0.138701	-0.05915	0.032826	0.576012	0.022872
	4373	0.994436	-0.30381	0.635548	-0.16979	0.249181	-0.16772	0.283907	-0.16766	0.375203	-0.0395	-0.52572	-0.25521	0.221276	-0.05324	0.077884	-0.19485	0.046031	0.220632	-0.06406	0.764844	0.146643	-0.12102	1.12793	0.603185	0.001466	0.075528	-0.19658	-0.27448	-0.31992	0.345302	0.124224	-0.1017	-0.08662	-0.14029	0.324872	0.092472
	4374	0.888072	-0.37689	0.777602	-0.1161	0.029111	0.015558	0.039064	0.15633	0.078676	0.13473	-0.37114	-0.37058	0.01199	-0.00561	-0.035	0.315723	0.029253	0.050821	-0.03294	1.06387	0.055816	-0.11255	1.31925	0.489842	0.209248	0.199415	0.085351	0.198501	-0.21857	0.739956	-0.28511	0.383839	-0.06194	0.379085	0.257487	-0.01844
	4375	0.570512	0.164655	1.963	0.368731	0.075745	-0.00685	0.122746	0.096234	0.033215	0.044519	-0.51862	-0.38326	-0.13968	0.073677	-0.22837	0.258505	-0.00398	-0.01798	-0.29075	1.0982	-0.209	-0.13824	0.53638	0.582098	-0.26251	-0.20165	-0.05108	-0.1485	-0.05539	-0.14726	-0.32243	-0.20311	0.443976	0.320201	0.12705	-0.1346
	4376	0.390101	-0.07716	0.93485	0.145194	-0.02139	0.057376	0.3795	-0.19016	-0.03219	0.033658	-0.50024	-0.21433	-0.03004	0.052589	0.146323	-0.13392	-0.18313	-0.20927	-0.21558	1.28886	0.009655	-0.11134	0.263064	0.239496	-0.35201	0.075311	-0.17609	0.070694	-0.31279	0.056164	-0.17729	-0.34314	-0.10016	-0.26102	0.564975	0.211294
	4377	0.164832	-0.27507	0.365665	0.532476	-0.21405	-0.04796	0.079778	0.130512	0.195672	0.017667	-0.48628	-0.33902	0.214551	-0.02686	-0.13686	0.086491	-0.19058	-0.04099	-0.25462	0.607474	0.01857	-0.07873	-0.10894	0.241913	-0.39385	-0.01542	0.107023	0.457674	0.147053	-0.10207	0.103282	-0.42016	0.245441	0.009885	0.002809	-0.1026
	4378	-0.03173	-0.35504	0.384761	1.31017	0.363359	0.125321	0.088858	0.00971	-0.01414	0.53283	-0.42161	-0.38921	0.416584	-0.14706	0.076956	0.216319	-0.03626	-0.1305	-0.22099	0.574328	0.151743	-0.11769	-0.06522	-0.18311	0.075917	0.055777	0.233894	0.316802	0.10214	0.844177	-0.04321	-0.40575	0.375932	-0.22714	0.632246	0.238628
	4379	0.128503	-0.23172	-0.0272	1.38423	-0.12129	-0.10828	0.308984	-0.1554	0.074968	1.665	-0.34493	-0.28005	0.695076	-0.05294	0.075072	0.118169	0.107546	0.10324	0.023283	0.290398	0.970313	-0.21103	-0.29367	-0.02067	-0.11811	0.208248	0.049895	0.388641	-0.00045	1.09096	0.632335	-0.40575	1.0294	-0.0142	0.240496	-0.02954
	4380	0.083523	-0.10963	-0.23618	1.19474	-0.0743	-0.09755	0.314101	0.083058	0.199808	1.20897	-0.35374	-0.46631	0.893751	-0.00595	-0.05554	0.307505	0.060563	-0.17119	-0.1132	0.705512	1.48652	-0.05819	-0.15844	0.158196	0.11917	0.254269	0.057584	0.954411	0.072131	0.932481	0.329552	-0.28827	0.708339	0.447642	0.339826	-0.19089
	4381	0.134018	-0.28849	-0.08254	1.36438	-0.00066	0.079776	0.242687	-0.18148	0.056763	0.679159	-0.47109	-0.20761	0.773487	0.097449	-0.0426	0.262732	0.18663	-0.27839	-0.11688	0.573834	1.59775	-0.00926	-0.32667	0.072867	0.515026	0.15914	0.014818	0.815767	0.831241	1.376	0.306382	0.055291	0.273711	0.158326	0.701296	-0.04903
	4382	0.027123	-0.31509	-0.05755	1.60794	-0.01935	-0.123	-0.02022	0.050645	-0.02341	0.241982	-0.00123	-0.25676	0.32855	0.060384	-0.0429	0.043134	-0.12087	-0.09243	-0.15412	0.091915	1.1001	-0.37113	-0.1506	-0.24655	0.294375	-0.05312	-0.05293	0.755543	0.426625	0.716654	0.443301	-0.27241	0.13392	0.208955	0.239613	-0.20319
	4383	-0.00442	-0.49121	-0.06383	1.25612	-0.05947	0.057645	0.474475	-0.24106	0.023623	0.385308	-0.10338	-0.10724	0.47256	-0.11463	0.144742	0.045604	-0.13768	-0.04731	-0.28603	-0.04896	0.183146	0.08679	0.072987	-0.21273	-0.1037	0.211878	0.394513	0.282592	0.287344	1.5966	0.148336	-0.03949	0.460654	0.150665	0.719344	0.263935
	4384	0.008573	-0.45949	-0.35928	0.877957	-0.39173	0.094995	0.650569	-0.15369	-0.08697	0.327969	0.015441	-0.21899	0.283701	-0.17698	-0.19866	0.060365	0.033256	0.370813	-0.17605	0.369549	0.39813	-0.10681	0.711693	-0.11462	-0.22012	0.256565	0.550421	0.129448	-0.00535	1.35908	0.00355	-0.00652	0.153224	-0.20411	0.68337	0.066127
	4385	0.045395	-0.42389	-0.38297	0.753095	0.022244	-0.00365	0.719133	-0.28829	0.218761	0.104258	-0.16854	-0.22933	0.029341	0.213013	0.186328	0.173626	0.081389	0.062781	-0.22744	-0.00079	0.206285	-0.03242	0.679634	0.037405	-0.01684	0.595642	0.471697	-0.14925	-0.40704	1.29276	0.202283	-0.13886	0.198522	0.389215	0.659378	0.206128
	4386	-0.03645	-0.30167	-0.34213	0.474054	0.115284	-0.20953	0.753371	0.106237	0.236515	0.149659	-0.25968	-0.09662	-0.0295	-0.10046	-0.1008	0.152512	-0.07409	0.329245	0.132568	0.050766	0.212054	-0.08653	0.720447	-0.0018	0.25074	0.229969	0.237029	-0.13482	0.059529	0.527573	0.771943	0.394601	0.348155	0.20012	0.387788	0.148788
	4387	-0.03833	0.422358	0.05213	0.296296	0.061084	-0.11367	0.405629	-0.13063	0.041376	0.023884	0.381673	0.188985	-0.12778	0.11386	0.055426	0.150204	-0.02556	0.124686	0.136203	-0.05406	-0.0429	0.175189	0.216441	-0.16827	0.061508	0.00995	-0.17554	-0.01124	0.376581	0.469481	0.467526	0.579532	0.049176	0.148024	0.284949	-0.28413
	4388	-0.1714	0.775641	0.81618	0.291292	0.373522	-0.00224	0.031404	-0.0326	0.393191	0.052064	0.675901	0.746484	0.378179	0.123793	0.218967	0.18721	-0.05726	0.174076	0.083177	-0.16492	0.148405	0.142556	0.204184	0.528639	0.113993	-0.02627	0.360929	0.091202	-0.0649	0.411938	0.231292	1.11365	-0.1753	-0.21401	0.098965	0.14671
	4389	0.057497	1.1238	0.443243	0.037032	0.13271	-0.05116	0.059989	0.440526	0.174794	0.024117	0.723191	0.383271	0.314972	0.139034	0.283642	0.092582	-0.12277	-0.1595	0.066022	-0.04388	0.00598	0.053407	0.41294	0.41199	-0.07524	0.289687	-0.16239	0.087481	-0.13201	0.292472	0.243987	1.07512	0.035943	-0.23701	-0.12554	-0.07817
	4390	-0.06887	0.942993	0.321117	0.070622	-0.06826	0.196863	0.044621	0.274188	0.012706	0.001922	1.08783	0.4958	0.079078	0.058528	0.376946	0.105848	-0.2538	-0.08081	-0.09103	0.275132	-0.09842	0.156851	0.316727	0.0404	-0.02269	-0.17347	0.002255	-0.0358	-0.33438	0.102965	0.152168	0.713197	0.271779	0.407229	-0.11092	-0.07255
	4391	0.112163	1.72846	0.39558	-0.08909	-0.13027	0.154165	0.262007	0.274799	0.039295	0.134984	1.34008	0.596692	0.045143	-0.10827	0.187449	0.21855	0.132376	0.427226	-0.30037	-0.17774	0.363421	0.057043	0.535325	0.599461	-0.07607	-0.08753	0.264692	0.173353	-0.27585	-0.11316	0.205878	0.275456	0.021135	0.042794	0.059785	-0.15654
	4392	0.185161	0.89651	-0.04284	-0.12813	0.23955	0.149034	0.652028	-0.01453	-0.03215	-0.13086	0.540152	0.581693	0.026237	0.150795	0.063651	-0.07565	-0.10577	-0.13183	-0.06977	-0.17533	0.072369	0.138085	0.914407	0.60927	-0.13302	0.135941	-0.12253	0.175706	-0.0711	0.141295	-0.05421	0.487329	0.17938	-0.22615	-0.13815	-0.18545
	4393	-0.06301	0.408417	-0.19621	-0.09406	0.091093	0.258805	0.035727	0.135356	0.268058	0.161549	0.36456	0.34964	0.037867	0.119958	-0.01267	0.03143	0.027152	0.072493	-0.11243	-0.04905	-0.04683	0.011698	0.540533	0.45017	-0.12495	0.171411	0.263877	-0.37969	0.052552	0.263805	-0.09706	0.708023	-0.16303	0.35356	-0.08751	-0.0034
	4394	0.02996	0.110013	-0.01336	-0.07746	0.082784	0.047462	0.410734	0.107394	-0.03936	-0.0401	1.10893	0.158717	0.133628	0.034969	-0.00621	-0.00695	0.104315	0.29993	0.026546	0.651991	0.192012	-0.07053	0.246881	0.163155	0.061187	0.147815	-0.24562	0.224663	-0.22972	0.18909	0.155751	0.57903	-0.17613	0.283231	-0.0015	-0.14791
	4395	-0.00248	0.007817	0.213888	-0.18067	0.080015	0.05283	0.133822	0.223352	-0.03659	-0.04707	1.28151	0.191306	-0.13378	-0.05493	0.270782	0.127577	-0.15563	0.190287	0.09791	0.240573	0.155536	-0.08413	0.11958	-0.08611	0.001466	0.134404	-0.01029	-0.06328	-0.06502	-0.03022	0.217224	-0.03227	-0.18374	-0.07863	0.082404	0.375765
	4396	0.01044	-0.11517	-0.17782	-0.30283	0.322153	0.036416	0.122891	0.03804	0.114961	-0.18028	1.37451	0.00452	0.082716	0.167954	-0.04684	-0.00056	-0.01488	0.177423	0.149224	0.466495	-0.19878	-0.19063	-0.05595	-0.04562	-0.09527	-0.13918	0.301381	-0.14617	-0.26269	0.028076	0.00047	-0.16541	0.885474	-0.12531	0.080252	-0.03595
	4397	-0.01795	-0.08439	-0.42859	0.448606	0.019056	0.205611	-0.00051	-0.00298	0.1176	-0.10007	0.97917	-0.10619	-0.06952	0.135593	-0.07515	0.089561	-0.07522	0.190229	0.612274	0.617123	0.258622	0.084497	0.194367	0.147604	-0.12313	-0.11876	0.451226	-0.09223	0.033855	-0.12148	0.919537	-0.24145	0.367692	0.409709	0.086656	-0.03129
	4398	0.045999	0.554488	0.855632	0.458281	-0.08234	0.075181	-0.09452	0.260635	-0.26408	-0.056	0.476246	0.468895	0.042487	0.049954	-0.03206	0.308689	0.088462	0.018521	0.171203	0.94063	-0.10659	-0.04007	0.655762	0.307457	-0.34995	-0.11607	0.021563	-0.26326	-0.22134	0.013356	0.500672	-0.12489	0.059977	0.482356	0.042771	-0.01486
	4399	0.006711	0.388907	0.53563	0.469406	-0.00367	0.432099	0.025139	-0.02647	-0.19125	0.174098	0.441456	0.026784	-0.10432	-0.04208	0.209834	-0.28091	-0.14112	0.160403	0.015657	0.553668	0.126038	-0.25753	0.283552	0.442376	-0.26859	0.045245	0.377147	0.297359	0.106725	0.004016	0.378193	-0.39846	0.55124	0.091285	-0.0242	-0.10064
	4400	-0.03646	0.515765	0.267861	0.442819	-0.04621	0.436627	0.022041	-0.12229	0.038038	0.110153	0.048263	0.37525	0.085625	0.086338	0.067645	-0.01412	0.046434	0.144217	-0.01923	0.254028	-0.0649	-0.07114	0.898128	0.759712	-0.05497	-0.22847	0.525542	0.92821	0.807601	-0.30244	0.468378	-0.27565	0.834223	0.03885	0.065411	-0.23732
	4401	-0.02757	-0.0747	-0.23898	0.91977	0.35703	0.095819	-0.00087	0.150278	-0.13169	0.088552	-0.20822	0.170354	-0.03381	0.087551	0.039035	0.201311	0.277724	0.119422	-0.0521	0.538637	0.17177	-0.13357	0.36979	0.418379	-0.1781	0.148767	0.372699	0.481967	-0.11341	0.15417	0.212191	0.346938	0.19793	0.223423	-0.15319	-0.23123
	4402	-0.02757	-0.1773	0.180571	0.815274	0.423179	0.334186	0.051818	0.08726	-0.1019	0.068973	0.46032	0.006857	0.041194	0.132921	0.071045	0.182364	0.061712	0.228778	-0.16989	0.194689	0.025169	0.035261	0.730723	0.294645	-0.04544	0.037228	0.458597	0.168802	-0.01624	0.34708	0.032935	-0.15039	-0.0878	0.373447	0.061593	-0.07111
	4403	1.12299	-0.32154	1.1541	0.776225	0.049727	0.070579	0.18013	0.120312	-0.01867	0.160743	0.320434	-0.37177	0.142447	0.372439	-0.13271	0.276577	0.081963	0.262975	-0.11328	0.041338	-0.05291	-0.2011	0.67461	0.690163	-0.06341	-0.01079	0.473746	0.162032	-0.31178	0.696588	0.786262	-0.16283	-0.47929	0.387763	0.352603	-0.3024
	4404	1.1892	0.048188	0.715162	0.584874	0.232556	-0.10827	-0.04502	0.299881	0.189811	0.158137	0.225701	-0.18283	0.753044	-0.075	-0.0053	0.072253	-0.02118	0.419679	0.049231	0.223988	0.100554	-0.16208	1.15622	0.387722	-0.24991	0.05171	0.255921	0.214115	0.595567	0.551093	0.827084	-0.23277	0.206105	0.020079	0.303429	-0.11347
	4405	0.413534	0.878038	0.566807	0.363926	-0.00749	0.494899	-0.15771	-0.10397	-0.06163	0.181079	0.005367	-0.18472	0.58427	0.102544	0.003014	0.120323	0.019127	0.45184	0.374834	0.420529	-0.23027	0.042803	0.841086	0.459767	-0.0176	0.104816	0.273546	-0.07696	0.288396	0.699659	0.378038	0.031442	0.373486	0.014544	0.084315	-0.04379
	4406	0.316054	0.969202	1.14148	0.41535	0.013734	-0.25794	0.553092	0.146761	0.329632	0.211057	-0.01334	-0.17673	0.3246	0.139307	0.018081	0.161766	0.06758	0.447672	-0.06268	0.18983	0.27828	-0.27591	1.1423	0.451399	-0.022	-0.04097	0.201583	-0.06789	0.108244	0.244027	0.201554	-0.33067	-0.33043	0.107383	0.167668	-0.02095
	4407	0.138382	0.46779	1.33419	1.15848	0.028639	0.159758	0.125795	-0.10101	0.289416	-0.0216	0.649783	-0.30473	0.306603	0.052963	0.187449	0.43273	0.032021	0.818616	-0.1351	1.611	0.125848	0.126242	1.05064	0.967064	-0.04324	0.358238	0.216766	-0.14603	-0.1129	0.224159	0.13418	0.022273	-0.08288	0.188891	0.021858	0.112352
	4408	0.00425	0.322703	1.11613	0.820364	-0.22838	-0.0169	0.075797	0.33975	0.265403	1.48459	0.906582	-0.09164	0.241141	0.020399	0.097864	0.088038	-0.17408	0.474637	-0.08086	1.18855	-0.03371	-0.0111	0.814946	0.780016	-0.18747	-0.15153	0.243099	0.225436	-0.03461	0.171487	0.297463	-0.35714	0.774796	0.389446	0.155951	-0.30544
	4409	-0.07773	1.2171	0.410256	0.715237	0.203712	0.140472	0.146683	0.022704	0.145267	2.64156	0.342811	-0.1923	0.452238	-0.06432	-0.11827	0.222601	-0.11738	0.639669	0.050408	1.57466	-0.23895	-0.12858	-0.04628	0.543509	0.01231	-0.08861	0.205003	0.062916	-0.12279	0.434932	-0.1685	-0.46423	0.094328	0.539597	0.092313	0.080706
	4410	0.088222	1.05407	0.268773	0.405482	0.268218	0.002836	0.068917	-0.35894	0.041646	2.6566	0.212801	-0.30679	0.226355	-0.05058	-0.03219	0.156133	0.160385	0.512884	-0.02057	0.926689	0.249446	-0.06585	0.413466	0.973697	-0.05048	0.147777	0.158704	0.074673	-0.05894	0.05457	0.05015	0.142424	0.202831	0.043964	0.443946	0.131445
	4411	-0.06895	0.277527	1.48429	0.294637	0.095239	0.063213	0.535137	-0.17028	-0.16715	1.47602	-0.04252	-0.20431	0.347595	-0.00484	0.076522	-0.02767	-0.16769	0.689597	1.2328	0.811161	-0.06308	-0.0379	0.739825	0.989764	0.111418	0.000266	0.206555	0.218295	-0.22702	0.55628	-0.23714	0.583766	-0.1096	0.270558	0.107469	-0.0647
	4412	0.056202	0.124868	1.33622	0.26606	0.196796	0.070159	0.701257	-0.23957	-0.06146	1.12838	-0.38652	-0.13303	0.312147	0.137776	0.218367	-0.05328	0.051194	1.29236	1.05484	0.269285	-0.00085	-0.14135	0.971053	0.667703	-0.20059	-0.00125	0.53017	-0.07639	-0.10022	1.17429	-0.11054	0.587468	0.058028	0.633716	0.730078	-0.14818
	4413	-0.0919	0.163855	0.622843	0.051288	-0.42277	0.015931	0.614556	-0.06147	0.378306	0.788772	0.471112	-0.22761	0.189291	-0.00036	0.002416	0.005419	0.058654	1.15095	1.86454	0.128061	-0.07761	0.190691	0.591379	0.273504	0.118083	0.293478	0.063001	-0.16174	0.161752	1.4196	0.58415	0.516557	-0.0715	0.170094	0.952544	0.325437
	4414	0.702276	0.501938	0.575501	-0.10429	0.455965	1.62154	0.418238	0.242877	0.247929	1.85336	0.386909	-0.08624	0.722005	-0.0474	-0.08016	0.077996	0.243028	2.0102	1.01629	0.461321	0.154774	-0.10584	0.455028	0.197946	-0.08511	-0.00024	0.176588	0.03557	0.039642	1.30319	1.88409	0.45803	-0.32398	0.369484	0.903031	0.085835
	4415	0.382925	1.08686	0.399088	0.000166	0.002336	3.37278	1.47389	0.115471	0.443672	2.0267	0.072472	-0.13087	0.799807	-0.04736	0.139037	0.223294	-0.06153	2.80927	0.563897	0.087483	0.075079	-0.0682	0.336455	-0.06759	0.037029	0.620632	0.450484	-0.30469	-0.00117	2.47504	2.01286	-0.24231	0.090828	0.307646	0.953431	0.285837
	4416	1.44886	1.33128	-0.01503	-0.21461	0.607555	4.15115	0.82725	0.507024	0.032186	3.56399	-0.03135	-0.19067	1.78055	0.083908	0.179608	0.123029	0.016532	2.23815	0.88107	1.0512	1.14703	0.205067	0.32331	-0.18163	0.082178	0.064989	-0.22797	-0.10579	-0.14488	2.25287	1.93513	-0.17765	0.356585	-0.06192	0.583235	-0.07128
	4417	1.14103	1.1285	0.369606	-0.17164	-0.16882	2.49517	0.46814	1.13014	0.040257	2.95276	-0.0835	0.018944	1.55349	0.00151	0.103429	0.007295	0.006391	1.08725	1.08937	1.02633	0.917326	0.298077	0.465281	-0.23744	-0.23647	0.021164	-0.07338	0.071015	0.137856	1.1337	2.01478	-0.04387	0.858772	0.072156	0.454919	0.054964
	4418	0.544165	0.503811	-0.14393	0.173035	0.077846	1.09882	0.218264	0.390718	0.08679	3.80986	-0.28568	-0.00446	1.97252	0.048785	-0.18015	0.135312	-0.02269	1.11776	0.666498	1.1658	1.44927	0.034616	0.786622	0.125354	-0.2461	0.104345	-0.28083	0.631006	-0.12805	0.864363	1.55921	-0.1105	0.206105	0.084531	0.23983	0.059867
	4419	0.927278	0.278353	0.105916	0.23244	-0.01883	0.08886	0.128374	0.364655	0.42599	2.9261	-0.17399	0.006122	1.25696	-0.04753	-0.09316	0.05739	0.080798	0.513771	0.313378	0.524326	1.1569	0.082886	0.448916	-0.01545	-0.16543	0.43458	-0.00597	0.738843	-0.21433	0.545755	1.47355	-0.28474	0.275883	0.081052	0.289141	-0.16633
	4420	0.300467	0.313479	-0.22507	0.173272	-0.1875	0.256173	0.508017	0.116715	0.139755	2.40688	-0.35343	-0.09427	1.33199	-0.03221	-0.00976	0.215587	0.14145	0.238197	0.812855	0.853468	0.996236	-0.00506	0.727029	0.002768	-0.13787	-0.27141	0.164236	0.395766	-0.08237	0.752829	1.6176	0.038519	0.532713	0.06919	0.236087	0.180892
	4421	0.480693	-0.09322	-0.09221	0.061509	-0.00016	0.219019	0.318759	0.026789	0.182486	1.50989	-0.33243	-0.35339	0.990325	-0.00603	0.197324	-0.08868	0.211074	0.513474	1.69139	0.546273	0.746101	-0.12819	0.74281	-0.33109	0.014382	0.491864	-0.00221	0.533667	-0.14937	-0.08518	0.857341	0.204351	0.107404	0.143753	0.135978	0.173542
	4422	0.137054	-0.07158	-0.29072	0.116693	0.349169	0.040944	0.255047	0.174701	0.344193	1.087	-0.25803	-0.06576	0.617378	-0.02375	0.135017	-0.06781	-0.09459	0.288174	1.73938	0.319709	0.228236	-0.06602	1.56883	0.028366	-0.42464	-0.2215	0.198249	0.43679	-0.08402	0.119194	0.37696	0.67434	0.509813	0.51542	0.198014	0.438705
	4423	0.046761	0.023126	-0.33428	-0.31863	-0.26316	0.406745	0.142562	-0.14718	0.158503	0.614163	-0.3601	-0.34287	0.681166	0.010484	0.030847	0.311528	0.096455	0.664708	1.58095	0.464975	0.573914	0.075841	1.02513	0.362562	0.150712	-0.20903	-0.00973	0.551059	0.003924	-0.16872	0.356065	0.652504	0.328234	0.104372	0.516177	0.484233
	4424	0.070184	0.125798	-0.08098	-0.00024	0.113298	0.761475	0.250417	0.145637	0.072201	0.589291	-0.39708	-0.18839	0.274752	-0.03863	0.073622	0.175706	0.01349	0.71151	0.641196	0.531143	0.091054	0.134668	0.855733	0.509641	-0.0234	-0.11635	0.058586	0.755123	-0.13847	0.705674	0.259845	0.442264	0.612316	0.22046	0.536398	0.401465
	4425	0.063285	-0.19323	-0.35624	-0.17023	0.0258	0.723197	0.557524	0.057711	0.345735	0.356882	-0.44489	-0.343	0.235153	0.300082	-0.00047	-0.00344	-0.02158	1.11044	0.344648	0.329184	0.238947	0.005977	0.523062	0.142966	-0.32091	0.222198	0.161111	0.604097	-0.04687	0.602775	-0.04205	0.229172	0.656468	0.196464	0.17217	0.252272
	4426	0.006896	-0.22558	0.951489	-0.08053	0.26807	0.274318	0.439715	-0.07864	0.372333	0.575462	-0.31063	-0.16822	0.138521	-0.05634	0.280317	0.106467	0.061587	0.508204	0	0.427983	0.136142	-0.14967	1.07183	0.937999	0.23185	-0.11161	-0.01631	0.555514	0.012162	0.711287	-0.24146	0.015738	0.554515	-0.26375	0.226448	0.066566
	4427	0.037941	-0.16517	0.76781	-0.18842	0.151753	0.333578	0.342282	0.069055	0.024431	0.313855	-0.33121	-0.15791	0.009883	0.100294	0.101834	0.213574	0.136979	1.29236	-0.04202	0.151931	-0.07055	-0.14876	0.570542	0.691085	0.118118	0.264657	0.392079	1.14081	0.202992	0.285587	0.572187	-0.48114	0.56924	-0.12774	0.246732	0.306165
	4428	0.569439	0.113652	0.702293	-0.17901	0.26345	0.156645	0.084272	0.30295	0.076049	0.262551	-0.37257	-0.14622	0.173257	0.017026	0.53419	0.183785	-0.00969	1.03071	0.01112	0.201721	-0.03756	-0.1745	0.559283	0.144172	0.248159	-0.02244	0.17402	0.448073	0.627398	0.45111	0.932881	-0.3336	0.78462	0.08324	0.183582	-0.13074
	4429	0.23876	0.689871	0.14821	-0.18291	0.093958	0.301267	0.148982	0.206732	-0.03259	-0.15012	0.179006	-0.32139	0.006302	0.028498	0.178421	0.218587	0.248228	1.79325	1.72634	0.260516	-0.1835	0.184618	0.448484	0.372189	1.03063	0.285	0.234633	0.611332	0.553571	0.676492	0.879056	-0.09409	0.128129	-0.02135	0.128377	0.210547
	4430	0.123223	0.574323	-0.295	-0.06881	0.108227	0.169687	0.221946	0.179998	0.002195	0.030007	0.385291	-0.33998	0.045684	-0.01743	0.341151	-0.02667	0.115561	1.85574	1.61871	-0.35164	-0.15013	0.092449	0.362952	0.458265	0.322268	-0.02904	0.135664	0.424178	-0.15703	0.690229	0.779088	-0.25962	-0.15073	-0.34229	0.303293	-0.08855
	4431	0.110739	1.73255	-0.37138	-0.10919	-0.00874	0.031033	-0.13981	0.02109	-0.26176	0.320393	0.878683	-0.25914	0.210094	0.018412	0.004391	-0.09761	0.094784	1.783	1.08454	-0.13385	-0.1055	0.156098	0.177898	0.293485	0.403406	0.175337	0.367061	0.460085	0.215764	0.608774	0.117776	-0.09382	0.423948	0.232675	0.235716	0.418038
	4432	-0.01289	1.34139	0.034322	-0.03734	0.447939	0.080641	0.64755	0.128134	0.306325	0.012308	0.695079	-0.3333	-0.02168	0.227918	0.067111	0.175415	0.224074	1.0231	0.831485	-0.04132	0.267805	0.239782	0.388097	0.180772	0.246319	0.255792	0.238094	1.08413	0.572349	1.83615	0.50054	-0.23792	0.428023	0.119075	0.843126	0.431318
	4433	0.117377	1.5845	0.096217	-0.07852	0.343532	0.162889	0.649495	0.151234	-0.05282	0.190752	0.357376	-0.15902	0.244857	-0.02414	0.211278	0.200815	0.424167	1.92131	1.52859	0.008022	-0.00902	0.326788	0.901444	0.334384	0.278912	0.056017	0.494899	0.985088	0.329239	1.50605	0.696949	0.007092	0.324535	0.319875	0.320432	0.65503
	4434	0.146925	0.820735	-0.12675	-0.18507	-0.26732	0.443029	0.546874	0.179343	-0.06669	-0.05224	0.11786	-0.32422	0.029421	-0.16805	-0.18698	0.12445	0.001064	1.45301	1.05322	-0.01319	0.171298	0.009386	1.33633	0.479907	0.363016	0.006707	0.211126	0.441563	0.260905	1.26901	1.01018	0.004149	0.149869	0.227698	0.165032	0.579068
	4435	0.871454	0.687025	-0.29564	-0.28328	0.054033	0.118072	0.126358	0.464625	0.153032	0.039782	0.043818	-0.41432	-0.0563	0.036922	-0.16065	-0.01118	0.196641	0.484217	1.16718	-0.08037	0.191132	-0.2056	1.04713	0.32762	0.076245	-0.01566	0.251419	0.20488	0.081862	0.708246	1.74377	-0.02283	0.306841	-0.069	0.205156	0.252684
	4436	0.2716	1.09726	0.305789	-0.093	0.391258	0.128848	0.336764	-0.093	-0.00463	0.219281	-7.4e-05	-0.30571	-0.10777	0.099693	-0.12447	0.000739	-0.06404	0.432015	1.28106	-0.22489	0.013504	0.034913	0.479432	0.366161	0.012541	0.26897	-0.05507	0.234156	-0.25037	-0.29118	1.2559	0.23449	0.11374	0.095348	0.081235	0.081102
	4437	1.1031	0.429846	-0.31033	-0.15444	0.211429	1.07056	-0.07788	0.161547	0.390128	0.088134	-0.33291	-0.23255	0.012771	-0.03907	0.130672	-0.00767	0.492022	0.616836	1.31251	-0.11732	-0.13887	-0.16961	0.421975	0.213954	0.353378	-0.01918	-0.07494	-0.16599	-0.10318	0.048071	0.202908	0.285655	-0.03687	0.223716	0.081408	-0.08788
	4438	0.934905	-0.07174	-0.06638	-0.07027	0.018038	0.722055	0.376403	-0.01825	0.02814	0.323046	-0.36422	-0.52069	0.035295	-0.08852	0.012405	0.032823	0.121687	0.386126	1.38292	-0.03352	-0.113	-0.10962	0.758717	0.420811	0.876508	0.182646	0.086871	0.091963	0.182561	0.097204	1.79296	0.028032	-0.14192	-0.17888	-0.01487	0.148792
	4439	0.561121	0.319682	-0.20476	-0.27487	-0.06816	-0.06312	-0.17497	-0.03542	0.419422	3.41047	-0.41489	-0.49864	1.79008	0.054901	-0.16182	-0.04627	-0.11388	0.246348	1.39761	0.060222	0.553262	0.006017	0.436908	0.692352	0.50157	0.060863	0.003678	-0.06748	0.099833	0.33998	0.8877	0.237368	0.360982	-0.0869	-0.08066	0.022825
	4440	0.394366	0.212148	-0.30493	-0.18894	-0.42717	0.249929	0.190351	-0.02013	0.404999	3.31719	-0.41063	-0.5023	1.65023	0.120587	-0.03187	-0.18575	0.104643	0.193771	1.06372	-0.0103	1.09699	0.00571	0.548487	0.601142	0.127756	0.171021	0.143291	-0.0647	-0.01944	0.337252	2.31952	0.531003	0.297184	-0.05611	-0.06791	0.369612
	4441	0.722268	0.451739	-0.08389	-0.16328	0.256233	0.217323	0.571003	0.169287	0.103956	1.92834	-0.31167	-0.28197	1.56459	-0.05018	-0.1251	0.133098	-0.11074	0.420673	0.623355	0.441541	0.90304	-0.01982	0.949757	0.826986	0.450826	-0.01632	-0.0056	-0.07707	-0.11536	1.02676	3.1501	0.115184	0.058086	0.00496	0.374294	0.305555
	4442	1.53234	1.72268	0.017396	-0.21361	0.05376	0.099782	0.26645	-0.03022	0.19454	3.82612	-0.47612	-0.36274	1.1281	-0.05481	0.229269	0.002556	0.124421	-0.08295	0.744332	0.359116	1.13604	0.281825	0.910129	0.505429	0.150354	0.100254	0.101911	0.038374	0.139928	0.237276	3.04298	-0.04268	0.565971	0.165344	0.338432	0.45437
	4443	1.85495	1.37617	-0.34002	-0.37974	-0.18669	0.030898	0.599832	0.433273	0.114191	3.06125	-0.30548	-0.30313	0.926163	0.142624	0.082932	0.331452	-0.00779	0.35182	1.05194	0.228193	0.38982	0.090587	0.291703	0.606193	-0.03007	0.093559	0.184874	0.113828	0.063096	0.841008	1.76817	-0.06582	0.578927	0.386317	0.262794	0.632416
	4444	1.11107	0.851338	-0.11257	-0.21577	0.068539	0.412554	0.482057	-0.01102	0.079914	3.64518	0.239601	-0.23261	1.33369	-0.01182	0.38242	-0.02164	0.131171	1.16316	1.33637	0.236433	1.54243	0.153026	0.79723	0.388904	0.221182	0.026749	0.292742	-0.23704	-0.0169	0.963042	1.46401	-0.17442	0.157585	0.391277	-0.01353	0.494804
	4445	0.672001	0.391456	-0.46215	-0.22181	-0.09894	1.06358	0.228179	0.218517	0.064568	3.62069	0.280639	-0.29317	1.31409	0.09323	0.131914	0.418702	0.10386	1.31778	0.940345	0.013156	1.11697	0.585427	1.3857	0.180372	0.181393	0.309795	0.692395	0.315941	0.378047	1.27582	1.95826	-0.4258	0.468688	-0.03277	0.488309	0.60438
	4446	0.458455	0.692184	0.20752	-0.15673	0.335399	2.08998	0.289336	-0.20273	0.219727	2.48236	0.214598	-0.20754	1.52085	0.224615	0.358244	0.16873	0.343038	1.033	0.257004	0.406186	1.24052	0.052684	0.531502	-0.06315	0.412553	0.375828	0.205101	0.536796	0.727148	0.931279	2.71852	0.10211	0.710372	0.222443	0.416999	0.442527
	4447	0.096443	1.18883	-0.09161	-0.27899	0.071956	2.02936	0.185853	0.181472	0.192185	3.76617	-0.2577	-0.16144	1.56816	0.201752	0.157084	0.400078	0.092182	0.989449	1.20913	0.740389	0.424674	0.212219	0.541634	-0.14083	0.414024	0.603647	0.742338	0.478215	0.724103	1.00839	3.47446	-0.27497	0.975404	0.18784	0.288576	0.792727
	4448	0.404901	1.27006	-0.21125	-0.14673	-0.01946	1.55102	0.880663	0.231402	0.001423	3.57675	0.139832	-0.32513	2.35378	0.079616	0.366288	0.58002	-0.00643	1.35011	1.91184	0.356872	0.493844	0.291053	1.03829	-0.0261	0.322444	0.484227	0.898913	0.476771	0.09831	2.09055	3.74412	-0.28555	1.03106	0.025396	0.964531	0.5075
	4449	0.259936	1.51929	-0.29442	-0.20066	0.005502	2.40244	0.650262	-0.03277	-0.06992	3.67814	0.581226	-0.38397	1.82136	0.023049	0.468925	0.313312	0.356275	1.28421	2.05504	0.326754	0.402083	0.310762	0.909686	-0.29191	0.617806	0.417574	0.734882	0.225588	0.604281	1.43443	3.49943	-0.26081	0.567169	0.017409	0.320152	0.594046
	4450	0.373978	1.87373	-0.32124	-0.18947	0.228087	2.12768	0.286354	0.491898	0.427798	4.11771	1.48541	-0.22856	1.25695	0.130544	0.13595	0.319202	0.153695	1.35696	2.32834	0.40813	0.243578	0.375435	0.596748	0.018687	0.747153	0.548492	0.713193	0.592767	0.506898	2.09181	3.60006	-0.01957	0.154705	-0.21296	0.563358	0.667205
	4451	3.42482	1.33079	0.291751	-0.15287	0.085015	1.81519	0.852055	0.218138	0.210649	3.30265	1.10969	-0.41426	1.29201	-0.05969	0.389235	0.242514	0.143158	0.744726	2.31739	0.541476	0.602145	0.627377	0.312782	0.136316	1.06037	0.516866	0.979362	0.180154	0.294219	3.07348	2.85204	0.018977	0.746978	0.255427	0.621931	0.493618
	4452	3.71848	1.4874	-0.14282	-0.0978	0.130615	0.685489	0.363934	0.392737	0.285736	2.11963	1.3525	-0.43432	0.752847	0.018155	-0.02775	0.35284	0.324805	0.573592	2.39966	0.097879	0.498877	0.636605	0.106324	-0.13693	0.530183	0.506445	0.666026	0.307773	0.109476	1.67353	2.92672	0.034564	0.425966	0.387155	0.861064	0.524406
	4453	3.50875	1.0515	0.425566	-0.23051	-0.12607	0.414624	1.04134	0.07189	0.210519	3.47384	0.731347	-0.4655	0.359879	-0.09142	0.424181	0.402573	0.211467	0.326206	1.85129	-0.05707	0.065367	0.151776	0.294646	-0.19686	0.113055	0.646644	0.603807	0.072002	0.209968	3.10571	2.5145	0.034564	0.880547	0.102111	0.840655	0.486805
	4454	4.28856	0.561693	-0.23645	-0.2462	0.185149	0.296718	0.829468	-0.0112	0.359044	3.3618	0.496877	-0.4641	0.360797	0.104732	0.14191	0.378741	0.152149	0.315395	1.7921	0.179337	-0.08231	0.13794	0.0063	-0.32185	0.175617	0.276826	0.262693	0.165021	0.409089	2.57062	1.59653	-0.4022	0.223971	-0.26496	0.749275	0.352016
	4455	3.94653	0.41483	-0.2141	0.298329	-0.10228	0.37158	1.37994	0.098049	0.203994	3.87169	0.77229	-0.23457	0.905099	0.029755	-0.07149	0.488927	0.020132	0.03458	1.32851	0.147828	0.981927	0.331715	0.078628	-0.39893	0.150749	0.505492	0.435267	0.069735	0.538971	2.55815	0.752687	0.033567	0.251185	0.006577	0.738219	0.371114
	4456	2.19569	0.994133	-0.26787	0.215365	-0.21031	0.08744	0.760137	-0.37379	0.186364	3.76162	0.705338	-0.43095	1.33677	-0.1376	0.153905	0.463014	0.13517	0.043667	1.9103	0.149251	2.22877	0.313872	-0.39371	-0.3915	-0.16466	0.281672	0.258416	-0.24494	0.201142	1.96581	0.764355	-0.20659	0.228791	0.532259	0.544136	0.660947
	4457	1.23615	1.0343	-0.33124	0.114922	-0.23418	0.293451	0.924736	0.178843	0.139641	2.72669	0.622464	-0.48395	1.29369	0.106008	-0.02908	0.437288	-0.02972	-0.16073	0.762481	-0.32893	1.76034	0.097001	-0.02736	-0.49163	-0.05641	0.596541	0.527572	-0.1924	0.005094	2.16015	0.474101	-0.19604	0.279201	0.07402	0.78186	-0.02805
	4458	1.04972	1.56252	0.034742	0.743855	-0.06928	0.358538	0.804773	-0.01984	0.076047	2.15088	0.875022	-0.31558	0.978867	0.060921	0.161092	0.809835	0.124241	0.178939	0.520504	0.100809	1.3047	0.23872	0.218809	-0.4892	0.285557	0.562749	0.570076	-0.20576	0.200632	1.69905	0.6591	-0.16827	-0.10053	0.460755	0.463562	0.25418
	4459	0.51672	1.82926	-0.1755	1.10392	0.497466	2.15575	0.744444	0.03684	0.021655	1.78763	1.21531	-0.39361	1.05041	0.053519	0.338929	0.920444	0.009646	0.328854	1.91904	1.36942	1.20351	0.613884	1.19853	-0.52307	0.803601	0.740894	0.753849	0.138451	0.101259	2.78505	0.07371	-0.31492	0.667329	0.11708	0.829794	0.666543
	4460	1.51294	1.74439	-0.02241	1.06633	-0.17279	4.00924	0.695869	0.687584	0.066844	1.11594	1.08371	-0.40218	0.581965	0.060116	0.456773	1.02062	0.205992	0.771041	2.3022	1.66107	0.560506	0.528214	1.36284	-0.32809	0.745798	1.39927	0.886446	0.451483	0.625643	2.1355	0.157876	0.056751	1.191	0.168179	0.485258	0.83283
	4461	2.11511	1.51226	1.22554	0.986909	-0.1471	4.09104	0.993207	1.6486	0.105082	0.870445	1.95385	0.462125	0.6184	0.105121	0.518389	0.494464	0.73572	0.617379	2.39022	1.68033	1.55124	0.687947	1.76685	0.364112	1.29949	1.23433	1.05093	0.546837	0.793304	1.41412	0.534087	-0.08086	1.15235	0.096674	1.02481	1.23463
	4462	1.65678	0.85672	1.82068	1.13445	0.252858	3.41213	1.54168	1.74761	0.158232	0.550239	2.12878	0.317786	0.432383	0.134071	0.633006	0.919801	1.43762	0.588828	1.89012	1.30103	2.46989	1.17684	1.04067	0.995361	0.851527	1.7261	1.71006	0.153033	0.509453	2.9578	0.108082	0.014636	0.72686	0.385304	1.13803	1.15078
	4463	2.09548	1.59631	2.39752	0.917142	-0.16021	3.27779	1.45243	1.87773	-0.04655	0.579643	2.06478	0.275624	0.027626	0.177426	0.399227	0.772914	1.28721	0.395624	1.35871	1.28874	1.85352	0.577958	0.420489	0.720334	0.91406	1.70473	1.06973	0.461553	0.136526	1.40428	-0.04591	-0.45799	0.923323	0.224592	1.29319	0.776548
	4464	2.42297	1.35445	2.00551	0.666177	-0.19839	3.60934	1.90156	1.71977	-0.01294	0.238676	1.21736	-0.21985	0.258142	0.166325	0.386017	0.936793	1.32691	0.22976	0.598287	0.783086	1.66839	0.875736	0.210475	0.496306	0.508032	1.5329	1.32525	0.115135	0.552216	2.446	-0.09969	-0.21816	0.7274	0.299599	1.27118	1.23603
	4465	2.87338	1.14033	1.28519	0.663333	0.086481	2.29453	1.32549	1.38434	0.079075	0.19047	1.93783	-0.12149	0.180345	0.345028	0.063164	0.623704	0.661714	0.07051	0.286711	0.328457	1.25231	0.394276	-0.15724	0.450727	0.317043	1.21476	0.549657	0.293364	0.388691	2.09081	0.336465	-0.52184	0.366308	0.125095	1.23756	0.952859
	4466	1.63543	0.626157	1.47302	0.36785	-0.04429	0.904938	1.30451	0.593706	-0.11451	0.252488	1.47339	-0.08113	0.080017	0.029526	0.303221	0.498372	0.515021	-0.06449	-0.18052	0.263307	0.636868	0.788491	-0.08638	0.204504	-0.02131	0.621154	0.178542	-0.08326	-0.10437	2.49375	-0.06647	-0.39415	0.40147	0.339213	0.602851	0.425796
	4467	0.716343	0.1637	1.24331	0.584655	-0.01813	0.714486	0.66862	0.183391	-0.04922	0.086445	1.19584	-0.32988	0.270867	0.080406	0.327865	0.524368	0.526972	-0.09401	0.101626	0.34166	0.620148	0.165259	-0.59247	-0.16043	0.168444	0.677285	0.323862	-0.06135	0.306295	1.17225	0.136645	-0.32024	0.098395	-0.24092	0.547745	0.267348
	4468	0.311087	-0.11846	0.808139	0.353365	0.175729	2.57953	0.766859	0.370997	-0.00034	-0.04832	0.966845	-0.29474	0.072703	-0.00955	0.237912	0.394224	0.075173	0.158321	0.20689	-0.32048	0.556692	0.254727	-0.3366	-0.15481	0.015542	0.122283	-0.03277	0.199229	0.160755	1.26774	-0.00176	-0.24683	0.218392	-0.1858	0.515325	0.177342
	4469	0.225304	-0.29491	0.5073	0.406366	0.061986	1.51473	0.367165	0.012245	0.099707	-0.02222	0.605741	-0.30926	-0.30672	-0.03785	-0.01157	0.198547	0.32336	-0.02947	-0.08199	-0.215	-0.0858	0.066008	-0.2766	-0.36423	0.08619	0.085645	0.013466	-0.11762	-0.17256	0.374964	-0.15831	-0.32471	0.164266	0.173209	0.210804	-0.06812
	4470	-0.04453	-0.32613	0.428483	0.25957	0.038044	0.593004	0.259698	0.143537	-0.0389	-0.09204	0.245287	-0.22872	-0.07892	0.299614	0.200655	0.046775	0.44064	0.086218	-0.07625	-0.08347	0.274857	0.135023	-0.2167	-0.28959	0.037627	0.182105	0.146871	-0.17684	0.010636	0.02072	-0.12173	-0.18506	0.178776	0.041391	0.340798	0.129778
	4471	-0.05013	-0.40822	-0.06491	0.107881	0.052584	0.506519	0.203308	0.322418	0.229159	-0.11604	-0.09711	-0.03574	0.057324	0.147798	0.723982	0.098829	0.50281	0.02464	0.750289	0.107564	0.509939	0.353065	-0.27206	-0.42577	-0.16996	-0.00446	0.206408	0.210891	0.17444	0.83615	0.223163	0.495832	0.027509	0.038869	0.189325	0.209358
	4472	-0.00952	-0.47439	0.06446	-0.32121	0.031427	-0.02867	0.086634	-0.13271	0.239851	0.010756	-0.03763	-0.02352	-0.06296	0.110904	0.677801	0.087028	0.251967	0.035479	1.28872	-0.012	0.364205	-0.16995	-0.34073	-0.41631	0.234388	0.087619	0.337299	-0.03198	0.033853	0.143894	0.72817	0.877335	0.224464	0.154183	0.28065	-0.03304
	4473	0.027062	-0.30164	1.17893	0.040698	0.183905	0.248545	0.096218	0.155245	0.322251	1.52574	-0.13342	0.373869	0.132176	0.063966	0.603223	0.26722	0.373943	0.222427	2.0198	0.608358	0.162901	-0.05048	0.204525	0.186897	0.517551	-0.03596	0.12309	-0.29711	0.189389	0.516773	1.78933	1.37106	0.3105	0.09352	0.175968	0.011112
	4474	-0.1094	-0.28066	0.789353	-0.18438	0.363819	-0.02047	0.349821	0.11537	0.041093	0.995969	0.605962	0.869618	0.400932	0.030847	0.58852	0.085264	0.101202	0.10832	2.95729	0.474592	0.476921	0.111392	0.964412	0.596039	0.460423	0.029516	0.247525	0.057597	0.237521	0.174612	2.60859	1.0475	-0.13867	0.177271	0.171977	0.469066
	4475	0.219057	0.210101	1.47184	-0.36955	0.420907	-0.14924	-0.15405	0.171323	0.018969	0.860357	1.49748	0.749093	0.155381	-0.00405	-0.04088	0.002331	0.186213	-0.07161	3.03328	0.703546	1.14628	0.334556	0.660632	0.636464	0.171135	0.13055	0.055755	0.273709	0.157836	0.132491	1.1572	1.50591	-0.36464	0.125403	0.078219	0.249535
	4476	0.05805	0.743415	2.42297	0.520353	-0.12792	-0.12761	0.123915	0.04771	0.057722	0.602763	1.94771	0.784275	0.842379	0.128916	0.350209	-0.12975	0.100705	0.304126	2.90859	0.695135	1.02232	0.272697	0.804718	1.14053	0.680333	0.094721	0.339271	0.10308	0.002725	0.308187	1.07984	2.04771	-0.10442	-0.07897	-0.01817	0.398622
	4477	-0.09744	1.01174	2.7909	0.851423	0.13136	0.515569	0.009522	-0.00165	0.465342	0.672592	2.10365	1.01216	0.134668	0.003623	0.063889	0.015076	0.170138	0.159103	2.33197	1.06723	1.32582	0.191341	1.05727	0.527561	0.643745	0.079727	0.279266	0.082505	0.122325	0.529367	0.697979	1.17923	0.254444	0.068505	0.060673	0.201733
	4478	0.105714	0.409547	2.18011	0.437411	0.292983	-0.09738	0.373834	-0.06449	0.21712	0.484214	2.08583	1.08829	0.235463	0.013212	0.140728	0.25007	0.27446	0.137756	1.66746	0.942783	1.43613	0.303778	1.31408	0.641267	0.940858	0.00304	-0.03408	0.249256	0.313585	1.23997	2.36232	0.430775	0.090589	0.139639	0.4573	0.142282
	4479	-0.04483	0.565402	2.52666	0.491294	0.546559	0.099588	0.122491	0.177041	0.091101	0.30929	1.5182	0.986323	0.196603	-0.07974	-0.14582	0.141869	0.243822	0.17307	2.4599	0.954962	1.92787	0.270154	0.83599	0.504179	0.963868	0.095136	0.401079	0.078894	0.210971	1.12065	3.31958	1.7222	-0.33073	0.196814	0.368395	0.076656
	4480	0.021153	0.736342	3.74462	0.637432	0.291265	0.166284	0.364199	0.001458	0.436794	0.356119	1.55028	0.981535	0.102918	-0.10169	0.181276	0.235246	0.174246	0.295788	2.81682	0.721739	1.12941	0.334515	0.767175	0.926627	0.358591	0.181911	0.253309	0.429501	0.354077	0.73913	3.68046	1.52008	0.338573	0.357019	0.296678	0.267808
	4481	-0.04175	0.524929	1.72082	0.718791	-0.15591	0.227894	-0.00305	0.094224	0.126128	0.132976	1.43729	0.86034	0.241935	0.121858	-0.08313	0.460034	0.192977	0.211656	2.19589	0.685249	1.07049	-0.19965	0.312949	0.415919	0.37858	0.350981	0.061624	-0.06388	0.280596	0.961165	2.99033	1.03524	-0.05741	-0.04529	0.408331	-0.07435
	4482	-0.14171	0.979065	1.24359	0.835109	-0.29811	0.09276	0.781512	-0.01724	0.125441	0.037916	0.940142	0.962571	0.146751	-0.02015	-0.05216	0.354363	-0.12391	-0.11256	2.8943	0.419607	1.16734	0.275291	0.477299	0.45539	0.749746	0.211328	0.464148	0.444324	0.720975	1.98747	2.54698	1.19018	0.0479	0.003521	0.223382	0.422479
	4483	0.017497	0.850857	2.37173	1.19341	0.062278	0.124659	0.359199	-0.0154	-0.13684	0.177449	1.56147	0.715149	0.351149	0.05772	0.302966	0.333878	0.101858	0.305343	2.0436	0.210043	1.83785	0.289886	0.153775	0.701245	0.755562	0.059172	0.352337	0.540854	1.42234	2.59529	4.77622	1.68714	0.23062	0.184573	0.018649	0.199016
	4484	0.127861	0.814184	1.40021	0.846711	-0.07187	0.165715	0.743958	0.098401	-0.01168	0.142209	2.11218	0.519968	0.255574	0.009008	0.137034	0.294999	0.159861	-0.05393	1.76932	0.259784	1.56728	0.457826	0.106787	0.050968	0.728688	0.187454	0.058263	0.578664	0.572289	2.13722	4.39734	1.10428	0.203528	0.137997	0.150981	0.34577
	4485	0.084201	0.263441	0.845469	0.838235	0.016631	0.05745	0.372069	0.017882	-0.06053	0.05201	1.67171	0.272115	0.081553	-0.02141	0.105685	0.127998	-0.06989	-0.05499	2.40703	0.551594	0.674138	0.591528	0.276917	0.301431	0.618584	0.12409	-0.11777	-0.22898	-0.11274	1.45993	3.77356	0.976136	-0.00186	0.102226	0.260372	0.222137
	4486	-0.32803	0.754576	0.635157	1.02509	-0.01084	0.236458	0.631317	-0.07445	-0.05485	0.093351	1.91718	0.326591	0.053451	0.264645	-0.01233	0.379855	0.053154	0.236894	2.33148	0.473477	1.03064	0.682992	-0.11881	0.083859	1.04432	-0.10262	0.262222	0.744281	1.44035	2.16655	3.92749	1.52433	0.248649	0.206446	-0.06817	0.097816
	4487	0.12911	0.573533	0.34347	1.01214	0.646166	0.092866	0.706404	-0.16923	-0.12242	-0.02462	2.41063	0.632207	0.298325	0.11433	0.250339	0.191748	0.233615	0.055702	1.53329	0.354347	0.833978	0.78023	-0.1115	-0.14473	0.594907	0.409094	0.116396	0.568174	1.50441	1.47568	4.17454	1.25802	0.538689	0.09768	0.007547	0.082123
	4488	0.021847	0.799698	0.278031	0.412719	0.67247	-0.08881	0.672168	0.101602	0.397991	0.126592	2.21943	0.734483	0.047873	0.051798	0.021674	0.022518	0.260464	0.171464	1.1335	0.351249	0.757617	0.803598	0.120545	0.373289	0.878486	0.427016	0.370226	1.51021	2.05039	1.71843	2.79968	1.11488	0.584881	0.01631	0.210193	0.224956
	4489	0.053703	1.4711	0.467659	0.409917	-0.1366	-0.18751	0.458627	0.163622	0.236534	0.205892	1.88284	0.760604	-0.07582	0.008221	0.049887	0.103769	0.101322	0.279175	1.79909	0.340537	0.972978	0.641889	-0.23869	0.16566	1.5092	0.122146	0.041085	1.3281	1.64037	1.457	3.93446	1.10321	0.528195	0.329333	0.054604	0.058533
	4490	-0.08877	1.4872	0.293994	0.600741	0.206477	-0.00854	0.291626	-0.08955	0.095289	0.307399	1.94557	0.933282	0.114222	0.026608	-0.12859	0.056404	0.206783	0.025708	2.41275	0.120815	1.0569	1.19099	-0.23055	0.191107	2.37937	0.368682	0.156578	1.47955	2.20437	0.695065	3.45653	1.70252	0.973145	0.543556	0.159513	0.104574
	4491	-0.00246	1.04438	0.051285	0.171011	0.2585	0.306072	0.292776	-0.11553	0.297458	-0.04888	2.32142	0.790894	0.19537	0.092755	-0.22235	0.052497	0.137904	0.07367	2.56281	0.032767	0.878885	0.613898	-0.10858	-0.22915	1.63808	-0.07827	0.250487	0.910693	1.49145	0.471486	2.29611	2.07984	0.468641	0.287047	0.187592	-0.01715
	4492	-0.00302	0.931462	0.938679	0.52158	0.121852	-0.08629	0.116701	-0.30538	0.048397	0.115995	1.83831	0.678806	0.219253	-0.03444	-0.01435	0.220698	0.202265	0.229272	1.8386	0.059895	0.514551	0.504059	0.136348	0.25123	0.963384	-0.28305	0.415792	0.568589	0.542783	0.4167	3.18891	1.5964	0.415484	0.034342	-0.02404	-0.10494
	4493	-0.25567	0.317993	0.788798	0.860015	-0.06571	0.270299	-0.1684	0.328309	-0.10382	0.243737	1.86906	0.632606	0.028498	-0.04038	0.158753	0.083122	0.20113	-0.01068	1.65717	-0.20406	0.220506	0.179466	0.430895	0.538512	0.724944	-0.20607	0.337257	0.846088	1.00672	0.638306	2.12745	1.80526	0.3776	0.025207	0.301222	0.036428
	4494	0.08149	0.750904	0.828921	0.538402	0.539233	0.027185	-0.02137	0.425885	0.236837	0.076915	2.51819	1.30167	0.34383	0.06576	0.332078	0.102653	0.158339	0.034278	1.96317	-0.14049	0.23617	0.250233	0.303398	0.637492	0.434378	0.046186	-0.32725	0.839962	0.944389	0.661374	1.53964	1.50146	-0.0549	0.281975	-0.04516	0.17243
	4495	0.03661	0.615028	-0.10765	0.375545	0.047521	0.031985	0.162592	-0.03604	0.188463	-0.0128	2.11424	1.25688	0.175779	-0.02953	0.175993	0.107888	0.042926	0.159892	1.56103	0.25238	0.279046	0.462567	-0.0403	0.172465	0.538753	-0.01323	0.557034	0.83471	0.871243	0.189006	1.11649	1.53577	0.628955	-0.00877	-0.05953	0.008941
	4496	-0.02459	0.467142	0.349141	0.784554	0.078528	0.028375	0.07976	0.327984	0.178248	0.074625	2.32888	0.824383	-0.01289	0.024778	0.131435	0.008201	0.056413	0.174716	1.97221	0.364032	0.489893	0.4538	-0.16898	0.048418	0.045348	-0.05598	0.100499	0.794837	0.597642	0.236887	0.769268	1.36771	0.342328	0.11963	-0.12081	0.240317
	4497	0.276424	0.535985	0.347607	0.752614	0.529867	0.247942	-0.29806	-0.07233	0.205001	0.036962	2.14884	0.779958	0.065747	0.130666	0.273403	-0.0682	-0.19371	-0.03019	1.75445	0.147614	0.35232	0.18617	0.291571	0.545899	0.459867	0.070456	0.10406	0.866772	0.220648	-0.04986	0.649996	1.63065	0.855224	0.230911	0.110286	0.166031
	4498	0.016552	0.201384	-0.21824	0.461423	-0.2058	-0.11434	0.144672	0.097166	0.023218	0.096063	1.99572	0.671625	0.13608	0.004131	0.452294	-0.03566	-0.00815	0.255243	0.832195	0.04199	0.699428	0.490026	0.262647	0.119013	0.4465	0.177425	0.147468	0.817086	0.081415	0.381935	0.596988	1.40744	0.882856	-0.00977	0.027029	0.173224
	4499	0.066535	0.235643	-0.0408	0.314951	0.199041	-0.16831	-0.10421	0.008024	-0.07909	0.23595	1.34117	0.365893	-0.10772	0.157205	0.060588	0.248167	0.106677	0.250874	0.6955	0.070786	0.290561	0.419471	0.290801	0.440873	0.169563	-0.10472	0.340406	0.380741	0.287422	0.381731	1.1978	2.14967	0.557861	-0.0609	0.106999	0.128643
	4500	-0.0295	0.047379	1.09019	-0.04813	0.093088	-0.06969	0.164016	0.073225	0.211515	0.075477	0.849621	0.232959	0.055029	0.29962	0.098665	-0.16084	0.121548	0.143177	0.43028	0.028951	0.134323	0.444522	0.788384	0.859764	0.057722	-0.1926	0.195321	0.224001	0.355103	1.12774	2.55128	0.730311	0.889402	0.225383	0.055405	0.349572
	4501	0.006494	-0.05839	2.18837	0.054159	0.051991	0.254734	0.18986	-0.03805	0.208476	-0.04898	0.762607	0.165512	0.146764	-0.04636	0.121678	0.388795	-0.02021	-0.05918	0.179072	-0.26983	0.349101	0.231792	1.11421	0.79809	0.085214	-0.19959	0.387657	0.963769	0.218242	0.950853	2.85969	0.525031	0.684686	0.157634	0.235185	0.121526
	4502	0.034195	0.016993	1.28705	-0.19127	-0.1576	0.131807	0.597749	0.234732	-0.09143	-0.02449	0.991603	-0.01087	-0.25532	-0.12447	0.15905	0.209206	0.077184	0.304942	-0.18232	-0.00466	0.496579	0.052068	0.680885	0.587126	0.011961	-0.03172	0.185722	0.724701	0.602413	1.06319	3.54931	-0.13334	0.305074	0.135948	0.526426	0.342476
	4503	0.064349	-0.05458	1.35197	0.097628	-0.01314	-0.06885	0.22491	0.264101	-0.0287	0.218645	0.733808	0.325631	0.086009	0.156947	0.075463	0.034647	0.017278	0.210905	0.825807	-0.11289	-0.01858	0.337053	0.185425	0.2412	0.047714	0.013589	0.295065	0.789415	-0.02835	0.534753	3.83773	0.228498	0.673531	0.170191	0.095899	0.291653
	4504	0.005329	0.333447	1.12472	-0.05385	0.031981	0.057199	0.039194	0.103053	0.193109	0.043662	1.17909	0.515755	0.060301	0.212991	0.04319	-0.24843	-0.22594	-0.16819	1.28744	-0.16592	0.31774	-0.10038	0.184315	0.293787	0.135195	0.250596	-0.04298	0.960646	-0.24318	0.13124	2.12733	1.16522	0.310335	0.095832	0.145772	0.394455
	4505	-0.05441	1.46113	1.77918	-0.06587	0.064544	0.025256	0.573141	-0.02969	-0.04657	0.18668	0.928311	1.04757	0.222287	0.137696	0.134493	0.036944	0.119849	0.251692	1.8042	-0.03841	0.081292	0.070379	0.128005	0.364373	-0.30086	0.026848	0.283085	0.823101	0.229154	0.950015	3.15249	1.73708	0.149244	0.336381	0.496979	0.066578
	4506	-0.11251	0.826967	2.13683	-0.16236	0.245012	0.146396	0.397571	-0.24129	0.131676	-0.05022	0.987061	0.621436	0.006553	0.084883	-0.11719	0.141899	0.108067	0.266625	1.42806	0.09369	0.019684	0.110984	0.42748	0.458147	-0.15266	0.070633	0.415882	0.428933	-0.30842	-0.10407	2.95545	1.45386	1.11249	0.493227	0.637984	0.153806
	4507	-0.2091	0.424865	1.74621	0.097409	-0.03484	0.072986	0.046115	0.140219	0.127149	-0.05926	1.32705	0.580319	0.094863	0.294749	-0.11062	0.11823	-0.10236	-0.0213	1.20461	-0.076	0.25445	0.361627	0.114089	0.24932	-0.24258	-0.03686	0.195251	0.825079	-0.24594	0.656187	2.10457	1.23891	0.495762	-0.16841	0.368093	0.316569
	4508	0.002312	-0.0673	0.876845	0.068568	-0.11638	0.126454	-0.06098	0.057689	-0.06919	-0.16545	1.89637	0.861073	-0.02366	0.037407	0.385757	0.25466	-0.12498	0.297017	1.01048	-0.28109	-0.09476	0.181219	0.186973	0.532792	0.485071	0.434707	-0.08035	0.281302	0.170488	0.398537	2.07403	1.01699	0.62925	0.310147	0.223204	0.230646
	4509	0.051604	0.123518	1.23447	0.125998	0.025743	0.06075	0.303402	0.026193	-0.00776	0.181761	1.30991	0.768983	0.095358	0.216803	0.149228	-0.13921	-0.06294	-0.05704	1.75203	0.285441	0.273891	0.194817	0.878021	0.962437	-0.08647	0.17623	-0.05654	0.529213	0.051011	0.518357	2.25076	1.62251	0.301832	0.010942	0.023667	0.19349
	4510	-0.01821	0.131339	0.470244	0.657277	0.510362	0.13314	0.240254	-0.18455	0.306161	0.090995	1.72704	0.305582	0.047797	0.045055	0.079417	0.188447	-0.06264	0.396989	0.971587	-0.08426	0.342034	0.162351	0.719664	0.674327	-0.19132	0.244241	-0.24734	0.536683	-0.15909	0.381317	2.78858	1.12182	0.396269	0.061897	0.104237	0.084614
	4511	-0.12096	-0.0885	0.444486	0.268059	0.170748	-0.02938	0.185617	-0.01877	0.166705	-0.04151	0.707476	0.746486	0.063148	-0.06305	0.023313	-0.03202	-0.08535	0.080541	1.73791	0.003576	0.055724	0.099103	0.095208	0.647845	0.06925	0.288183	0.126611	0.219975	0.026092	0.139357	2.66779	1.78171	0.025291	-0.17821	0.304224	0.493276
	4512	0.03806	-0.07612	-0.21197	-0.01902	0.341981	-0.1285	0.360582	-0.05062	0.097915	0.234849	1.00009	1.00276	-0.04656	0.133765	-0.09689	-0.02933	0.217609	0.245573	1.77653	-0.35691	0.549746	0.362188	0.016361	0.531636	-0.09578	-0.16666	0.490584	0.782811	0.033421	0.353752	3.41203	2.32595	0.213208	0.171586	0.56175	0.056714
	4513	-0.04927	0.631467	0.104702	0.005045	-0.15791	0.041638	0.26877	0.07011	-0.12581	0.030882	0.963712	0.942214	0.0863	0.06405	-0.08135	0.186005	-0.11575	0.080804	1.47217	-0.22965	0.198868	0.367896	0.266484	0.221669	-0.03403	-0.24343	0.06496	0.486774	0.112306	0.577335	3.071	1.56564	0.08388	0.137737	0.254392	0.019811
	4514	-0.13036	-0.03856	-0.18071	-0.07482	0.239445	0.304239	-0.0233	-0.00259	0.410742	0.150161	0.506813	0.476258	0.117519	-0.04003	-0.05135	-0.0634	-0.06471	0.257021	1.34202	-0.01674	0.470992	0.195696	-0.1738	-0.08694	-0.07674	0.019683	-0.09515	1.01762	0.171466	-0.02195	1.7688	1.18702	0.108525	0.283793	0.397418	0.095309
	4515	0.057962	0.80576	-0.00266	0.007744	0.47607	0.141197	0.292613	0.28232	0.006704	-0.00211	0.466725	1.23767	0.119025	0.026245	-0.09843	0.123913	0.033462	0.07973	2.27587	-0.09707	0.279942	0.356011	-0.48386	0.131564	0.360929	0.001685	0.355621	0.675609	0.303965	1.38719	1.60831	1.62572	0.4361	0.294415	0.448319	0.316167
	4516	-0.17569	1.00082	-0.05007	-0.11348	-0.05816	-0.06555	0.652993	-0.05929	0.033423	-0.1231	0.125341	1.15914	-0.02541	0.02821	0.084651	-0.05609	-0.02235	0.096264	2.79195	-0.1769	0.125562	0.008535	-0.30366	-0.16848	0.021954	0.027901	-0.12419	0.417811	-0.37017	0.799959	1.54066	1.9662	0.077412	0.058351	0.237301	0.333249
	4517	-0.08958	1.05742	0.245392	-0.05139	0.227495	0.122237	0.14954	0.123187	0.056763	-0.21761	-0.06435	0.955002	0.076499	-0.08986	-0.02951	-0.14683	-0.1894	0.130668	1.76286	-0.26716	0.163512	-0.03043	0.055775	0.085006	0.185831	-0.16166	0.025014	0.78264	-0.04085	0.55151	0.946585	1.47902	0.220463	0.235931	0.276985	0.075006
	4518	-0.13108	1.23872	0.055695	-0.3268	0.022244	0.075863	0.150996	0.0224	-0.10475	0.043499	-0.02193	0.930442	0.027249	0.091309	0.053269	0.129978	-0.23164	-0.00902	1.6954	-0.09635	0.018654	0.034912	0.876225	0.64239	0.55901	0.198179	-0.00037	0.042753	0.625623	0.558644	0.474232	0.824967	-0.41986	0.125619	0.658986	0.119812
	4519	-0.03857	1.08958	-0.21212	-0.12821	-0.15451	-0.06245	0.397878	0.078032	0.036819	-0.11432	-0.30888	0.809204	0.144395	0.037021	0.07819	0.309152	0.073371	0.329223	0.658572	-0.24092	0.294984	-0.03733	1.09187	0.450542	0.080352	-0.12533	-0.21774	0.002585	0.237662	-0.19527	0.286662	0.931536	-0.00034	-0.08837	0.525715	-0.0432
	4520	-0.08501	0.584791	-0.1548	-0.34729	0.249157	-0.10373	0.332108	-0.02131	-0.20601	-0.07096	-0.28441	1.33386	0.144643	-0.1519	0.394213	0.123706	-0.14278	0.438684	1.0384	-0.29412	-0.06532	0.078426	0.264725	0.722949	0.078747	-0.26762	0.326577	0.242894	0.033052	0.205019	0.343583	0.971135	0.349328	-0.10256	0.571353	0.1441
	4521	0.292735	0.863819	-0.05321	-0.38876	0.802163	-0.09186	0.232885	0.041812	0.081185	-0.06129	-0.1615	1.59281	-0.11008	0.108515	0.150456	0.123611	-0.04354	0.286777	2.2556	0.027012	0.335947	0.101868	0.439199	0.769082	0.579664	-0.16417	0.316883	-0.04803	-0.07188	0.554399	0.217168	1.17859	-0.08693	-0.12837	0.280908	0.268702
	4522	-0.08728	0.921811	-0.51949	-0.25399	0.005191	0.07598	-0.11023	0.095996	0.060824	-0.1309	-0.20174	0.893618	0.048158	-0.10061	0.342853	-0.04509	-0.08007	0.038231	2.30067	0.042733	0.259933	0.086496	0.431148	0.930846	-0.03422	-0.02057	0.045938	-0.25751	0.338506	0.17291	0.552876	1.42899	-0.00393	-0.12908	0.283939	0.128767
	4523	0.239464	0.123223	-0.24601	-0.0558	0.073137	0.125854	0.09875	-0.05505	0.024278	-0.02696	-0.33166	0.800121	0.267496	-0.06019	0.337094	0.038048	-0.09816	-0.07176	1.87603	-0.19845	0.446588	-0.29307	0.285652	0.256721	-0.16015	0.148673	0.335093	0.071591	-0.18314	0.473443	1.59797	0.639837	0.164366	-0.08187	0.360761	0.05636
	4524	0.960177	0.519991	-0.22237	0.144665	0.054855	-0.0855	0.227499	-0.00995	0.026152	0.216533	-0.3348	1.35218	0.024607	0.183258	0.136486	-0.16585	0.126683	-0.06374	1.58429	-0.23579	0.328817	0.000624	0.305768	0.653555	0.336168	-0.27164	-0.01345	0.251921	0.207805	0.056552	1.01893	1.19714	-0.04371	0.191171	0.254597	0.278523
	4525	0.352081	0.488205	0.069273	0.473997	0.055437	0.109126	0.083512	-0.30823	-0.07823	0.031988	0.267924	0.97366	0.142153	-0.05739	0.28442	-0.1548	0.069279	0.285438	1.32634	-0.25387	0.040064	-0.0441	-0.07775	0.269195	-0.01123	0.037665	-0.21352	0.218454	0.02004	0.272689	2.237	1.29428	-0.08988	-0.28044	0.1375	-0.05208
	4526	0.06651	0.986052	-0.38025	-0.14498	-0.11009	-0.11837	-0.14553	-0.15727	-0.2414	0.016646	0.121103	0.915479	0.089678	-0.0274	0.211112	-0.06255	0.11197	-0.26745	0.556545	0.101132	0.046136	0.132183	-0.31979	0.132177	-0.08725	0.023934	0.08557	0.035027	-0.29884	0.126509	2.22981	0.847591	0.28896	-0.074	-0.06827	0.210561
	4527	-0.10972	0.629225	-0.17658	-0.18192	-0.09583	0.164651	0.396221	0.027191	0.055551	0.038528	-0.0924	0.78213	0.051081	-0.04712	0.103004	0.082905	0.02932	0.133003	0.235788	0.10406	0.30044	-0.07802	0.313178	0.616909	0.085223	-0.05586	0.060393	0.118693	0.008461	0.639518	2.11191	0.025891	-0.13424	0.043485	0.249221	-0.16587
	4528	0.347329	0.347005	-0.37593	-0.07405	0.073241	-0.29068	-0.11651	0.279752	0.151275	0.146294	-0.22364	0.552092	0.1392	0.079675	-0.19607	0.020716	-0.10173	0.012578	-0.0532	-0.14539	0.239724	0.097212	0.118494	0.262751	-0.23227	0.021127	0.131668	-0.35357	0.062919	0.222694	2.44673	0.183172	-0.26223	0.055188	0.231515	-0.06276
	4529	0.259034	0.14202	-0.13991	-0.22206	-0.05266	0.164599	0.019329	0.063218	0.001577	-0.02297	-0.11593	0.318095	0.00384	-0.06278	0.217809	0.050778	0.032701	0.259777	0.08789	-0.05304	-0.00994	0.122773	0.49625	0.760183	0.319313	0.167788	0.070933	-0.20482	-0.13258	0.221479	2.17531	-0.21098	-0.03925	-0.30128	0.018531	0.3522
	4530	1.46165	-0.19426	-0.28509	-0.16242	-0.028	0.039139	-0.08352	0.168789	-0.10843	0.098992	0.887777	0.166913	-0.03765	-0.00601	0.161739	-0.24245	0.247715	-0.01494	0.736807	-0.0997	0.045411	0.167654	-0.10091	0.455788	0.706516	0.209652	-0.29871	-0.10941	0.064378	0.155645	1.57682	0.291521	0.146743	-0.0393	0.002401	0.163142
	4531	2.58339	-0.22972	-0.17747	-0.05233	0.347152	-0.27733	0.26033	-0.07973	-0.07981	-0.20879	1.09062	0.45363	-0.07267	0.064562	0.038214	0.569489	-0.05352	0.069509	1.4278	-0.11752	-0.048	0.076413	-0.15594	0.193597	0.656166	-0.25668	0.079433	-0.15412	0.241855	0.306613	0.863951	0.644354	-0.02155	0.652047	0.111788	0.042889
	4532	1.39855	0.297048	-0.26194	0.099283	-0.14074	0.256002	-0.02921	0.080727	-0.08432	-0.00824	0.571969	0.589121	-0.1436	0.078523	-0.13155	0.071047	0.005959	0.207132	1.57434	-0.03929	0.001635	0.068665	-0.04734	0.027184	0.21595	0.272408	0.211444	-0.08275	0.346726	0.106383	0.847561	1.02683	0.365065	-0.29142	-0.02039	-0.08968
	4533	0.622004	0.285866	0.0991	0.662381	0.12445	-0.13229	-0.01138	-0.17326	0.242865	-0.03016	0.342956	0.39857	0.060891	-0.1073	0.041153	-0.10106	0.000508	0.098898	1.49804	-0.05095	0.198165	0.121885	-0.1549	-0.04907	0.157422	-0.18768	-0.05377	0.214059	-0.37756	-0.07841	0.912231	0.889343	-0.29616	0.346666	-0.13013	-0.01981
	4534	0.12994	0.149553	-0.47179	0.260469	-0.0862	-0.01706	-0.02884	-0.38336	-0.02475	-0.00684	0.107469	0.559008	-0.01367	-0.09798	-0.24244	0.001238	-0.01338	0.294471	1.75556	-0.05729	0.201869	-0.00246	-0.31436	-0.29868	0.258914	0.170885	0.033699	0.115317	-0.15581	0.313261	1.08989	0.89178	0.110925	-0.05518	-0.14218	-0.07481
	4535	0.165547	0.197089	-0.30877	0.238559	0.226029	0.033183	0.488387	-0.08044	0.130481	0.215779	0.141939	0.324717	0.178158	-0.05877	-0.19176	-0.06094	-0.0074	-0.10198	1.51835	-0.26942	0.098982	0.227599	-0.15382	-0.45221	0.857132	-0.04691	0.21506	0.181135	0.000342	0.425368	3.1878	0.86952	-0.10002	-0.0723	0.499857	0.092328
	4536	-0.11957	0.143259	-0.23571	0.586118	0.123014	-0.01649	0.357771	-0.44917	0.189325	0.325203	0.464229	0.338267	0.069124	-0.0925	0.121213	0.101597	0.10805	0.03248	2.23502	-0.10185	-0.11939	0.128915	-0.14295	-0.65044	0.412345	0.17896	0.260573	0.146355	0.292149	0.389303	3.18307	1.18031	-0.07327	0.370012	0.371584	-0.05624
	4537	-0.16305	0.033424	-0.2462	0.407505	0.212737	0.022968	0.361815	-0.10387	0.113229	0.029959	0.782136	0.166501	0.085683	0.040356	-0.02697	0.224942	0.066447	0.050153	2.55766	-0.31112	0.102219	0.047709	0.260799	0.004804	0.433154	0.057159	-0.08611	-0.29127	-0.28	0.340294	1.86424	2.00518	-0.03326	-0.01295	0.264377	0.143827
	4538	-0.1939	0.510041	-0.21824	0.319537	0.116089	0.080596	0.227217	-0.09443	0.095752	-0.0949	0.575064	0.913835	0.089799	0.057019	0.022301	0.000144	-0.08453	0.158668	2.97821	-0.15634	0.115221	0.197963	0.854042	0.577633	0.249033	0.072886	0.080274	-0.12997	-0.02195	0.243341	1.71972	1.28683	-0.14083	0.151548	0.103551	0.124808
	4539	-0.08845	0.748763	-0.18937	0.345655	0.437851	0.132581	-0.09392	-0.22692	0.212594	0.059515	0.585469	0.881477	0.002057	0.059749	0.030381	0.111136	-0.09695	0.80331	2.22835	-0.30344	0.121246	-0.14759	1.92621	0.636915	0.262078	-0.09655	0.25633	0.159806	-0.27854	0.370126	1.28991	1.14221	-0.0855	-0.12913	0.127132	0.40345
	4540	-0.05449	0.975244	-0.44295	-0.05233	0.382088	0.310124	0.094066	0.023743	0.252667	0.175888	0.901369	0.968137	0.083477	0.12094	0.027622	0.071253	0.095061	0.762448	2.52673	0.014347	0.221792	-0.13948	2.68888	1.16261	0.215883	0.014004	-0.03198	-0.07744	0.104393	-0.00139	0.642139	1.44088	0.111482	-0.25287	-0.09421	0.005034
	4541	-0.18127	0.472041	-0.15483	-0.14191	0.060183	-0.14318	0.05335	-0.08056	-0.00011	-0.01064	0.467472	0.688834	-0.05907	-0.10361	-0.16398	-0.01865	-0.04831	0.813791	1.36063	-0.30137	0.213266	-0.07015	2.50805	1.20419	-0.17681	0.137888	-0.19311	0.068011	0.020528	-0.03343	0.70394	0.847301	-0.17121	-0.01833	-0.17726	-0.14706
	4542	-0.2446	1.02613	0.117754	-0.2755	0.540571	0.130782	-0.02083	0.297777	0.054559	-0.05513	0.313843	0.637207	-0.14937	0.060432	-0.14705	0.008553	-0.00464	0.580594	1.42913	-0.10015	0.125576	0.311636	2.20678	1.09568	0.029311	-0.20187	-0.17174	0.114648	-0.05805	-0.05918	0.510693	0.935711	-0.27735	-0.03848	-0.05972	-0.17774
	4543	-0.00671	0.62893	0.279381	0.244659	0.069914	-0.13955	-0.09027	-0.11814	-0.02109	0.023656	0.402188	0.47383	0.107809	-0.11524	0.229867	-0.04008	-0.07919	0.357163	0.97629	-0.1062	-0.10917	0.012949	1.51276	0.734469	-0.21185	0.055389	-0.06398	-0.08119	0.094146	0.197508	0.162552	0.495135	-0.10877	-0.04606	-0.19856	-0.07016
	4544	-0.07975	0.700135	0.524061	-0.01967	0.084843	0.213511	-0.20517	0.03463	-0.13793	1.06109	1.18885	0.570801	0.420282	0.050043	-0.08395	-0.08087	-0.15841	0.162958	1.24924	-0.10403	0.040692	0.114868	1.31458	1.046	0.244608	0.019822	-0.08782	-0.08987	-0.27788	-0.43341	0.437169	0.352472	-0.14055	-0.08489	-0.10223	0.110158
	4545	0.042623	1.17269	-0.11899	-0.20439	0.215411	0.390394	0.151151	-0.10216	0.050439	1.25985	2.12974	0.553669	1.03733	-0.02698	0.362295	0.121828	-0.20657	0.666217	1.19658	-0.20088	-0.00084	0.222954	1.04625	1.20642	0.618978	0.225816	0.069406	0.091275	0.277976	-0.03557	0.992332	0.738283	-0.15588	-0.25417	0.310826	0.306482
	4546	-0.16478	1.09747	1.78383	0.819456	-0.09101	0.215198	0.082104	-0.00508	0.182638	0.953967	2.30417	0.626847	0.415458	-0.06341	0.062539	-0.05818	0.019214	0.340648	0.56581	0.83568	0.209787	-0.02905	1.02726	1.01476	0.710192	-0.09771	0.138094	0.049461	0.282927	0.177177	0.799489	0.889853	-0.19562	0.203754	0.272515	0.564843
	4547	0.032187	1.00148	1.89117	0.847986	0.058438	-0.0726	0.379288	-0.01855	0.161662	0.619744	2.49702	0.407491	0.499144	-0.04531	0.057812	0.125497	-0.14016	0.368883	0.316057	0.988838	0.080536	0.303739	0.534726	1.0595	0.297086	-0.16313	0.126822	0.276791	0.118049	0.624482	2.67675	0.443571	0.070045	0.017512	0.174491	0.690551
	4548	-0.06933	0.756189	1.9099	0.799573	0.130056	0.096608	-0.08899	-0.45149	-0.03777	0.392961	1.61675	0.340465	0.483671	-0.15161	0.12017	0.31946	-0.06527	0.24738	0.642005	0.625362	0.243632	0.163834	0.745726	1.1096	1.02148	0.162825	0.132899	-0.28001	0.143805	1.46725	2.91802	0.48221	0.212524	0.072984	0.018394	0.315545
	4549	-0.22337	0.659262	0.82988	0.303417	-0.05952	-0.01763	0.123256	-0.18096	-0.0395	0.18105	1.73745	0.088872	-0.02103	0.092972	0.118185	0.105738	-0.16532	0.037725	0.51633	0.368088	-0.05679	0.368096	0.346335	0.986401	0.297708	0.117176	-0.06712	-0.13429	0.344041	0.221299	1.42564	0.896101	0.029046	-0.22619	-0.00107	0.090359
	4550	-0.09102	1.08486	0.434946	0.538352	0.034903	0.122895	-0.08939	0.18924	-0.12125	0.204393	1.73703	0.760042	-0.00379	-0.18635	0.246719	-0.05285	-0.05831	0.17321	0.193546	0.307787	0.113679	0.189437	0.68417	0.924412	0.372706	0.094154	0.15717	0.099267	0.291803	1.202	1.06302	0.464966	0.892661	-0.12222	0.204672	0.216731
	4551	-0.07023	0.91381	0.125072	0.769919	0.049832	-0.02527	-0.05989	0.164416	0.054583	0.245427	1.58491	0.798463	0.078652	-0.06663	0.437155	-0.21102	-0.01487	0.558624	0.695554	0.386377	-0.12155	0.413755	1.36109	1.0947	0.250538	0.227876	0.002119	0.767592	0.715528	1.05317	0.314844	0.608227	0.659559	0.25144	0.185692	-0.05055
	4552	-0.23499	1.08038	0.089142	0.669083	-0.11344	0.021741	-0.11408	0.078598	-0.19405	0.113241	1.14678	0.796028	0.011956	-0.09255	0.058762	-0.10518	0.075225	0.126346	0.390868	0.019552	0.228286	-0.10078	1.40119	1.32577	0.499833	-0.51554	0.545364	0.153315	0.059502	1.5864	0.631719	0.081806	0.634534	0.464745	0.042715	0.330076
	4553	-0.0187	1.20322	-0.10613	0.8598	0.091166	-0.05237	0.001286	-0.05754	0.040014	-0.07047	1.79442	0.738828	0.082957	0.159994	0.038512	0.011602	0.082756	0.51941	0.690744	0.565422	0.177828	0.046983	1.22808	1.09268	0.085633	-0.01375	-0.05227	0.259076	0.022777	2.04736	0.31588	0.956574	0.320149	0.175626	-0.1121	0.422664
	4554	-0.0869	0.536723	0.981339	0.961479	-0.03111	-0.02385	-0.12574	-0.07362	-0.05033	0.089748	1.14845	0.694043	-0.14175	-0.18647	0.114082	0.236606	0.098932	0.074628	0.715153	0.43643	0.157947	0.162813	0.634055	1.04861	0.178366	0.116579	0.093386	0.235843	0.530737	1.66365	0.370482	0.78502	0.02999	-0.13282	-0.02569	0.139059
	4555	2.06891	0.524147	0.820196	0.726857	-0.28635	-0.14394	0.100149	0.20165	0.18224	-0.00563	0.854331	0.377399	-0.21808	-0.19364	0.45248	0.274913	-0.20036	-0.12191	0.224668	0.855228	0.050741	0.120997	0.359495	0.729215	-0.0521	0.106476	0.481804	0.169458	0.035515	2.00033	-0.0853	0.478758	-0.15607	-0.03445	0.159006	0.296966
	4556	1.49492	0.572719	0.869382	0.664316	0.228585	-0.13254	0.018752	-0.0382	0.32261	0.199845	0.690647	0.465678	-0.25967	0.153889	0.057773	-0.02691	0.395537	0.002841	0.164981	0.486214	0.389483	0.300437	0.152478	0.727215	0.402763	0.055935	0.042316	0.197749	0.003139	1.62762	1.35878	0.138493	0.164861	0.395854	0.079646	0.241797
	4557	0.368005	0.92554	0.335826	0.576101	-0.22808	0.137607	-0.05607	-0.00211	0.035529	-0.03273	1.03283	0.196161	0.131143	-0.06786	0.243798	0.20413	0.152603	-0.03011	0.094829	0.495692	0.116168	0.011264	0.212127	0.45142	0.240172	0.200258	-0.19324	0.48166	0.074757	0.443128	1.70894	0.083014	0.017397	0.324703	0.000536	0.491008
	4558	0.364271	0.429882	0.106469	0.610205	0.126789	-0.14848	0.235852	0.032578	-0.06488	-0.09913	0.654287	-0.03212	0.061141	0.171185	0.550148	0.011136	0.094744	0.046809	-0.29	0.264594	-0.17585	-0.14332	-0.06713	0.239148	-0.02652	0.009932	0.56045	-0.05755	0.272272	0.746594	1.25226	-0.30973	0.041924	0.1961	0	0.218898
	4559	0.056616	0.050176	2.43453	0.288507	-0.13147	-0.13191	0.027905	0.028631	-0.02046	-0.14628	0.452049	0.065095	0.216369	0.110184	0.069917	0.103836	-0.00031	-0.0184	-0.1015	0.211593	0.127949	0.357798	0.556226	0.650575	-0.21302	-0.15778	-0.13443	0.21899	0.0487	-0.00764	1.00588	-0.41715	0.140583	0.137214	0.187522	0.232221
	4560	-0.19902	0.249878	1.8436	0.665143	-0.1512	-0.05622	0.26041	0.531798	-0.2015	-0.00485	0.198387	-0.08771	0.200896	-0.03998	0.181916	0.276325	0.131459	0.099018	-0.12248	0.073694	0.132014	0.096915	0.39842	0.377418	0.096842	-0.41832	0.353159	0.076352	-0.15359	-0.01109	0.517649	-0.41119	0.126571	-0.10792	-0.03163	-0.03074
	4561	0.118596	0.279087	1.6319	0.262132	0.123721	0.047754	0.07412	-0.3371	-0.21757	-0.03007	0.129453	-0.16821	0.209256	-0.1863	0.204448	0.346319	-0.11484	-0.0376	-0.04656	0.115582	0.141839	-0.02593	0.235554	0.506317	-0.22323	0.123117	-0.17731	0.382324	0.00499	-0.00665	0.613062	-0.49277	0.491593	0.009859	-0.00018	-0.01645
	4562	0.496312	-0.0515	1.20504	0.64254	-0.21227	0.084031	-0.12868	-0.0431	-0.07309	0.054666	0.104837	0.635148	-0.11156	-0.06059	0.036394	0.321736	-0.22817	0.428845	0.899593	0.066876	0.093085	-0.15622	0.171777	-0.19121	-0.08626	-0.12545	-0.04803	-0.12188	-0.08055	0.213802	0.212381	0.109941	-0.09485	0.121542	0.046305	-0.20036
	4563	0.292431	0.271338	0.479529	0.675247	0.001202	0.168018	-0.10557	0.000747	-0.28768	-0.03022	0.087457	0.390885	0.225249	0.015274	0.061645	0.1278	-0.10166	-0.07901	0.874614	-0.08308	0.130596	-0.02741	-0.00774	-0.10637	0.042372	-0.07088	-0.04641	-0.0432	-0.02538	0.291685	0.91455	0.460604	-0.13262	-0.18979	-0.01608	0.127134
	4564	0.240103	0.423343	0.98398	0.690042	-0.13855	-0.16049	0.217873	-0.0516	0.165302	0.216133	-0.33722	0.219921	0.144599	-0.05629	0.196329	0.140444	-0.2482	-0.066	1.41738	0.14596	0.071038	0.017922	0.227571	0.188811	0.304861	0.159672	0.382847	0.124146	0.18623	-0.502	0.847719	0.488683	0.355564	0.052834	0.075116	0.297408
	4565	1.78687	1.47253	2.48906	0.966129	-0.02338	0.246567	-0.07037	-0.17182	0.010176	0.001416	-0.3038	0.459834	0.208757	-0.14787	0.368224	0.032924	0.135871	0.396144	1.64965	1.43281	-0.11044	0.105279	2.06587	1.20266	0.022187	0.140147	0.580883	0.607944	0.117679	0.292797	0.735339	1.26832	0.371634	0.096782	0.207658	0.236614
	4566	1.55737	1.20893	2.1172	0.990924	-0.31063	0.785577	0.688745	0.321483	0.427676	0.016138	-0.20921	0.552381	-0.05931	0.076428	0.257796	-0.04314	0.235796	0.595506	1.48208	1.28672	0.295939	0.0176	1.69106	0.983109	0.445847	0.419653	0.504499	0.127919	-0.04686	0.200534	0.055355	0.714042	0.159928	0.406135	0.12315	0.223
	4567	2.50403	0.863858	3.24502	0.96446	0.438588	1.4146	0.994195	-0.07988	-0.08892	0.12562	-0.23408	0.640114	0.280777	0.121079	0.521484	0.275668	0.333385	0.509514	1.25274	1.22081	0.342896	0.075024	1.15777	1.48395	0.356128	-0.22851	0.773869	0.145173	0.096816	1.61227	0.075269	0.649451	0.786739	0.249944	0.650599	0.628843
	4568	2.40745	0.728089	2.3412	1.3025	0.419207	1.65129	1.16895	-0.08412	0.112513	0.065014	-0.32988	0.689966	-0.2229	0.142279	0.303776	0.341723	0.424741	0.440951	1.57498	1.37967	0.142751	0.038323	0.536555	0.997017	0.403857	0.680096	1.32925	0.304395	0.144007	2.84171	0.640312	0.404446	0.566269	0.315146	0.94262	0.465191
	4569	0.876919	1.39751	1.49239	0.765469	0.027816	1.15248	0.263256	0.002828	0.063187	0.043218	-0.10789	0.242894	-0.20493	0.060447	0.280337	0.179825	0.445283	-0.05397	0.772632	1.30665	-0.0837	0.285373	0.049224	0.625839	-0.03652	0.480288	0.886831	0.438735	-0.10437	2.5538	0.359209	0.38409	-0.05603	-0.03615	0.988396	0.477323
	4570	0.411495	1.22352	2.63935	0.636542	0.27221	1.07845	0.967033	0.25725	0.006819	-0.05782	0.224788	-0.09329	0.09213	0.127065	0.332507	0.165034	0.055279	-0.03969	0.655352	0.559177	0.043118	0.464085	-0.02977	0.617885	0.224994	0.302896	0.928734	0.384446	0.144504	1.98688	0.174496	0.476405	0.643691	-0.12785	0.974613	0.819561
	4571	0.250804	1.25498	0.561543	0.931518	-0.08786	0.338086	0.658638	0.080565	0.455199	0.096607	0.562628	-0.02606	0.176644	-0.02931	0.394668	0.112718	0.285948	0.054136	0.702657	-0.00501	-0.16268	0.260383	0.05683	0.375811	0.046778	0.344795	1.25058	0.328889	0.225832	2.4004	-0.29594	0.759726	0.278064	0.116638	0.792548	0.646569
	4572	0.117996	0.530078	0.75607	0.658824	0.13948	0.066032	0.372661	0.165571	-0.02245	0.138394	0.802006	-0.04578	-0.16061	0.007497	0.110623	0.116472	-0.0231	-0.33705	0.291616	-0.03934	-0.14453	0.168338	-0.33466	0.296039	0.02816	0.190987	0.717132	0.990503	0.251744	1.18653	0.338492	0.779195	0.428166	0.08626	0.846982	0.391113
	4573	-0.08283	0.885077	0.323309	0.799435	0.264801	0.18457	0.125217	-0.09114	0.165056	0.002741	0.711786	-0.09838	0.022787	0.091162	0.167348	0.212336	0.022881	-0.21897	0.281632	0.082765	0.218638	0.042725	-0.30448	-0.16415	-0.12957	0.07481	0.301869	0.51016	0.304066	0.383948	0.382496	0.048501	0.47577	-0.20632	0.375913	0.142601
	4574	0.015783	0.236445	0.040371	0.792714	0.134918	-0.00051	0.235726	-0.09573	0.339582	0.000882	0.717707	-0.2609	0.060941	0.013094	0.044132	-0.08023	0.130102	-0.12865	0.128084	0.310474	0.124527	0.09727	-0.2779	-0.1792	0.191711	0.309391	0.257483	0.447179	0.132151	1.18208	0.171103	-0.02254	0.032726	0.267965	0.572117	0.471203
	4575	-0.05247	0.275139	1.35977	0.172014	0.273372	-0.07804	0.300394	-0.10213	-0.17995	0.116877	0.225955	-0.23401	0.031114	0.095488	0.232075	0.007177	-0.00312	-0.21633	-0.1505	0.188729	0.058195	-0.01605	-0.00416	-0.0111	0.176746	0.358638	0.306196	0.284711	-0.10753	1.0398	0.11082	-0.09928	0.05774	0.277189	0.209576	0.065056
	4576	-0.05352	-0.03806	0.639164	0.200181	0.108709	-0.10562	0.754094	0.174923	-0.06957	0.022711	0.084777	-0.23091	-0.06133	0.216177	0.222991	0.12947	-0.16027	-0.19074	-0.13868	-0.11756	0.019608	0.227088	-0.21756	-0.2906	0.035088	0.040853	0.134708	0.152454	0.262729	0.304687	0.177625	-0.39442	0.170314	-0.00536	0.134327	-0.07344
	4577	0.126072	-0.04896	0.803727	0.219096	0.242601	0.03827	0.262519	0.143678	0.041348	0.037206	0.124004	-0.26566	-0.0199	0.100306	0.000215	0.047096	0.252337	-0.19018	-0.08408	-0.17711	0.239616	0.067012	-0.08428	-0.4034	0.077084	-0.03728	0.257593	-0.04528	0.228454	-0.20739	1.4818	-0.55506	0.26995	0.406533	0.160478	0.102402
	4578	-0.02249	-0.24008	1.99245	0.440855	0.207269	0.062579	0.10869	0.167784	0.168633	0.169741	1.01058	-0.44173	-0.09946	0.0254	-0.08198	0.185023	0.000509	0.024754	-0.2487	-0.35359	-0.2649	0.211511	-0.33791	-0.56135	-0.11388	0.239388	0.018476	0.066175	-0.03631	0.104308	1.48745	-0.45928	-0.12221	0.187406	0.105833	0.263825
	4579	-0.02236	-0.03995	2.69929	0.118846	-0.11462	-0.18828	-0.22305	-0.13501	-0.07927	0.082112	1.37209	-0.24092	0.123081	-0.01264	-0.00563	-0.02418	0.064852	0.082186	0.062438	-0.00453	0.012742	0.094284	0.247308	0.533665	0.596631	0.2615	0.224824	0.082561	0.088868	0.550707	0.794604	-0.17173	0.539494	0.182127	-0.0363	-0.03148
	4580	-0.13337	-0.09123	2.54062	-0.16029	0.274506	0.124586	0.0467	-0.17034	0.183116	0.907885	1.79086	-0.26481	0.256703	-0.05562	-0.03441	0.193342	0.233683	0.384677	0.120611	0.334389	-0.06202	0.163834	0.883542	1.19449	-0.19275	-0.13689	-0.02982	-0.08623	-0.03279	0.010798	0.064413	0.028119	0.102922	0.097842	0.044628	0.155589
	4581	-0.10143	-0.01531	2.09952	-0.18258	-0.07184	-0.02555	0.098156	-0.3596	0.104068	1.59988	1.25121	-0.22658	-0.03001	0.02465	-9.2e-05	-0.1766	0.364166	0.091079	-0.06616	0.185219	0.151762	0.081992	1.34771	0.512724	0.157398	0.248803	0.318548	0.073686	0.230815	0.193365	0.205588	0.352984	-0.08281	0.053164	0.049866	0.11101
	4582	0.249779	0.681832	2.03812	0.658188	0.116912	-0.09537	0.04193	-0.00655	0.130047	1.21709	1.16864	0.002247	0.08822	0.009766	0.15984	0.085096	0.027341	0.314668	-0.04518	0.687454	0.478945	0.180033	1.13251	1.25344	0.026321	0.098962	0.154006	0.189521	0.228324	0.504573	0.55608	0.145745	0.086359	-0.24118	0.076442	0.310555
	4583	0.062666	0.581563	2.54506	0.600806	0.334619	0.214055	0.189662	0.125699	0.049464	0.550345	0.766067	0.306613	-0.18564	0.000187	0.113543	-0.07251	-0.03544	0.345911	0.510347	0.573566	0.117615	0.145851	0.940665	1.01256	-0.17157	0.056772	-0.12282	0.05804	0.626073	0.21905	0.163413	0.936088	-0.06266	0.009497	0.228297	0.120622
	4584	-0.03308	0.456269	3.34431	1.30452	-0.23762	-0.0381	0.488606	-0.36444	0.042396	0.89495	0.370332	0.415833	0.07292	0.200473	0.199837	-0.08588	0.117443	0.149241	0.886195	0.305665	0.127559	0.010219	1.03013	1.49939	0.288098	0.316387	0.363082	0.487515	0.059094	0.281508	0.15936	0.933595	-0.01548	-0.18293	0.232533	0.054267
	4585	-0.07564	0.032677	3.32664	1.05523	0.235583	0.077139	0.279733	0.287033	-0.14429	0.198743	-0.03673	0.385015	0.135403	-0.19679	0.098561	-0.02401	0.0071	0.274205	1.00964	0.849507	0.195667	-0.13873	0.717219	1.16054	-0.13951	0.134989	0.576347	0.011897	0.137952	0.947545	0.215314	1.00789	0.208354	-0.17988	-0.08405	0.201637
	4586	-0.04291	0.275673	3.07481	1.03295	0.041842	0.108791	0.179473	-0.1856	0.104088	0.044067	0.15747	0.642266	0.051984	0.019605	0.168808	0.160155	-0.13778	-0.05739	1.86308	0.327482	-0.05548	0.041451	0.280374	0.949145	-0.13697	-0.12953	0.256705	0.304068	0.295557	0.542411	0.099324	0.790303	0.166352	-0.27203	-0.01746	-0.06658
	4587	-0.02307	0.059642	2.83955	0.769173	0.291675	0.283124	0.191971	-0.08547	0.040764	0.173976	-0.13217	0.762474	0.272171	-0.02285	0.131728	0.003166	0.078139	0.115044	1.97635	0.139641	0.073175	-0.06366	0.385091	0.905908	-0.09115	0.17265	0.234842	0.479355	-0.20435	0.139509	-0.07349	1.25383	0.239433	0.122023	0.036623	0.193289
	4588	-0.05232	-0.17711	2.78951	0.867439	0.070248	0.176114	0.218813	0.343337	0.17631	0.251054	0.114123	0.567485	-0.02275	-0.00512	0.143985	0.061276	0.069454	-0.05442	1.9969	0.27977	-0.11957	-0.08706	0.211043	0.954232	-0.13212	0.32702	0.670795	0.277164	0.064536	0.672256	0.196673	0.783582	0.279695	0.078738	0.424017	-0.08336
	4589	0.038986	0.179045	3.43234	1.2152	0.138932	0.152511	0.415211	0.224531	-0.01574	0.112631	0.44796	0.658175	0.026907	0.103148	-0.04841	0.066491	0.25387	0.292576	2.05333	1.04081	0.073091	0.066823	0.533282	1.02537	0.039098	0.178382	0.745454	-0.04925	-0.15769	1.9924	-0.15463	0.933537	0.361404	-0.03918	0.446166	0.153496
	4590	0.231268	0.890346	2.11446	0.625254	-0.17504	-0.00932	0.248237	0.193471	0.204017	0.103289	0.934339	0.340072	0.162971	0.12694	-0.07254	0.124188	0.146571	0.007501	1.66362	0.493652	0.219369	0.305008	0.520565	0.964592	0.208524	0.57744	0.225662	0.438851	-0.04282	1.35189	0.116178	0.79062	0.185903	-0.23107	0.206013	0.313605
	4591	0.136269	0.784683	2.63253	1.1834	-0.31244	-0.08975	0.203696	-0.12192	0.461442	0.032309	1.18867	0.667184	0.136107	-0.0412	-0.05914	0.010885	0.09771	0.011005	1.97797	0.547371	0.001314	-0.0021	0.922144	0.568427	0.27328	-0.05334	0.4584	0.129627	0.063476	1.95216	-0.31824	0.977705	-0.11133	0.138303	0.095542	-0.01577
	4592	-0.08094	0.799851	2.47069	1.38789	0.253077	0.129447	0.020487	0.061891	-0.19893	0.190575	0.84113	0.33502	0.041097	-0.05615	0.081346	-0.16009	-0.26813	0.155621	1.86636	0.719809	-0.11198	0.411817	0.219648	0.686322	0.147405	0.080006	0.209973	-0.12786	0.13199	1.83555	0.963257	0.666605	0.121354	0.137777	0.060346	0.094224
	4593	0.101935	0.394352	3.29521	1.22048	0.083841	0.127727	0.154823	0.090672	-0.08646	0.054074	0.700171	0.179227	0.175794	0.057487	0.270035	-0.07649	0.033706	-0.08847	1.35959	1.23116	-0.13902	0.1422	0.530651	1.512	0.082804	0.167048	0.137861	-0.09218	0.339547	0.398186	0.888469	1.20236	0.139786	-0.15885	-0.10758	0.197492
	4594	-0.08569	0.79688	3.18966	1.5222	0.540969	0.369349	0.170206	-0.11462	-0.1392	0.173636	1.39136	0.533624	0.128065	0.005658	-0.12609	0.163901	-0.08201	0.366622	0.960306	1.02904	0.245012	0.218249	0.1833	1.19934	0.390964	-0.00784	0.169446	-0.15662	-0.05862	0.23027	1.43132	1.20104	0.099022	0.156036	0.193464	0.409145
	4595	-0.09225	0.20861	2.18386	1.02179	0.222218	0.023444	0.356714	0.379175	0.267619	0.031207	1.34622	0.302121	0.336165	0.140843	0.134547	-0.0353	-0.03048	-0.06224	0.879089	0.789882	0.524757	0.332784	0.142643	0.456798	0.25448	-0.17294	0.425334	0.792563	0.191101	0.447442	0.190643	0.309522	0.789445	-0.01395	-0.03111	-7e-05
	4596	-0.05923	0.165625	1.18231	0.962455	0.091188	-0.00704	0.151068	0.036225	-0.04219	0.179854	0.555367	0.465631	0.113585	0.077652	0.030663	0.040582	0.044601	0.030297	1.23896	1.07204	-0.12335	0.19775	0.04637	0.391265	0.257061	-0.08325	0.171527	1.28885	0.325295	0.782156	0.292344	0.774665	1.39593	0.233069	0.146533	0.16772
	4597	-0.09359	0.18428	0.950385	0.748188	0.379308	-0.02072	0.075597	0.123886	0.410343	0.118547	0.474247	0.504498	0.052188	0.007849	0.028167	-0.00477	-0.14826	-0.14914	1.32248	0.851034	-0.02989	-0.1926	-0.00665	0.066689	0.025958	0.231689	0.155819	0.953831	0.4741	0.137356	0.291524	0.708139	1.17764	0.183246	-0.27735	-0.04722
	4598	-0.01967	0.591545	1.90837	1.01317	0.307864	0.345287	0.075118	-0.11571	0.103417	0.041171	0.29388	0.744664	0.158004	-0.07935	0.072913	-0.16441	0.027981	0.031173	2.69087	0.600765	0.082519	0.18617	0.380871	0.731371	0.403782	0.406093	-0.04179	1.33001	0.546945	0.054517	0.093888	0.617635	1.1811	0.026101	-0.10602	0.17294
	4599	0.446969	0.553666	1.81365	0.799868	0.200669	0.069598	0.044692	0.259078	0.143775	-0.19192	0.110147	0.965594	0.042881	0.129925	0.076659	-0.05564	0.189941	0.12176	2.51883	0.485644	0.323041	0.083781	0.177705	0.661815	0.245441	0.207678	0.438961	1.37668	0.134662	0.298891	0.046562	0.545587	0.678874	0.271567	-0.06262	-0.03816
	4600	0.068985	0.207745	1.03612	0.703427	0.511466	0.155231	0.013251	0.051338	-0.05531	-0.06782	0.950379	0.981388	0.133891	-0.00067	0.183859	-0.07828	-0.10589	-0.00569	2.14071	0.152862	0.124614	-0.07321	0.05697	0.115974	0.29303	0.232998	0.26452	0.401697	0.208519	0.440099	0.22255	1.45177	0.33964	-0.05044	-0.34987	0.11612
	4601	-0.08401	0.439918	1.76357	0.783348	-0.06136	0.185645	-0.21945	0.032952	-0.08107	0.031376	0.621404	0.966156	0.065831	0.196359	-0.03866	-0.0133	-0.10307	0.220676	1.82694	0.078352	0.105074	-0.10283	0.398935	0.654824	0.121711	-0.01925	0.183897	0.634582	0.056758	0.260787	0.137039	1.00182	0.451372	-0.26562	0.023151	0.169895
	4602	0.092808	0.099527	1.70837	0.498761	-0.10504	-0.023	-0.14891	0.104162	0.076775	-0.02886	1.09124	0.349402	0.090454	0.004743	0.291914	0.256449	0.102651	-0.13213	0.937669	0.21969	-0.02542	0.088957	0.787906	0.603307	0.148805	0.737335	0.075293	0.729911	-0.0157	0.454668	0.467137	0.702072	0.611482	0.093368	0.03912	0.015586
	4603	0.04237	0.194783	1.20257	0.381532	0.141752	-0.13729	0.158617	0.167353	0.201184	-0.03275	1.09809	0.416747	0.167113	0.004996	0.06843	0.037325	-0.04423	-0.07303	1.02662	-0.0309	0.238837	-0.14903	-0.03845	0.444999	-0.01656	0.244597	-0.00341	0.308127	0.309873	-0.22896	-0.17093	0.232628	0.350166	-0.23993	-0.00692	0.092726
	4604	-0.13815	-0.12049	1.08755	-0.05715	0.201135	0.051329	-0.27411	0.166301	-0.19333	0.015684	0.929073	0.61566	0.113308	0.133537	0.153722	-0.13673	0.060706	0.034466	0.955154	-0.2643	0.26627	-0.05893	0.226865	0.255604	-0.30721	0.002508	0.058333	0.21299	-0.00658	0.548806	0.114785	0.559067	0.05731	-0.06628	-0.13571	0.061379
	4605	-0.04878	-0.04751	2.46828	0.281113	0.007087	0.022772	-0.03658	0.125125	0.210601	-0.03135	0.407761	0.626563	-0.01514	0.091723	0.172658	-0.03746	0.025835	0.016127	0.363388	-0.00142	0.068704	-0.16406	0.789335	0.478987	-0.08416	0.674029	0.127079	0.073368	0.163038	0.278718	0.12715	0.298009	0.218487	-0.09404	-0.05198	0.075685
	4606	-0.01141	0.078898	1.98643	0.416315	0.178512	0.265807	-0.04911	0.120076	-0.14352	-0.18082	0.195169	0.174098	-0.13367	0.036236	0.212122	0.111981	0.018091	0.316466	0.300414	0.008562	0.259554	0.139138	1.05034	0.822094	-0.16968	0.478858	0.061206	0.274792	-0.10667	0.604164	0.006937	0.190635	0.319434	-0.13001	-0.08195	0.310788
	4607	-0.17633	0.050857	1.7037	0.161934	-0.17785	0.170545	0.200872	-0.21597	-0.29103	0.194072	-0.0834	0.254094	0.038169	-0.1853	0.304061	0.265973	-0.00043	0.041481	0.21247	0.20294	-0.21142	-0.25377	0.531614	0.611224	-0.00842	0.184065	0.128731	-0.08237	0.295577	-0.02944	0.230521	0.685424	0.517631	-0.10433	0.064395	0.338928
	4608	0.011637	0.091691	1.33482	0.073556	0.031073	0.248194	-0.21959	-0.12319	0.167268	-0.05203	-0.10613	0.585479	0.088972	-0.0172	-0.07795	-0.22893	0.18606	0.02074	0.5319	0.193544	0.33638	-0.05763	0.417384	0.447493	0.011059	0.105194	0.258748	0.561793	0.338444	0.163103	0.381234	1.08683	0.255713	0.116474	0.003906	0.396648
	4609	-0.16355	-0.06357	2.75102	0.110934	0.229834	0.20099	-0.2772	-0.0054	-0.09966	0.073797	0.018064	0.509675	0.035689	0.063918	0.132203	-0.07067	-0.05035	-0.03122	0.134035	0.105119	0.530999	-0.21939	0.606793	0.881122	-0.18974	0.375593	-0.19059	-0.05534	-0.09059	0.026561	-0.01955	0.404427	-0.2982	-0.31448	0.013653	-0.15921
	4610	0.016918	0.022156	0.959357	0.595527	-0.3913	0.333215	-0.2617	-0.21418	-0.02496	-0.11201	-0.12266	0.907346	0.000175	-0.05506	0.114831	0.057512	-0.04005	0.313792	1.3678	0.065615	0.046131	-0.10203	-0.00844	0.562215	-0.16604	0.190156	0.193055	0.151219	0.318776	0.310445	-0.32346	0.547768	-0.11395	-0.02343	-0.12897	0.062559
	4611	-0.1257	-0.04848	2.21292	0.83501	0.327516	0.15778	-0.13729	0.240599	0.265379	-0.02299	-0.29785	0.693869	-0.04965	0.07241	0.060288	0.055023	0.189531	-0.03983	1.01654	0.144725	0.297965	0.083536	-0.02435	0.695903	0.045518	0.424948	0.321974	0.27975	-0.27984	-0.12151	-0.1835	0.795753	-0.12268	0.069253	-0.08923	-0.04141
	4612	-0.09097	0.480488	3.15283	0.468198	0.16432	-8.3e-05	-0.03614	-0.07482	0.06877	-0.12499	-0.22197	0.575772	-0.0049	0.098402	0.03498	-0.13749	0.069269	0.116367	0.584762	-0.0698	0.832439	-0.02208	1.1136	1.05799	0.150973	0.054757	0.682048	0.11096	0.310707	-0.3951	0.122887	0.874019	-0.27641	0.184034	-0.0401	0.166997
	4613	-0.12013	0.16629	1.81009	0.048257	0.079465	0.070927	-0.17603	-0.08174	0.011272	-0.00709	-0.2591	0.622414	-0.1621	0.140774	0.186165	-0.10656	0.037996	-0.1368	0.262165	-0.03407	0.200019	0.012904	0.434723	0.625825	0.030774	0.23083	0.642777	0.212879	0.327702	0.373303	-0.0984	0.928997	-0.1146	0.098053	-0.09722	-0.2038
	4614	-0.08671	-0.13532	3.02687	0.223403	0.411823	0.431524	0.141064	0.172517	-0.03224	-0.03101	-0.36576	0.595907	0.045787	-0.07995	0.022008	0.024526	0.143961	0.019957	0.075501	0.035317	-0.00406	-0.02575	0.367424	0.567144	0.177233	0.24953	0.210798	0.284513	0.443038	-0.18439	0.163724	1.1216	0.080942	-0.12481	0.12074	-0.04785
	4615	0.480549	-0.09753	2.39344	0.194869	-0.32242	-0.05739	-0.02239	0.110481	-0.13879	-0.04819	-0.24316	0.544985	-0.04586	0.038968	-0.16775	-0.00903	0.20849	0.109101	0.158655	-0.01449	0.154471	0.088368	0.344321	0.270242	-0.00215	0.29954	-0.08998	-0.22066	-0.03409	0.032683	-0.12243	0.667965	-0.16936	-0.07939	0.003955	0.270019
	4616	0.081554	-0.07306	1.73626	-0.05399	-0.15698	-0.21005	-0.32866	-0.06765	-0.18626	0.229831	0.063155	0.812287	-0.04372	-0.13476	-0.1004	-0.12248	0.038758	0.034777	-0.00135	0.155911	-0.03607	0.141793	-0.00054	-0.02292	-0.18161	0.125118	-0.23524	-0.13034	-0.07714	0.367919	-0.30417	0.096051	0.06416	0.0653	0.060423	0.207554
	4617	0.088651	0.602925	2.09846	-0.13658	-0.06048	0.004566	-0.03412	-0.04625	0.047751	-0.06392	0.095073	0.520722	-0.19417	-0.06393	-0.0664	-0.09497	0.127391	0.156507	0.29988	0.222817	-0.07196	-0.16658	0.119324	0.506979	-0.16047	0.497265	-0.01085	0.057071	0.037975	0.328329	-0.31499	0.519985	0.376507	0.122566	-0.11184	0.086166
	4618	0.266613	1.39926	1.99425	-0.12823	0.154154	-0.15007	0.416458	-0.04797	0.166588	-0.00513	0.739197	0.694346	0.23334	0.088591	0.026743	-0.03955	-0.1248	-0.08139	-0.06094	0.133565	-0.18445	0.301602	-0.04907	0.720048	-0.20421	0.54765	0.27122	-0.08304	0.039494	0.702491	0.02585	0.099322	0.030579	0.161077	0.484505	0.096671
	4619	0.046444	1.60899	1.33796	0.242172	0.105969	-0.00093	1.04018	-0.10077	0.072215	-0.04959	0.504725	0.756234	0.129313	-0.07224	-0.03335	0.117186	-0.00087	0.216045	0.155182	-0.12076	-0.1893	0.210149	-0.07097	0.229556	-0.17939	0.098396	0.177605	0.136491	0.243038	1.36893	-0.06908	0.438881	-0.10689	0.295458	0.736349	0.008848
	4620	-0.18466	0.919579	2.77508	0.122041	-0.0576	-0.02917	0.936591	0.148361	0.089405	-0.23376	0.244594	0.55084	-0.09345	0.008107	-0.0421	0.022061	0.125899	0.111445	-0.18193	0.035242	0.277858	0.136485	1.14113	0.676528	-0.08823	0.543172	0.415361	-0.20251	0.286076	1.38149	0.201784	0.105572	0.339947	0.170662	0.412035	0.359885
	4621	-0.11543	0.543553	2.14313	0.819082	0.568063	0.329049	1.29283	-0.01185	-0.12592	0.017986	0.898862	0.217095	0.204452	-0.24843	0.028164	0.195956	0.091115	-0.0233	0.004108	0.204319	-0.21528	0.230233	0.544409	0.299676	-0.1968	0.304245	1.09014	-0.05485	0.069243	2.98587	0.491288	0.321233	0.002784	-0.11203	0.639253	0.13253
	4622	-0.16823	0.171392	1.85068	0.879696	0.291375	-0.12569	1.3472	0.163092	-0.26307	-0.00415	0.766001	0.501238	0.172737	-0.2286	0.033858	0.064688	-0.07475	-0.06624	-0.13206	0.090354	0.126533	0.359171	0.375203	0.171797	0.098486	0.462433	0.506092	0.021745	-0.28633	2.28883	0.083309	0.124599	-0.11474	0.195066	0.903589	0.38161
	4623	0.04891	-0.13946	0.73229	0.971596	0.241123	0.160938	1.54401	0.140139	-0.02154	1.63192	0.749062	-0.0127	-0.1032	0.140028	0.113821	0.222885	0.054651	-0.08461	-0.05445	-0.04017	0.739597	0.56321	0.067695	-0.19969	0.069616	0.521085	0.723016	-0.04599	0.146301	2.65196	0.210556	-0.19921	0.06185	0.39679	0.618447	0.544476
	4624	0.074412	-0.51513	2.40301	1.26893	0.30946	0.013939	1.0627	0.170635	0.07986	1.08873	0.254567	0.100867	-0.14098	-0.03062	0.245315	-0.03405	0.191317	-0.17979	-0.13744	0.365627	0.167645	-0.0233	-0.30412	-0.14565	0.198338	0.436096	0.290823	-0.25886	0.014171	0.937149	-0.203	-0.21081	0.056664	-0.15781	0.627557	0.2767
	4625	0.033154	-0.19787	2.33745	1.22672	0.201037	0.14737	0.819107	0.071019	-0.46321	0.414131	0.38898	-0.04076	-0.09991	-0.16013	0.070493	-0.03265	0.116012	0.066523	-0.13934	1.00695	0.34697	0.024171	0.150555	0.022252	-0.11826	0.254398	0.026853	-0.23951	0.455948	0.757082	0.171217	-0.43435	0.046066	0.07921	0.534678	0.279334
	4626	-0.01106	-0.29683	2.56358	0.844134	0.190634	0.075294	0.502235	0.176379	0.200591	0.427053	-0.02353	-0.31207	-0.01444	0.247681	0.378649	0.122043	0.162446	-0.09285	0.308269	0.870225	0.194111	0.144695	0.368276	0.808134	-0.04959	0.463123	-0.07501	-0.10342	0.160705	0.83622	0.063206	-0.51024	0.080753	0.187339	0.496638	0.129675
	4627	0.003734	-0.13273	2.09123	1.17806	-0.105	-0.04414	0.288258	-0.15185	0.001679	0.104954	-0.43065	0.285524	-0.06337	0.004631	0.189503	0.014201	0.069084	-0.00944	0.33752	0.991742	-0.0492	0.11511	0.452968	0.598765	-0.11007	0.500903	0.112377	0.293523	-0.1335	1.04791	0.165187	-0.35555	0.015433	0.160798	0.063439	0.374443
	4628	-0.03025	0.196435	3.16344	1.32291	0.120735	0.283734	0.253093	-0.10218	-0.10981	0.279501	1.17187	0.11973	-0.07454	0.157704	0.053504	0.008028	0.283359	0.163574	0.661217	0.725532	0.582823	0.203903	0.754926	0.867944	0.183963	0.25522	0.53945	-0.01504	0.087801	0.132228	0.591427	0.566351	0.247052	0.182587	0.323502	0.101556
	4629	-0.18336	0.165777	2.28474	0.834536	-0.14931	-0.02313	0.34452	-0.08849	-0.17512	0.158671	1.44322	0.540404	0.045668	0.0148	0.032082	0.136244	0.091931	0.244035	0.572633	0.600711	0.230234	-0.04401	0.343271	0.596701	0.421357	0.190761	0.235637	0.129999	-0.01256	0.209399	-0.16099	0.85387	-0.12947	-0.13451	0.072182	-0.06135
	4630	-0.13283	-0.24669	1.61021	0.746543	0.140907	0.148253	0.095355	0.137939	-0.3322	-0.06585	1.58926	1.05215	0.016261	0.030495	-0.08566	-0.03525	-0.00144	-0.226	0.465073	0.895355	-0.01065	0.361721	0.149617	0.342995	0.021795	0.197258	0.338985	-0.13259	0.248172	0.544406	0.434219	0.539471	0.054086	-0.19633	-0.05489	-0.01537
	4631	-0.16092	-0.2207	1.26607	0.976847	0.288216	-0.10006	-0.13931	0.102973	-0.14654	0.097569	1.23156	0.899579	-0.1169	0.071662	-0.09517	-0.11572	0.035008	0.294996	0.338702	0.47569	0.006649	0.263526	0.558792	0.909399	0.656428	0.344981	-0.14913	0.171046	0.157396	0.823529	-0.59311	0.953448	-0.10517	0.455836	0.003281	0.205164
	4632	-0.19124	-0.30344	1.0254	0.722065	-0.07082	0.204547	-0.0552	0.021489	0.129808	-0.00185	0.779839	0.598552	0.182116	0.044473	-0.14533	-0.14432	-0.11175	0.069865	-0.0481	0.217553	0.20615	-0.003	0.218555	0.769561	0.662989	0.249149	-0.03955	-0.02501	0.478428	0.388697	-0.09857	1.00697	-0.00192	0.356548	-0.09931	0.240848
	4633	0.013394	-0.0358	0.233319	0.696477	0.329106	0.328818	0.041714	-0.23522	0.16254	0.101998	0.518925	0.779664	0.136467	0.037668	-0.00442	-0.12114	-0.05159	0.063979	0.195773	0.447251	0.23484	-0.16049	0.90836	0.965863	0.114582	-0.07227	0.151054	0.262642	0.242223	0.641292	-0.01002	0.53057	0.222757	0.09129	-0.05795	0.003528
	4634	0.119555	0.189874	2.5291	0.58764	0.110657	-0.01539	-0.0071	0.079581	-0.15335	0.135346	0.303324	0.924432	0.1248	0.007398	-0.05872	0.089147	0.165937	0.190201	0.172056	0.30722	0.131219	0.101464	0.725445	0.719404	0.377277	0.438015	0.302014	0.376055	0.116787	0.058824	-0.22169	0.902834	0.09823	0.124764	0.063146	0.000676
	4635	-0.0332	0.3111	2.03667	0.518449	0.320694	0.052093	-0.11291	-0.01347	-0.08194	0.006142	0.112362	0.36153	-0.12322	0.096556	0.051928	0.021194	0.036823	0.218977	0.046379	0.043263	0.057297	0.226913	1.20128	1.24545	0.551525	0.323708	0.354699	-0.07013	0.049011	0.208766	0.343284	0.881058	-0.29896	0.140874	0.010885	0.14539
	4636	-0.2026	0.455251	1.64117	0.144133	-0.17345	-0.25908	0.057265	0.054459	0.00995	0.059449	-0.0039	0.210369	-0.06478	-0.11594	0.168243	0.000724	0.11096	0.346733	-0.15191	-0.15481	0.332156	-0.0312	1.07399	1.13908	-0.1343	0.097137	0.110682	0.164291	0.278481	0.410582	0.016121	0.585731	0.068379	0.276753	0.176556	-0.01849
	4637	0.031807	0.168054	2.15158	0.242483	-0.0971	0.219254	-0.08081	-0.05311	-0.23698	0.072571	-0.15459	0.49701	0.196806	-0.00702	-0.14247	-0.17208	-0.04933	0.133257	0.114147	-0.08598	-0.02985	-0.04645	1.46917	1.01782	0.125381	0.211191	0.086195	0.460765	0.247281	0.438309	-0.06527	0.609349	0.097886	-0.04733	0.058515	-0.05575
	4638	-0.00559	0.489769	1.98742	0.129654	-0.18467	-0.25229	0.071636	0.108136	-0.06866	0.112154	0.027724	0.064072	0.037669	-0.06225	0.062057	0.18334	0.023349	0.130569	-0.11021	-0.17485	0.304412	0.013255	1.93688	1.24706	-0.192	0.363193	0.304607	0.485202	-0.05671	0.392977	-0.17674	-0.04644	0.608639	-0.05535	0.06776	0.000331
	4639	-0.07342	0.796571	2.40428	0.014687	0.07796	0.122678	-0.08896	-0.09713	-0.02487	0.127247	0.780861	0.10077	-0.13163	0.055	0.153543	0.20707	0.009849	0.107017	1.45306	0.166661	0.048966	0.130848	1.11163	1.17589	0.010114	0.423007	0.194044	0.684041	0.179241	0.140341	-0.1041	0.223802	0.345228	0.049593	0.047584	0.153736
	4640	-0.05211	0.345499	1.06539	-0.14583	0.115108	-0.0425	0.093915	0.129494	-0.10024	0.026669	0.355722	0.206233	0.097052	0.082427	0.297096	-0.31907	-0.08987	0.507161	1.14556	0.034803	0.365405	-0.07209	1.341	0.645265	0.255383	0.072823	0.356944	0.203095	0.220759	-0.17132	0.083351	-0.00075	-0.22498	0.199119	-0.01375	0.037932
	4641	-0.09056	0.821935	2.39266	-0.13624	0.044471	0.23846	-0.10303	0.019512	-0.29466	-0.20574	0.803826	-0.20055	0.215589	0.023104	0.201878	-0.06003	-0.00402	0.214052	0.296196	-0.05626	-0.05258	0.281959	1.43393	1.19592	1.84104	0.806839	0.445871	0.491004	-0.18228	-0.00968	0.542672	-0.34188	0.150191	0.003052	0.053832	0.408982
	4642	0.198461	0.002869	2.4658	-0.35094	0.58275	-0.11732	0.016935	-0.06468	-0.02057	0.017347	2.69084	-0.10442	0.079797	0.054589	0.459007	-0.09837	0.107369	0.236295	0.670496	-0.00191	0.432316	0.133612	0.901377	1.30717	1.63004	0.367661	-0.08107	0.192674	0.12842	-0.28705	-0.02166	0.220533	0.035129	0.145945	0.018341	0.165201
	4643	-0.05313	0.182671	2.10758	-0.25699	0.052527	0.262402	0.217395	-0.24788	-0.03204	-0.07929	2.55953	-0.05031	0.295855	0.071437	0.454258	-0.01556	0.048365	0.203868	0.642555	-0.20554	0.176248	0.468414	0.602897	0.959751	2.43734	0.471334	-0.08955	0.159771	0.326691	0.044881	0.381383	-0.10886	-0.18258	0.448465	0.166592	0.243791
	4644	-0.26904	0.475327	1.78476	0.351687	0.430299	-0.0972	0.257718	-0.09389	-0.27027	0.102276	2.81074	-0.18532	0.232304	0.035018	-0.10913	-0.04569	0.028153	-0.11424	0.009207	0.150747	0.157952	0.315046	-0.03021	0.501507	1.79872	0.321083	0.098077	0.469389	-0.16587	0.230715	-0.11311	-0.10686	-0.01833	0.315186	0.016756	0.217489
	4645	0.095905	0.921888	1.10744	0.523687	0.187236	0.078798	-0.07563	-0.07268	-0.20605	0.02676	2.75916	0.064141	-0.04883	0.09394	0.087437	-0.04732	-0.0102	0.035036	0.073032	-0.13524	0.552217	-0.14464	0.374	1.12763	1.10788	0.103634	0.187954	0.158475	-0.15578	0.162355	-0.06351	-0.09984	0.001983	0.233604	0.036127	0.505264
	4646	-0.08359	0.326807	1.17172	0.471476	-0.21414	-0.00497	0.08975	0.03703	-0.01769	-0.10678	2.21439	0.167979	-0.1078	-0.19185	0.077605	0.186024	0.066495	0.299273	0.092194	-0.11716	-0.03164	0.018809	-0.03897	0.753018	1.36974	-0.02478	0.26213	0.144284	-0.26357	0.572047	0.225092	-0.16499	-0.1619	0.14455	0.136734	0.135498
	4647	-0.07022	0.695981	2.00649	0.356692	-0.26337	0.141868	0.033644	0.210075	-0.12496	-0.04313	1.24406	0.515034	-0.00056	0.133322	0.133964	-0.00968	0.013576	0.068806	-0.11506	-0.0494	-0.13494	0.079224	0.224689	0.532863	0.384282	0.154643	0.356138	-0.00471	0.18861	-0.26872	-0.0116	0.761237	0.092579	-0.15095	0.067913	0.038929
	4648	-0.00697	0.38444	2.31113	0.121482	0.322786	-0.16994	-0.03133	0.181216	-0.09252	-0.12351	1.20581	0.253306	0.078098	-0.03674	0.021285	-0.09034	0.168354	0.442402	-0.07334	-0.32185	-0.24669	0.146316	0.961122	1.12875	0.576151	0.413275	-0.1223	-0.2234	0.11881	0.288163	0.355343	0.826889	-0.0211	-0.03418	0.108678	0.05234
	4649	-0.07291	0.182411	2.14576	-0.03294	-0.11744	-0.01771	0.151758	-0.27963	-0.01981	-0.01642	1.28021	0.428055	0.119356	0.082679	0.007644	-0.19986	0.098201	0.216476	0.072356	-0.13312	-0.07599	0.007479	0.635214	1.08443	0.432161	0.137282	0.075949	-0.25677	0.129432	0.257633	-0.03031	0.547213	-0.12233	0.085351	-0.20914	0.266646
	4650	-0.19592	0.248294	1.96828	-0.16576	0.173434	-0.05819	-0.01177	-0.1627	-0.05311	0.009642	0.847001	0.118023	-0.0714	0.016428	-0.00875	-0.07117	-0.09632	-0.03116	0.087529	0.194383	0.237318	-0.07655	0.682757	1.15889	0.564745	0.346963	-0.08537	0.122273	-0.0081	0.093456	-0.08386	0.004909	0.095976	0.263894	-0.11862	0.173286
	4651	-0.07615	-0.00499	2.66377	0.555606	0.113565	0.18364	0.088789	0.110892	0.199757	-0.11658	0.870648	0.405652	0.335951	0.027468	-0.17834	0.263399	0.05139	-7.9e-05	-0.42372	0.528391	0.194024	0.146415	0.865002	0.943314	0.197119	0.531822	0.200347	-0.00193	-0.10753	0.109934	0.018595	-0.21211	-0.13589	-0.22899	-0.0141	0.007345
	4652	0.237853	0.966995	1.40381	0.307178	0.275647	0.249334	0.250288	0.123692	0.012973	-0.05167	0.340275	0.514074	-0.16783	0.090124	0.1379	0.160877	0.088874	0.2073	-0.0181	0.512167	0.262682	-0.10936	0.360053	1.10043	0.113866	0.350623	0.172895	0.215575	0.081396	0.752589	0.124027	-0.31486	0.219613	0.218583	0.119837	-0.10101
	4653	0.146011	0.798039	1.49138	0.945245	0.331746	-0.12916	0.278677	-0.00665	0.185768	-0.08945	0.625125	0.354334	0.077947	-0.11624	0.250821	0.079922	0.248718	0.086313	-0.1418	0.379927	0.105584	0.335632	0.923952	0.95254	0.903642	0.585544	0.018572	0.462278	0.937902	-0.20218	0.588537	-0.39606	0.351671	-0.28695	-0.03687	0.439695
	4654	0.088562	0.690369	1.48212	1.06609	-0.01724	-0.03061	0.401674	0.075623	-0.13283	-0.12665	1.29968	0.125308	0.171523	-0.03778	0.020525	-0.03968	0.083356	0.296343	-0.01024	0.430307	0.242996	0.315339	1.1012	0.974286	1.82741	0.443689	0.341903	0.516107	1.63486	-0.06842	-0.15656	-0.30163	0.671296	0.285237	-0.05223	0.239269
	4655	0.008738	0.256956	2.97522	1.31012	-0.11067	0.154511	0.326558	0.026914	0.224717	-0.1992	1.37241	0.380014	-0.0189	0.160171	0.271196	0.077075	0.122273	0.107119	-0.00934	0.55915	0.019397	0.510943	1.57207	1.13284	1.55136	0.171327	0.382162	1.11092	1.55834	0.418087	-0.02626	-0.50828	0.192669	0.197733	0.261798	0.425567
	4656	-0.04579	1.29047	3.53734	1.20332	0.221368	0.123987	-0.00722	0.045553	0.163465	-0.0381	0.708666	0.201976	0.225675	0.280189	0.476375	0.280698	0.197113	0.275221	0.855549	2.13866	0.129671	0.347017	2.06336	1.13652	1.83781	0.395199	0.346437	0.286945	1.07691	0.081913	0.513844	0.000713	0.917823	0.103153	0.208393	0.559645
	4657	-0.10189	1.44561	2.68678	0.924472	-0.0035	0.084591	0.334294	-0.01017	0.109453	-0.11873	0.850387	0.568903	-0.01464	-0.05947	0.356127	0.278463	0.199905	1.13313	2.78812	1.55734	0.338817	0.019939	1.6589	1.07221	1.7689	0.215586	1.16892	0.240464	0.553369	0.933002	0.567274	0.003584	0.335202	0.472401	0.861805	0.498265
	4658	0.02012	0.740572	2.75304	0.714019	-0.03677	0.141534	0.42047	0.086542	0.224184	0.048914	0.292091	0.463217	0.449164	0.280065	0.302038	0.561402	0.064113	0.521486	2.16733	1.72181	0.421385	0.068378	1.46942	0.840382	1.12303	0.290175	0.92004	0.603863	0.337256	1.87524	0.605997	-0.1441	0.364707	-0.02707	0.91914	0.49515
	4659	0.314468	0.558036	1.95751	0.913133	0.64599	-0.09015	0.675326	0.070432	0.106717	-0.0114	0.101993	0.376846	0.042638	0.079313	0.081584	0.297574	0.29965	0.581786	3.1707	1.11263	0.135377	0.198789	0.945457	1.11335	1.18063	0.524104	0.536325	0.648374	0.464083	2.54522	0.605137	-0.26054	0.341446	0.079743	0.677281	0.408931
	4660	1.53717	0.469669	2.54616	0.946357	0.308744	-0.03111	0.705876	0.155301	0.377125	-0.10238	0.226709	0.363109	0.165581	0.170499	0.180521	0.43997	0.161629	0.407439	2.4274	1.52465	0.265862	0.10899	0.810517	0.666366	0.732875	0.185513	1.2869	0.329656	0.348326	1.9143	0.143833	-0.27918	0.375479	0.330931	0.898414	0.281632
	4661	2.0753	1.26838	3.16015	0.567601	0.112869	0.067329	1.14156	-0.04758	0.233883	0.028412	0.257621	0.443056	0.053596	0.146354	0.190386	0.270528	0.355964	0.161324	3.22645	0.997336	0.135869	0.222783	0.327482	0.272861	0.542311	0.285208	0.859787	0.037398	0.283493	3.21638	0.15845	-0.07487	-0.09038	0.318756	0.837705	0.782202
	4662	3.83767	0.983075	2.79908	0.609924	0.153905	-0.07143	1.48306	-0.03188	0.151108	0.158855	1.27204	0.369708	-0.05213	0.046141	0.316356	0.145834	0.022671	-0.03037	2.15786	0.786592	0.102122	0.345485	0.4714	-0.03137	0.587974	0.42139	0.735147	0.451585	0.152307	2.94413	0.099091	0.316302	-0.08076	0.069923	0.826108	0.280758
	4663	4.10783	0.642736	2.05817	0.165345	0.024207	0.108212	0.20321	0.016824	-0.162	0.103634	0.664554	0.201488	-0.11772	0.002655	0.205016	-0.01161	0.169679	-0.18812	1.66083	0.466887	0.19059	-0.12906	0.069185	0.086551	0.320781	0.127088	0.298355	0.172035	0.153827	2.34044	0.102531	-0.0829	0.434723	0.129098	0.447008	0.23089
	4664	3.41709	0.400233	1.9082	0.58406	0.113457	0.230961	0.160517	0.089758	0.099973	0.134141	0.615537	0.243641	-0.23635	-0.08215	0.217753	0.170644	0.449383	-0.02848	1.07413	0.457941	0.097266	0.101613	0.167456	-0.01578	0.091569	-0.03411	0.575524	0.339075	0.320975	2.15678	0.31167	0.367073	-0.26201	0.042492	0.393106	0.242876
	4665	1.56384	-0.00234	1.13437	0.500584	0.249651	0.094771	0.290181	0.181406	-0.01672	0.332945	0.23134	0.419892	0.002686	0.026791	0.484324	0.296365	-0.0905	0.277623	0.626969	0.085837	-0.18938	0.192331	0.219974	0.229152	0.43597	0.076881	0.244715	0.121053	0.35643	1.55919	0.077115	0.603241	0.207942	-0.03214	0.419354	0.257972
	4666	0.677363	0.717981	2.22318	0.164963	-0.18249	0.076987	0.101508	0.126024	0.56384	-0.07736	0.418334	0.227021	0.11308	0.045058	0.084144	0.115073	0.161288	0.080113	0.198385	0.208671	0.197604	-0.13889	0.419382	0.617085	0.265121	0.29072	0.354854	0.366826	-0.05722	1.25971	0.338409	0.20419	0.016811	0.27404	0.100215	0.210027
	4667	0.365921	0.548385	2.19027	0.259849	-0.09623	0.082819	0.068026	0.048512	-0.17965	0.068846	0.001919	0.556866	0.226197	0.01859	0.448384	0.055965	0.00027	0.292937	0.194639	0.165065	0.273804	-0.05185	0.519086	0.369895	-0.09274	0.010802	0.372995	-0.06663	-0.27494	0.322206	0.228007	-0.00923	0.495789	0.226317	0.115376	0.01103
	4668	0.138359	0.412754	1.84895	0.050406	0.167085	0.064187	-0.15962	0.076295	0.13597	-0.12554	-0.08042	0.054591	-0.17099	0.206254	-0.09972	0.193288	0.086744	0.005535	0.369068	0.168462	-0.05306	0.096074	0.147089	0.78414	-0.13457	-0.06565	0.207219	0.141277	0.316416	0.247624	0.425517	-0.38907	-0.11779	0.501529	0.123055	-0.00217
	4669	0.168884	0.047099	2.00081	-0.21673	0.109044	0.116167	-0.15706	0.238286	0.063872	-0.1096	0.004275	0.146979	0.138197	0.083372	0.134404	0.154291	-0.02583	0.083323	0.116334	0.511199	0.214699	0.172957	0.432243	1.23063	0.205221	0.002704	0.163884	0.514178	0.16962	0.528109	0.106438	-0.31858	0.456979	0.305665	0.199275	0.203547
	4670	0.066119	0.012806	3.41259	-0.03857	0.061643	-0.10062	0.090832	0.100517	0.292935	0.015443	0.070041	0.108589	0.124507	0.041538	0.378395	-0.07892	0.056559	0.278183	0.183723	0.941376	0.407049	-0.01466	1.35311	1.64159	0.050664	-0.09364	0.062835	-0.05485	0.375696	0.451882	0.358874	0.65633	-0.03942	0.317548	0.182311	0.006947
	4671	-0.12043	0.014834	2.75161	0.280774	-0.09513	0.041689	-0.04377	0.194667	0.049115	-0.16333	-0.22454	0.034008	0.005501	0.249129	0.279458	0.033621	-0.018	0.274705	0.342126	0.727749	0.216346	0.033331	2.05642	1.42993	0.077192	0.135989	-0.07242	0.478709	-0.12658	-0.04955	0.014161	0.271059	0.144114	0.413845	0.010438	0.131629
	4672	0.076262	0.854823	1.88563	0.605434	0.213376	-0.05837	0.391689	0.323008	-0.11796	-0.13131	-0.35359	0.057867	0.278758	0.220588	0.221249	0.097415	0.065277	0.078958	1.18565	0.678563	0.323153	0.109296	0.894975	1.56452	0.101153	0.353089	0.207086	0.740619	0.149775	0.322058	-0.01778	-0.00092	-0.1535	0.109309	0.006147	0.267086
	4673	0.038673	1.21505	1.66891	0.744513	0.115758	-0.05754	0	-0.0887	0.420151	0.138596	-0.10594	0.419744	0.185637	0.122634	0.082229	0.004358	0.232738	0.320496	0.796272	0.463624	0.071702	-0.18165	1.15653	1.2432	-0.09733	0.796531	-0.14234	0.094174	-0.00015	0.077894	0.457281	-0.24635	-0.15575	0.185914	-0.04757	0.101651
	4674	-0.04766	1.08804	0.678685	0.870665	0.120198	0.115431	-0.00662	-0.0388	-0.17667	0.06409	-0.33328	0.190019	0.120656	0.062694	0.232383	-0.046	-0.11167	0.333222	0.657532	0.516785	0.204235	0.313808	0.945829	0.874687	-0.03094	-0.15802	0.185217	-0.18	0.212459	1.27289	0.377587	-0.0902	0.050159	0.453807	0.091291	0.032368
	4675	0.096522	0.677305	0.118498	0.973744	0.34646	-0.04587	0.440968	-0.03895	0.33293	0.100433	0.36092	0.518035	-0.00904	-0.00268	0.078088	0.232034	0.076576	0.094451	0.853876	0.153566	0.270519	0.168672	1.04735	1.03333	-0.27271	0.249943	-0.217	-0.26453	0.536747	0.249551	-0.18819	0.524583	-0.09404	-0.31753	-0.04902	0.048911
	4676	0.111458	0.055185	1.86845	1.05343	0.281503	0.42397	0.290443	-0.05951	-0.21016	0.074837	2.43158	0.788546	0.011098	0.229979	-0.04534	-0.07005	0.300189	0.071741	1.35674	0.182318	0.065842	0.193005	1.0515	1.20222	0.471735	-0.13996	0.641911	0.397401	0.415889	0.365649	0.302857	0.353703	-0.18396	-0.04803	-0.04597	0.191958
	4677	0.095161	0.309717	1.61109	0.842784	0.483496	0.111828	0.008472	-0.06283	0.061453	0.114159	2.1798	1.29038	0.312742	0.093441	0.249886	0.255557	0.025942	0.576722	0.534817	0.557653	0.434772	0.047953	1.09415	0.750867	-0.05937	0.073621	0.061452	0.036569	0.062297	0.393521	1.94845	0.998168	0.047332	0.074273	0.071118	0.087839
	4678	-0.0008	0.179234	1.05982	0.690231	0.115532	-0.02442	0.001477	0.198334	0.031515	0.149088	2.56033	1.18252	0.085766	0.084204	0.317959	0.204063	0.272468	0.194749	0.315678	0.012511	0.040872	0.030393	0.720749	0.493935	0.445218	0.15504	-0.10727	0.254829	0.051005	0.385183	1.1444	0.614969	0.243516	0.022527	-0.05828	-0.01268
	4679	0.087812	0.19252	0.3979	0.546585	0.192173	0.133074	-0.00626	0.141057	0.063916	-0.11421	2.01657	0.941371	-0.02093	0.009224	0.378967	0.205088	0.05925	0.289744	0.286381	0.585823	0.767139	0.291608	0.903811	0.612671	0.575037	-0.06325	-0.0194	0.300519	0.323507	0.217246	0.724635	0.18081	0.173477	0.295001	0.087267	0.131155
	4680	-0.04415	0.240876	0.44336	0.30355	-0.02054	0.105356	-0.06271	0.098677	0.031871	-0.01515	2.40727	1.26229	0.007131	0.192231	0.09954	0.008642	0.270806	-0.29716	0.148898	0.36354	0.054999	0.28344	0.289084	0.27108	0.329977	0.28301	0.405163	0.404514	0.132152	-0.02454	0.813804	0.097552	-0.17722	0.13567	-0.00642	0.12279
	4681	-0.05608	0.38288	-0.06198	0.873228	0.042901	0.372417	0.078699	0.273419	-0.1157	0.241342	1.60646	0.437542	-0.02322	0.158904	0.356479	0.286874	0.251445	0.087492	0.504831	0.364313	0.288699	0.478849	-0.46399	0.449998	0.147659	0.321432	-0.01592	0.194196	0.246011	-0.02758	-0.11365	0.154674	-0.1148	0.244269	0.110282	0.226672
	4682	0.911443	0.495146	0.282579	0.237778	0.235571	0.144221	-0.03744	0.17979	0.030908	0.141767	1.34681	0.577361	-0.00345	0.081799	0.095094	0.09527	0.078594	-0.04731	0.192796	0.389789	-0.05552	0.027088	-0.2003	0.365761	0.840176	-0.00214	0.029022	-0.04325	-0.26136	0.405276	-0.00873	-0.3213	0.059756	-0.00436	0.024097	0.131889
	4683	0.401473	0.216066	0.080525	0.544435	0.481807	-0.05215	0.025934	0.136817	-0.14179	-0.11794	1.34265	0.983448	0.072825	-0.01258	0.098584	0.002121	0.134596	-0.00286	2.20672	0.309682	0.312535	0.192753	-0.21906	0.1794	0.78713	0.289494	0.019595	0.456795	0.336242	0.093317	0.544584	0.589615	0.106491	0.105634	-0.02035	0.070961
	4684	0.398214	-0.03669	0.661338	0.537886	-0.13001	0.273513	0.013411	0.3295	0.080822	0.219251	1.10326	0.974482	0.083999	0.141879	0.38856	-0.10823	0.023335	-0.10118	1.25101	0.276278	-0.02627	0.269545	-0.04198	0.447071	0.740729	-0.00214	0.30823	0.187528	0.084111	-0.04515	-0.07578	0.020057	-0.02449	-0.12504	0.020889	0.17221
	4685	-0.05182	0.074055	0.502908	0.744737	0.212158	0.222223	-0.1749	0.020637	-0.05492	-0.13526	0.713315	1.37638	0.123278	0.02955	0.336158	-0.24139	0.217777	-0.03047	0.527152	0.311985	0.348979	-0.06476	0.054447	0.448416	0.622056	0.197961	0.408139	0.183004	0.431108	0.131848	0.631349	0.834365	-0.07672	0.228213	-0.05028	0.197653
	4686	0.132171	1.42454	0.528846	0.468198	-0.30855	0.058679	0.058004	0.198312	0.096508	0.017292	0.467775	1.52738	0.106291	-0.14867	0.12304	-0.11253	0.282332	-0.1869	0.062572	0.261159	0.035053	0.156142	-0.01443	0.218309	1.53136	0.48081	0.110482	-0.06367	0.050761	0.154726	-0.01189	0.658043	-0.14411	0.015981	0.02441	0.013114
	4687	-0.04748	1.63717	0.160271	0.49139	0.106537	0.093988	0.088965	0.089345	0.151246	-0.08401	0.471278	1.28449	0.260241	0.062583	-0.22218	-0.07933	0.109673	0.141603	0.116126	0.135273	-0.06867	-0.206	0.078057	0.082426	1.56463	0.239747	-0.02231	-0.25029	0.185065	0.526791	0.125877	0.447298	-0.02957	0.285326	0.021024	0.147028
	4688	-0.07664	0.824364	0.283909	0.473895	-0.10914	0.074676	-0.0905	0.219737	-0.26182	-0.10069	0.18721	1.26769	0.068004	-0.11537	0.248185	-0.08358	0.013852	0.249975	0.095133	0.290239	0.248773	-0.18579	-0.12845	0.008371	2.46379	0.323095	0.146219	0.09001	-0.05228	-0.30524	-0.04809	0.0516	0.394371	0.131678	0.111886	0.046989
	4689	-0.11199	0.717779	-0.16834	0.186534	0.510399	0.382128	0.020781	-0.12986	-0.33729	0.118946	-0.10846	0.553171	-0.17648	-0.03291	0.49355	-0.06335	0.25473	-0.05441	0.003578	0.116391	0.02969	0.206245	0.183012	-0.24393	0.700938	0.619574	0.320963	-0.02817	0.063312	0.135461	0.759598	-0.22299	-0.19365	0.185762	0.196468	0.261724
	4690	-0.04839	0.71879	-0.28447	0.242788	0.20428	0.123058	0.272694	-0.17977	0.107652	0.066594	0.116396	1.35524	0.058604	0.023935	0.162891	-0.17318	-0.01052	0.054156	1.24124	0.170364	0.120723	0.309404	-0.12185	-0.2355	0.83706	0.279778	0.270383	0.343471	0.024756	-0.29561	0.39859	0.284105	-0.10016	0.411185	0.040696	0.372595
	4691	0.016754	0.571592	-0.17446	0.109985	0.132688	0.165508	0.118623	-0.21436	-0.20251	0.133224	0.084187	1.44784	0.345502	-0.0768	0.11351	0.116235	0.11222	-0.04669	0.769183	0.360062	0.035544	0.020479	-0.3532	-0.21248	0.452262	0.05216	0.014674	0.118158	-0.11577	0.187237	0.030785	-0.18734	0.408422	0.023997	0.046835	0.143417
	4692	-0.02513	0.130755	0.105269	0.006472	0.083281	-0.05061	0.096636	0.220292	-0.00928	-0.04389	-0.39963	1.24723	0.16358	0.005708	0.303518	-0.07509	0.054474	0.08847	0.363122	0.186334	0.137269	-0.04252	0.151587	-0.31252	2.11213	0.151383	-0.12468	0.110672	-0.20962	0.245616	0.036013	-0.34246	0.02764	0.361061	-0.02189	0.121585
	4693	-0.08527	-0.03163	-0.07432	0.109319	-0.00298	0.015834	0.44833	-0.04426	0.202859	-0.00051	0.546027	0.993822	0.267375	0.04214	0.111914	0.008509	0.147868	0.086084	-0.0085	-0.09786	0.299689	0.286559	0.359276	-0.23107	2.05984	0.159094	-0.17569	-0.02064	0.168324	-0.122	0.40227	-0.2505	0.212914	0.573435	0.134721	-0.13662
	4694	-0.11231	0.265173	-0.22382	-0.06907	0.317758	0.279824	-0.16396	-0.06383	0.047357	-0.07383	2.2394	0.7429	0.176881	-0.03822	0.192985	0.118321	0.018349	0.018769	-0.08423	0.290548	0.085179	0.208533	0.216184	-0.14965	3.72661	0.261946	-0.23939	1.52641	1.6222	-0.12442	0.097028	-0.42303	0.423493	-0.33989	-0.01355	0.096675
	4695	0.070826	1.11964	0.004178	-0.0466	0.112761	-0.00182	0.124645	0.194495	-0.08405	0.268654	3.40185	0.330333	0.164938	-0.06393	-0.03979	0.074436	0.039407	-0.02682	0.181272	0.262115	0.277482	0.183295	-0.15002	-0.41364	2.6069	0.015306	-0.16253	1.63288	1.28186	-0.05409	0.181193	-0.17825	0.118314	0.114346	-0.03995	-0.18265
	4696	0.021377	0.707021	-0.27365	0.192136	0.177656	0.074031	0.391173	0.022821	0.165421	-0.03072	2.80254	0.59712	0.154766	-0.11059	0.11034	0.227912	0.047848	-0.07836	0.278263	0.060107	0.058734	0.301985	0.137757	-0.37759	1.7934	0.287063	-0.07614	0.986698	1.12459	-0.10138	0.285093	0.585148	-0.16267	0.028599	0.026012	0.138009
	4697	-0.17022	0.82524	0.034752	0.521604	0.354615	-0.04401	-0.00542	0.198017	-0.17547	-0.08264	2.36597	0.841992	0.120458	-0.19996	0.203759	-0.2016	0.087769	-0.10839	0.080286	0.341055	0.0923	-0.01473	0.116252	-0.35915	1.64679	0.200493	0.013349	0.3335	1.01857	0.093864	0.315796	0.038763	0.486342	-0.22767	-0.1068	0.064265
	4698	-0.05253	0.928642	-0.23182	0.604409	0.15473	-0.00844	-0.14375	-0.09065	-0.03268	-4.4e-05	1.44806	1.25004	-0.13856	0.001632	-0.18522	-0.03723	0.203028	0.061597	0.044256	0.159734	0.271343	-0.04724	-0.12379	-0.51087	1.66609	0.130125	0.060367	0.42028	0.121652	0.296386	0.022817	0.283056	-0.20376	0.135027	0.001998	-0.14639
	4699	-0.00139	0.294282	-0.42362	0.74624	0.036141	-0.08925	0.313298	0.136613	-0.02848	-0.21765	1.07933	1.09048	0.230011	0.144269	0.322034	-0.14145	-0.01239	-0.22944	0.038837	-0.00425	0.00178	0.054022	0.39759	-0.41091	1.12538	-0.04312	0.175733	0.147066	-0.04576	-0.25046	0.357892	-0.0741	0.835676	0.00178	-0.06376	-0.15149
	4700	-0.05361	0.249481	-0.14014	0.247413	-0.02934	0.09368	0.070666	0.119678	-0.10918	-0.03624	1.21988	1.42997	-0.06788	0.02754	0.077295	-0.11207	0.076198	0.162641	0.931086	-0.0125	-0.1573	0.08139	0.424378	-0.19297	1.59034	-0.09662	0.42201	2.06311	0.435166	0.056673	-0.01405	0.102031	2.6407	0.019005	0.076274	-0.13734
	4701	0.052918	0.220495	0.005606	0.292121	-0.02888	0.023798	0.228686	0.131	-0.17625	-0.12827	0.856924	1.38485	0.162395	0.097558	0.164498	0.091305	0.308977	0.169559	1.06841	0.027728	0.079163	0.119985	-0.23169	-0.47063	0.873144	0.563034	-0.07486	3.12235	1.25954	0.635274	0.003505	0.678407	1.82134	0.085258	-0.06617	0.188055
	4702	-0.04041	-0.01505	-0.17963	0.103374	0.191181	-0.16288	0.27642	0.013	0.107515	-0.07478	0.541511	1.41708	0.137737	0.141397	-0.00653	-0.1211	0.229233	0.037525	0.665045	0.752538	0.089494	-0.02576	-0.13443	-0.51214	0.99779	0.296249	-0.10115	1.65131	0.718077	-0.34565	0.58596	0.762909	1.12452	0.229387	0.055884	0.057039
	4703	0.581378	-0.15415	-0.13686	0.801086	0.036586	0.070447	0.234201	0.002244	0.034305	0.028376	0.233033	1.46554	0.001755	0.038095	0.276273	-0.23044	-0.01408	-0.32713	0.963277	0.030959	0.055471	-0.01365	-0.20295	-0.01211	0.827766	0.173013	-0.02906	1.34313	0.380236	-0.14384	-0.1474	0.536083	1.20671	0.21428	-0.08384	0.111512
	4704	2.25967	0.12442	-0.11805	0.981216	0.058572	0.247529	0.12386	-0.09486	0.043908	0.036484	-0.10524	1.57689	-0.04579	-0.0571	0.171125	0.281543	0.261334	0.23028	0.713022	0.069831	0.277158	0.21009	-0.06775	-0.10809	0.644553	-0.00251	0.333972	0.932006	0.303291	0.525196	0.400863	0.883976	0.371095	0.035835	-0.1936	0.132869
	4705	1.90558	-0.06126	-0.29059	0.703729	0.166346	0.104863	-0.17681	0.204561	-0.17874	0.042428	0.123487	1.40135	0.130563	0.045259	0.17142	0.083856	0.069127	-0.04456	0.249433	0.019726	0.138505	-0.20826	-0.12864	-0.15775	0.283137	0.092093	0.174599	0.639856	0.090127	0.389229	-0.30791	0.292869	0.152809	-0.19401	0.024876	-0.15863
	4706	0.859875	-0.24807	-0.20925	0.515161	-0.16374	0.086162	0.092584	0.030533	-0.28593	-0.00329	-0.00562	1.28511	-0.02419	-0.03893	0.022995	0.116835	-0.0992	0.173338	0.158773	0.078263	-0.25121	-0.06032	-0.03114	-0.29209	0.28921	-0.06463	0.023191	0.781903	0.16332	0.563035	0.021031	0.26235	0.152809	0.111434	-0.00737	-0.00419
	4707	0.359743	-0.1766	-0.20597	0.003891	-0.1299	-0.09799	-0.04662	0.102046	0.121255	-0.01869	0.385915	1.15442	0.306929	0.052656	-0.01638	-0.03132	0.101936	0.020775	-0.16645	0.139542	-0.02668	0.00583	-0.40955	-0.30026	0.087444	0.120085	-0.21662	0.365488	0.205806	0.255814	0.208757	-0.39692	0.114789	0.406619	0.155466	-0.1154
	4708	0.168806	0.161388	-0.56372	-0.02641	-0.01296	0.086981	0.109761	0.126747	-0.10306	-0.09706	0.529477	1.32068	0.1207	-0.00511	-0.03425	0.155869	-0.02787	-0.02767	0.150444	0.166102	-0.12588	-0.02944	-0.02969	-0.3732	-0.1147	-0.32171	-0.04906	0.55584	-0.04962	0.220318	0.452631	-0.04303	0.404439	0.207531	-0.09768	-0.14158
	4709	0.01051	1.3067	-0.24967	-0.27798	0.201135	0.149777	-0.00353	-0.03469	-0.02324	-0.07263	0.561374	1.0214	0.015404	0.008941	-0.01297	0.041709	-0.14432	0.03621	0.127346	0.465561	-0.30577	-0.00658	-0.16959	-0.20239	-0.11252	-0.06243	0.053118	0.24766	0.147814	0.099143	0.402616	-0.08828	0.327882	0.192194	-0.03211	0.266737
	4710	-0.0527	0.798025	-0.10959	-0.159	-0.00731	0.122267	0.120644	0.251591	0.373365	0.110965	0.318512	0.679872	-0.11573	0.087163	-0.00282	-0.13349	0.06069	0.123536	-0.06472	0.245882	-0.05539	-0.08597	0.091643	-0.43606	-0.20054	0.554903	-0.17753	-0.01004	0.033839	0.050184	0.402893	-0.29166	0.153621	-0.28236	-0.06451	-0.10675
	4711	0.016253	0.741384	-0.21772	-0.06153	0.362952	0.047129	0.266153	-0.16267	0.280153	-0.0671	0.158853	0.66104	0.048752	0.118715	0.030171	-0.09105	0.041517	-0.09955	0.051511	0.407398	-0.16281	-0.10094	-0.14182	-0.52889	-0.0036	-0.09001	-0.02087	0.289093	-0.02418	0.340509	0.111873	0.556788	-0.04903	0.064134	-0.05113	-0.11717
	4712	0.086661	-0.00763	-0.16176	-0.09644	0.414457	-0.10729	0.115241	0.008683	-0.24729	-0.02233	0.95455	0.2195	-0.07103	0.050253	-0.07931	0.135058	0.018569	-0.12099	-0.33611	0.159633	0.024842	0.106432	0.288727	-0.05528	0.240794	-0.10615	0.343185	-0.14212	0.192947	0.215557	0.055079	-0.18862	-0.0938	0.598487	0.06371	-0.08191
	4713	0.039422	0.034122	0.079887	-0.20159	-0.17262	-0.06076	0.101993	-0.02227	-0.17287	-0.09696	1.84884	0.35069	0.118509	0.03111	-0.10312	-0.11717	0.198172	0.273901	-0.11558	0.198295	-0.31403	0.133756	1.26774	0.911023	0.945708	0.038202	0.21204	0.183543	-0.26096	-0.01244	0.461529	0.140731	0.27694	0.31573	-0.24752	-0.03165
	4714	0.008562	-0.16275	0.424943	0.290135	0.049024	-0.14483	-0.01657	-0.26961	0.03284	0.078784	2.06238	1.28717	0.159224	0.052899	0.09605	-0.122	-0.1452	-0.1094	0.225125	-0.23064	0.061039	0.10093	0.845903	0.963412	1.12381	0.171596	0.143862	-0.15379	-0.28413	-0.30017	0.189104	-0.05992	0.23509	0.582396	-0.01356	-0.35088
	4715	0.095436	-0.20747	0.535424	0.425149	0.368596	0.069588	-0.05664	0.059314	0.125914	-0.11465	2.29204	0.817513	0.216022	0.060969	-0.02917	0.243351	0.161503	0.181879	0.119879	-0.28956	0.141176	0.15103	0.39328	0.87058	0.822525	0.095135	-0.23037	0.18517	-0.23337	-0.00756	0.120638	0.340326	0.188727	0.080538	-0.02633	0.167113
	4716	0.28659	-0.19407	0.068117	0.564855	0.201712	0.088364	-0.31409	-0.10807	-0.08936	-0.17415	1.92424	0.374666	-0.1325	0.013145	-0.19832	-0.23279	-0.05476	0.335834	0.124076	0.006494	-0.04189	0.152551	0.699725	1.25884	0.386224	-0.16146	0.226834	0.43642	0.066808	-0.06974	0.047512	0.500094	0.823471	0.401411	0.078482	-0.05154
	4717	0.103471	0.474103	-0.21583	0.456592	0.446652	0.110527	-0.26783	-0.15762	0.175367	-0.0182	1.91892	1.83131	0.144045	0.110561	0.280588	0.325568	-0.00772	0.254595	0.6552	0.103636	0.160126	0.156226	0.685978	0.906772	0.695057	0.003427	0.053513	0.739319	0.247042	0.292808	-0.17515	0.334328	0.420833	0.41316	-0.15183	0.184943
	4718	0.022824	1.13222	0.09274	0.24301	0.258632	-0.05159	-0.19575	-0.15503	0.019901	-0.08977	1.90147	1.53487	0.200391	0	0.317728	0.379649	0.09601	0.016507	0.989434	0.328638	0.377669	0.256625	-0.02201	0.525705	0.372557	0.014392	-0.28354	0.360213	0.13427	0.148103	0.320987	1.20569	0.612831	0.338851	-0.06187	-0.02462
	4719	-0.02087	1.83715	-0.24451	-0.00193	-0.18529	-0.01375	0.120625	0.293374	0.011672	-0.17224	1.67353	1.12245	0.016987	-0.15684	-0.07138	0.200438	-5.8e-05	0.017579	0.598801	0.964947	0.075467	-0.03332	0.236563	0.212438	0.132992	0.258982	0.001161	0.071492	0.358485	-0.32313	-0.29756	1.06445	0.112497	0.150272	-0.01476	-0.17137
	4720	-0.04496	1.50676	-0.12448	0.042218	0.101009	0.105001	0.079539	-0.01357	-0.18462	-0.08366	1.56711	2.1084	0.100089	-0.00753	-0.10081	0.307743	0.09205	-0.04657	0.718899	0.801553	0.057523	0.317506	-0.0522	-0.01595	-0.35368	0.08774	0.028678	0.236186	0.407557	0.220318	0.168087	1.41071	0.053382	0.477398	-0.05858	0.115186
	4721	0.039854	0.899045	0.045667	0.258296	-0.05019	0.026561	0.000775	0.136885	0.160025	-0.09941	0.752306	1.31269	0.262681	-0.01083	0.2406	-0.16023	0.04307	0.350816	0.382408	1.11593	-0.15098	0.534079	0.366143	-0.1098	0.856916	-0.04626	0.461092	0.264458	0.555298	0.104039	0.254374	0.953219	0.424777	0.013326	0.168518	0.274956
	4722	-0.08287	0.378295	0.04026	0.362748	0.262612	0.204702	-0.17452	0.080769	-0.1106	-0.19747	0.990003	0.987374	0.163475	0.144363	0.252943	-0.14594	-0.08387	0.26976	0.661547	0.783028	-0.0705	-0.03624	0.512313	0.352593	0.370811	0.126549	0.338047	0.223907	-0.07557	0.188494	1.16521	0.83827	0.12224	0.148258	0.060489	0.290343
	4723	0.143114	0.616434	0.053152	0.282919	0.042726	0.04605	-0.22292	0.101777	-0.01826	-0.01738	1.81072	0.849894	0.07601	0.019074	0.097457	0.151103	0.08643	-0.09715	0.586528	0.995443	0.007565	0.321555	0.10481	0.41951	1.24852	0.141429	0.159662	0.133489	-0.16637	-0.13586	0.886595	1.5574	-0.03061	-0.16275	0.060292	0.281326
	4724	0.114298	0.82083	0.345672	0.261644	-0.0236	0.443055	0.147191	-0.03682	0.033046	-0.08366	2.50134	1.13149	0.332993	0.055168	0.224233	0.173671	0.19919	0.083257	0.568867	1.13054	0.212082	0.453048	0.031936	0.671853	1.4109	-0.02895	0.017459	-0.20042	0.268019	-0.13193	0.637246	0.97082	0.088396	0.015336	0.125858	0.163757
	4725	0.053284	0.743721	0.307507	0.047825	0.068873	0.043283	-0.13657	-0.02541	-0.0378	-0.11979	2.31243	1.76857	0.206534	0.109631	0.222207	0.13922	0.119914	-0.06085	0.168285	0.33191	-0.32891	-0.15437	-0.20114	0.466601	1.24698	-0.0819	-0.01414	0.001108	0.248101	0.002454	0.273586	1.60198	0.321086	-0.11948	0.011246	-0.12924
	4726	0.048309	1.23861	-0.12369	-0.22943	0.226596	0.310751	-0.02233	0.192129	-0.09331	0.0219	1.62634	1.80337	-0.00348	0.051569	0.006544	-0.22099	-0.07823	0.041768	0.288718	0.428721	0.145057	0.287726	0.395461	0.751037	1.26233	0.358572	0.371307	0.350497	0.413159	0.511656	0.481776	1.44514	0.709679	0.224658	0.142759	0.312681
	4727	-0.10655	1.90132	-0.46109	-0.15182	-0.0633	0.157522	-0.0776	-0.0794	0.025247	-0.12875	1.78305	2.1088	0.128632	0.037301	0.151113	0.099171	0.126327	0.68466	1.92349	0.481578	-0.00357	0.216474	0.42677	0.72442	1.31986	-0.26481	-0.02038	0.58563	0.882532	0.124893	0.648262	2.37474	0.466266	0.187573	0.012385	0.090682
	4728	-0.10955	1.62559	0.016834	-0.04721	0.035616	0.268026	0.028913	0.044264	0.233769	0.028912	1.30485	2.22951	0.095532	0.029979	0.512995	0.018117	0.268878	0.348348	1.35295	0.555186	0.291706	0.314662	0.653611	0.736792	0.825784	-0.066	0.078709	0.118647	0.771139	-0.17966	-0.03596	1.63756	-0.02796	0.139582	0.019524	-0.23333
	4729	-0.0265	0.943186	-0.00436	0.444498	0.257594	0.073386	0.01453	0.061617	0.188392	-0.05783	1.40187	2.17457	-0.07776	-0.03279	0.278797	-0.1222	-0.03418	0.343908	0.686702	0.384886	0.438611	0.12949	0.76594	0.77565	0.583614	-0.16457	0.344554	0.544165	0.601013	-0.52597	1.44646	0.80214	0.313187	-0.11516	0.017577	-0.05783
	4730	-0.13778	-0.01467	0.064104	0.217006	-0.08588	0.057785	-0.23088	-0.10405	-0.24716	-0.16777	0.531353	1.72178	0.161215	0.026264	-0.01147	-0.00306	-0.01909	0.146665	0.274986	0.815301	0.646789	0.189605	0.855593	1.11661	0.64829	0.123305	0.343323	0.18808	0.541266	0.003316	0.848236	0.659604	-0.098	0.00034	0.034262	0.04542
	4731	-0.0175	-0.20437	-0.12987	-0.21765	0.000405	-0.07169	-0.0725	-0.19611	-0.16204	0.143412	0.602905	1.90596	0.319419	-0.16698	0.009885	-0.26052	-0.14098	-0.04279	-0.11438	0.262058	-0.14786	0.348304	0.291453	0.968873	0.214357	-0.15834	-0.02432	-0.10846	-0.01281	-0.2951	0.864886	0.377967	-0.28576	0.070639	-0.02195	0.235235
	4732	0.400578	-0.19807	-0.20176	-0.08408	-0.49695	-0.12822	-0.02675	-0.19967	0.008213	-0.11262	0.627452	1.28323	-0.04372	-0.10697	0.320379	-0.02623	-0.20843	-0.03237	-0.06479	0.297505	0.24197	-0.29989	0.149398	0.332918	1.04575	0.026379	-0.21706	0.194552	-0.4095	0.200246	0.235078	0.008184	-0.0161	0.07631	-0.35694	0.139115
	4733	0.241173	0.748326	-0.03678	0.448569	0.022155	0.216783	0.044774	0.022938	-0.26427	-0.05416	0.582662	2.11062	0.005699	-0.02757	0.206318	-0.1428	0.009459	-0.01591	0.596802	0.379013	0.173381	-0.19298	-0.04511	0.271411	1.10548	0.233075	-0.16468	0.005457	-0.18325	0.265356	0.434196	1.29242	0.066571	0.247975	-0.02625	0.326854
	4734	-0.07674	0.190266	-0.21366	0.421259	-0.05243	0.255994	0.072746	-0.32733	0.023513	-0.15272	0.671348	1.60721	-0.22303	-0.05834	0.25155	-0.16253	0.000454	-0.23134	0.268233	0.229469	0.221205	-0.06582	-0.04444	0.1803	0.459523	0.054531	0.145521	-0.3203	0.300834	0.332676	0.230279	0.740208	-0.23093	0.13422	0.242672	-0.02318
	4735	0.005548	0.100082	-0.19083	0.364428	0.194805	-0.0589	-0.06567	-0.25783	0.021751	-0.01386	0.468146	1.49595	0.003188	-0.12676	0.171593	0.110254	-0.0953	-0.01305	0.777703	0.3521	0.101419	0.103345	0.415741	0.028771	0.650651	0.089759	0.103531	0.022788	0.172157	-0.21017	0.089481	0.978155	0.209652	0.305638	0.182004	0.109088
	4736	-0.12948	0.342114	-0.00446	0.146129	0.311142	0.098871	-0.10967	-0.03414	-0.07849	0.226203	0.165397	1.35683	-0.19121	-0.1494	-0.06675	0.172273	-0.22067	-0.13974	0.145267	0.36996	0.1362	0.020283	0.08434	0.010034	0.36304	0.027344	0.321905	-0.03791	-0.07938	0.293348	-0.43773	0.712356	0.029234	0.108401	0.243389	-0.26166
	4737	-0.08691	0.456366	-0.22129	0.219055	-0.07798	0.009429	-0.03929	0.192785	0.086911	0.078915	0.514114	1.17422	0.139553	0.056408	0.165205	-0.00604	-0.09326	0.029292	0.423549	-0.21367	-0.0799	-0.03489	-0.17636	-0.14831	0.262807	-0.09859	-0.08133	-0.05118	0.183869	-0.19659	0.105844	0.885085	-0.06803	-0.13378	0.083728	0.249055
	4738	-0.17378	0.575636	0.008473	-0.02064	0.005676	0.14728	0.089031	0.147043	-0.00351	-0.02174	1.21363	1.41953	-0.21084	0.038416	-0.03674	0.084125	-0.02957	0.274689	0.489127	0.3253	-0.34246	0.014084	-0.27777	-0.13944	0.333941	-0.14009	-0.02018	0.187381	0.19558	-0.01852	-0.10795	1.62433	-0.01049	0.024283	0.113306	-0.081
	4739	-0.05434	0.332684	-0.16613	-0.21435	0.164702	0.121011	-0.09861	0.097189	0.121448	0.085027	0.278813	1.3396	0.031929	0.010591	0.11225	0.013023	0.08301	0.203099	0.430541	-0.01691	-0.07751	0.144035	-0.15123	-0.38823	0.050979	-0.03729	-0.14148	-0.02039	-0.12674	0.058025	0.09709	0.91196	0.056026	0.261694	0.103861	0.083638
	4740	0.129721	0.436297	-0.34642	0.00628	0.158313	0.053634	-0.10156	0.166478	0.077383	-0.20849	0.067053	1.41795	-0.17963	-0.13252	-0.01942	0.028314	0.037541	0.191912	-0.01307	0.251446	-0.02739	-0.17166	-0.01442	-0.32126	-0.06734	0.02534	0.008272	-0.1193	0.301489	0.054321	0.223276	0.6251	-0.1165	0.353115	-0.06599	0.291454
	4741	0.02718	1.06897	0.248608	-0.1681	0.354505	-0.02231	0.421209	0.149953	-0.04581	-0.08688	-0.01864	1.26203	-0.1036	0.004706	-0.17582	-0.0064	0.086668	-0.06852	0.235478	0.017582	-0.16049	0.25171	0.006858	-0.28627	0.032104	0.079235	0.033308	-0.02203	0.111847	0.023457	0.409626	1.04884	0.26766	0.318362	0.54603	0.293182
	4742	0.210755	1.03893	-0.03932	-0.23966	0.21424	0.022973	0.002844	0.264252	0.129863	0.072179	0.495079	1.49841	-0.14639	0.094048	0.207346	-0.05503	0.053728	0.253096	0.17624	0.263892	0.04229	-0.00019	0.122401	0.351481	0.103237	0.156781	0.138209	0.047022	-0.01342	-0.29753	0.781788	1.38967	0.331296	0.527847	0.349477	0.192207
	4743	0.278018	1.30889	0.184728	-0.15739	0.221671	0.099762	0.018293	0.143813	0.079478	-0.0692	0.042497	1.50712	0.103414	-0.00546	0.013758	0.136126	0.318284	-0.18942	-0.22919	0.082246	0.035578	0.07064	0.65558	0.219894	0.321385	0.211102	0.559126	-0.28854	0.357653	0.285185	0.698837	1.85077	0.109023	0.205107	0.123826	0.026045
	4744	0.018371	1.46916	-0.16041	-0.00838	-0.25082	0.113468	0.054754	0.195602	-0.11681	1.50022	0.441343	1.26361	0.212952	0.217645	0.213099	0.13272	0.191092	0.211599	-0.07341	0.437498	0.240749	0.187174	0.225086	0.109989	0.076118	0.169083	0.049334	-0.13823	-0.06122	0.236705	0.156282	1.31197	-0.0109	0.321317	0.216244	0.063211
	4745	0.028799	1.07566	-0.24671	0.283409	0.190017	0.356057	0.184081	0.006869	0.015668	0.837926	1.65249	0.885679	0.078144	-0.08042	0.340586	-0.01758	0.01377	-0.00517	0.0074	0.516874	-0.0168	0.134372	0.576366	-0.17529	0.081556	0.010961	0.070323	0.058585	-0.02449	-0.19702	0.135778	1.56273	0.112437	0.426503	0.067942	0.091872
	4746	-0.01501	0.504983	0.093798	-0.19499	0.280066	0.040932	0.226072	-0.04753	0.16507	0.591587	1.60661	1.13603	0.242512	-0.05138	0.055766	0.048636	0.149985	-0.06468	-0.11858	0.491876	-0.23546	-0.09389	0.222494	0.201161	0.247147	-0.00706	0.008996	0.240069	0.360204	0.4133	0.212448	1.39572	-0.13426	0.188328	-0.0275	0.061305
	4747	0.073303	0.357662	0.154223	-0.12136	0.043551	0.017177	0.125929	0.103822	0.15321	0.387017	1.30362	0.68702	0.300775	0.153004	-0.00038	0.341802	-0.03772	0.261585	0.067383	0.234429	0.262835	0.219648	0.444166	0.505615	0.281747	-0.08835	-0.10371	0.331471	-0.22881	-0.54489	-0.16768	1.11856	0.049502	-0.18379	0.007973	-0.22466
	4748	0.911457	0.135412	-0.0627	-0.14705	0.039455	-0.10131	0.164187	0.082171	0.001053	0.320363	1.09358	0.913817	-0.04151	-0.08644	0.473283	-0.18407	-0.11973	0.223217	-0.08284	0.360711	-0.36507	-0.21814	0.434536	0.561247	0.551193	0.491072	0.126451	-0.21691	0.003117	0.086389	0.200169	0.314664	0.137458	-0.01262	-0.07434	-0.07718
	4749	1.28808	0.330752	0.010203	-0.1986	0.361399	-0.09661	-0.02426	0.066235	-0.0001	0.2995	1.48935	0.731239	-0.02718	0.071411	0.043973	-0.06868	0.070134	0.239037	0.055764	0.367683	0.352308	0.223175	0.649446	0.682664	0.771205	-0.10202	0.142433	0.54121	0.17635	-0.25838	0.383646	-0.13108	0.027069	0.286552	-0.03282	-0.0621
	4750	0.731815	0.920988	-0.20641	0.100488	0.138783	0.051427	-0.17258	0.104294	0.127875	0.247308	1.57281	0.440096	0.124596	-0.09315	0.42122	-0.18719	-0.00315	-0.12929	-0.19092	0.277801	-0.02638	-0.1136	0.181028	0.437492	1.48798	0.157594	-0.00544	0.547782	0.413562	0.173094	-0.26182	0.294129	-0.12175	0.66524	0.117251	0.034836
	4751	0.42299	0.653876	0.223682	0.360651	0.354557	0.276451	0.207619	-0.04324	0.005707	0.10465	0.966853	0.709358	0.210241	0.009107	-0.01768	0.129896	-0.03444	-0.21645	-0.11071	1.1771	-0.28779	-0.01342	0.150786	0.263426	1.35492	0.157594	0.118892	0.219675	-0.14715	0.249218	-0.03712	-0.04176	-0.19593	-0.01107	-0.0411	-0.08473
	4752	0.189516	0.176443	-0.17637	0.298963	-0.41279	0.139555	-0.10817	-0.05367	0.224035	0.011746	0.952966	0.103491	-0.08641	-0.04821	-0.1783	0.099826	0.063897	-0.037	-0.15118	1.38002	0.13439	0.267327	-0.21369	0.09391	1.15892	-0.29904	0.042881	0.371702	0.176652	-0.07373	-0.25481	2.40494	-0.05918	-0.41745	0.093504	0.359736
	4753	0.415697	-0.17177	-0.05657	0.308561	0.128705	-0.03735	-0.10928	-0.18728	0.138947	-0.08083	0.650619	0.567098	0.305807	0.033111	0.230347	0.05203	0.152054	-0.17304	0.335988	0.803117	0.055188	0.291203	-0.04851	-0.16485	0.550018	-0.0502	0.123498	0.101819	0.533244	0.350306	0.124379	1.1669	-0.09267	-0.18385	-0.13919	0.223285
	4754	0.940343	-0.00445	-0.15506	0.254501	0.227806	-0.01852	-0.0331	0.011916	0.07533	-0.05039	0.416438	0.584798	-0.02884	0.090775	0.132976	-0.00066	-0.13761	0.244502	-0.10999	0.929755	-0.19715	0.16382	0.346234	0.129397	0.531434	0.143512	-0.22145	-0.17146	-0.00273	-0.14389	0.126319	1.23129	-0.01319	-0.09183	0.085652	-0.06249
	4755	3.07125	-0.2054	-0.14477	-0.16009	-0.03281	0.139845	-0.39011	-0.27446	-0.10763	-0.14179	-0.02323	0.750415	-0.08649	0.0108	-0.30826	-0.25999	0.156738	0.056895	-0.11992	0.614582	-0.0643	-0.05565	0.629078	0.617233	0.109055	0.046664	-0.11967	-0.04434	-0.0992	0.081992	-0.22713	0.637247	-0.02616	-0.22426	0.014604	0.006619
	4756	2.87822	-0.10153	-0.22704	-0.27049	0.041283	-0.27374	0.413019	0.375351	0.01826	-0.12469	0.145483	0.284868	-0.15471	-0.04607	-0.03085	-0.0482	0.192324	-0.09728	-0.10938	0.479933	0.344208	0.155953	0.424345	0.723656	-0.13868	-0.25009	0.006458	0.205106	-0.01392	-0.10146	0.354714	1.78342	0.179181	-0.18078	-0.13016	0.0352
	4757	1.47862	0.014673	-0.38427	0.006501	0.201411	0.023967	0.244201	0.107595	-0.03136	0.031322	-0.15663	0.347024	-0.02215	0.010423	0.343882	0.007495	0.083013	0.479554	0.122381	0.079834	-0.06551	0.074595	1.29862	1.22632	0.313296	0.205841	0.237265	0.107645	0.14678	-0.20391	-0.12286	2.15399	0.202499	0.232355	0.013888	0.113744
	4758	0.572693	0.026593	-0.32301	0.269549	0.15069	-0.01293	0.413757	0.239181	-0.08569	-0.10837	0.062697	0.11083	-0.10715	-0.06086	0.17075	0.060989	0.032049	0.361209	0.094162	0.362723	0.557503	0.119738	1.17533	1.182	0.06473	0.315104	0.170407	-0.09907	-0.0692	-0.34159	0.176816	1.5271	0.077932	0.03702	0.149095	0.325698
	4759	0.213349	0.225363	-0.14729	0.624189	0.086308	0.006229	0.523706	-0.14613	0.40336	0.110486	-0.02518	0.330214	0.193142	-0.12159	0.251731	-0.16533	0.136809	0.316251	0.404887	0.043117	0.091457	0.286205	1.07557	0.661086	0.216895	0.001945	0.393605	0.185807	0.198035	-0.41729	0.1307	1.24328	0.106936	0.481256	0.708145	0.452383
	4760	0.054443	0.888448	0.742506	0.990927	-0.11981	-0.03701	0.214039	0.141184	0.195796	-0.14071	-0.0053	-0.09833	-0.0048	0.046692	0.555212	-0.06669	0.164614	-0.01295	0.048507	0.659505	-0.02542	0.151563	0.667966	0.267419	0.295299	0.152095	0.596768	0.099364	0.343755	0.313182	0.07718	0.642423	0.255348	-0.07991	0.545466	0.940579
	4761	0.111785	0.832049	0.45731	1.47992	0.001184	0.122167	-0.00218	0.463511	0.05843	0.109623	0.63891	0.345507	0.211249	-0.09538	0.22688	0.004017	0.181798	0.381238	0.097887	1.79025	0.005592	0.508285	1.01765	0.034025	0.396823	0.283289	0.418997	0.650344	0.647851	0.714429	-0.23727	0.924895	0.275892	-0.02939	0.552732	0.447869
	4762	0.10316	0.245249	0.498486	0.738574	0.047521	0.122936	0.477417	0.456333	0.039184	0.090528	2.58618	0.955764	0	0.11107	0.239785	0.171323	-0.00371	0.330267	1.9455	1.92592	-0.03355	0.365015	1.09621	-0.22998	0.433616	0.102526	0.295808	0.201324	0.422061	-0.19481	-0.00114	0.0814	0.740617	-0.06674	0.496573	0.543424
	4763	0.062522	0.352406	0.375491	0.556645	0.503803	0.165074	0.687774	0.406032	0.435805	0.348079	2.33365	0.644128	0.178088	0.065691	0.399085	0.079476	0.342167	0.213241	1.7199	1.45715	0.18648	0.641664	0.97612	-0.09799	0.287598	0.450551	0.917698	0.445718	0.3671	2.37372	0.357848	0.499801	0.546694	0.032962	0.710111	0.53273
	4764	0.15489	0.191783	0.092576	0.547955	0.054374	0.169331	0.458039	0.002547	0.110065	0.022778	1.62353	0.494177	0.030897	-0.02122	0.615614	0.291678	0.329455	-0.03394	2.13797	2.01492	0.062396	0.057311	0.674026	-0.25875	0.682346	0.145711	0.339944	0.446032	0.459622	2.20581	-0.11887	0.293665	0.445978	0.115538	0.452614	0.676769
	4765	0.344749	0.102406	-0.15548	0.388085	0.419177	-0.06049	0.238535	0.12631	0.028119	-0.15659	1.66946	0.189371	-0.0266	-0.04828	0.055868	0.073511	0.146056	0.06389	2.21392	1.34601	0.268444	0.116596	0.654376	-0.22024	0.007214	0.127383	0.411823	0.166514	0.404433	1.3354	0.068256	0.284742	0.493695	0.390826	0.232566	0.238439
	4766	0.160982	2.13365	-0.01456	0.185267	0.396769	0.053482	0.578712	0.160359	0.009573	0.060903	1.45124	1.30887	0.31323	0.253219	0.072984	0.265039	0.165103	0.009426	1.62016	0.707211	0.168737	0.347388	0.320934	-0.20748	0.093392	0.450142	0.174541	0.34061	0.235505	2.05615	0.434962	0.367746	0.144682	0.118061	0.617161	0.360323
	4767	2.94141	2.10395	0.246579	0.132919	-0.13483	0.123685	0.518638	0.092925	0.093134	0.182849	0.657093	1.06941	0.048778	0.129527	0.292768	0.349148	-0.03668	0.061131	1.40776	0.698671	-0.02257	0.051247	-0.05179	-0.06225	0.262114	0.505056	0.712764	0.284649	0.242785	1.31462	0.324187	0.445749	0.324864	0.473805	1.07948	0.067034
	4768	5.70833	0.836841	-0.02851	-0.00014	0.226671	-0.06336	0.150143	0.275288	0.21378	0.116401	0.819307	0.945276	0.187862	-0.14009	0.208325	0.117475	-0.05441	-0.03433	0.563652	0.286666	0.164509	0.018607	-0.18923	-0.32557	0.129668	0.357922	0.042033	0.161447	0.001825	1.32476	0.157131	0.212515	0.51267	-0.05603	0.387454	0.001065
	4769	4.68437	0.912045	-0.15979	-0.21534	-0.06172	0.139226	0.337966	0.223881	0.175364	0.174821	0.271858	0.854081	0.034591	-0.00793	0.341286	0.120842	0.265546	0.109194	0.336541	-0.08031	-0.13294	0.076003	-0.22834	-0.3432	-0.38975	0.157619	0.415608	0.378189	0.376793	0.667938	0.241848	0.083856	0.337465	0.377284	0.207183	0.07055
	4770	3.02455	0.378858	1.02302	0.016777	0.1956	0.087133	0.583239	0.35518	-0.0002	0.10078	0.042771	0.755796	-0.14789	0.086822	0.095796	0.147001	0.289371	0.192996	0.199602	0.264155	0.089177	0.22697	0.16905	0.188777	0.412608	-0.04271	0.283105	0.259512	-0.09361	0.444034	0.416835	-0.13513	0.055005	0.220232	0.264179	0.089958
	4771	1.33126	0.543344	0.352222	-0.11328	-0.06172	0.271927	0.538696	-0.27399	-0.07726	-0.02074	0.179536	1.0856	-0.12473	0.160675	0.325438	0.286947	0.212756	-0.01376	0.348632	0.295021	0.246465	0.048084	-0.21054	0.0867	-0.15612	-0.23034	0.141774	-0.12928	0.090482	0.41145	-0.41493	0.318236	0.149682	0.135524	0.043483	0.214352
	4772	2.45225	0.005104	0.778549	-0.12497	-0.13743	0.242573	0.058448	0.124645	0.180604	0.011537	0.369993	0.624848	-0.19747	0.094402	-0.00222	0.017373	0.076115	0.073296	0.207675	-0.01415	0.137808	0.116973	-0.10798	-0.14229	0.192151	0.117932	0.198154	0.017847	-0.23911	0.484126	0.109335	0.877751	0.318564	0.209305	0.18563	-0.10694
	4773	1.40377	-0.00088	-0.01792	0.029037	0.275556	0.171277	0.258048	0.255753	0.329776	0.119463	-0.1423	0.76176	0.049959	-0.06449	-0.01306	0.217455	0.495861	0.132779	0.141935	-0.02831	-0.08479	0.187173	0.229226	-0.24205	-0.09369	0.293946	-0.09226	-0.05502	0.110182	0.063776	-0.04823	0.624424	0.516109	-0.16128	0.236797	0.053707
	4774	0.566061	-0.19833	0.053125	-0.05338	0.062456	-0.02707	-0.01143	0.091968	0.188639	0.050056	0.127457	1.02198	0.01808	0.173238	0.10514	-0.00368	0.107978	0.083146	0.213845	0.118528	0.237429	-0.11281	-0.06976	-0.10053	0.275799	-0.06956	-0.16188	0.822478	0.07113	-0.09741	0.063215	1.0329	0.085549	-0.15617	0.241938	0.071109
	4775	0.498151	-0.31307	-0.02959	0.247079	0.234635	-0.15011	0.326215	0.095204	0.045997	0.108096	-0.23547	1.1302	-0.1969	0.100341	0.137944	0.008824	0.014424	-0.06721	-0.05359	0.06051	-0.05787	0.080248	0.21529	-0.33299	-0.12558	0.158066	0.297943	0.275142	0.122273	0.651985	-0.05795	1.27796	-0.03067	0.384721	0.057125	-0.01516
	4776	0.167724	-0.32223	0.118016	0.571042	0.122723	-0.02763	0.209497	0.005809	0.137839	0.180072	0.059229	1.66246	-0.02266	-0.01986	0.088399	0.021306	-0.00986	-0.00826	0.12128	0.156297	0.116311	-0.08831	0.393942	-0.25853	-0.16032	-0.01416	-0.04713	0.264528	0.157509	-0.1906	-0.09035	0.759529	-0.19099	0.060277	-0.02662	0.185507
	4777	-0.02967	-0.34453	0.135552	0.195348	0.167048	-0.1329	0.120389	-0.29372	-0.00266	-0.00308	-0.15712	1.2312	-0.21812	0.021985	0.148082	0.0396	0.146889	0.021824	0.060814	-0.2165	-0.06361	-0.08296	0.495609	-0.28056	0.187111	0.18859	0.00924	0.050031	0.071036	0.2958	0.198886	0.493774	-0.02668	-0.02875	0.132984	0.16707
	4778	0.110916	-0.09971	0.034649	0.910816	-0.19482	0.230849	-0.05192	-0.03081	-0.01883	-0.04358	-0.09935	1.49834	0.027858	0.005136	0.531692	0.085442	0.31706	0.219765	0.269609	-0.07982	0.268649	0.013506	0.855553	-0.0525	-0.00036	0.464259	0.188713	-0.09959	0.472428	0.313673	-0.0127	0.154505	-0.05995	0.230726	0.135841	0.130922
	4779	0.012351	-0.34099	0.045515	0.407234	-0.22988	-0.02424	0.340498	-0.0184	0.025642	0.053158	-0.13513	1.36149	-0.00574	0.016052	-0.2588	-0.07724	0.171903	-0.05708	0.128107	-0.17626	-0.12724	0.136564	-0.12227	-0.39865	-0.17546	0.168953	-0.11315	-0.20996	0.036896	0.28814	0.07536	0.118563	-0.0847	0.167351	0.077588	0.105656
	4780	-0.01111	-0.16844	-0.14692	0.390432	-0.00232	-0.13684	-0.06477	-0.07013	0.053997	0.096615	0.130722	1.5359	0.102246	-0.01189	0.199744	0.088828	0.02855	0.104059	0.379552	-0.04844	0.142913	0.154396	0.405425	-0.26177	-0.0949	-0.06261	0.415951	-0.00554	0.042387	0.413252	0.280816	0.842842	0.093671	-0.1488	0.076175	0.085435
	4781	0.188085	-0.14318	0.132763	0.022314	0.218134	-0.01359	0.174895	0.152565	-0.03937	0.050533	0.738921	1.57568	0.013775	0.005077	0.312353	-0.02128	0.058018	-0.19509	0.155265	-0.06536	0.054988	-0.03055	-0.04149	-0.35898	-0.15832	0.240265	-0.03611	0.126425	0.311126	0.043668	0.118827	0.653863	0.385981	0.378544	0.023688	0.38057
	4782	0.03077	-0.03964	-0.45866	0.15084	0.009253	0.231433	0.222145	0.02378	0.013132	0.023619	0.212463	1.74093	0.066221	0.083534	-0.07009	-0.0661	0.209465	-0.2262	0.041308	0.049217	-0.37372	0.254883	0.096391	-0.28358	-0.15633	0.154612	0.100375	0.137921	0.282242	0.285897	-0.22152	1.46143	0.163787	0.192644	0.41729	0.192572
	4783	-0.0402	1.02137	-0.16942	0.597883	0.081766	0.103208	0.557681	-0.01918	-0.06257	0.07394	0.05196	1.99783	0.055837	0.04398	-0.262	0.175306	0.20195	0.213516	0.21635	0.245865	-0.18032	0.112799	-0.00315	-0.22117	-0.07855	0.247269	-0.00272	-0.24679	0.222264	-0.25385	-0.17	1.4996	-0.13661	0.010352	0.317386	-0.06723
	4784	0.063498	1.99339	0.648247	0.316012	-0.19139	-0.01925	0.528563	-0.02135	0.253712	0.066772	0.212463	1.82407	-0.2797	-0.10041	0.12858	0.082888	0.062876	0.026136	0.289042	0.042459	0.102842	-0.0949	-0.32256	-0.23601	-0.32307	-0.16633	-0.18394	0.684899	0.30687	-0.46619	0.038264	1.75916	-0.0055	0.083982	0.153176	0.094414
	4785	1.6175	1.42846	0.042646	0.168591	0.092682	0.193006	0.129694	-0.05069	0.466661	-0.02176	0.237068	0.857193	-0.00919	0.129939	0.018601	0.306799	0.198094	0.076121	0.87665	-0.16917	0.01688	0.144253	0.148153	-0.32702	0.014012	-0.01382	-0.04204	-0.3313	0.236099	0.994842	0.568035	1.49142	0.201651	0.108278	0.099128	0.150225
	4786	2.69668	0.746317	0.407085	0.246746	-0.2431	0.054963	0.407861	-0.0215	0.154445	0.062012	0.021433	0.800999	0.143259	0.259109	0.019101	0.0656	0.062112	-0.20274	0.432213	0.096574	0.112287	0.295953	-0.18391	-0.31402	-0.14516	0.192044	-0.07511	-0.00745	0.417549	0.152205	-0.09931	1.52578	0.292548	0.121774	0.145854	0.185853
	4787	3.24839	0.220096	1.3806	0.584415	-0.04484	0.087415	0.283508	0.087756	-0.20053	-0.08739	-0.19158	1.22049	-0.07614	0.047592	0.072097	0.096573	-0.02278	-0.02231	0.228048	-0.09052	0.123871	0.02056	0.105146	-0.38687	-0.18226	0.141076	-0.06389	-0.1134	0.154153	-0.46037	0.451184	1.24251	0.132489	0.381227	0.038336	0.15917
	4788	2.48746	0.115836	1.05871	0.587055	0.130459	-0.04882	-0.02463	-0.01458	0.096232	-0.11648	0.384447	1.42879	-0.32302	-0.05411	0.173134	-0.14272	0.098765	-0.03614	0.229527	-0.05966	0.02079	0.059363	-0.03591	-0.37843	0.014811	0.038318	0.144529	0.119212	0.233314	0.422475	-0.16941	1.78315	0.076458	0.274532	0.124532	0.363378
	4789	1.11176	0.103995	0.575542	0.284752	0.097104	0.050031	-0.06622	0.094052	-0.1742	1.19868	0.544281	1.37348	-0.24309	0.05421	-0.02159	-0.07906	-0.19315	-0.03379	0.154134	0.054824	-0.07605	0.271839	0.115137	-0.41871	0.155624	-0.06897	0.024607	-0.09333	0.410632	0.666883	0.142084	2.24728	0.214596	0.041663	-0.06518	0.171582
	4790	0.525349	0.755931	0.37393	0.146221	-0.31355	-0.02136	0.122232	0.125818	-0.01883	0.876902	0.349225	1.51696	-0.02548	-0.08955	0.282374	-5.9e-05	0.221912	-0.15771	-0.18207	0.051271	0.069417	-0.03998	-0.25315	-0.22898	-0.10327	0.004643	0.177571	0.082461	0.026843	0.286693	0.363941	1.42297	0.007677	0.231571	0.05649	0.324402
	4791	0.089759	0.43701	0.206538	-0.14598	-0.15761	0.338166	0	-0.17566	0.0387	0.741156	0.396475	1.21627	0.019052	0.058206	0.066701	-0.08065	-0.04323	0.028673	-0.14313	-0.12353	0.160948	0.097351	-0.3816	-0.26353	0.258123	-0.00633	0.025071	-0.3036	-0.06636	0.696625	-0.02512	1.20903	-0.01182	-0.17436	0.283194	-0.03999
	4792	0.277016	0.769219	0.072289	-0.0142	0.210064	0.181037	0.167091	0.228409	0.077301	0.510404	1.16542	0.78599	-0.10692	-0.04294	0.056859	0.12485	0.079416	0.138669	-0.09579	0.155708	0.21346	0.106045	0.077973	-0.56886	0.799823	0.262643	-0.08204	-0.35429	0.074776	-0.32368	0.489826	0.777248	0.210097	0.001546	0.10064	0.054075
	4793	0.125645	0.296573	0.073779	0.556038	0.357379	-0.13085	0.335033	-0.0595	-0.09354	0.212487	1.65561	1.73637	0.033056	0.09761	0.08172	-0.13361	0.060862	-0.23163	0.521846	0.010156	0.055925	0.413102	-0.18734	-0.34547	1.11376	0.004592	0.042725	0.055427	0.175618	0.691812	0.250572	1.10149	-0.17418	-0.10555	0.007498	0.283201
	4794	0.10837	1.22371	0.726099	0.563729	0.204876	0.048922	0.271302	0.204916	0.282232	0.182936	2.08281	1.89414	0.31939	0.007937	0.032362	0.111469	0.15278	0.07464	1.30394	-0.03805	0.288621	0.556591	-0.24972	-0.13997	0.727242	0.048202	0.043583	0.396203	0.113088	0.254972	-0.18348	1.61851	0.073344	0.167678	0.16363	0.107313
	4795	0.029819	1.83985	1.13344	0.703217	0.107972	0.268733	0.064636	-0.25111	0.044236	0.196706	2.03965	1.73457	0.110942	-0.03709	0.116609	-0.03068	0.078744	0.182259	0.767264	0.095648	0.429265	0.180372	0.1072	-0.04569	0.576053	0.132901	0.143377	0.085706	0.191478	-0.25725	0.327054	1.40904	-0.01511	0.180785	0.178805	0.024629
	4796	0.192845	1.57208	0.476087	0.728469	-0.13348	-0.06882	0.174585	0.137411	-0.06095	0.138892	2.61257	1.67786	0.050607	0.045136	0.276782	0.13358	0.120474	-0.25859	0	0.076978	0.35074	0.351556	-0.30968	0.213051	0.278463	0.26124	0.173741	0.220313	0.456374	0.044487	0.229936	1.80814	0.080271	0.134059	0.13045	0.282891
	4797	0.076109	0.830908	0.053805	0.172443	0.250284	-0.05245	-0.02897	-0.11708	-0.19168	0.048854	2.23215	1.17411	-0.01378	-0.14454	0.169977	0.022325	0.121195	-0.10075	0.4297	0.016763	0.02079	0.097173	-0.09233	-0.31576	0.416882	0.196112	0.43675	0.253307	0.279965	0.330661	0	1.49817	0.127959	-0.19749	0.212003	0.456158
	4798	0.180999	1.16703	0.01933	0.220537	0.044231	0.155044	0.1936	-0.04096	-0.01737	-0.17307	2.00271	1.38002	0.16433	0.16624	0.317858	0.057005	0.039353	-0.08389	0.270048	0.021044	0.096887	0.131837	-0.0111	0.057244	0.400147	0.106272	0.154082	0.039692	0.302202	-0.08315	0.288404	1.38665	0.168112	0.196946	0.084762	0.273476
	4799	0.796962	1.53602	0.344912	-0.04762	0.270535	0.2233	0.247748	0.223185	0.096573	0.058793	3.27217	1.435	0.191205	-0.01541	0.181055	0.074496	0.229576	-0.02074	1.4492	0.395406	-0.01342	0.469726	0.04604	0.378838	-0.02191	0.380226	0.428074	-0.01321	0.475757	0.159701	0.132144	1.87017	0.242764	0.20463	0.24313	0.36699
	4800	1.11672	0.86684	-0.13606	0.464874	0.153018	0.115807	-0.04246	0.133097	0.062847	1.53953	3.22602	1.4413	0.212228	-0.05067	0.147028	0.020965	0.129525	0.277219	2.05656	0.113528	0.007252	0.037312	-0.11138	0.128266	-0.00396	0.170469	-0.08889	0.302157	0.289728	-0.12668	0.104829	3.36196	-0.0283	0.18757	0.03905	0.132727
	4801	1.80173	0.529524	-0.21166	0.430399	0.05857	0.105767	0.075396	-0.16858	0.092637	1.13182	2.81265	1.21032	0.011509	0.030978	0.300694	0.021554	-0.03329	0.189381	2.52744	-0.13798	0.13138	0.290245	0.238609	0.699198	-0.00514	0.003194	0.036677	0.190668	0.235492	0.247899	0.022341	2.80659	0.051516	-0.09191	0.171019	0.110859
	4802	2.98403	0.064108	0.897413	0.588396	0.059449	0.007204	0.11516	0.286263	0.036276	0.909757	3.18911	0.954829	0.118403	0.061816	-0.07671	0.218072	0.031713	-0.07116	0.978324	0.248097	0.056896	0.310046	0.058687	0.592627	-0.14915	0.263296	0.058622	0.280294	0.157935	0.044892	0.313803	2.40152	0.233574	0.278137	-0.06823	-0.00278
	4803	1.9163	0.107349	0.954646	0.699319	0.455777	0.06487	-0.0027	-0.02815	0.010058	0.379014	2.31621	0.808697	0.066999	-0.02028	0.05746	0.17544	0.151239	-0.04757	0.832827	1.06415	0.230036	0.608651	-0.10559	0.194301	0.62711	0.020127	0.206596	-0.01108	-0.19785	-0.37942	0.163128	2.17636	-0.27353	0.113869	-0.14354	0.051747
	4804	0.797793	-0.00639	0.828359	0.572064	0.298148	-0.22409	-0.0362	-0.01952	-0.14831	0.325089	2.70322	0.677665	-0.02418	0.093702	-0.15138	-0.03701	0.080797	0.285069	0.118944	1.20433	-0.19945	0.187442	-0.00991	0.751666	0.5613	-0.02436	0.189391	0.032383	0.187222	0.048159	0.44291	0.83988	0.015914	-0.05028	0.002667	0.11197
	4805	0.49241	-0.16293	0.214044	0.000172	0.207776	0.246644	0.10603	0.176288	-0.13722	0.239226	2.69654	0.415048	0.196163	0.097365	0.023757	0.118757	0.155145	0.445892	-0.1438	0.755503	-0.15002	0.112354	1.30162	0.826245	0.496674	0.358607	0.08359	0.332165	0.277796	0.269637	0.291373	0.790713	0.086562	0.173751	-0.01187	-0.09034
	4806	0.175962	1.05352	0.553633	0.171729	0.233862	0.119187	0.235261	0.18363	0.082006	-0.01522	1.87681	0.097115	0.163226	-0.07275	0.205347	0.026913	-0.21373	0.25933	1.01635	0.412741	-0.09036	0.180646	1.37157	1.29416	0.828944	-0.17034	-0.02038	0.04535	0.471418	0.116705	-0.34859	1.96739	-0.12371	0.245277	-0.07886	-0.12408
	4807	0.170808	1.72071	0.186467	-0.08672	0.045943	0.291316	0.12701	0.48445	0.239699	1.31289	1.52612	0.664919	-0.10928	0.076539	-0.13262	-0.05604	0.07107	0.07927	0.477899	0.105078	0.205657	0.03462	0.925432	0.924404	0.542942	0.262643	0.198872	-0.07754	0.228984	-0.0172	0.173398	1.8886	-0.2375	0.459792	0.211595	0.081725
	4808	-0.02848	1.80222	0.113443	-0.03744	0.129309	0.188354	-0.3176	0.193554	-0.04768	1.23789	0.976541	1.5594	0.299481	0.01692	0.042899	-0.04684	0.14175	0.116431	0.144603	0.289558	0.443001	-0.47838	0.523351	0.415231	0.20093	0.190956	0.03649	0.186163	0.147452	-0.01332	-0.00656	1.17233	-0.32426	0.054963	-0.09188	0.017609
	4809	-0.0184	0.943126	0.528221	0.214051	0.373001	0.235239	-0.00192	0.069033	-0.01108	1.0095	0.432936	1.23018	0.281163	0.005578	0.189818	-0.22906	0.033264	0.158085	0.74321	-0.04823	0.256591	0.170457	0.274154	0.319638	0.403955	-0.00519	0.034779	0.197992	0.333696	0.039045	0.245376	2.07091	0.252079	-0.11298	-0.11085	0.036456
	4810	-0.00368	0.38419	1.08263	0.133597	0.166652	0.069692	0.246969	-0.05229	-0.05438	0.634331	0.162119	0.590586	0.510541	-0.14297	0.20334	0.11599	0.026031	0.260955	0.19269	0.282116	0.357989	0.024114	0.978962	0.55044	-0.14635	-0.14967	0.118824	0.057887	-0.1962	-0.11921	0.27058	1.51278	0.18197	0.332913	-0.13106	-0.26249
	4811	0.079684	1.434	0.562294	0.065989	0.193694	0.012927	-0.05959	0.475413	0.131586	0.762579	0.45979	0.863319	0.781484	-0.04206	0.050073	0.133254	0.302891	0.165657	0.1523	0.311241	0.410987	0.55197	1.12829	0.864871	-0.00156	0.037904	-0.16034	0.25676	0.10972	0.569594	0.101503	0.975357	-0.07483	0.1155	0.041717	0.026369
	4812	0.072302	1.42435	-0.04267	-0.07206	0.099105	-0.05733	0.294113	0.07027	-0.04053	0.563577	0.069652	0.386772	0.459353	0.105224	-0.01487	0.180208	-0.16994	0.200005	0.895799	1.02161	0.021004	0.030809	0.39543	0.776853	0.016699	-0.14126	0.107252	-0.04793	-0.1021	0.293294	0.677914	1.6227	-0.02756	-0.02926	-0.17791	0.100074
	4813	0.561185	0.664158	0.272671	0.068717	0.601674	-0.10203	0.245535	0.205981	0.148337	0.369328	0.993081	0.299563	0.624801	-0.09782	0.269911	0.144933	0.124435	0.633107	0.455679	0.880996	0.471879	0.327016	0.796619	0.883395	0.002028	-0.16301	0.444923	0.483732	0.08086	0.565183	0.445033	0.942119	-0.252	0.347677	0.156898	-0.1213
	4814	1.72422	0.539829	-0.23813	-0.0836	0.058499	0.018139	0.211659	-0.16026	0.451488	0.159022	1.00339	0.352078	0.330006	0.050347	0.102347	0.210753	0.106743	0.144388	0.020811	0.634494	-0.00169	0.325719	0.959109	1.31933	-0.10269	0.117317	-0.11471	0.301652	0.110809	0.753794	0.454967	1.25258	0.012055	0.279738	0.205961	0.389954
	4815	2.5877	0.205246	-0.04607	0.186654	0.171788	-0.03767	0.113845	0.086166	-0.15571	0.012675	1.41031	0.313947	0.099333	0.218056	0.123671	0.200569	0.170118	0.031114	0.806527	0.800665	-0.02688	0.251118	0.155985	1.00485	1.05998	0.375584	-0.01477	-0.2062	-0.01062	0.254228	0.091688	1.21932	0.144547	0.621961	-0.07056	-0.09139
	4816	1.57346	-0.0754	0.096145	0.60059	-0.18493	0.119445	0.039313	0.267925	0.187253	0.086134	2.05463	-0.03511	0.142187	0.069434	0.304333	0.217097	0.012284	0.07194	0.264633	0.512067	0.191142	0.339771	0.239632	0.447884	1.04537	0.03198	0.124371	0.530425	0.174993	-0.16602	0.170104	1.91456	-0.05587	0.164196	-0.10191	-0.05018
	4817	0.738836	-0.16227	-0.25108	0.395609	0.294428	0.074475	-0.0029	-0.14093	0.030291	0.053176	2.88077	-0.04111	0.183772	0.107124	0.151514	0.009633	-0.0282	0.25276	0.424456	0.469124	-0.14807	0.205607	0.03476	0.058719	1.08092	-0.10265	-0.08804	-0.07318	0.405405	0.133229	0.143053	1.39108	0.259536	0.199475	0.107292	0.169112
	4818	0.350221	-0.13251	0.121033	0.021983	0.111777	0.208253	0.277004	0.084005	0.361088	-0.11571	2.65403	0.162503	-0.08016	0.106718	-0.08186	0.24813	0.114273	-0.08836	0.459562	0.288903	0.33723	0.25529	-0.29913	0.444063	1.26853	-0.0566	0.130882	-0.06581	-0.11606	-0.08275	0.217162	2.09887	0.217239	-0.04759	-0.06225	-0.15083
	4819	0.17981	0.009189	0.159413	-0.1338	0.011437	0.230181	-0.13034	0.210311	-0.095	0.136632	1.85813	0.028429	0.074045	-0.09441	-0.12891	0.258948	0.15773	0.051119	0.023478	-0.09969	0.230952	0.097236	-0.07043	0.763798	0.720918	0.462205	-0.08976	0.307324	0.113667	0.539759	0.455393	0.837622	0.764923	0.022496	-0.11366	-0.14905
	4820	0.287297	0.150116	-0.24887	-0.0851	-0.04648	0.112006	0.465827	0.152529	-0.0006	0.155884	2.94061	0.153372	0.276928	-0.02773	-0.1768	0.330027	0.067883	0.456462	0.020085	-0.22223	0.206251	0.076144	0.517901	1.13755	1.7189	-0.07607	-0.0247	0.322403	0.228157	0.262035	0.118845	0.756383	0.594246	0.376489	0.409686	0.188013
	4821	-0.00378	0.000147	0.017196	-0.17213	0.389847	0.069765	0.043093	0.140034	-0.1655	0.143046	3.3728	-0.00425	0.100175	0.165324	-0.04568	0.170468	0.150383	0.022967	0.376758	0.14262	-0.32872	0.296273	0.100514	0.94285	1.82081	0.010144	0.069672	0.096301	0.421528	-0.07775	0.071521	0.659309	-0.03449	-0.03456	0.217089	-0.14385
	4822	0.01009	-0.01323	0.137116	-0.09993	-0.34319	-0.01268	0.113954	0.272275	0.116468	-0.119	2.94394	0.051879	0.10528	-0.05827	0.129286	0.176818	0.000539	0.219196	1.57408	0.127063	-0.11745	0.140383	0.120374	0.747513	2.0291	0.009316	-0.00145	0.514117	-0.06163	0.151983	0.022378	2.03126	0.303964	-0.26203	-5.4e-05	-0.06855
	4823	-0.07584	-0.14104	0.171119	-0.12193	-0.38855	0.035301	0.210987	0	-0.05529	0.293261	1.94192	-0.10099	-0.01332	-0.10293	0.024226	0.245014	0.107447	0.178255	1.20992	0.009752	-0.21438	0.258743	0.14574	0.837242	1.748	-0.17754	0.111925	0.290471	0.071995	0.192564	-0.06797	2.46586	0.10804	0.208026	0.182401	0.054316
	4824	0.542322	-0.15868	0.279582	-0.0114	0.325575	0.170135	-0.06462	0.210559	0.041947	0.002405	2.07493	0.075684	0.049668	0.209067	-0.00175	0.335974	0.141474	0.206207	0.751808	-0.14045	-0.35791	0.441494	0.509079	0.764479	1.39216	-0.21306	-0.03244	0.223131	0.273076	-0.33237	-0.20879	1.47887	0.024553	0.056287	-0.1167	0.105527
	4825	0.557702	0.223471	0.077222	-0.24013	0.462889	0.123723	0.185266	0.171853	0.124526	-0.08919	2.21302	0.28256	0.149092	-0.04001	0.151849	0.4194	0.000674	0.08565	0.715485	0.310768	-0.25839	0.382183	0.628015	0.589095	1.1224	-0.20489	0.392244	0.664841	1.27378	0.277654	0.179241	0.941775	-0.04197	-0.14883	0.024536	0.153079
	4826	0.284455	0.127774	0.07451	-0.2729	0.195398	0.070908	0.088534	0.234247	-0.01645	-0.04953	1.74798	0.090995	0.064875	0.161773	0.167106	0.231731	0.020775	0.136827	0.296111	0.497659	-0.03871	0.578104	0.173678	0.132745	0.997118	0.158629	0.155075	0.696074	0.880079	0.251473	0.479579	0.558972	0.411294	-0.22446	-0.13938	0.089932
	4827	0.238889	0.031936	0.22832	0.061302	0.138317	0.515604	0.296761	0.258941	0.506536	-0.23669	2.87064	0.285805	-0.02437	-0.00277	0.226166	0.155412	0.150394	0.113166	0.251571	0.476106	0.216632	0.162193	0.003716	0.157204	1.26523	0.117023	-0.03823	0.483273	0.809781	0.100929	0.037714	0.746018	0.167406	0.018372	-0.01002	0.088105
	4828	4.98558	-0.19433	-0.07611	0.022641	-0.05619	-0.08123	-0.02087	0.041254	0.201042	0.031779	2.40779	-0.06207	0.00716	0.050794	0.397066	0.196249	0.034117	-0.41119	0.410884	0.296985	0.162423	0.211373	0.136031	-0.13901	0.88875	0.169427	0.469642	0.690138	0.414376	0.150674	0.291884	0.834887	0.394549	0.251016	0.155645	0.286221
	4829	6.89946	-0.12914	0.330488	-0.18992	-0.15042	0.093856	-0.04129	0.478618	0.113947	0.02536	1.92695	1.32062	0.04328	0.195479	0.047006	0.217869	0.220859	0.056176	0.159079	1.0005	0.282472	0.443367	-0.22922	-0.21801	0.704426	-0.00392	0.392055	0.472104	0.039248	0.07213	-0.12901	1.73298	0.178094	0.262767	0.498864	0.436928
	4830	6.82447	-0.18842	0.217589	0.457846	0.081494	0.273699	0.750416	0.467184	0.096669	0.005987	0.947481	1.02365	0.144424	0.0649	0.227014	0.268846	0.077902	0.29652	0.288619	1.36429	0.251223	0.605325	0.21392	-0.25836	0.766268	0.305879	1.12115	-0.12948	0.318408	-0.03408	0.471281	1.65393	0.083471	0.075917	0.613682	0.724476
	4831	6.69921	-0.28916	0.259358	0.515767	0.139244	0.157315	0.105316	0.356279	0.089949	0.03824	1.14672	1.37028	-0.06986	0.182877	-0.08374	0.117703	0.181115	0.191581	0.100239	0.983146	-0.09168	0.482495	-0.24189	-0.13729	0.502567	-0.038	0.680296	0.642945	0.185091	0.275229	0.195049	2.12941	0.295203	0.647118	0.236402	0.181014
	4832	5.52039	0.156175	-0.34766	0.86618	0.008672	0.337496	0.090729	0.348936	0.198333	-0.08286	0.606685	1.24739	0.145955	-0.04113	0.400547	0.236917	0.296023	0.310369	0.183405	1.07619	-0.02298	0.655893	-0.23518	-0.29592	0.091499	-0.0325	0.193397	0.449241	-0.00348	0.027523	0.093438	1.02909	0.3057	0.283968	0.430635	0.492351
	4833	3.07307	0.789021	0.186695	0.813756	0.238846	0.040317	0.242559	0.155739	0.243591	0.291734	0.287695	1.3835	-0.22936	0.26235	0.038947	0.002867	0.123527	0.355552	-0.04873	0.612362	0.280876	0.462961	-0.39462	-0.35088	0.286099	-0.03029	0.106871	-0.0828	-0.00127	-0.25426	0.588412	0.778578	0.322469	0.308433	0.133629	0.686118
	4834	1.90308	0.67974	0.052695	0.782473	-0.13645	0.240487	0.016296	0.440108	0.272477	-0.13088	0.222959	0.841242	0.243289	0.044603	0.259073	0.031419	0.476981	-0.01272	0.008204	0.256639	0.487089	0.19516	-0.16495	-0.45262	-0.15937	0.331087	0.332086	0.328781	0.009631	-0.08126	0.840538	0.157213	0.038785	-0.04767	-0.00208	0.237115
	4835	1.52199	0.859967	0.215686	0.588221	0.377394	0.232958	0.105346	0.102613	0.26484	-0.09239	0.063971	1.36173	0.179208	0.183269	0.385517	0.333261	-0.09137	0.056627	-0.07056	0.04683	0.644474	0.066752	-0.25016	-0.16499	0.199836	0.120538	0.318925	0.238248	-0.03188	0.360419	0.00802	1.30137	0.097429	0.118533	0.055312	0.14824
	4836	1.37317	1.38648	-0.13111	0.547739	-0.28429	0.127796	-0.12565	0.429091	0.539505	0.192224	0.318073	1.54153	0.147697	-0.00235	0.272986	0.047994	0.18797	0.000953	0.328322	-0.02442	-0.00348	0.11644	-0.28812	-0.32169	0.114885	0.388267	0.299493	0.349749	0.433008	0.29751	-0.22905	1.61123	0.065665	0.239862	0.161665	0.344667
	4837	0.975878	1.15637	0.159035	0.666364	0.424944	0.113874	0.058991	0.126341	0.164116	-0.00929	1.03091	1.64973	-0.1114	-0.01613	0.019781	0.006089	0.073861	0.234179	0.142604	0.225076	0.286187	0.159333	-0.22105	-0.37264	0.196686	0.333593	0.278059	0.876386	0.284628	0.344417	0.124367	2.54137	0.11536	0.24093	-0.08018	0.292592
	4838	0.780781	0.742955	0.301949	0.543087	0.158388	-0.00866	0.146635	0.149071	0.287127	-0.10806	0.506485	1.35506	-0.03765	-0.04288	0.341424	0.229654	0.19307	-0.01	0.330262	0.70078	0.142252	0.153827	-0.24607	-0.39671	0.302381	0.276849	0.126864	-0.13017	0.553878	0.296199	-0.17578	1.73025	0.465369	0.20764	0.038502	0.566058
	4839	0.923382	1.51409	0.962475	0.51432	0.208304	-0.02759	0.086378	0.193356	0.334533	0.091287	0.649174	1.61831	0.02947	0.187367	0.108837	0.049058	0.028741	0.080268	0.448945	0.41067	0.277429	0.111738	-0.03529	0.034708	0.16669	-0.0519	0.643862	0.26782	0.175688	0.554391	0.009056	1.84656	-0.0234	0.13691	-0.14521	0.534191
	4840	0.852634	1.76185	1.85262	0.558464	0.258502	0.283853	0.169937	0.386518	0.478	-0.01722	0.408656	1.25744	0.15019	0.085026	-0.08302	0.061376	0.283187	0.53403	-0.01132	0.485871	-0.05073	0.493686	-0.07641	0.068889	0.296247	0.503197	0.228612	0.116226	0.245212	0.228047	0.972014	1.37281	0.121363	0.342803	0.142284	0.041056
	4841	0.467747	1.58742	1.42717	0.675767	0.047583	-0.01365	0.407868	0.21522	0.341378	-0.0219	0.329046	1.16179	0.255892	0.120322	0.160646	0.087482	0.081763	0.122961	0.051684	0.235829	-0.03849	0.031574	0.358719	0.686252	-0.08093	0.076323	0.396358	-0.10719	-0.09732	-0.05505	0.208071	1.12146	0.102647	0.127244	-0.00119	-0.00897
	4842	0.552995	0.604365	1.32191	0.498134	-0.05326	-0.02132	0.265779	0.318816	0.403784	0.036542	0.1135	1.17162	0.252005	0.223716	0.250619	0.103	0.196887	0.138728	-0.29954	0.278387	0.336712	0.172159	0.319107	1.40962	-0.16594	0.41007	0.306477	0.231462	-0.00683	0.027523	0.378548	1.78516	0.197955	0.320987	-0.07272	-0.21798
	4843	0.075466	0.424391	0.379946	0.23643	-0.11421	0.036025	0.161906	-0.04491	0.685855	0.047393	0.16107	2.0687	0.257295	0.07826	0.061656	-0.27641	0.241747	0.257232	0.133316	0.215949	0.151542	0.353068	0.320964	0.784862	-0.15322	0.000291	0.054412	0.148951	0.236325	0.376147	0.497439	1.3688	0.221397	0.316437	-0.05765	0.336054
	4844	0.269288	0.04059	0.374459	0.338648	0.416554	0.189206	0.62244	0.171647	0.228717	0.023775	1.17472	1.4183	0.769176	0.022027	-0.01594	-0.05374	0.055933	-0.03705	-0.00243	0.251518	0.132659	0.239196	-0.0064	0.537384	0.126453	0.073314	0.474626	-0.04707	0.254744	0.180865	0.22643	1.18396	0.270842	0.233417	0.049505	0.45507
	4845	0.142533	-0.04308	0.022578	0.31869	0.160235	-0.04524	0.20221	-0.11557	0.333562	0.017121	0.933276	1.28011	0.892202	0.007851	-0.0861	0.049624	0.193632	0.10195	0.016583	0.984488	0.036502	0.121057	0.015445	0.048463	0.066326	0.316187	0.103543	-0.10492	0.150338	0.129751	0.048855	0.557307	0.17541	0.306707	-0.00487	0.295769
	4846	0.287601	0.481343	0.357475	0.226201	0.422937	0.197796	-0.24137	-0.05186	0.190163	0.087125	1.09328	1.44904	0.552563	0.043422	0.27386	0.119251	0.238869	0.094765	0.105212	0.319951	0.071111	0.438986	-0.38416	0.197377	0.278746	0.491362	0.58854	-0.08183	0.121752	0.303719	-0.08153	0.618446	0.197016	0.08983	0.126752	0.369463
	4847	0.270569	-0.06788	-0.08217	0.461475	0.017139	0.372039	-0.20111	0.101752	0.099703	-0.02599	0.910416	1.20638	0.331476	0.061636	0.01948	-0.12728	0.114317	0.09217	-0.13624	0.476997	0.470568	-0.02374	-0.12789	-0.06822	0.079453	0.287779	-0.13561	0.521197	0.544579	0.382573	0.425943	2.14057	0.169834	0.01857	0.030749	0.392269
	4848	0.044722	-0.03973	0.032329	0.273511	0.037802	0.379749	0.197443	0.056676	-0.04543	-0.00717	0.34026	1.86948	0.300856	0.016981	0.065463	0.108778	0.219623	0.066648	0.08337	0.154408	0.004849	-0.1126	-0.27008	0.055534	-0.11906	0.045811	0.15496	0.185397	-0.06315	-0.19043	0.688024	1.52493	0.192764	0.28899	0.177129	0.234617
	4849	0.374425	0.482171	-0.00065	0.519947	0.129847	-0.08975	0.04858	-0.03264	0.077488	0.13428	0.19235	1.14814	0.311419	0.218057	-0.02486	0.046262	0.073305	-0.1842	0.062404	0.172005	0.116148	0.258504	-0.43155	-0.37375	0.101374	0.244411	0.481783	0.174886	0.107177	0.120577	-0.07646	1.5411	-0.22368	0.062828	-0.21406	-0.00512
	4850	0.20584	1.01366	-0.02647	0.380734	-0.02295	-0.04011	-0.02071	-0.00479	0.159794	1.69989	0.216765	0.992655	0.192383	0.137173	-0.00827	0.237988	0.063859	0.155219	0.131125	0.162349	0.364753	0.220641	0.076907	-0.46859	0.136757	0.333306	0.098637	0.537041	0.680023	-0.19528	-0.00835	0.911142	0.119528	0.209662	-0.04492	0.127081
	4851	0.055295	0.529369	1.04265	0.28963	0.295041	0.192384	-0.05796	-0.19606	0.011702	1.25943	-0.09623	1.55482	0.311591	0.054589	0.140615	-0.02373	0.37366	0.03565	0.460655	0.165463	0.113903	-0.08128	-0.17862	0.260403	0.721069	0.383469	0.318908	-0.12602	0.125724	-0.10764	-0.22603	1.3636	0.336389	-0.19896	-0.2103	0.281059
	4852	0.439182	0.520038	0.716186	0.182871	-0.21375	0.301347	0.032119	0.274706	0.304857	0.648459	-0.09116	1.52574	0.368134	-0.05037	0.07914	-0.33796	0.431839	-0.19691	0.4587	0.18166	-0.14187	0.2621	-0.00044	0.067809	-0.14344	0.598264	-0.05214	-0.25577	-0.18001	0.102642	0.127216	1.49441	0.41112	0.106007	0.021079	0.35195
	4853	0.272097	0.079463	1.53856	-0.24889	0.311621	-0.09659	0.488691	0.220682	0.403357	0.41709	0.309352	1.24774	0.088006	0.215235	0.001827	-0.02135	0.544396	0.302112	0.30734	0.023769	0.310412	0.10497	-0.00338	-0.0349	-0.03689	0.361293	0.118434	0.054346	0.101557	-0.02352	0.059194	2.15604	0.453927	0.354686	0.386758	0.427362
	4854	0.282405	-0.00853	1.62999	0.145468	0.232113	0.054605	-0.00242	0.103253	-0.03665	2.2682	-0.14168	1.16016	1.11736	0.168935	0.186304	0.225271	0.163397	0.093941	0.143799	0.591173	0.537756	0.070585	-0.24	-0.22544	-0.02144	0.019434	0.003705	-0.0332	0.295147	0.02097	0.546935	1.30449	-0.01646	0.426852	0.325964	0.378488
	4855	0.226582	0.266182	1.30275	0.313805	0.094917	0.313267	0.11338	0.013323	0.098025	1.78828	-0.08573	1.00885	1.20283	0.087409	-0.11621	0.334243	-0.01546	-0.03863	0.231187	0.596001	0.01964	-0.00265	0.029827	0.323181	0.210539	0.272856	0.374288	0.312748	0.091422	0.195282	0.229223	1.55122	0.224462	0.56369	0.297916	0.349218
	4856	0.417901	1.1576	0.891512	0.188748	0.004948	0.165196	0.117992	0.302332	0.328781	0.886919	0.131321	1.24765	0.758501	-0.06129	0.087805	-0.02947	0.039233	-0.10565	-0.02271	0.364642	0.211195	-0.17893	0.06306	0.075903	-0.03147	0.2162	0.268147	0.172109	0.631591	0.028834	0.576796	1.29242	0.297065	0.276348	0.142483	0.068758
	4857	0.155864	1.29977	0.264027	0.182163	0.378691	0.287159	0.286316	0.088518	0.193003	2.68641	-0.08161	1.82658	1.30667	-0.00855	0.249264	0.067118	0.125754	-0.1062	0.100466	0.030521	0.159162	0.084087	-0.18832	0.081489	-0.00025	0.15358	0.425239	0.320501	0.119932	0.104849	0.00065	1.14782	-0.26804	0.078496	-0.05225	0.242133
	4858	0.03029	1.81473	1.68931	-0.11521	0.320317	-0.09753	0.313413	-0.04408	0.053811	2.46368	0.078506	1.21976	1.60621	0.057332	0.129523	-0.2304	-0.0426	-0.03471	-0.03125	-0.12974	0.161121	-0.03891	0.194096	0.421142	0.093803	-0.01547	0.22459	0.384486	0.114828	0.78768	-0.07072	1.59242	-0.00622	0.222041	0.468845	0.031893
	4859	0.04661	1.8133	1.23831	-0.1457	-0.02735	0.020128	0.314493	0.414963	-0.11936	1.65943	0.214956	1.09338	0.930637	0.174063	-0.08348	0.036886	0.066646	0.11773	-0.04196	0.188023	-0.12123	-0.21555	0.135405	0.249667	0.041765	-0.06194	0.227641	0.057824	-0.0207	0.358817	0.232515	0.490612	0.351261	-0.01022	0.405902	0.238642
	4860	0.220851	1.84153	1.87199	0.018232	0.26489	0.350354	0.151285	-0.0387	0.26646	0.77158	-0.10965	0.713962	0.747863	-0.05971	0.050836	0.040471	0.094606	0.082077	-0.00348	0.353093	-0.01491	0.253862	0.078173	0.847368	-0.19215	-0.19882	-0.02798	0.069022	0.064361	-0.33106	-0.09347	1.09288	-0.10779	0.14765	0.146782	0.032713
	4861	-0.02238	0.792873	2.01728	-0.11912	0.253673	0.158069	0.132035	0.205617	0.19624	2.80501	-0.18193	0.814676	0.377354	-0.06395	-0.1408	0.116808	-0.10527	0.085305	-0.03052	-0.13295	0.172016	0.166517	0.245753	0.660977	-0.08307	-0.04531	0.308194	-0.14569	-0.2237	0.300131	-0.37675	1.05709	0.259673	0.112724	0.093555	0.149442
	4862	0.090118	0.54824	1.94836	-0.01007	-0.05059	0.137325	0.169667	-0.20744	-0.00662	2.34532	0.068028	0.724553	0.358436	0.00868	0.111905	0.048391	0.321271	0.103171	-0.12692	0.297943	0.125346	0.214928	0.117308	0.151706	0.059255	-0.07474	0.034474	0.113779	-0.24582	-0.19528	0.847643	0.381452	0.331292	0.304979	0.255316	0.444862
	4863	0.053766	0.564357	0.6778	1.04328	-0.00815	0.030444	0.025284	0.041767	0.496987	1.77844	-0.13835	0.480331	0.249648	0.22944	0.29744	-0.01292	0.30442	0.034059	-0.04001	-0.03737	0.240881	0.157014	-0.06448	-0.0353	0.15707	-0.09358	0.156829	0.437195	0.130178	-0.07471	-0.04578	-0.15155	0.189454	0.151319	0.133282	0.065261
	4864	0.18869	0.358434	0.233437	1.12672	0.221253	0.186583	0.639738	0.079716	0.18373	3.55586	0.128832	0.520143	1.32713	0.029085	0.220439	-0.12605	0.022637	-0.01558	0.138705	0.123674	0.607668	0.256143	-0.45192	-0.00487	-0.16217	0.287235	0.192904	0.097586	0.188136	0.910878	0.572136	-0.21719	-0.05266	0.262172	0.049347	0.182073
	4865	-0.01179	0.270615	0.408829	0.557101	0.238419	0.089289	0.189422	0.282607	0.107718	2.85136	-0.08802	0.192425	1.16479	-0.10256	0.083168	0.041469	0.047614	0.126711	-0.10244	0.128819	0.194373	0.127583	-0.20305	-0.12446	0.149977	0.161712	-0.0258	0.06806	0.335913	0.688073	-0.00261	-0.02379	0.230599	0.750255	0.040762	0.087437
	4866	0.019223	1.24932	0.126258	0.243146	0.168722	0.205062	-0.15857	0.101816	-0.17955	2.1443	-0.25353	0.303181	0.975777	0.004957	0.327273	0.433058	-0.05332	0.04976	0.203476	0.077701	-0.1176	0.134452	0.108554	-0.2109	-0.0273	0.031814	0.163851	0.20726	0.273515	1.16252	0.027251	-0.16733	-0.00036	0.152503	0.011952	0.174319
	4867	0.080674	0.869282	0.218697	0.31048	-0.01789	-0.03618	0.250086	0.116358	-0.13516	1.26739	-0.12913	0.045514	0.859114	0.071662	0.065422	0.223769	0.16104	0.093941	0.403413	0.037433	0.100019	-0.16486	-0.1264	-0.39939	-0.0319	-0.0554	0.025696	-0.10542	-0.09816	0.402359	-0.12112	-0.21341	0.466269	0.020796	0.310803	0.079419
	4868	0.024757	0.546573	0.32467	-0.03886	0.075417	0.218208	0.833098	0.066071	-0.03862	0.924053	-0.24647	0.316379	0.163011	0.390224	0.098082	0.105518	0.296746	0.075751	-0.01145	-0.09534	0.312879	0.229318	0.001724	-0.48315	0.070484	0.271733	0.345565	0.032874	0.170904	0.370904	0.206382	-0.23414	-0.01194	0.099836	0.498336	0.243814
	4869	0.040879	0.094012	0.406728	-0.17658	0.243658	0.200313	0.636072	0.133172	0.268107	0.632919	-0.09941	0.035468	0.289348	-0.03961	0.120506	0.386006	0.23416	0.219732	-0.02436	0.500483	0.113403	0.146887	-0.20565	-0.22128	0.13668	0.11935	-0.05749	0.197088	-0.00565	0.648755	0.446167	0.001644	-0.07608	-0.00446	0.637017	0.346733
	4870	0.113687	0.083278	0.226798	-0.1527	0.251327	0.247107	0.556753	0.03541	0.128781	0.510458	0.23139	-0.11778	0.598514	0.28692	0.105557	0.143542	-0.00872	0.137313	0.081415	-0.02838	-0.04572	-0.05463	0.221623	-0.16732	0.613236	0.275002	0.352629	0.014274	-0.05028	0.399658	0.322995	-0.23118	-0.29146	-0.14354	0.423529	0.193823
	4871	0.016831	0.047115	0.538592	-0.04129	0.460669	0.045693	0.323928	0.197777	0.122763	0.284268	0.79699	0.246301	0.118449	0.126432	0.214539	0.109523	0.237595	0.383088	-0.05435	0.217805	0.252815	0.034672	0.186154	-0.06315	0.895826	0.264192	0.491245	0.197951	0.014137	1.47996	0.244632	0.085505	-0.15495	0.517764	0.472382	0.374256
	4872	0.094892	-0.25833	-0.12904	0.186694	0.282501	0.08318	0.480366	0.049954	-0.01538	-0.05	0.646082	0.189906	0.285956	0.164125	-0.11114	0.01253	0.134478	0.399324	0.20182	0.15304	0.016925	-0.06085	0.195789	0.1175	1.34326	0.224055	0.144915	0.868955	0.521962	1.7499	0.37197	-0.11272	0.206727	0.115616	0.789849	0.270984
	4873	0.18039	-0.13665	0.723442	0.021221	0.116089	-0.2144	0.42408	0.364952	-0.04344	0.235553	2.3915	0.035241	0.426907	-0.03709	-0.0196	0.151039	0.110189	0.407987	-0.03802	0.257741	0.055179	0.082431	1.21081	0.697554	2.55943	0.142943	0.065684	0.439842	1.04199	0.768734	0.083872	-0.02942	-0.01384	0.303542	0.538243	0.013391
	4874	0.156915	0.051347	0.976733	-0.15196	0.494759	0.019724	0.606744	0.01889	0.098541	-0.0535	2.39748	0.237556	0.239919	0.170337	0.362563	0.184905	0.074477	0.293476	-0.00014	0.235773	0.114779	0.103605	0.748842	0.791343	2.07955	-0.16984	0.206809	0.263614	1.16659	0.428948	0.305532	-0.16254	0.873803	0.526345	0.429036	0.152002
	4875	-0.07745	0.595309	0.601433	-0.16888	0.452394	0.038967	0.833717	-0.09942	-0.12164	0.104435	1.88283	-0.05877	0.089823	0.025305	-0.05838	0.150791	0.274446	0.273426	0.380428	0.007556	0.272658	0.187451	0.551294	1.01888	1.40194	0.247964	0.019951	0.637767	0.862767	0.565916	0.215879	-0.04028	0.507529	0.031531	0.26161	0.113694
	4876	0.015115	0.757088	1.7628	0.264319	0.017904	0.340431	-0.02274	0.302925	-0.25109	0.077016	2.04892	0.256354	0.349637	0.174117	0.138979	-0.05631	-0.04304	0.493284	0.686154	0.13791	0.267688	0.164082	1.43875	1.07332	2.42093	0.111354	0.353533	0.91697	0.337051	-0.21409	-0.14094	0.015617	0.254647	0.357657	0.200932	0.161491

## Sheet: Fig. 5d
Time (s) Relative to injection	Caps Responsive #1	Caps Responsive #2	Caps Responsive #3	Caps Responsive #4	Caps Responsive #5	Caps Responsive #6	Caps Responsive #7	Caps Responsive #8	Caps Responsive #9	Caps Responsive #10	Caps Responsive #11	Caps Responsive #12	Caps Responsive #13	Caps Responsive #14	Caps Responsive #15	Caps Responsive #16	Caps Responsive #17	Caps Responsive #18	Caps Responsive #19	Caps Responsive #20	Caps Responsive #21	Caps Responsive #22	Caps Responsive #23	Caps Responsive #24	Caps Responsive #25	Caps Responsive #26	Caps Responsive #27	Caps Responsive #28	Caps Responsive #29	Caps Responsive #30	Caps Responsive #31	Caps Responsive #32	Caps Responsive #33	Caps Responsive #34	Caps Responsive #35	Caps Responsive #36			Inactive #1	Inactive #2	Inactive #3	Inactive #4	Inactive #5	Inactive #6	Inactive #7	Inactive #8	Inactive #9	Inactive #10	Inactive #11
-131	-0.11688	-0.05037	-0.35679	-0.18322	0.021743	0.06685	-0.22207	-0.18432	0.066056	-0.21179	0.417126	-0.34834	0.055828	-0.05766	-0.23241	-0.05414	-0.01443	0.024237	0.449258	-0.05497	0.851101	-0.11531	-0.23859	-0.01616	-0.15302	0.147973	0.11634	0.019223	-0.26196	-0.34002	-0.00148	0.325016	-0.20814	-0.06264	-0.07058	0.219496			-0.04767	0.058968	-0.164	-0.22097	0.255091	0.225905	0.192014	-0.17972	-0.01167	-0.03378	-0.01792
-130	0.029596	0.260919	0.115936	0.010027	0.071817	0.124823	0.041688	0.097936	0.18729	-0.02204	0.386844	0.636761	0.166118	-0.02773	-0.24593	0.252339	0.260951	0.128714	0.864574	-0.0851	1.33439	-0.05379	0.151339	0.049699	0.05654	0.106022	0.597738	0.100906	0.165275	0.11977	0.165815	-0.00984	0.152268	0.080741	0.209755	0.16019			-0.08664	0.096292	-0.02681	0.520199	-0.23601	-0.0199	-0.10433	-0.05281	0.263349	0.15693	0.179659
-129	-0.11034	0.304659	0.162108	0.1165	0.061669	-0.06522	0.31422	0.277259	0.117039	-0.04821	0.043804	0.212834	0.185809	0.023077	0.055329	0.172352	0.124361	0.184562	0.528279	0.039614	1.75857	-0.09367	-0.38956	0.072972	0.006249	0.031106	-0.18805	-0.03056	-0.0687	-0.61884	0.131906	-0.02981	-0.11402	0.245912	-0.01708	0.0832			0.058792	0.566572	0.137133	-0.07342	0.079859	0.27783	-0.15408	-0.32652	0.163392	-0.03912	0.023821
-128	-0.08047	0.086459	0.258577	0.103234	0.169394	0.15991	-0.26437	-0.22222	0.027797	-0.04624	-0.04741	0.187337	0.0015	0.168609	-0.03126	0.279968	-0.03765	-0.2004	0.697422	0.001793	1.25189	0.074871	0.254756	0.160887	0.439069	0.154742	-0.10404	-0.01909	-0.07568	-0.0886	0.126989	0.37537	0.112585	0.241781	-0.06819	0.176			0.009518	0.20671	-0.14935	0.182278	-0.048	0.094598	0.028503	0.273215	0.060449	0.150945	0.035377
-127	0.00013	0.030526	0.055462	0.1681	-0.09073	-0.15861	0.135463	0.250084	0.252799	-0.06679	0.270645	-0.04547	0.047174	0.060399	-0.06594	0.261353	0.020292	0.194508	0.626962	0.075528	1.12609	0.296159	0.282075	-0.27107	0.113842	0.010709	0.165548	0.484459	0.306267	-0.35287	-0.26083	0.177155	0.069562	-0.01502	0.091389	0.194007			-0.21728	0.253865	-0.12881	0.160853	-0.31368	0.406932	-0.2712	0.481978	0.040983	0.315061	0.072356
-126	-0.19259	1.74764	-0.32735	-0.04273	-0.08403	0.295832	-0.07946	0.096144	-0.02751	-0.06178	0.440604	0.760228	-0.15421	0.045488	0.235097	0.040389	-0.02146	0.037375	0.264217	0.035772	0.850588	-0.0549	0.228258	-0.25569	0.000985	-0.03284	-0.0336	0.161543	0.449378	-0.10829	-0.24331	-0.00128	0.480854	0.031382	-0.19452	0.111178			-0.2555	0.373834	-0.02796	0.241599	-0.28784	0.054443	-0.23133	0.043031	0.016883	-0.09346	0.157036
-125	-0.07668	0.9883	-0.15291	-0.04567	-0.16928	-0.11638	-0.19105	0.332125	0.052534	-0.01345	0.37345	1.2144	0.001896	-0.18969	0.074958	0.05337	-0.0182	0.093768	0.490995	0.261413	0.594441	-0.28429	-0.06871	0.308851	0.364519	-0.01497	-0.0318	-0.12056	0.111901	-0.67513	0	0.643946	0.258858	-0.15962	0.024138	-0.00165			-0.2962	0.376147	0.143813	-0.20051	0.14808	0.234903	-0.07721	0.065185	0.234623	0.275127	0.084914
-124	-0.09354	0.558359	0.089389	-0.02589	-0.10965	0.181935	0.053461	0.072901	0.306018	0.195263	0.21611	0.866916	0.12273	-0.10679	0.19445	0.25979	-0.21821	0.10699	0.216303	0.244703	0.725869	0.02177	-0.1846	-0.09761	-0.11961	-0.40067	-0.03376	0.115802	0.441259	0.181049	-0.20891	-0.14837	0.114217	-0.0023	0.242159	-0.03361			0.522214	0.114024	0.040365	-0.20051	-0.14997	0.194216	-0.10034	-0.15981	-0.14562	0.097419	0.00634
-123	-0.05161	0.375273	0.563856	0.160846	0.367151	0.090029	0.108312	0.330072	-0.09731	-0.0239	0.578466	0.572476	0.010549	0.080501	0.034866	0.17394	-0.13615	0.204047	-0.02307	0.010672	0.62398	0.167689	0.149141	0.275035	0.05647	-0.36468	0.134356	0.257248	0.633799	-0.12904	-0.2627	-0.14317	0.029806	-0.1886	-0.00201	0.062			0.133637	0.348176	-0.00611	0.003171	-0.36826	0.29207	0.279583	-0.02998	-0.00298	0.205819	0.102143
-122	0.05052	-0.05314	-0.18346	0.096764	0.203477	-0.04457	-0.23656	0.09733	-0.13502	-0.15725	0.762443	0.821754	0.217424	0.233926	0.062305	0.095678	0.249269	-0.01772	-0.09748	0.035812	0.197576	-0.09729	0.397042	0.115044	0.019956	-0.10195	-0.11295	-0.2672	0.323014	-0.3472	0.545808	0.060745	0.201679	0.20976	0.005586	-0.09054			0.283926	0.217324	0.090924	-0.28642	0.379244	0.252174	0.040141	-0.09712	-0.11305	-0.02106	0.078747
-121	-0.05682	-0.10518	-0.28565	-0.289	-0.33003	0.147658	-0.14463	0.053333	0.068861	-0.07952	0.795651	0.271635	-0.16046	0.318253	0.048368	0.209378	0.032845	0.139231	0.563936	-0.13338	0.08102	0.070735	-0.2898	-0.19273	-0.08136	0.024606	0.081307	-0.29077	0.151396	0.263318	-0.10818	-0.53069	0.358915	0.468263	-0.01687	-0.10508			-0.22879	0.711677	-0.02975	0.324463	0.402777	0.354353	-0.15822	0.128917	0.268826	0.128591	0.037731
-120	0.069558	-0.06459	-0.01054	0.105825	-0.12089	0.183903	-0.22202	0.065912	-0.01659	-0.0263	0.584913	0.652022	-0.10234	0.154608	0.006421	0.123458	-0.0461	-0.13385	0.213997	-0.30958	0.30532	0.116946	-0.11756	0.066656	-0.06972	-0.23423	-0.16081	-0.15504	-0.196	-0.05091	0.05659	0.170281	-0.3011	0.084878	-0.21099	-0.10247			0.404278	0.47996	0.190221	0.084775	0.152291	0.419872	-0.13818	-0.0439	-0.02891	0.095967	0.000996
-119	-0.03182	-0.05505	-0.07225	0.079009	0.051974	0.118273	-0.14559	0.275465	-0.14188	-0.1017	0.359741	0.847286	-0.07307	0.04486	0.146081	-0.02669	-0.05371	-0.28325	0.187305	-0.11176	-0.01445	-0.12982	-0.22189	-0.1199	0.261797	0.107777	-0.01492	0.093476	-0.0104	-0.43358	-0.17507	-0.2457	-0.24784	-0.29987	-0.03217	-0.10459			-0.04582	0.453091	0.127521	-0.1874	-0.43526	0.450954	0.082462	0.701985	0.031843	0.089678	0.274934
-118	0.018845	0.056999	0.155976	0.246007	-0.18757	0.090917	0.03782	-0.2114	0.190531	-0.11393	0.195446	0.359695	-0.03057	0.124248	-0.36281	0.162386	0.234264	-0.10951	-0.10321	0.013827	-0.12385	0.284964	-0.20787	-0.12069	-0.13426	-0.09963	0.137251	-0.10016	-0.12236	0.069993	-0.1936	0.065692	-0.07076	0.210684	0.217849	-0.09982			-0.08296	0.23911	0.184938	0.175531	0.205007	0.508058	-0.08916	0.838021	-0.00298	0.453383	0.271471
-117	-0.10844	-0.19988	-0.0459	0.092396	0.068192	-0.05941	0.269573	-0.13143	0.116788	-0.08212	0.034259	0.317608	-0.04474	0.023781	-0.14092	0.112208	-0.00192	0.01045	-0.20064	-0.01249	-0.25843	-0.29381	0.213934	0.312284	-0.1872	0.18072	0.269314	-0.26855	0.285461	0.396517	-0.09601	-0.01592	-0.05871	0.185166	0.038994	-0.08515			-0.2122	1.17719	-0.0148	0.212181	-0.25881	0.027685	0.105476	0.128346	-0.02144	-0.18471	0.075487
-116	0.068696	-0.05557	0.054696	0.168508	-0.14099	-0.06948	-0.17176	0.005487	-0.03506	-0.00709	0.348807	0.186624	-0.28727	0.1776	0.003568	-0.04055	0.143546	0.345425	-0.14922	-0.17566	-0.34544	-0.20752	-0.30867	0.174637	0.140211	0.140521	0.189634	-0.01309	-0.38916	-0.11755	0.294955	0.050632	0.090756	-0.05297	0.183892	0.130072			0.136982	0.237558	-0.03337	-0.09934	-0.05117	0.653822	-0.14934	0.191507	0.416957	-0.07438	-0.03619
-115	0.019492	-0.19155	-0.37137	0.226332	-0.1528	-0.11687	0.013378	0.051247	-0.10004	-0.01827	0.079496	0.271661	-0.03368	0.194243	-0.05772	0.165233	-0.03017	0.149725	-0.1941	-0.14763	-0.33482	-0.08398	0.115707	-0.10383	-0.2057	-0.01416	0.019091	0.390431	-0.09921	0.065069	-0.16585	-0.22984	0.01347	-0.01666	0.006464	-0.25626			0.054425	0.303459	-0.11215	0.212891	0.27035	0.471861	0.040288	-0.21928	0.011449	-0.02245	0.123671
-114	0.010406	-0.06703	-0.07446	-0.13621	-0.42834	0.067635	-0.11805	0.394973	0.022484	-0.12884	-0.0438	0.517403	-0.06158	0.145265	0.146723	-0.00018	-0.33088	0.18101	-0.04546	0.077272	0.047012	-0.07283	-0.11307	0.067799	-0.28914	-0.02155	-0.03729	-0.14739	0.357016	-0.36184	0.576564	0.255068	0.194833	0.36498	-0.17731	0.136093			0.082463	0.482704	0.03818	-0.08898	0.39582	0.384715	0.290862	0.247676	-0.13366	0.310434	0.146193
-113	-0.16558	-0.14905	-0.00689	-0.16378	0.075028	0.098744	-0.13211	-0.22433	-0.20377	0.014768	-0.16937	1.02106	-0.06903	0.119501	0.172315	-0.29368	0.05494	0.084979	0.139926	-0.12544	0.781683	-0.02338	-0.14799	-0.08677	0.01592	0.017484	0.176688	-0.29139	0.019538	-0.28891	-0.10452	-0.09991	-0.12555	0.118997	0.037484	-0.02838			0.020305	0.359277	0.018645	0.079992	-0.34978	0.672968	0.152776	-0.15028	0.237404	-0.00087	0.202964
-112	0.147799	-0.01876	-0.00754	-0.00416	-0.04964	-0.05644	0.12879	0.103974	-0.0431	-0.01904	0.288417	1.038	0.053435	0.02369	0.028758	-0.269	0.052312	-0.10282	0.001854	-0.09693	0.631573	-0.04812	0.211055	-0.0555	0.019202	0.264409	0.39914	-0.06708	0.124905	0.702304	-0.08448	0.0879	0.058218	-0.10669	0.272641	0.266867			-0.00831	0.941824	0.086318	0.191902	-0.03717	1.00169	0.042929	-0.13487	0.403456	0.233902	0.182882
-111	0.084022	0.141572	-0.12891	-0.31993	0.150507	-0.14855	0.064229	0.03099	-0.03458	0.058675	0.359519	0.767158	-0.07192	0.062574	-0.31502	0.005262	0.058579	-0.01974	0.94093	-0.08851	1.19577	0.037843	-0.36697	0.022991	0.01264	0.089064	0.123316	0.079457	-0.14729	-0.08835	0.263067	-0.27342	-0.00065	-0.09865	0.116492	0.393721			0.085258	0.722484	-0.04395	0.152602	-0.50959	0.410304	-0.1324	-0.45558	-0.16458	0.063636	0.173648
-110	-0.05125	-0.05677	-0.30556	-0.18341	0.366738	-0.12782	-0.31753	-0.08768	0.057951	0.071262	0.281423	0.627829	-0.00984	0.005778	0.099915	-0.05255	0.168193	-0.03296	0.304182	0.021948	0.682244	0.002587	0.058768	0.033605	-0.02453	-0.40963	-0.27675	0.109432	0.29155	-0.07307	-0.02548	-0.18706	-0.21448	0.046023	-0.21571	0.182595			-0.03078	0.497642	0.0468	0.015625	-0.00371	0.087862	0.103507	0.193839	0.28082	-0.0163	0.266337
-109	-0.12243	-0.19021	-0.08334	0.110798	0.261678	0.107036	-0.19464	-0.09632	-0.00375	-0.08227	0.209355	0.219337	0.110951	0.057506	-0.05689	-0.09696	0.16173	-0.2713	0.294044	0.1441	0.627949	0.016901	0.041169	-0.30178	-0.13894	-0.23879	0.000747	-0.2933	-0.03679	-0.09935	0.167234	-0.01275	-0.03569	-0.17087	0.053202	-0.00556			-0.16584	0.722021	0.086559	0.080878	0.393755	0.039496	-0.06353	-0.1509	-0.07979	0.017012	0.076365
-108	-0.07408	0.059651	-0.20532	0.19156	-0.11996	-0.03842	0.18293	0.30785	0.266028	0.149213	0.325858	0.100804	-0.01032	-0.05383	-0.03379	0.062068	0.009194	-0.02309	0.335365	0.001983	-0.06019	0.052028	-0.04409	-0.04587	0.066492	0.009885	-0.22737	-0.27038	-0.00736	-0.15961	-0.47835	0.143601	-0.25352	-0.137	0.170461	-0.07134			-0.00422	0.451206	0.181378	-0.0322	0.060841	0.012403	-0.04894	-0.08034	0.137952	-0.07085	-0.00639
-107	0.0158	-0.05717	-0.0892	-0.08558	0.022185	-0.1687	-0.42609	-0.24308	0.202195	-0.11379	0.228552	-0.10741	0.190112	0.015302	0.00227	0.099328	-0.15182	-0.03195	0.553728	0.077826	-0.05763	-0.11964	0.014502	-0.10257	-0.1376	0.164265	-0.1062	-0.08238	0.195128	-0.31859	-0.34557	0.341444	0.088631	-0.03551	-0.16854	-0.00556			0.38425	0.809937	-0.13605	0.129697	0.852037	0.323461	-0.15428	-0.28911	0.199697	0.414689	0.240491
-106	-0.02725	-0.25909	-0.38496	-0.05128	0.19068	-0.04134	0.22477	-0.08041	0.128307	0.01711	0.031245	0.065524	-0.08515	-0.1786	0.245681	-0.04855	0.234133	0.143769	0.698736	-0.16568	-0.14847	-0.07927	-0.11592	0.01432	-0.12792	-0.15747	-0.28591	-0.09003	0.315231	0.135144	-0.38675	-0.28226	0.021497	0.044291	0.048409	0.151474			-0.1652	0.262159	-0.01442	-0.10061	0.718038	0.102166	-0.15341	-0.36041	-0.02377	0.102809	0.03784
-105	0.059136	-0.09372	-0.24297	0.107065	0.163631	-0.17255	-0.10047	-0.14571	-0.15549	0.026287	0.0625	-0.11655	-0.04378	8.69e-05	0.348105	-0.01377	-0.19451	-0.15668	0.480888	0.122374	0.221909	0.062935	0.311171	-0.09846	-0.07696	-0.00633	0.2641	-0.18215	0.405998	0.102618	-0.02456	-0.38891	-0.15245	-0.05947	-0.06043	0.314706			-0.05907	0.303969	-0.13329	-0.1568	-0.24867	0.276652	0.023277	-0.33766	-0.06295	0.241277	0.006324
-104	-0.00425	-0.06798	0.021889	-0.24655	-0.45965	0.063378	0.219314	0.129382	0.296584	-0.25309	-0.11591	0.692811	0.101181	0.176938	0.489422	-0.14502	0.02591	-0.15933	0.299616	-0.03246	0.059846	-0.12798	-0.20483	-0.13957	-0.0073	-0.14361	0.002797	-0.08618	0.35467	-0.28932	-0.09671	-0.02939	-0.11802	0.058495	0.143579	-0.00876			0.086564	0.338252	-0.06784	-0.14021	-0.1563	0.251865	-0.06946	-0.03623	0.058089	0.267157	-0.02373
-103	-0.09215	0.117465	-0.16822	0.137073	0.275516	-0.06774	0.076333	0.091931	0.213144	-0.15995	-0.37704	1.13775	-0.01588	-0.14071	0.015754	-0.03106	0.102974	-0.0418	0.210385	0.003456	0.091614	0.041564	-0.0091	0.053809	-0.20103	0.012872	-0.16056	-0.11508	-0.06834	0.160454	-0.07621	-0.24061	-0.0366	-0.06716	-0.15907	0.297688			0.250303	0.212458	-0.06075	-0.34834	0.184997	-0.07024	-0.20654	0.44672	0.503539	0.15872	0.269358
-102	-0.17306	0.091796	-0.10263	0.136426	0.077193	-0.07248	-0.31626	-0.05088	-0.06715	-0.0681	-0.13505	0.791208	-0.13175	-0.0577	0.072676	0.046172	0.00398	0.071709	0.055428	0.014145	0.024344	-0.0805	0.068794	0.167283	-0.27081	0.372543	0.302717	0.050408	0.016583	-0.20746	0.207346	-0.29682	0.230092	0.210468	-0.07223	0.297688			-0.31434	0.020976	0.005706	-0.12929	-0.22053	0.679934	-0.02524	-0.27644	0.172166	-0.29324	-0.0097
-101	-0.04314	0.029777	-0.3195	0.025864	0.013666	-0.14803	-0.1404	-0.00331	-0.19781	0.204067	0.001148	1.4161	-0.01641	0.021003	0.317294	-0.16333	0.100534	0.173415	-0.0484	0.057762	-0.07479	-0.07962	-0.21646	0.024325	0.00465	-0.15879	0.114492	-0.22069	-0.2	0.531605	0.088026	-0.16556	0.317269	-0.35385	-0.05219	0.097049			-0.20503	0.697918	-0.02389	0.355483	0.461881	0.508877	0.010394	-0.12626	-0.26932	0.492212	0.171527
-100	-0.10578	-0.19634	-0.09	-0.25478	0.004096	-0.10393	-0.18416	-0.01877	-0.23369	0.08786	-0.287	0.806198	-0.21447	-0.0776	0.172175	0.001633	0.2196	-0.02529	-0.27454	-0.08988	0.03141	-0.04544	0.460597	-0.28057	-0.2013	-0.25831	0.026505	-0.2831	-0.18141	-0.29056	-0.22162	-0.30701	-0.04564	-0.11316	0.228224	0.265221			0.089907	0.512484	-0.19843	-0.1363	-0.29748	0.637803	-0.11927	-0.07564	0.131021	-0.13849	-0.12186
-99	-0.06639	-0.28289	-0.21422	-0.32081	-0.32036	-0.08453	0.175556	0.229407	0.014478	-0.02435	-0.30687	0.811443	0.071942	0.054078	0.296019	-0.01611	0.014216	-0.01209	-0.3843	0.001315	0.11842	0.075189	-0.01236	0.226056	-0.02929	-0.10827	-0.09404	-0.0309	-0.51709	0.578862	-0.05744	-0.2705	-0.43584	-0.18573	-0.12755	0.04818			0.05765	0.350832	0.008051	0.089639	-0.3411	0.866992	0.069639	-0.17948	0.276817	0.116662	-0.34894
-98	-0.00382	-0.20556	0.057663	0.057008	0.327427	0.184972	-0.02483	0.04967	0.0079	-0.24334	-0.47984	0.747732	-0.03583	0.0301	0.03148	0.015758	-0.22733	0.128601	-0.33439	-0.08956	0.048177	0.198911	-0.17856	0.404091	-0.14094	-0.09657	-0.12443	-0.36948	0.164452	0.205559	-0.54671	-0.0897	0.041141	0.182869	-0.06713	0.151188			-0.32459	0.666133	0.014628	-0.08422	0.071791	0.483818	-0.07362	0.339936	0.187059	-0.08875	-0.01788
-97	0.034847	0.169305	0.312518	0.088018	0.173858	0.291831	0.146828	-0.19066	0.066192	-0.09095	0.068508	0.679034	-0.21179	0.003245	0.23772	-0.0906	0.173858	0.025125	-0.35432	-0.32808	-0.22465	0.221519	0.055573	-0.24858	0.063967	-0.08873	0.290246	0.284364	0.22182	0.41398	0.015098	-0.38545	0.032527	-0.15093	-0.00017	-0.15433			0.246094	0.446863	0.004684	-0.30121	0.265157	0.439479	0.151162	0.326748	-0.21575	0.263096	0.081164
-96	-0.11093	-0.03216	0.335326	0.015891	-0.16333	0.551667	0.220441	0.045118	0.037789	0.082551	-0.02789	0.110353	-0.13535	0.106515	0.1245	-0.10925	0.15528	-0.04622	-0.36955	-0.19526	0.016942	-0.03991	0.247007	-0.06088	-0.01458	-0.12963	0.21209	-0.18519	0.384863	-0.83	-0.19178	-0.15056	0.104652	-0.0372	0.06291	0.009311			-0.04801	0.555448	-0.11468	-0.24325	-0.02758	0.753285	-0.13267	-0.36796	0.202709	0.090636	-0.02372
-95	0.091042	-0.06139	0.119738	0.057375	-0.00378	1.36937	0.083937	0.388719	-0.01478	0.013566	-0.023	-0.01584	0.030261	-0.17818	0.118998	-0.05511	0.141739	-0.07925	-0.21817	-0.38191	-0.05661	-0.20515	0.440502	0.091141	-0.13887	-0.28637	-0.07103	-0.09504	0.169988	0.130175	0.052404	-0.24086	0.061348	0.003009	0.098681	0.101614			-0.30367	0.333226	-0.19281	0.023544	0.203991	0.351274	-0.25963	0.017384	-0.00198	0.441172	0.197445
-94	-0.00334	-0.16662	0.175356	-0.01051	-0.28434	0.817531	-0.22906	0.391155	-0.17013	0.132309	-0.32118	0.379888	0.086643	0.022495	-0.17913	-0.15347	-0.09707	-0.27972	-0.1548	-0.14879	-0.07395	0.337435	0.025588	-0.22412	-0.10299	-0.00434	-0.14554	-0.04854	-0.06231	-0.32233	-0.14599	-0.26387	-0.10691	-0.08678	-0.25608	-0.09343			0.067573	0.423287	0.037148	0.281372	-0.3945	-0.15151	0.051656	0.526467	0.40738	0.030703	0.050177
-93	-0.07263	-0.27186	-0.15903	-0.21292	-0.08626	0.192485	-0.00928	0.257833	0.238841	-0.06666	-0.36343	-0.09861	0.133992	0.079474	-0.22207	-0.00036	-0.19708	0.07972	-0.04982	-0.23694	0.266655	0.191018	-0.07071	-0.15962	-0.10425	-0.11585	-0.2573	0.093329	-0.00201	-0.18198	-0.18404	-0.01926	-0.07524	-0.20563	-0.26365	0.163537			0.140059	0.272113	0.090033	0.020672	0.782144	0.087107	-0.35088	0.424074	0.113067	-0.14949	-0.04948
-92	0.107017	-0.08054	-0.34593	0.27539	-0.30878	0.074676	-0.26896	-0.07378	0.078416	0.110676	-0.36071	-0.21245	-0.07109	-0.01382	0.232272	-0.20458	-0.01586	-0.24929	-0.26249	0.027849	-0.32978	-0.05202	-0.24351	-0.03127	-0.1274	-0.11091	-0.11306	0.063836	0.10821	0.249804	-0.17756	-0.20433	0.111286	-0.26865	0.001293	-0.00265			0.118523	0.207784	0.092751	-0.01888	-0.21776	-0.1693	-0.20928	-0.10292	0.245598	-0.00141	-0.06144
-91	-0.09713	-0.18763	-0.25174	-0.27598	-0.25721	-0.04197	-0.32271	0.10181	-0.30964	0.130359	-0.36846	-0.08444	0.09114	-0.11524	-0.05771	-0.16966	-0.19001	-0.13418	-0.17926	-0.22384	-0.03732	-0.07351	0.264829	-0.03697	-0.13491	-0.20722	-0.34193	-0.31527	-0.09749	-0.15392	0.183114	-0.00045	-0.34439	-0.25079	-0.07251	0.107814			-0.33814	0.317755	-0.08624	-0.11223	-0.18654	-0.05984	-0.0426	-0.1425	-0.11703	-0.16685	0.042509
-90	-0.03356	-0.07918	-0.17625	-0.16475	-0.28676	-0.13604	0.054168	0.218646	-0.02321	0.236842	0.068752	0.106307	0.053598	0.175431	-0.25421	-0.07339	-0.05207	-0.17989	-0.43102	-0.11343	0.121725	-0.11859	0.171648	-0.07417	-0.20847	-0.30675	-0.17533	-0.22567	0.143216	-0.01578	-0.30965	-0.16005	-0.00909	0.156988	-0.03102	0.137886			-0.38358	0.892717	-0.01626	0.155942	0.007451	0.222471	0.15454	0.31339	0.195174	0.224454	0.207122
-89	0.016483	-0.02344	0.289249	-0.08984	-0.00189	0.072563	0.097645	0.201767	0.145514	-0.32889	-0.06546	-0.02662	-0.04606	0.082446	-0.0137	-0.183	-0.00461	-0.10245	-0.03895	-0.19796	-0.33054	-0.00098	-0.17099	0.152179	-0.32316	0.020109	0.044391	-0.07362	0.134259	-0.56206	-0.03608	-0.62508	0.011788	-0.20402	-0.12199	0.04541			0.168276	0.683932	-0.05583	-0.34729	0.210304	-0.0824	-0.01297	-0.13346	0.128486	-0.12512	-0.06733
-88	-0.11208	-0.12053	0.227536	0.301112	0.429149	-0.0322	0.270261	0.209104	-0.23593	-0.08989	-0.07729	-0.1057	0.128255	0.177954	0.148909	-0.04694	-0.028	0.186281	-0.09019	-0.17108	-0.05632	0.200235	0.032299	0.01973	-0.12397	0.035182	-0.20538	-0.01814	0.081108	-0.64666	-0.30965	-0.19851	0.337443	0.09841	0.148097	0.276895			-0.06225	0.582502	-0.01969	-0.15288	0.080593	0.373608	0.009089	0.221806	0.358579	-0.00109	-0.13031
-87	0.133972	-0.20119	0.216241	0.165008	0.032825	-0.01427	0.051672	0.012925	-0.14588	-0.0997	-0.01371	-0.0205	0.267426	-0.00335	0.013035	-0.13844	-0.23585	0.03215	-0.21686	0.063453	-0.0824	-0.03313	-0.04045	0.303611	-0.00691	-0.02346	0.090356	0.101634	0.576757	0.088177	-0.23526	0.442853	-0.00909	-0.04438	-0.06737	0.249671			0.044039	-0.10502	0.079634	0.202427	0.144593	1.18449	-0.14211	0.237928	0.248143	-0.23039	-0.0221
-86	0.491158	-0.0176	0.008366	0.216086	-0.11686	0.054237	-0.00132	0.09327	-0.13989	-0.11419	0.241802	-0.18957	0.043753	-0.00653	0.203432	0.143394	0.000754	0.18831	-0.22862	-0.2126	-0.03704	0.101118	-0.02462	-0.32481	-0.28778	-0.06335	0.193823	0.214932	-0.18701	-0.14706	0.248535	-0.1372	-0.16631	-0.29097	0.159688	0.150361			-0.01257	0.28447	0.058206	0.013913	0.120811	1.0359	-0.14038	0.224718	-0.28721	-0.09224	0.112896
-85	0.52566	0.007307	0.009472	0.33363	-0.34285	-0.19779	-0.08676	-0.20818	0.124874	0.007731	-0.03084	-0.01611	-0.15987	0.190465	-0.0534	0.013347	-0.04047	0.077168	-0.28392	-0.08768	0.092335	0.203041	-0.11425	-0.03707	-0.11059	-0.13009	-0.2231	-0.06549	0.173814	-0.4947	0.31005	-0.17868	-0.17058	-0.15328	-0.06037	0.042538			0.097072	0.413202	-0.029	0.229118	0.144363	0.97821	0.121516	0.321399	-0.28222	0.141194	0.030538
-84	0.192786	0.058511	0.159174	0.107461	-0.07808	-0.17636	0.004269	0.084883	0.135931	0.019645	-0.15097	-0.08778	0.117522	0.022069	-0.09792	-0.12752	-0.02452	-0.31293	-0.1868	-0.29444	0.018133	0.117703	-0.14328	-0.32082	-0.25373	-0.3206	-0.27308	0.12479	0.042375	0.288473	-0.14623	-0.33578	-0.18932	-0.23897	0.159002	0.364328			0.248426	0.335544	0.077879	-0.00087	-0.0668	0.967552	-0.11143	-0.40816	-0.16458	-0.1837	0.04255
-83	0.042434	-0.1636	0.071471	-0.14285	0.117806	-0.02762	0.314572	-0.14914	0.218419	0.065959	-0.22018	-0.30368	-0.0479	0.0498	0.475632	0.052217	-0.10793	-0.10508	-0.23711	0.441937	-0.00572	0.012799	-0.23052	0.008206	0.082423	-0.07392	-0.18659	0.050322	-0.00435	-0.23054	-0.09872	0.015808	-0.3188	-0.29133	0.091275	0.340098			-0.07099	1.06601	0.131408	-0.11844	-0.29178	1.55675	-0.08228	0.149308	-0.15407	-0.00456	-0.3016
-82	0.088364	0.001651	-0.02223	0.231325	-0.14807	-0.14718	-0.02677	0.021805	-0.00974	-0.07873	-0.04046	0.108716	-0.06701	0.282599	0.106186	-0.27116	0.008562	-0.12922	-0.30147	0.416886	-0.11879	0.292262	-0.22301	-0.43159	-0.1881	0.005035	-0.01895	-0.11242	-0.01558	-0.14141	0.013832	0.20187	0.117836	-0.0697	0.081496	0.530141			0.296874	0.933559	0.249725	-0.08776	-0.20041	0.93889	0.290765	0.130291	-0.0193	0.127335	-0.16632
-81	0.067853	0.032174	-0.03009	-0.16142	-0.10583	-0.02526	-0.12662	-0.00894	-0.252	-0.20366	-0.09544	0.038528	-0.09491	-0.02961	0.127882	-0.03657	-0.06589	0.282659	-0.02649	0.476894	0.071339	-0.10778	-0.00734	-0.15752	-0.05477	-0.18822	-0.10649	-0.00774	0.336051	-0.3556	0.039345	0.077738	-0.09652	0.151726	-0.18112	0.216025			0.332464	0.236855	-0.10651	0.017733	-0.22785	0.782401	0.061212	0.026742	0.174666	-0.17712	-0.09576
-80	0.237437	-0.09537	-0.35442	-0.02015	-0.28157	-0.11628	-0.21241	0.323032	0.023206	-0.03272	-0.11751	0.028793	0.03988	0.064009	-0.13681	0.035688	-0.02525	-0.18252	-0.35667	0.086019	-0.12225	0.026091	-0.22728	0.127418	0.116632	-0.30433	-0.15245	0.161314	-0.04422	-0.20944	-0.24907	-0.2096	0.314376	-0.10734	-0.01064	-0.08303			-0.26646	0.625142	-0.14801	0.236185	0.125374	0.976503	-0.03569	0.380012	-0.07338	0.194468	-0.04316
-79	-0.01659	-0.07526	-0.07217	-0.03789	0.134461	-0.24458	0.013567	0.154237	0.021108	-0.01822	-0.23281	0.16778	-0.09358	0.005036	0.170537	-0.16423	-0.02766	-0.14896	-0.13951	0.035137	-0.01687	-0.00878	0.255508	0.146673	0.311735	0.175095	-0.05055	-0.0186	0.262867	0.465784	0.099041	-0.15872	0.145658	-0.12976	0.017715	0.255667			-0.03404	0.587945	-0.14162	-0.10782	-0.20037	0.294317	-0.37249	-0.06293	0.149843	-0.018	-0.01928
-78	0.288923	-0.08938	0.058706	0.168954	0.102183	-0.27326	0.116177	0.266767	-0.09161	0.184103	-0.21906	-0.08878	-0.22813	-0.08111	-0.16459	0.139636	-0.19415	-0.23495	-0.25082	-0.00317	-0.20743	0.017136	0.089082	-0.09369	-0.10294	0.165218	-0.07414	-0.04094	0.083605	-0.30777	-0.07594	-0.18051	0.547267	0.147344	0.149688	0.141419			-0.25989	0.486673	-0.0235	0.046973	-0.19962	0.858513	0.035421	0.034367	0.128907	0.260042	0.00117
-77	0.015642	-0.01879	-0.28828	-0.02265	-0.11801	0.250208	-0.09245	0.233679	0.064876	0.023266	0.046247	-0.14653	-0.03777	0.055672	0.111138	0.062689	-0.0911	-0.19316	0.665658	0.234457	0.491817	-0.00878	-0.06112	-0.39704	-0.00033	0.161821	-0.06803	0.114141	0.115075	0.239223	-0.03799	-0.0329	-0.29775	-0.09368	-0.18608	0.066287			0.148511	0.637365	-0.08511	0.359127	-0.17026	0.371567	0.326006	-0.04574	0.173665	-0.00975	0.066991
-76	0.067027	0.138776	-0.15993	-0.12931	-0.12001	-0.05539	0.08526	0.353659	0.200516	0.147434	0.187857	-0.22952	-0.05822	0.017031	-0.02281	-0.08634	0.106454	0.146789	0.646101	0.078186	0.081398	0.098341	0.022467	0.035247	0.04051	0.029495	-0.12959	0.097392	0.158917	-0.26202	0.086307	0.135729	0.054638	-0.09112	-0.04299	0.087377			0.213892	0.714263	-0.04465	0.341896	-0.10079	0.008941	-0.2066	-0.02097	0.148379	0.109945	-0.17374
-75	-0.05469	-0.09123	0.081378	-0.20041	-0.04237	-0.03973	-0.0465	-0.0771	-0.18394	-0.14602	0.238913	-0.38683	-0.1943	0.206898	0.01944	-0.06949	0.014376	-0.18333	0.277813	0.20092	0.030765	0.066862	-0.48007	-0.34447	0.019518	-0.19879	-0.21773	-0.01614	-0.2809	0.144235	0.117705	-0.18962	-0.16636	-0.18379	-0.13387	-0.03256			-0.4614	0.435178	-0.10948	-0.14108	-0.26616	0.289474	-0.14115	-0.07347	-0.40572	-0.15419	-0.2574
-74	-0.06422	-0.02216	-0.05435	-0.16726	-0.00208	0.216854	0.164316	0.343515	-0.05358	-0.02848	0.169331	0.015112	-0.01131	-0.01244	0.147254	0.090866	-0.05467	0.168779	0.542126	-0.14334	-0.12406	-0.18645	-0.33125	-0.17046	-0.01141	-0.22702	0.305831	-0.0732	0.044183	-0.16788	0.180482	-0.65932	-0.21335	-0.32754	-0.07708	0.079854			-0.10769	0.377576	0.05931	-0.00015	-0.12526	0.297835	-0.19414	0.161853	-0.10263	-0.22317	-0.13246
-73	0.142989	-0.34872	0.060683	-0.14531	-0.37811	-0.01152	0.125241	-0.0001	0.02471	-0.1255	0.427789	-0.13527	-0.00122	0.148286	-0.03936	-0.06568	-0.0913	-0.11631	0.836322	0.207988	-0.13226	-0.08027	-0.08176	-0.46225	0.145471	-0.10829	-0.15818	-0.25123	-0.29785	0.241621	-0.25212	0.295198	-0.44453	-0.14971	-0.04445	0.014753			0.178514	0.493591	0.033587	-0.13769	-0.1356	0.533363	0.009666	-0.21797	0.033912	-0.013	-0.03674
-72	0.061289	-0.08504	0.011593	-0.447	-0.23205	0.065777	-0.34828	0.207086	0.057991	0.178817	0.22357	-0.12685	-0.16861	0.063152	-0.18654	0.025119	0.272238	-0.03024	0.41031	0.151837	0.024555	-0.00623	0.242816	-0.04338	0.049589	0.135213	-0.13999	-0.432	-0.06157	-0.54111	0.282896	-0.14754	-0.0885	0.317989	0.025011	-0.05051			-0.04262	0.412461	-0.04545	-0.22396	0.109587	0.183078	-0.03853	-0.14022	0.381533	-0.00315	-0.19938
-71	-0.01011	-0.24354	-0.04076	-0.26667	-0.18633	0.211007	-0.19135	-0.02217	0.099298	-0.15644	0.434172	-0.24538	-0.10307	-0.08631	0.01594	0.133436	-0.05191	0.124464	0.455431	0.147667	-0.24939	0.118624	-0.14395	-0.17121	0.073554	0.065851	-0.10502	-0.50316	0.114661	-0.32432	-0.22995	-0.3404	-0.02727	-0.04137	0.081598	-0.03054			-0.02206	0.462762	-0.05898	-0.29688	0.259286	0.123726	-0.06958	0.271873	0.26642	-0.03954	-0.28075
-70	-0.13421	-0.09596	-0.01264	-0.11162	-0.49267	0.062265	-0.29468	0.108028	-0.18724	-0.17499	0.273928	-0.22509	-0.12756	-0.01451	-0.13201	-0.18494	0.00897	0.119873	-0.01081	-0.16474	-0.38431	-0.24281	0.094733	-0.20139	0.058168	0.012659	0.073898	-0.09336	-0.02163	-0.37033	-0.28817	0.008535	-0.03295	0.22013	-0.13505	0.005608			0.058061	0.272919	-0.08583	-0.0757	0.202007	-0.12107	-0.14353	-0.01963	-0.38043	-0.01313	-0.06333
-69	0.090227	-0.16791	0.147697	-0.02944	-0.15074	0.060803	-0.09052	0.309288	0.001674	-0.10996	0.593915	0.118366	-0.07978	-0.01318	-0.09715	0	-0.03736	-0.02388	0.307693	-0.21335	-0.01199	-0.05131	-0.04198	-0.14915	0.357856	0.129964	-0.09681	-0.13824	0.049814	-0.39624	-0.11484	0.01641	0.093279	0.413107	0.017569	-0.05095			-0.20698	0.510628	-0.1404	-0.21072	-0.39747	-0.425	-0.06379	0.069647	0.290243	0.266367	-0.13913
-68	0.086561	-0.00104	0.361802	0.093138	-0.31336	0.113123	-0.24176	-0.16844	0.071775	-0.01456	0.513712	0.028021	-0.01502	0.039235	0.045317	0.132372	-0.11173	-0.155	0.237008	-0.40726	-0.16598	-0.10488	-0.19477	-0.26242	0.224912	0.072708	-0.10726	-0.39539	-0.013	-0.1533	0.357535	-0.0554	0.183944	0.103873	-0.0648	-0.10669			-0.1976	0.144735	-0.20881	0.143981	-0.11855	-0.33256	-0.07671	0.149526	0.580936	0.265924	-0.10377
-67	-0.00812	-0.34146	0.191803	0.135528	0.053698	0.024257	-0.25158	-0.0346	-0.3185	0.107601	0.190225	0.230044	0.198334	0.046234	0.047855	-0.18797	0.015378	-0.10566	0.045721	-0.13721	0.207326	-0.15817	-0.06456	-0.1556	0.177946	-0.17723	-0.14912	0.02594	0.282823	-0.46275	-0.03093	-0.34615	0.19409	-0.27311	-0.09637	-0.37397			-0.18826	0.075775	-0.03605	-0.30677	0.037899	-0.02347	-0.05787	0.081071	0.079911	-0.10957	-0.14373
-66	-0.04155	-0.29515	0.216015	-0.09638	0.081211	0.104228	-0.04327	0.320924	0.027654	0.000634	0.229073	0.219772	-0.14364	-0.15613	-0.30165	-0.00039	0.027007	-0.04641	-0.33665	-0.09532	-0.26073	-0.02472	-0.14001	-0.36992	0.175348	-0.07589	-0.19495	-0.02714	-0.06828	-0.40115	0.351662	-0.06508	-0.05149	0.115472	-0.14397	-0.12601			-0.43037	0.453837	0.017083	0.043643	-0.02722	-0.39618	-0.10219	0.306682	-0.1686	-0.06033	0.314179
-65	0.057269	-0.18639	-0.17476	-0.31667	-0.13251	0.051276	-0.39073	-0.08268	-0.239	-0.00398	0.173717	0.308542	-0.16646	0.243856	-0.04119	-0.22627	-0.18332	-0.26331	-0.22464	0.056358	-0.30412	0.012884	-0.2932	-0.23667	-0.14637	-0.07386	-0.23207	-0.2261	-0.24359	-0.44413	-0.15705	-0.26414	-0.17738	0.027169	-0.25708	0.062817			0.280207	0.762132	-0.149	-0.13911	-0.03818	-0.14864	-0.25529	-0.00098	-0.11659	0.114187	-0.02095
-64	0.026728	-0.09229	-0.01101	0.21215	-0.45502	-0.10567	0.034175	0.012627	-0.129	-0.05698	1.08998	1.03036	0.201104	8.58e-05	0.159132	0.275067	0.296307	-0.0766	0.206192	-0.01618	0.126933	-0.28316	-0.06132	-0.12435	0.422861	0.131726	0.032961	0.320719	0.256585	0.307933	0.165282	-0.06062	-0.01753	-0.06559	-0.11198	0.032099			-0.28933	0.2898	-0.05784	0.487257	0.617995	-0.00319	0.169155	-0.22533	0.256983	0.136844	0.210385
-63	-0.01564	-0.05619	-0.08063	-0.05881	-0.15824	-0.2719	-0.37276	0.420465	-0.00377	0.048168	1.21354	0.274476	-0.04545	-0.07283	-0.24172	-0.09189	-0.11375	0.004506	-0.285	0.24975	-0.26268	0.167338	-0.12301	0.051446	-0.10994	-0.15222	-0.09154	-0.06132	0.15839	-0.52255	-0.22983	0.292026	-0.55282	0.079378	-0.05749	0.17672			-0.05141	0.838289	-0.12236	0.00608	-0.12441	0.206962	-0.10056	-0.29608	0.169298	0.091291	0.149185
-62	-0.02032	-0.26352	-0.22562	-0.27179	-0.36223	-0.10489	-0.32499	-0.07955	-0.00045	-0.22995	0.975988	0.172867	-0.16275	0.010345	-0.12013	0.100936	-0.08546	-0.13327	-0.1137	-0.0877	-0.13814	-0.12458	-0.1306	0.087812	0.183546	-0.33364	-0.13459	-0.06255	0.5123	-0.04503	-0.31359	-0.18869	0.042722	-0.08011	-0.24588	-0.05262			0.094646	0.717573	-0.17934	0.007128	0.039903	0.18847	-0.21663	-0.20028	0.269861	0.235308	-0.08873
-61	0.065528	-0.19068	-0.08462	-0.28119	0.213248	-0.22493	-0.35345	0.095077	-0.2037	-0.15674	0.575687	0.277392	0.114644	0.086295	-0.1971	-0.21947	-0.20121	-0.16895	-0.33685	-0.27923	-0.16572	-0.11242	-0.01662	-0.19579	-0.22595	-0.14094	-0.04813	-0.18451	0.239196	0.030641	-0.17127	-0.25903	-0.36777	-0.22176	-0.07418	-0.19439			-0.02404	0.544702	-0.12065	-0.05597	-0.05041	0.417063	0.069617	0.132016	0.411092	-0.11836	-0.17193
-60	0.026405	-0.09954	0.03819	-0.08539	-0.10975	-0.21334	-0.11646	0.361003	0.005654	-0.14286	0.60693	-0.01899	-0.14858	-0.07952	-0.10964	-0.04407	-0.08506	-0.27192	-0.14684	-0.08304	-0.3455	-0.28738	-0.25557	-0.07419	0.641352	-0.18572	-0.10647	-0.18633	0.294431	-0.29534	-0.26591	0.267878	-0.19477	0.413826	-0.29044	-0.1502			-0.2864	0.105965	-0.24457	-0.25758	-0.31299	-0.01066	0.378972	-0.03593	0.089533	-0.05747	-0.06209
-59	0.063986	-0.26302	-0.02263	-0.0327	0.089547	0.084201	-0.14185	0.370091	0.115958	-0.19203	0.963953	-0.13407	-0.07646	0.072989	-0.41544	-0.02342	-0.07545	-0.19218	-0.21728	-0.08424	-0.00222	-0.07378	-0.36689	-0.30931	0.511269	-0.10123	-0.33748	-0.02203	-0.14322	-0.41071	0.217244	-0.22011	-0.19646	-0.29198	-0.12395	-0.31433			0.029684	-0.06387	-0.1358	-0.32437	-0.08917	0.024317	0.21822	0.068388	-0.11994	0.250493	-0.21363
-58	0.031098	-0.19489	0.187771	-0.11205	0.067291	-0.13444	0.175191	-0.21368	0.011912	-0.22584	0.818924	-0.25078	-0.09707	-0.14645	-0.05936	-0.20872	-0.01749	-0.3728	-0.2394	0.053092	-0.33415	-0.05946	-0.25675	0.158736	0.200358	-0.09318	-0.17798	-0.33117	-0.23526	-0.70949	-0.66967	-0.27698	-0.08769	-0.26808	-0.22079	-0.33646			-0.02442	0.192101	-0.15239	-0.47593	-0.16644	-0.04548	-0.10693	0.188568	-0.02098	0.119265	-0.21419
-57	0.100428	-0.24793	-0.52025	-0.34337	-0.39476	0.077772	-0.25003	0.53939	-0.03731	-0.13472	0.807234	0.354272	-0.17319	0.035658	-0.27758	-0.19305	-0.08331	-0.26264	-0.34149	-0.05329	-0.07513	-0.2405	-0.28499	-0.43375	0.367556	0.003391	-0.06295	-0.24415	0.202907	-0.23621	-0.16898	-0.16995	-0.37474	-0.1827	-0.1773	-0.18347			-0.10653	0.41165	-0.13787	0.125785	0.165521	-0.07947	-0.12121	0.527232	-0.13575	-0.14042	-0.01926
-56	0.194551	-0.21785	-0.27565	-0.21134	0.06466	-0.01536	-0.06376	0.02123	0.155718	-0.04676	0.477625	0.500519	-0.28864	-0.03162	-0.16083	-0.11766	-0.06989	-0.18983	-0.32634	-0.11865	-0.22078	-0.08174	-0.04186	-0.32294	0.060978	-0.41904	-0.20604	-0.14008	0.160947	-0.51065	-0.37337	-0.17071	-0.14554	-0.14176	0.160372	-0.32517			-0.11533	0.119585	-0.21128	0.00525	-0.14731	0.136561	-0.01981	0.33474	0.210032	-0.03573	-0.13328
-55	0.046949	-0.15077	-0.23066	-0.10716	-0.19583	-0.14598	-0.14009	-0.29203	-0.02246	-0.05974	0.40213	0.444723	-0.01455	-0.09993	-0.18406	-0.05992	-0.08009	0.018312	-0.15952	-0.11446	-0.27753	0.001315	-0.45026	-0.34304	0.058353	0.048525	-0.25279	-0.18347	0.289993	-0.35281	-0.48777	-0.13929	-0.02701	0.020325	-0.1088	-0.10785			-0.25216	0.284739	-0.10919	-0.01935	-0.09045	0.089366	-0.16268	-0.10801	-0.01145	0.197937	0.211066
-54	0.116994	-0.32034	0.292511	-0.19996	-0.44572	0.087451	-0.1186	0.12309	0.152985	-0.05898	0.240305	0.288246	-0.03423	0.058333	-0.046	-0.10869	-0.16449	-0.14063	-0.40774	-0.04409	-0.1603	-0.05697	-0.01806	-0.00422	-0.21549	0.163432	-0.12673	-0.1762	0.332924	-0.23756	0.030027	-0.11753	-0.0811	0.068576	-0.30226	-0.31137			-0.17778	0.328087	-0.04383	-0.00189	-0.4797	0.130575	0.096595	0.317376	-0.01933	0.177089	-0.26102
-53	0.090921	0.024724	0.158547	0.142411	0.057576	0.194633	-0.08143	0.075144	-0.02153	-0.0507	0.643578	-0.00183	-0.06566	0.025028	-0.04028	-0.24456	-0.16949	-0.10758	-0.42534	-0.13851	0.277015	-0.17183	-0.22969	-0.3078	-0.00079	-0.05323	-0.02568	-0.05406	-0.23081	-0.45559	-0.07644	-0.16102	-0.35416	-0.25519	-0.15408	0.003023			-0.16445	0.233977	-0.03372	-0.32069	0.119556	-0.09987	-0.14707	0.123975	-0.09232	0.216173	-0.08837
-52	-0.14099	-0.15202	-0.00019	0.122464	-0.04671	-0.05058	-0.1213	0.08913	0.016281	-0.17724	0.539454	0.258465	-0.08126	0.023281	0.131699	-0.35215	-0.19408	-0.24961	-0.24392	-0.17891	-0.06343	-0.13809	0.015788	0.068335	-0.24419	-0.24774	0.018747	-0.20721	-0.11625	0.038302	-0.04838	-0.12557	-0.14099	0.248564	0.052469	-0.32154			0.121927	0.313181	-0.04096	-0.00372	-0.21296	0.016636	0.130086	0.186044	0.179736	0.368481	-0.24388
-51	0.168947	-0.19227	0.148159	-0.22572	0.051454	0.017016	0.005113	0.110632	0.266238	-0.01019	0.363472	-0.23953	0.048571	0.069932	-0.29403	-0.14712	0.073276	-0.04892	-0.2615	-0.09368	-0.27894	-0.0545	-0.22727	-0.00132	-0.21047	-0.34744	0.05248	-0.0376	-0.10371	-0.12185	-0.12634	-0.17381	0.05548	-0.21989	-0.02799	-0.2903			-0.01115	-0.111	-0.10445	-0.10341	0.034021	-0.11052	-0.02414	-0.28492	-0.09541	0.129268	0.002472
-50	0.095152	0.101095	0.303465	-0.23321	0.299804	-0.06577	0.061735	0.121556	0.076867	0.036218	0.680173	-0.00057	-0.05377	-0.11663	0.224222	-0.16988	0.159862	-0.28125	0.019392	-0.35145	0.250222	-0.06008	-0.21489	-0.12877	-0.17793	0.092859	-0.34205	-0.421	-0.07325	-0.29874	-0.428	0.301207	0.09011	-0.23063	-0.09267	-0.4468			0.113613	-0.08012	-0.01193	-0.0786	0.164726	0.175522	-0.16261	0.136956	-0.15105	0.104754	-0.31308
-49	-0.10046	-0.07628	0.036479	-0.51071	-0.06817	-0.03755	-0.21316	-0.08457	0.139418	-0.0019	0.445443	0.063739	0.050673	0.095366	-0.11026	-0.03356	-0.11766	0.027754	0.488784	0.103848	0.211765	-0.01941	-0.12757	-0.00071	0.046562	-0.09518	-0.1017	-0.08485	0.241478	-0.55023	-0.47898	0.050567	-0.0899	0.017954	-0.20504	-0.06877			-0.19886	-0.07269	0.076023	-0.15311	0.399226	0.278864	0.441076	-0.39515	0.133566	0.121015	-0.0215
-48	0.06596	-0.13638	0.156828	0.118614	0.036803	0.253603	-0.00854	0.377736	0.302453	0.072961	0.525635	0.061971	0.102885	0.243412	0.002345	0.165548	-0.09106	0.106146	0.237909	0.420942	-0.19725	-0.02655	0.008917	0.118837	0.12126	0.554405	0.020566	0.229489	0.256654	-0.00977	0.01735	0.062054	0.073313	0.080878	-0.04871	0.017272			0.253439	0.350601	0.053602	-0.11825	0.900819	0.276068	0.155887	0.432772	0.633673	0.56168	-0.03367
-47	0.629742	-0.0947	-0.21869	-0.09778	-0.02416	0.255575	0.160144	0.410382	0.248362	0.029892	0.268711	-0.04856	0.126359	0.423003	-0.12646	-0.03465	0.136575	-0.12351	0.276503	0.186587	0.272086	0.172496	-0.0609	0.201387	0.252142	0.042486	0.570319	0.217028	0.28011	1.05342	0.045838	-0.01804	-0.11408	0.056264	0.189092	-0.09548			0.001188	0.66653	0.026043	0.206937	0.303113	0.279284	-0.02048	0.463391	0.748643	0.576879	0.010322
-46	0.366158	0.051056	0.020888	-0.07182	-0.22433	-0.04665	-0.20315	0.103988	-0.00773	-0.04649	0.304793	-0.44122	-0.18528	-0.00939	-0.12807	0.278345	-0.02968	0.049023	-0.20211	0.026689	-0.00073	-0.00046	-0.196	-0.23866	-0.03715	0.143779	0.019677	-0.11174	0.094973	-0.03913	-0.66007	-0.45351	-0.44996	0.176744	0.089856	0.258756			0.853811	1.1264	-0.02891	-0.12153	0.012864	0.361334	0.075898	0.410333	0.153628	0.309435	-0.076
-45	0.697162	-0.06115	-0.28767	-0.32118	0	-0.13573	0.183861	0.030751	-0.00028	0.129612	0.817892	-0.14042	0.160218	-0.03961	0.027523	0.00136	-0.14904	0.10091	-0.18002	-0.12812	-0.08151	-0.04951	-0.03833	-0.26904	0.009923	-0.0473	-0.25505	-0.33256	-0.37299	-0.24793	-0.1393	0.00499	-0.35654	-0.06521	-0.17926	-0.17485			-0.17881	0.41569	0.102446	-0.14889	-0.03037	-0.07792	0.058787	-0.20428	-0.21523	0.029404	-0.0636
-44	1.06385	-0.04487	0.199778	-0.06424	-0.10661	0.126001	-0.09466	0.085069	-0.00397	-0.0609	0.669271	-0.03002	-0.18468	0.096455	0.032299	-0.04236	-0.0513	0.043809	-0.0044	-0.07542	-0.22235	-0.3121	0.019049	-0.16546	-0.1117	-0.05844	0.159644	0.021695	-0.04528	-0.30784	-0.17594	-0.44157	-0.14135	-0.15847	-0.147	-0.28101			-0.01824	0.196504	-0.16832	-0.01756	-0.0153	0.715904	0.102531	-0.21852	-0.146	-0.08999	-0.08291
-43	0.390598	-0.00293	0.008807	-0.3784	0.064355	0.006459	-0.11431	0.003388	-0.14329	0.073429	0.309565	0.345931	-0.1298	-0.01277	-0.15807	0.083337	-0.15774	0.000584	-0.28639	0.035737	-0.23115	-0.23213	-0.06089	-0.09329	0.001342	-0.0604	-0.17042	-0.16221	-0.17357	-0.08918	0.122	0.397164	0.093792	-0.24963	-0.17378	-0.29753			-0.37839	-0.04738	0.041813	-0.19268	0.078217	0.534055	-0.05047	-0.17202	-0.0284	0.011509	-0.01754
-42	0.248245	-0.23485	0.026663	-0.11205	0.390906	-0.1222	0.177162	0.119578	0.066612	-0.07685	0.19986	0.381638	-0.07693	-0.0759	0.102173	-0.00099	-0.17706	0.017488	-0.45149	0.040725	-0.03306	-0.11455	-0.20962	-0.16659	-0.20425	-0.05382	-0.20075	0.120171	0.222319	-0.258	-0.15673	-0.03303	-0.09043	0.022924	-0.21262	-0.27836			-0.28257	0.637311	-0.03018	-0.37014	-0.38049	0.312698	-0.09931	-0.14003	0.025277	0.214933	-0.11111
-41	0.2912	-0.12062	0.087278	0.016074	-0.08376	0.065501	0.032007	0.154228	-0.18375	-0.06897	0.398181	0.374898	0.0233	0.116433	-0.09558	-0.04061	-0.13013	-0.08259	0.046105	-0.21021	0.177713	-0.05366	-0.08601	0.026605	-0.38939	0.011766	-0.08948	-0.0975	0.214169	-0.45413	-0.4526	-0.20901	-0.06051	0.185622	-0.13187	0.195781			-0.03279	0.42231	0.013558	0.037532	-0.31593	0.186946	-0.24967	0.097108	-0.08515	-0.10042	-0.05171
-40	-0.00484	-0.12217	-0.17497	-0.20025	-0.08638	0.000594	-0.09893	-0.02357	0.191781	-0.05916	0.725472	0.459111	-0.2037	-0.04565	-0.20547	-0.17862	-0.1939	0.062925	-0.21524	-0.03179	-0.14836	-0.22261	-0.28944	0.07542	-0.12639	-0.19978	-0.19369	-0.17928	-0.06556	0.04567	0.074728	-0.13153	0.156771	-0.03162	-0.1621	-0.03773			-0.12283	-0.0488	-0.01976	-0.1408	-0.41477	0.089785	-0.29346	0.088582	-0.19509	0.041851	0.033795
-39	0.053023	-0.19897	-0.02056	-0.16821	-0.21424	0.059345	0.044763	-0.00816	-0.10379	-0.18119	0.747409	0.506327	-0.15355	-0.06146	0.059036	-0.1658	0.096176	-0.18463	0.487071	-0.17504	-0.08363	-0.4178	-0.31352	-0.33233	0.141949	-0.03943	-0.33982	0.074304	-0.21883	-0.53601	0.268753	-0.17856	0.005617	-0.23909	-0.12275	-0.26527			0.317892	0.110835	-0.14259	-0.16991	0.059017	0.27846	0.135738	-0.03823	-0.19067	0.201053	-0.05832
-38	0.017181	-0.26616	-0.14816	-0.35717	0.071651	-0.08653	-0.10242	0.131299	0.026924	-0.14911	0.408347	0.394835	0.121105	-0.0919	-0.11019	-0.21654	-0.11064	-0.04093	0.320173	-0.20287	-0.1592	-0.31365	-0.45286	0.027953	0.091269	-0.1736	-0.04784	-0.08727	0.026313	-0.51354	-0.09487	-0.36917	-0.3854	-0.03057	-0.25212	-0.13416			-0.15746	0.08354	-0.17936	-0.36335	-0.22544	-0.01867	-0.05958	0.420827	0.516571	-0.01714	0.026358
-37	0.042301	-0.20806	-0.04858	0.113662	-0.07068	0.119222	-0.33104	0.004131	-0.05761	-0.1614	0.189776	0.054464	0.08694	0.113135	-0.15005	0.045849	-0.09227	-0.08542	0.139127	-0.06711	-0.29076	-0.25976	-0.32782	0.119044	0.063394	-0.14216	-0.48686	-0.07656	-0.1857	-0.50006	-0.49393	0.089717	-0.08309	-0.18309	-0.22739	-0.10845			-0.24417	0.491315	-0.1158	-0.35019	-0.37726	-0.45772	0.096681	0.043267	-0.03116	0.050528	0.080109
-36	-0.02958	-0.19863	-0.24452	-0.21258	0.483996	-0.38676	-0.08959	0.156799	0.116481	-0.04567	0.191449	0.189565	-0.12654	0.064252	0.037722	0.052396	-0.16804	0.066577	-0.17591	-0.14306	-0.21127	-0.06944	-0.09878	-0.41843	-0.37222	-0.15199	-0.01944	-0.50033	-0.51543	-0.63967	0.032724	-0.14963	-0.12001	-0.30058	-0.08305	-0.16791			-0.26636	0.363825	-0.07581	0.036819	-0.06977	0.320532	0.00078	-0.21592	-0.22993	0.067434	-0.03285
-35	0.01942	0.000335	-0.36891	-0.01448	0.320786	0.274259	0.049635	-0.07886	0.177068	0.006645	-0.046	0.554039	-0.06518	-0.09454	-0.11917	0.011266	-0.00626	-0.03476	0.153991	0.061805	-0.17728	-0.14179	-0.30738	-0.20847	-0.08712	-0.00798	-0.16753	-0.02777	-0.12294	0.078784	-0.20254	-0.12363	-0.26172	-0.21205	-0.11387	-0.14427			-0.18749	0.652167	0.02036	0.092125	-0.07485	0.2693	-0.1208	-0.2046	0.243661	0.297793	0.016956
-34	0.021305	-0.18559	0.056631	-0.1484	0.434656	-0.00623	-0.01024	0.381468	0.006673	-0.14923	0.378624	0.690668	0.025796	-0.01037	-0.34359	-0.1139	-0.08746	-0.2034	0.055817	-0.30726	-0.25728	0.308198	-0.24062	0.00648	-0.18546	0.036568	-0.14199	-0.36882	-0.08693	-0.32937	0.20389	-0.00098	-0.14589	-0.06919	-0.1038	0.044542			-0.0643	0.641395	-0.10414	0.30569	-0.04414	0.115638	-0.1077	-0.17342	0.099379	-0.30238	0.005431
-33	-0.20749	-0.16981	0.227223	-0.04116	-0.27271	-0.03572	-0.12001	-0.27091	0.020696	-0.04642	0.079227	0.272906	-0.04647	-0.04544	-0.03108	0.052381	-0.03914	-0.25009	-0.20655	-0.21873	-0.20971	-0.08214	-0.07683	-0.33145	-0.15877	0.092135	-0.04132	-0.18907	-0.07442	-0.27343	-0.23587	-0.35209	-0.22804	0.053515	-0.2804	-0.29696			-0.04988	0.383788	-0.03062	-0.16425	0.304073	0.127717	0.028422	0.050358	-0.17692	0.08349	-0.16432
-32	-0.05566	0.199199	-0.26355	-0.04875	-0.01755	-0.18299	0.068371	-0.08447	0.181091	0.071319	0.287727	0.461343	-0.19161	0.226527	-0.09849	0.133094	-0.24608	-0.23658	0.019442	0.032605	-0.11023	0.187627	-0.16917	0.036246	-0.10314	0.003521	-0.24932	-0.06392	-0.15665	-0.30565	-0.06907	-0.34983	0.098593	-0.14399	-0.2651	0.173505			-0.37595	0.474024	-0.01085	-0.05822	-0.00959	0.121677	-0.26527	-0.20178	0.211787	0.298212	-0.10117
-31	-0.01219	-0.11889	-0.00765	0.192622	0.134145	-0.09848	-0.2295	-0.0164	0.365145	-0.02749	0.411198	0.071255	-0.00869	0.032068	-0.11044	0.09681	0.008733	-0.22856	-0.18597	-0.26305	0.046012	0.039315	-0.48728	0.13148	-0.04093	-0.01424	-0.0996	0.059828	-0.27382	-0.30891	0.23927	-0.26728	-0.18579	-0.07471	0.049317	0.126559			0.244278	0.126164	0.052676	-0.11344	-0.31578	0.121255	0.3341	-0.03676	0.037746	-0.03449	-0.02285
-30	-0.07588	-0.06827	0.074956	-0.09056	0.054775	0.229343	0.311333	0.389775	0.055374	-0.21568	0.960712	0.133355	0.030225	0.114818	0.005005	0.095377	0.019211	-0.24099	-0.19836	-0.05713	0.115	0.096183	0.017989	-0.34666	0.086618	-0.07902	-0.19477	-0.18481	-0.02354	-0.69203	-0.38011	-0.35329	0.185252	-0.2866	-0.08905	0.08061			-0.41572	-0.1591	-0.16484	0.02868	-0.08827	0.584597	-0.14602	-0.00023	-0.18961	0.127445	-0.13743
-29	-0.06049	-0.23896	1.04672	-0.09377	0.037209	0.077029	-0.10313	0.063229	0.195568	-0.08457	0.692114	0.206745	0.029479	-0.00643	-0.1922	-0.05305	0.049437	-0.08483	-0.17944	-0.07517	0.000665	0.044298	-0.31758	-0.22896	0.051205	0.239622	0.065679	0.213031	-0.14552	-0.11301	-0.29645	0.007728	0.290395	-0.55842	0.028757	0.138752			0.173612	-0.11984	0.05972	0.025664	0.09598	0.387637	-0.07336	-0.00672	0.293505	0.293165	0.076183
-28	0.172532	-0.02933	1.183	-0.2156	-0.01769	-0.04034	-0.16826	0.34106	0.015302	-0.00654	0.412663	0.032224	-0.01462	0.098102	-0.0274	0.078682	0.064714	-0.00424	-0.29066	-0.33387	-0.06871	0.035312	-0.25417	-0.38272	-0.29867	-0.12833	-0.0789	-0.27238	-0.07351	-0.42509	-0.27636	0.136205	-0.11855	-0.06787	-0.1519	-0.02785			-0.0572	0.545097	-0.04342	0.077495	0.380216	0.412674	0.134894	-0.11333	0.033337	-0.09997	0.014092
-27	-0.07493	-0.05276	0.796275	-0.07435	-0.08831	-0.17708	0.187392	0.327772	0.249426	-0.10056	0.294676	0.461027	0.057059	0.122615	-0.174	-0.18904	-0.19469	-0.02876	0.473767	-0.2608	-0.04377	-0.13511	-0.34717	-0.26874	-0.23357	-0.10958	-0.12961	-0.11374	-0.0474	-0.02033	-0.30609	0.373099	-0.25812	-0.34766	-0.15759	0.106109			0.163542	0.08453	-0.06246	0.163864	-0.07168	0.290526	-0.03859	0.231005	0.003422	0.228243	0.03153
-26	0.013936	-0.0827	1.02988	-0.35335	-0.42282	-0.02382	-0.29532	0.108465	0.227355	-0.15199	0.015422	0.500171	0.046826	0.115339	0.096805	0.200686	-0.01596	-0.24338	0.516238	0.138453	-0.24852	0.036545	-0.25018	-0.11216	0.067966	0.102229	0.054001	-0.02476	0.172707	-0.27098	-0.15079	0.366133	0.148738	-0.06383	0.001717	0.205833			0.095449	0.671283	0.00792	0.04621	-0.12813	-0.16051	-0.13182	-0.11754	0.001037	0.032883	-0.16333
-25	0.07641	-0.04969	-0.0019	-0.08598	-0.18479	-0.08919	0.018147	0.314162	0.113072	-0.22689	-0.05888	0.380434	-0.04373	0.001233	-0.36325	0.120063	0.024993	-0.09184	0.139499	0.175438	0.454595	0.232241	-0.40731	-0.1986	-0.10298	-0.18194	-0.0554	-0.19242	0.361423	-0.10996	0.070198	-0.12208	-0.23176	-0.242	-0.17169	0.214796			-0.29726	0.832549	-0.02244	-0.00621	-0.41107	0.439974	0.036844	0.089269	-0.02883	0.163112	-0.03934
-24	0.020398	-0.21583	0.149559	-0.10781	0.107715	-0.01875	-0.0782	0.33306	0.197413	-0.12021	0.444711	0.316156	0.125311	-0.02063	-0.11645	0.016748	-0.08903	-0.20488	-0.00116	-0.16341	-0.14897	0.084196	-0.43178	-0.20591	-0.27134	0.044586	-0.12439	-0.22262	0.27454	-0.4096	-0.45306	-0.28186	-0.15829	0.114778	-0.30515	0.130288			-0.23378	0.29035	-0.07505	0.021037	0.150961	0.080975	-0.00261	-0.39365	0.334847	0.132334	-0.10015
-23	-0.00043	-0.06873	-0.17443	-0.00531	-0.16057	-0.03685	0.006597	0.284416	0.443235	-0.03265	0.483718	-0.03674	0.155407	0.133704	0.077739	-0.12431	-0.12445	0.140849	0.627661	-0.03177	0.012985	0.176965	-0.27728	-0.0013	-0.0642	-0.07419	-0.39177	-0.13247	-0.24196	-0.15948	-0.11972	0.198243	-0.32849	0.182314	-0.03362	0.152234			0.241991	0.361802	0.189917	0.148637	0.028813	-0.02005	-0.12346	0.104954	-0.12049	0.249663	-0.12275
-22	-0.11829	-0.03758	-0.29982	0.026831	-0.14062	-0.0264	-0.19559	-0.1084	0.241934	0.074247	0.019227	-0.07655	0.140201	-0.0722	-0.11212	0.274587	0.214892	-0.11037	0.019037	-0.16918	-0.35896	0.255879	0.011321	-0.20356	-0.00301	-0.08788	-0.27299	-0.3432	0.184089	-0.45079	-0.16012	-0.00833	-0.19771	-0.24452	0.058105	0.089643			-0.45077	0.527404	0.043492	0.019322	0.45565	0.576345	-0.00551	0.260054	0.039091	-0.0818	-0.06609
-21	-0.06032	-0.10538	-0.32909	-0.44568	-0.11544	0.012927	0.273866	-0.05295	0.291269	0.065512	0.084122	0.155271	0.126553	0.144915	0.182957	0.155881	0.203145	-0.15049	-0.14286	0.025551	-0.32124	0.129665	-0.27491	-0.15161	-0.02578	0.106059	0.004381	-0.1518	0.084362	-0.44689	-0.2812	-0.11508	0.158792	-0.13774	-0.0285	0.220301			-0.05378	-0.30744	-0.05654	-0.01865	0.33221	0.201711	0.310407	-0.2122	0.11721	-0.14304	-0.1536
-20	0.143959	-0.2233	-0.3882	-0.062	-0.05629	0.018293	0.229253	-0.0364	0.455366	-0.02232	0.039915	-0.03704	0.290106	0.059204	0.076308	0.498789	-0.08048	-0.23929	-0.12795	-0.22881	0.03945	0.161497	-0.09793	0.003609	-0.17801	-0.14593	-0.0085	0.14499	-0.02212	-0.46169	-0.19299	-0.49496	-0.17932	-0.2679	-0.0852	0.074785			0.054939	0.314348	0.194368	0.059183	0.311155	0.585657	-0.01755	-0.0239	0.325106	0.182732	0.076578
-19	0.058422	-0.11806	-0.1975	0.01814	-0.13136	-0.13953	-0.25074	-0.00881	-0.13368	-0.14397	-0.16264	-0.2734	-0.10716	0.03112	-0.02253	0.005581	0.126407	-0.19973	-0.31484	-0.22337	-0.19155	0.236393	-0.42724	-0.21111	-0.00035	-0.13485	-0.13927	0.00654	-0.05916	-0.60708	-0.30655	0.074845	-0.21368	-0.26969	-0.06046	-0.13223			0.058563	0.657258	-0.17912	0.19383	0.461387	0.001432	0.165877	-0.06749	0.080593	-0.054	-0.06116
-18	0.110971	-0.06966	0.437085	0.049903	0.036812	0.247986	0.145433	0.052045	-0.02799	0.093588	0.189202	0.03622	-0.02507	0.052018	0.225194	0.070062	0.087809	-0.13456	-0.19023	-0.29588	0.060295	0.028201	-0.3347	-0.10943	-0.1689	-0.0406	0.152645	0.284687	0.223609	-0.46935	0.246362	-0.27675	-0.08386	-0.1412	0.08329	-0.08251			0.064632	0.671581	0.159999	-0.08203	0.1877	0.069932	0.083315	0.233723	0.012076	-0.05486	-0.19099
-17	0.075082	0.007285	0.175606	0.011987	-0.05116	-0.20291	-0.13458	0.142245	0.114582	0.00925	0.467248	-0.00366	-0.02224	0.165566	0.087073	0.045734	-0.05735	-0.03548	-0.14146	-0.27074	-0.16809	0.340924	-0.2927	-0.36952	0.003705	-0.19807	-0.01236	-0.02053	-0.03807	-0.62981	0.002515	0.11437	-0.00665	0.072121	-0.05586	0.442258			-0.13366	0.004809	0.117379	-0.01027	-0.0967	0.158749	0.077911	-0.18222	-0.28225	0.103649	-0.02203
-16	0.136095	-0.13711	-0.13742	-0.15646	-0.05673	0.057948	-0.01601	0.036188	0.080789	-0.13963	0.799405	-0.05021	-0.02396	-0.04598	-0.20825	0.205851	-0.11398	0.069629	-0.10388	-0.08928	-0.17101	0.273359	-0.18516	-0.15102	0.070449	0.04462	0.110508	0.136831	0.150152	-0.63562	-0.47696	0.052911	-0.06138	-0.12188	-0.11134	-0.27107			-0.27311	0.883911	0.110235	0.206052	-0.062	0.054941	0.273715	0.273148	-0.04981	0.035909	-0.02609
-15	-0.04537	-0.19069	-0.08631	0.07694	-0.06123	0.062678	0.128923	0.113118	0.31598	0.071134	0.480673	0.06467	-0.07393	-0.03175	0.019129	-0.11904	0.134793	0.086062	0.430715	-0.17067	-0.40484	-0.04236	-0.34015	-0.12408	-0.01745	-0.08779	0.019912	-0.02318	-0.14977	-0.28518	-0.2258	-0.04351	-0.01778	-0.25823	-0.10405	0.144222			0.275726	0.599595	0.034069	0.089001	-0.14122	1.6333	-0.34983	0.073096	-0.00755	-0.02048	0.038098
-14	0.082113	-0.05699	0.399343	0.068248	-0.26976	-0.2876	0.069849	0.471112	0.261397	-0.05975	0.539626	-0.08056	0.125976	0.182704	0.24501	-0.09809	0.070597	-0.20626	0.41568	0.104803	-0.32816	0.023561	-0.25655	-0.21889	0.008385	-0.11518	0.057911	0.157402	-0.10575	-0.56793	-0.15754	0.179446	0.046627	-0.27852	0.182669	0.157557			-0.20632	-0.23752	0.186515	0.217217	0.533399	1.53115	-0.09291	-0.01123	0.214311	0.075389	0.154265
-13	0.026681	-0.22181	0.069878	-0.1316	-0.01738	-0.07884	-0.00485	0.471654	0.067405	-0.31527	0.037065	-0.25909	-0.00035	0.325834	0.336884	-0.00751	0.014579	-0.08077	0.899886	-0.10385	-0.14805	-0.16247	-0.34667	-0.13895	-0.06786	0.042305	-0.04911	0.168078	-0.44103	-0.37735	0.23191	0.133208	-0.11601	-0.26496	-0.03725	0.091129			0.251937	0.381407	0.073397	0.097097	-0.46294	1.11556	0.120665	0.195139	-0.14166	0.039737	-0.00139
-12	0.080955	-0.13181	-0.07782	-0.15851	-0.35215	-0.10439	-0.0168	0.217061	0.105118	-0.06417	0.102336	-0.05452	0.114147	0.063659	-0.00274	0.216948	0.075495	0.08429	1.48594	-0.29551	-0.32428	0.235972	-0.36519	-0.10723	-0.05731	0.439578	0.128991	-0.2013	0.111282	-0.68828	0.219305	-0.00173	-0.17208	-0.15329	-0.10825	0.18266			0.222732	0.517352	-0.06477	-0.1404	-0.13372	1.01948	0.20778	0.426087	0.216721	0.000311	0.080368
-11	0.220714	-0.05665	0.165804	-0.14823	-0.11786	0.089523	0.04706	0.085263	0.244792	-0.06623	0.473209	0.16769	-0.02762	0.369569	-0.11243	0.176642	-0.11589	-0.0597	0.68745	-0.27692	-0.04806	0.335006	-0.03495	-0.09266	0.042745	-0.05945	-0.07573	0	-0.12494	-0.39525	-0.29635	0.028896	-0.22205	-0.13555	-0.08749	0.301309			-0.12112	0.161868	0.103006	-0.09086	-0.33364	0.531336	-0.08931	-0.01686	0.31585	0.209561	-0.05952
-10	0.087913	-0.26196	-0.24333	-0.23313	0.285738	0.01164	-0.02312	0.261666	0.170434	-0.03628	0.834198	-0.07033	-0.00828	0.02897	0.031595	-0.01634	-0.063	-0.17635	0.995937	-0.21583	-0.14466	0.262967	-0.30897	-0.39112	-0.20793	-0.08447	-0.32156	0.156072	-0.0513	-0.58918	-0.04439	-0.23621	-0.04915	-0.18016	-0.13408	0.265824			-0.14675	0.760534	0.140221	-0.02632	0.179004	0.381709	-0.0732	0.133572	0.408675	0.1736	-0.06306
-9	-0.18652	-0.15942	-0.16325	-0.12787	-0.29997	-0.01509	0.320969	0.430072	0.282912	0.082781	1.00886	-0.07041	-0.11196	0.148751	-0.02949	-0.04877	0.033767	-0.20405	0.220251	-0.05891	0.055818	0.24403	-0.47043	-0.05872	-0.02262	0.02955	-0.15058	0.055081	-0.04528	-0.43965	0.062925	0.0801	-0.23729	-0.19549	-0.07506	0.415438			0.149393	0.348476	0.059907	-0.05053	0.020587	1.68155	0.015726	0.276279	0.542656	0.073536	-0.03426
-8	0.031197	-0.12776	0.103636	0.369683	-0.27052	-0.07266	-0.06311	0.048478	0.362976	-0.15949	1.01934	0.04932	-0.19195	-0.00792	-0.01158	0.289277	0.112029	0.01479	-0.1038	-0.15759	-0.18335	0.191502	-0.45269	-0.31332	-0.04825	0.043756	0.088414	-0.16874	0.037476	-0.36491	-0.12237	-0.27234	-0.06651	-0.21852	-0.18679	0.36862			-0.15846	0.677784	-0.00884	0.266511	-0.01263	1.06854	0.18985	0.114495	-0.18226	0.380935	-0.15604
-7	0.112175	-0.14281	0.08852	-0.2654	-0.20738	-0.27223	-0.20439	0.069224	0.29382	-0.03406	1.32293	-0.15637	-0.11731	0.144458	0.14683	0.066046	-0.2018	-0.00746	0.233324	-0.08629	0.067838	0.087161	-0.21328	-0.32401	-0.28573	-0.19334	0.095766	-0.15853	-0.20555	-0.57511	-0.32062	-0.14198	0.027506	-0.075	-0.11831	0.569468			-0.05019	0.681162	0.075115	-0.03373	-0.03156	1.30896	0.079814	-0.02384	-0.05458	0.466239	-0.33664
-6	0.107419	-0.10575	-0.21413	-0.23862	-0.02182	-0.01113	0.010594	0.13516	-0.0912	-0.04708	0.661764	-0.22082	-0.02115	0.166555	-0.04888	-0.07019	-0.00333	-0.29977	0.060714	-0.0498	-0.24162	0.083238	-0.27911	-0.21753	0.13006	-0.20818	-0.2141	-0.12805	-0.01103	-0.56511	-0.22364	-0.44891	0.116568	-0.13028	-0.15128	0.422089			-0.00195	0.231107	0.454809	0.133604	-0.15003	0.755954	0.188792	-0.02239	0.409464	0.187796	0.022756
-5	0.139211	-0.04243	0.108038	0.176686	-0.26832	-0.10902	-0.28254	0.130262	0.300513	0.132791	1.30016	-0.1836	0.171518	0.209859	-0.01917	-0.04264	-0.20394	-0.24138	-0.21623	-0.01771	-0.30305	0.068599	-0.24249	-0.29941	-0.20606	0.031269	-0.2885	-0.05121	0.140611	-0.70016	-0.38589	-0.12683	0.138887	-0.07569	-0.16007	0.090106			0.121096	0.07751	-0.08134	-0.07104	0.252588	1.47994	-0.23707	0.280246	0.269007	0.0579	-0.14417
-4	-0.08028	-0.24087	-0.35632	0.046247	0.132031	-0.25258	0.023248	0.061944	0.115701	-0.08074	1.21031	-0.25851	0.063484	0.037646	0.000884	0.131041	-0.00713	0.076002	0.084996	-0.37965	0.178177	0.002879	-0.23499	-0.29763	0.118415	0.231934	-0.00923	-0.52531	0.321863	-0.61281	-0.35043	0.128933	-0.21175	0.066489	-0.0168	0.407294			0.268728	0.710258	0.166948	0.059768	-0.01968	0.78908	-0.16095	-0.02239	0.101787	0.17308	-0.02299
-3	0.452865	-0.28921	-0.0644	-0.22101	0.10045	-0.02566	-0.09268	0.037564	0.506208	-0.1489	2.05254	0.344989	-0.00961	0.03944	0.416185	0.09129	-0.00183	0.077339	0.11279	-0.01729	-0.31224	0.251303	-0.44909	-0.21636	0.348614	0.199782	0.363806	-0.05799	0.020533	-0.27429	-0.30763	-0.09622	-0.25257	0.087505	-0.25998	0.262423			-0.20831	0.452024	0.295567	-0.02837	0.161821	0.706078	0.183368	0.226152	-0.24648	0.040579	0.058687
-2	0.159517	-0.08074	0.083267	-0.01026	-0.16057	0.006062	0.20933	0.097702	0.312899	-0.15444	1.9971	0.451771	0.004341	0.190588	0.469364	-0.00044	-0.0663	-0.10562	0.159051	-0.1681	-0.11098	0.096481	-0.38876	-0.17872	0.304326	0.234343	0.212509	0.04381	0.457176	-0.34676	0.138283	-0.00817	-0.23613	-0.28002	-0.05025	0.143774			-0.04552	0.266945	0.31745	0.295859	0.341432	1.14558	0.259671	-0.36496	0.311985	0.187544	0.00168
-1	0.006145	-0.28129	-0.05821	-0.00143	0.055847	0.050683	0.104176	0.179296	0.200429	-0.14067	1.88345	0.297894	0.218082	0.133991	0.218672	-0.11438	0.065793	-0.24206	0.151286	-0.15179	0.022846	0.4361	-0.01731	-0.11787	0.242139	0.07905	-0.20813	0.246851	0.039456	-0.2882	-0.06245	-0.12058	-0.26901	0.252857	-0.01324	0.40707			-0.05898	0.160372	0.085401	-0.27021	0.058998	1.9013	0.037576	0.161791	-0.1035	-0.20227	-0.0259
61	0.049487	2.46762	0.140255	1.14783	-0.07178	0.186835	1.14077	2.00562	0.252572	0.31972	1.16719	1.44091	0.712682	0.244947	0.067689	2.23653	0.591069	0.049246	2.02956	0.686987	0.433389	2.62954	0.760583	0.405382	2.01544	0.38882	1.2492	1.53037	2.39978	1.39365	1.96222	2.22581	2.11604	1.42707	0.827094	1.07603			-0.25852	-0.30209	0.063831	0.392001	0.319208	0.717436	0.266066	0.202912	0.193986	-0.15993	0.208681
62	0.053283	2.27018	-0.01463	1.73145	0.093197	0.216866	1.05895	5.19812	-0.02896	0.197813	1.60328	1.00293	0.226264	0.324069	0.260771	1.58241	0.274698	-0.0294	1.21931	1.09632	0.039136	1.94081	-0.05015	0.370045	2.1314	0.760731	1.16168	1.99394	1.23626	1.75531	2.08841	1.45097	0.675892	1.81739	1.06397	0.916232			0.467291	0.400685	0.310411	0.206288	0.790265	0.654192	0.625249	0.054868	0.369505	0.114706	0.181303
63	0.036086	2.64603	0.090606	1.32035	0.330172	1.7194	1.00818	6.51055	0.03019	1.48308	1.44488	0.861517	0.832997	0.159835	0.408918	1.75043	0.253813	0.498332	2.74577	0.91701	0.845227	1.83343	0.067206	0.181206	2.64371	0.840418	0.742321	1.23738	1.36508	2.51046	2.44596	1.71311	1.47098	1.72269	0.99824	0.510123			0.638936	0.810788	0.102889	0.39105	0.570206	0.386189	0.368148	-0.20717	0.182844	0.195441	0.39895
64	-0.03778	2.80412	-0.19153	1.05027	0.045806	3.64386	1.1248	6.74245	0.078848	1.2471	1.91912	0.400305	0.675677	0.18415	0.080031	2.19865	0.374277	0.182353	2.36528	1.01927	1.06453	2.00969	-0.10276	0.12025	3.05879	0.37889	1.23347	2.52809	2.23088	1.77346	1.73927	1.27399	1.92043	2.19781	0.818253	1.04231			0.267689	0.125493	0.270399	0.372202	0.553868	1.03285	0.139072	0.187895	-0.04055	-0.25614	0.063665
65	0.04299	2.79502	-0.06758	1.68119	0.016223	5.35388	0.930942	8.43575	0.083179	1.26351	1.90682	0.898525	0.983329	0.142333	0.390859	2.05416	0.2749	0.162438	1.68212	1.34172	1.13063	1.77716	0.015967	0.136395	2.81413	0.760475	1.29298	1.83871	2.58372	1.81923	2.83719	0.811987	1.76367	2.24836	0.755527	0.647559			0.016664	-0.05537	0.151266	0.574033	0.575376	0.739729	0.05536	-0.18094	0.594883	0.02792	-0.16766
66	0.118688	2.27245	0.110557	1.23813	0.132822	5.01093	1.5255	7.92612	0.068012	0.638439	1.87476	1.38011	2.05459	0.11387	0.384968	1.88092	0.098414	0.196713	0.997422	1.64064	0.71493	1.46502	-0.05025	0.25217	2.67203	0.428144	0.743071	1.76916	1.64252	1.66899	2.10903	2.31687	1.49139	2.2257	0.978687	0.829603			0.30242	0.087479	0.077223	0.442528	0.806595	0.568244	0.123692	0.230278	-0.05893	0.010648	0.352756
67	0.11009	1.78554	0.506986	1.31572	0.287936	4.2274	1.6706	7.83029	-0.1654	0.686008	1.19426	0.878629	1.36976	0.075603	0.358052	2.3336	0.112456	0.132047	2.37297	1.059	0.413936	1.84253	-0.26451	-0.08349	2.34681	0.144748	0.781194	1.43885	1.26009	1.97626	1.27848	1.13523	1.17137	1.70082	0.946131	0.973624			0.306481	0.758081	0.169347	0.609664	0.344192	0.269559	0.312831	0.354171	-0.02961	0.106058	0.30036
68	0.180093	2.30525	0.137314	0.638872	-0.08734	3.97763	0.98218	6.10166	0.001741	0.291792	1.3196	0.770311	0.847811	0.254899	0.343224	2.26554	0.326857	0.390296	2.37703	0.867312	0.462545	1.49974	0.298487	0.403191	2.11144	0.894544	0.769632	2.01743	2.50911	1.68298	2.61587	1.49203	1.44155	1.84421	0.866966	0.804881			0.468653	0.111589	0.202554	0.216058	0.221937	0.492609	0.196909	-0.24427	0.269095	0.397486	0.274963
69	-0.05953	2.53415	-0.33387	0.945083	0.160771	6.06882	0.892625	6.41157	-0.2105	0.173375	1.50228	1.26682	1.1604	0.160723	0.143707	1.64689	0.322895	0.46415	1.65092	1.13462	0.241516	1.49165	0.627166	0.79103	2.66794	0.584459	0.519989	1.39884	2.07618	1.66326	1.71991	0.555923	1.74614	1.74354	0.808823	1.05404			0.14627	0.340268	0.213392	0.183912	0.681606	0.750297	0.258587	0.279855	0.015055	-0.24751	0.380151
70	0.010103	1.85431	0.219067	1.28426	0.240863	4.28448	1.02164	7.66622	-0.00245	0.181716	1.50245	1.70651	0.769964	0.086667	-0.01944	1.2699	0.289073	-0.05391	1.21855	0.631908	0.019534	1.0511	0.49406	0.530301	1.64312	0.883492	0.373327	0.973574	1.51877	2.49595	1.46531	1.27933	1.17126	1.14858	0.754403	0.717986			0.544568	-0.06484	0.37464	0.070378	0.347515	0.146425	0.433731	0.068144	0.270865	0.263726	0.84489
71	-0.03173	1.51648	-0.07676	1.25877	0.027543	2.04932	0.734131	4.05545	0.063443	0.152024	1.16488	1.63453	0.541575	0.009081	0.049485	1.61956	0.648793	0.261512	0.551441	0.769903	0.532727	0.831397	0.748052	0.341306	1.25376	1.05335	0.528088	1.35697	0.842666	1.82407	2.29344	1.08843	1.65662	1.03234	0.525852	0.763911			0.524239	-0.02006	0.101022	0.388693	0.773967	0.71851	0.130252	0.142777	0.469373	0.068201	0.183642
72	0.062859	1.05192	0.143718	1.79591	0.027543	0.501949	1.47806	2.69263	0.130015	0.18539	1.60901	1.21031	0.156015	0.178485	0.269506	1.04066	0.455136	0.371103	0.636769	1.10349	0.14476	1.45127	0.821496	0.021932	2.84573	1.13656	0.24493	1.77864	2.10763	1.64354	1.53352	0.720235	2.18647	1.08278	0.767983	0.698285			0.180782	0.060711	0.135967	0.144741	0.022781	0.644264	0.456952	-0.02123	0.134773	0.351587	0.281407
73	0.091134	0.41825	-0.37071	1.3888	0.075054	0.558628	0.716784	0.995936	1.00175	2.10047	1.73975	0.719246	1.94127	0.137173	0.225729	0.807896	0.847133	-0.04204	0.244324	0.918383	1.40206	1.69427	0.691256	0.465413	2.25903	0.630113	0.329256	2.52436	2.70765	1.17429	1.61324	1.93179	1.97747	0.58649	0.477464	0.717066			0.34422	-0.20059	0.171641	0.127444	0.218726	0.401762	0.216054	0.029587	0.251142	0.158473	0.031089
74	0.012468	0.216429	-0.09389	0.972354	0.411113	0.247509	0.619676	0.604292	0.950097	2.3828	1.56458	1.45656	2.32104	0.237298	0.700715	0.824378	0.757293	0.283736	0.986586	0.94586	1.03654	1.39603	0.426797	0.777514	1.99778	0.863598	0.399024	2.06384	2.70445	0.76552	2.11778	1.40542	1.38677	0.891625	0.282898	0.469645			0.654971	0.27199	-0.02016	0.212379	0.07409	0.287288	0.139868	0.344806	0.098951	-0.11313	0.254238
75	0.011742	1.30332	-0.06176	0.84088	0.115829	0.174444	1.01623	0.724777	1.19764	1.80895	1.50126	1.03678	1.54271	0.257071	0.117233	0.90427	0.786065	0.274765	0.324793	0.816879	1.44534	1.0478	0.113849	0.310426	1.27341	0.693237	0.508786	1.38491	1.72976	1.37759	1.44156	2.01319	1.38335	0.820895	1.12363	0.746044			0.331671	-0.00569	0.23369	0.077883	0.111414	0.655485	0.486636	0.314295	0.622641	0.178776	0.256675
76	0.194442	1.49574	0.097711	0.868952	-0.05103	0.145824	1.08836	0.368765	0.54445	2.9246	1.47594	1.60174	1.8722	0.39777	0.854144	1.79667	1.87811	0.132845	0.475095	0.86109	1.60246	1.41017	0.26734	0.17343	1.11922	0.688779	0.705058	1.26381	0.831984	1.73453	0.629693	1.25232	0.631947	1.78134	1.01092	1.18318			0.371784	-0.11866	0.288087	0.173917	0.912079	0.291756	0.74999	0.051718	0.400918	0.030419	-0.01304
[truncated: 115 more rows]
[truncated: 25 more columns]

## Sheet: Fig. 5e
Caps Responsive	Inactive
0.033074	0.966926
0.088452	0.911548
0.167048	0.832952
0.084746	0.915254

## Sheet: Fig. 5f
X-Coor	Caps Resp IN	SPBNs	Caps Resp SPBN		X-Coor	All Neurons
[truncated: 407 more rows]

## Sheet: Fig. 5g
B1 RF	B2 RF	B3RF	Caps responsive	B4 RF
[truncated: 190 more rows]

[truncated: 5 more sheets: Fig. 5h, Fig. 5i, Fig. 5j, Fig. 5k, Fig. 5l]
