# Supplementary material for: Cell type-specific calcium imaging of central sensitization in mouse dorsal horn
Source: Nat Commun. 2022 Sep 3;13:5199. doi: 10.1038/s41467-022-32608-2 (PMC9440908; doi:10.1038/s41467-022-32608-2)
Supplement: Supplementary file 4 — Source Data [file 41467_2022_32608_MOESM4_ESM.zip › Figure 6.xlsx]

## Sheet: Fig. 6d
HT	LT	Brush	Airpuff	Cold	Heat	Caps-HT	Caps-LT	Caps-Brush	Caps-Airpuff	Caps-Cold	Caps-Heat
43.0672	29.4118	16.5966	0	21.2185	39.0756	85.084	80.2521	23.9496	0	52.1008	51.6807
77.0909	44.7273	25.8182	9.81818	34.9091	71.2727	71.2727	70.1818	20.3636	11.6364	25.8182	35.6364
85.8696	64.1304	27.8986	14.8551	39.1304	54.3478	67.3913	81.5217	18.4783	14.4927	19.2029	44.5652
44.4444	44.4444	8.7963	0.925926	4.16667	16.2037	54.6296	64.3518	14.8148	6.01852	14.3519	28.2407

## Sheet: Fig. 6e
LT	Caps-LT
29.4118	80.2521
44.7273	70.1818
64.1304	81.5217
44.4444	64.3518

## Sheet: Fig. 6f
	LT RF	Caps-LT RF
	0.914993	3.498
	1.14697	2.04605
	2.11051	1.80797
	0.439815	0.752315

## Sheet: Fig. 6g
Basal	Caps
-44.8835	-104.271
-59.688	-96.7317
-78.9329	-110.974
-82.0886	-97.7649

## Sheet: Fig. 6h
Average by animal		Ex1 (Tacr3/Tacr1)					Ex2 (Tacr1)					Ex3 (Grpr/Nmbr)					Ex4 (Cckbr)					Ex5 (Trhr)					Ex6 (Chrm3)					Ex7 (Oxtr)
	Basal			0.916667	0.5		0.12	0.5	0.625	0		0.5	0.727273	0.692308	0.444444		0.111111		0.625			0.4	0.411765	0.7	0.375		0.258064	0.5	1	0.333333		0.5	0.692308	0.4	0.548387
	Caps			1	0.5		0.68	0.833333	0.6875	0.333333		0.75	0.818182	1	0.777778		0.666667		0.375			0.8	0.823529	0.9	0.75		0.806452	0.833333	1	1		0.833333	0.692308	0.6	0.83871
Total number of cells
	Cluster	LT Basal	LT Caps	Total		% LT Basal	% LT Caps	Change in %
	1	34	37	38		0.894737	0.973684	0.0789474
	2	22	44	62		0.354839	0.709677	0.354839
	3	27	38	45		0.6	0.844444	0.244444
	4	6	9	17		0.352941	0.529412	0.176471
	5	21	37	45		0.466667	0.822222	0.355556
	6	15	36	43		0.348837	0.837209	0.488372
	7	31	43	55		0.563636	0.781818	0.218182
