# Supplementary material for: Cell type-specific calcium imaging of central sensitization in mouse dorsal horn
Source: Nat Commun. 2022 Sep 3;13:5199. doi: 10.1038/s41467-022-32608-2 (PMC9440908; doi:10.1038/s41467-022-32608-2)
Supplement: Supplementary file 4 — Source Data [file 41467_2022_32608_MOESM4_ESM.zip › Figure 7.xlsx]

## Sheet: Fig. 7a Ex6
	LT +	LT -	HT +	HT -	Brush +	Brush -	AirPuff +	AirPuff -	Cold +	Cold -	Heat +	Heat -
Basal	15	28	16	27	8	35	4	39	8	35	12	31
Caps	36	7	36	7	9	34	5	38	21	22	24	19
Method of Benjamini and Hochberg
Rank order	Rank order	P (Uncorrected)	Q (FDR)	Summary
LT	1	0.0001	0.0006	***
HT	2	0.0001	0.0003	***
Cold	3	0.0057	0.0114	*
Heat	4	0.0157	0.02355	*
Brush	5	0.9999	1.19988
Airpuff	6	0.99999	0.99999

## Sheet: Fig. 7b (Tune)
Mechanical Tuning (degrees from LT)
73.0412	38.8023
83.428	172.852
89.1307	103.487
107.999	43.6
129.569	56.1341
69.3651	105.868
114.94	116.053
19.0997	95.9207
33.2172	24.831
19.6525	103.767
87.517	86.3724
39.7925	113.957
131.464	40.6652
135.189	89.8382
100.642	109.296
109.739	48.2946
17.7589	16.898
209.154	45.7173
97.1696	73.2045
63.5916	28.8877
95.0722	45.019
94.0315	72.8491
79.5002	23.462

## Sheet: Fig. 7c (RF)
LT Receptive Field Sizes of Ex6
Basal	Caps
1.7777	5.331
0	0
1.7777	3.554
0	5.331
0	3.554
0	5.331
0	7.108
0	5.331
1.7777	1.777
0	0
0	8.885
0	0
0	1.777
0	0
0	1.777
0	1.777
0	5.331
0	3.554
0	1.777
1.7777	1.777
1.7777	3.554
1.7777	5.331
0	7.108
0	3.554
0	1.777
1.7777	0
0	3.554
0	7.108
0	5.331
0	7.108
1.7777	0
5.331	9.77773
0.8885	7.11108
0	0
0	0.888885
0	0.888885
2.6655	0.888885
0.5	4.5
6	5
3.5	3
0	2
0	0.5
4	0.5

## Sheet: Fig. 7d Ex5
	LT +	LT -	HT +	HT -	Brush +	Brush -	AirPuff +	AirPuff -	Cold +	Cold -	Heat +	Heat -
Basal	21	24	25	20	6	39	4	41	9	36	24	21
Caps	37	8	33	12	7	38	5	40	14	31	13	32
Method of Benjamini and Hochberg
Rank order	Rank order	P (Uncorrected)	Q (FDR)	Summary
LT	1	0.0008	0.0048	**
Heat	2	0.0315	0.0945
HT	3	0.1226	0.2452
Cold	4	0.33339	0.500085
Brush	5	0.9999	1.19988
Airpuff	6	0.99999	0.99999

## Sheet: Fig. 7e (Tune)
Mechanical Tuning (degrees from LT) of Ex5
Basal BLT	Caps BLT
2.78287	45.8454
107.242	21.9054
92.8674	40.6747
108.916	65.5772
71.4442	114.965
48.7603	111.615
90.7482	89.5832
116.815	10.9569
17.9294	25.9296
75.4399	89.4524
116.5	115.352
56.1769	63.0904
118.539	70.6937
32.8341	46.2829
40.307	47.3372
0.886507	10.5752
112.916	87.7675
149.009	57.6742
93.4797	53.461
75.5389	20.848
60.0415	14.8973
84.6594	69.4248
102.231	42.7127
74.6595	25.042
3.43135	22.5039
119.809	86.0428
68.7686	98.779
62.2617	28.9933
55.364	1.19097
165.923	58.5271
60.3812	56.7671
138.714	49.5104
34.4174	50.5499
124.388	2.59314
118.138	78.3776
25.3628	5.44428
122.807	53.7818
53.4786	73.5933
114.321	17.8533
54.2717	4.00177
107.027	111.81
116.584	85.9399
17.4471	3.47192
59.7582	54.3978
62.2926	1.80102
50.3472	45.7918

## Sheet: Fig. 7f (RF)
LT Receptive Field Sizes of Ex5
Basal	Caps
8.8885	7.108
0	8.885
0	5.331
0	1.777
1.7777	0
0	0
1.7777	3.554
0	1.777
0	1.777
1.7777	1.777
0	0
1.777	2.66665
0	1.77777
0	1.77777
2.6655	0.888885
1.777	2.66665
4.4425	5.33331
0	1.77777
0	1.77777
0	0.888885
0	1.77777
0.8885	0.888885
0	0.888885
0.8885	0
1.777	3.55554
0	1.77777
0	0
5.5	3.5
10.5	6.5
6	4
7	6
8.5	6.5
4	3.5
0	0.5
0	0
0	1.5
1	3.5
0.5	0
0	0.5
1	1
0	0
0	0.5
0.5	0.5
0	0.5
0	0.5

## Sheet: Fig. 7g Ex2
	LT +	LT -	HT +	HT -	Brush +	Brush -	AirPuff +	AirPuff -	Cold +	Cold -	Heat +	Heat -
Basal	22	40	42	20	12	50	7	55	35	27	43	19
Caps	44	18	55	7	14	48	9	53	31	31	27	35
Method of Benjamini and Hochberg
Rank order	Rank order	P (Uncorrected)	Q (FDR)	Summary
LT	1	0.0001	0.0006	***
Heat	2	0.0063	0.0189	*
HT	3	0.0082	0.0164	*
Cold	4	0.5894	0.8841
Airpuff	5	0.7896	0.94752
Brush	6	0.8258	0.8258

## Sheet: Fig. 7h (Tune)
Mechanical Tuning (degrees from LT) of Ex2
Basal BLT	Caps BLT
120.129	43.6126
119.17	100.905
148.425	113.63
1.67912	45.5229
108.89	58.6669
110.806	97.4351
138.38	26.5782
167.801	90.2771
149.82	62.4893
91.9332	72.4404
96.0915	80.8839
142.378	45.1211
94.9351	44.4648
123.193	86.5286
84.665	78.6114
151.956	117.74
136.013	124.006
17.9858	90.005
124.927	104.327
162.905	106.089
167.064	88.5183
171.291	5.9142
118.685	74.8377
52.4738	51.3591
142.22	201.603
95.625	59.7531
75.0302	78.8749
74.1576	64.3465
88.5862	24.7139
69.6246	29.2587
23.7469	40.9327
94.6768	6.40948
48.7794	34.0772
24.252	48.071
121.096	68.9488
100.89	31.2795
119.038	73.2034
127.878	106.144
122.483	109.212
66.3979	48.3125
133.664	118.863
122.207	53.8452
19.2248	25.9115
183.22	65.2472
121.161	103.935
39.0903	34.7307
5.97054	16.1258
74.2257	69.2367
88.1902	95.1712
93.4938	68.0258
114.115	36.4087
140.904	16.5281
26.0907	20.893
114.798	115.393
94.5714	37.2416
122.693	134.063
190.757	136.188

## Sheet: Fig. 7i (RF)
LT Receptive Field Sizes of Ex2
Basal	Caps
0	5.331
0	0
0	0
1.7777	7.108
0	5.331
0	0
0	5.331
0	3.554
0	1.777
0	0
0	3.554
0	7.108
0	3.554
3.5554	3.554
1.7777	1.777
0	1.777
0	1.777
0	0
0	0
0	3.554
0	0
0	0
0	7.108
0	1.777
0	1.777
5.331	9.77773
0	0
0.8885	4.44442
0.8885	3.55554
0.8885	6.2222
0	6.2222
2.6655	3.55554
0.8885	2.66665
0	1.77777
0.8885	6.2222
1.777	3.55554
6.2195	7.11108
0	2.66665
0	1.77777
0	3.55554
0	0
0	5.33331
0	0
0	0
7	3
2	1
0	0
0	0.5
0	0
3.5	0.5
2	1
3.5	0.5
9.5	6
1	1.5
0	0
10	3.5
6	2
0	0
1	1
0	0
0	0.5
0	0
