# Supplementary material for: Cell type-specific calcium imaging of central sensitization in mouse dorsal horn
Source: Nat Commun. 2022 Sep 3;13:5199. doi: 10.1038/s41467-022-32608-2 (PMC9440908; doi:10.1038/s41467-022-32608-2)
Supplement: Supplementary file 4 — Source Data [file 41467_2022_32608_MOESM4_ESM.zip › Figure 8.xlsx]

## Sheet: Fig. 8b
Cardinal modality vectors					Mechanical sub-modality vectors
Basal X	Basal Y	Caps X	Caps Y		Basal X	Basal Y	Caps X	Caps Y		All vectors start from 0,0
0.327608	-0.440072	0.285693	-0.245748		-0.765273	0.333888	-0.392702	0.610637
-0.450423	0.349102	-1.62262	-0.956204		0.210875	0.144495	-1.56909	-0.920199
-0.815029	1.12557	-0.734214	0.229148		-0.530306	-0.930279	-1.05678	-1.02535
-1.81221	-0.995349	-1.66663	-1.01409		1.6749	-1.30922	1.45928	-1.18867
-1.63355	-0.726855	-1.42904	-0.933066		1.77467	-1.29151	0.320518	-0.889914
-1.26699	-0.897069	-0.35814	-0.218476		1.57963	-0.889665	0.367678	-0.62011
0.351485	0.047301	-0.280399	-0.52651		0.241001	-0.856219	0.153958	-0.977704
-1.20309	-0.801896	-1.11123	-0.58889		1.03316	-0.478303	0.688776	-0.878799
-0.645472	0.0612442	0.603429	0.0673526		1.26573	-1.09238	-0.193204	-0.474995
0.26422	-0.685582	-0.193636	0.182598		0.35229	-0.0831403	-0.555781	-0.184028
-0.0580963	-0.0356103	-1.14274	-0.882495		0.0370478	0.472529	-0.307238	-0.452102
-0.948941	-0.642888	-1.38653	-0.525079		0.938871	-0.0258783	1.15553	-0.313983
-0.306961	0.471532	-1.39152	0.0232065		0.904069	-0.285489	0.742617	-0.76668
-0.128838	0.164827	-1.61001	-0.410634		-0.188992	0.0573395	-0.385828	-0.124095
-0.43611	0.0464836	-0.936672	0.184104		0.203549	-0.379774	0.285445	-0.405076
-1.05399	-0.244462	-1.82377	-0.903407		0.345702	0.491408	0.914944	-0.137771
-1.00251	-0.663201	-0.0807656	0.00191669		0.418802	-0.811536	0.162779	-0.814215
-1.0911	-0.416517	-1.68403	-0.932624		1.15752	-0.73048	1.26709	-1.2629
-1.64535	-0.869508	-0.998725	0.547507		0.721726	-1.28426	0.40116	-0.955387
-1.53394	-0.642551	-0.99392	-0.508595		1.2629	-0.169356	0.420534	-0.0199569
-2.01046	-1.21461	-1.23092	-0.424982		1.91032	-1.19816	0.866955	-1.03745
Angles for statistical testing (relative to LT angle axis)
Basal	Caps
111.986	110.835
113.955	79.8073
120.611	90.6647
125.158	98.0883
109.205	37.866
87.2965	71.3056
117.745	105.095
142.362	147.283
117.904	99.8842
53.5716	87.2548
30.3147	14.1351
124.483	25.8008
46.8776	12.1706
155.126	141.437
175.58	0.389582
75.7204	68.9488
136.721	11.6794
148.421	134.798
132.475	104.087
88.1902	95.1712
89.335	82.7772
142.465	83.6795

## Sheet: Fig. 8c
	# of SPBNs
WDR	7
LT	5
HT	9

## Sheet: Fig. 8d
	Mechanical sub-modality vectors
	Basal X	Basal Y	Caps X	Caps Y
HT SPBN#1	1.6749	-1.30922	1.45928	-1.18867	HT
HT SPBN#2	1.77467	-1.29151	0.320518	-0.889914
HT SPBN#3	1.57963	-0.889665	0.367678	-0.62011
HT SPBN#4	1.03316	-0.478303	0.688776	-0.878799
HT SPBN#5	1.26573	-1.09238	-0.193204	-0.474995
HT SPBN#6	0.418802	-0.811536	0.162779	-0.814215
HT SPBN#7	1.15752	-0.73048	1.26709	-1.2629
HT SPBN#8	1.2629	-0.169356	0.420534	-0.0199569
HT SPBN#9	1.91032	-1.19816	0.866955	-1.03745
LT SPBN#1	-0.765273	0.333888	-0.392702	0.610637	LT
LT SPBN#2	-0.530306	-0.930279	-1.05678	-1.02535
LT SPBN#3	0.0370478	0.472529	-0.307238	-0.452102
LT SPBN#4	-0.188992	0.0573395	-0.385828	-0.124095
LT SPBN#5	0.345702	0.491408	0.914944	-0.137771
WDR SPBN#1	0.210875	0.144495	-1.56909	-0.920199	WDR
WDR SPBN#2	0.241001	-0.856219	0.153958	-0.977704
WDR SPBN#3	0.35229	-0.0831403	-0.555781	-0.184028
WDR SPBN#4	0.938871	-0.0258783	1.15553	-0.313983
WDR SPBN#5	0.904069	-0.285489	0.742617	-0.76668
WDR SPBN#6	0.203549	-0.379774	0.285445	-0.405076
WDR SPBN#7	0.721726	-1.28426	0.40116	-0.955387
	Angles used for statistical testing (relative to the LT axis angle)
	HT			LT			WDR
	Basal	Caps		Basal	Caps		Basal	Caps
	171.986	170.835		53.5716	87.2548		175.581	60.3896
	173.955	139.807		90.3147	74.1351		135.72	128.949
	180.611	150.665		124.483	85.8008		196.721	48.3206
	185.158	158.088		46.8776	47.8294		208.421	194.798
	169.204	97.866		155.126	201.437		192.475	164.087
	147.297	131.306					148.19	155.171
	177.745	165.095					149.335	142.777
	202.362	207.283					202.465	143.679
	177.904	159.884

## Sheet: Fig. 8e
Category	NKB	SP	GRP	NMB	CCK	Trhr	Oxo	Oxy
HT	N/A	0.0330471	0.102414	0.0359075	0.0249464	0.0649845	0.036661	0		N/A = Not applied in this experiment
HT	N/A	0.0332954	0.123356	0.0333017	0.0374299	0.0785636	0	0.0725558		Values are normalized response to CICADA ligands
HT	N/A	0.0473054	0.289643	0.016635	0.00162454	0.071639	0	0.00824987
HT	N/A	0	0.2034	0.0116014	0.00790071	0.0907087	0.0972618	0.0835046		Processing steps
HT	0	0.145347	0.165412	0.0549713	0.0720048	0.0992266	0.0428891	0.0936243		For each neuron:	First: Subtract the minimum peak amplitude to all cicada ligands to make the lowest value 0
HT	0.0781383	0	0.118638	0.0591054	0.249657	0.0847325	0.0124337	0.125343			Second: If a cell responds to a CICADA ligand, find the maximum response and divide all responses by that max value (all values are now min:max normalized)
HT	0.0429034	0.0365116	0.0435205	0.0409739	0.267616	0.0468985	0	0.0597103			Third: If a cell does not respond to a CICADA ligand divid it by the average Max response of all cells as min:max normalization of a non-responsive cell doesn't make sense, and we want to place sub-threshold responses within the appropriate context.
HT	0.0216299	0.0601298	0.0204595	0.0378557	0	0.0727157	0.0546179	0.084067
HT	0.0508891	0	0.00483856	0.013091	0.0110843	0.0714509	0.028974	0.032514
LT	N/A	0.0233741	0.0706068	0.0400492	0.0717841	0.0880649	0	0.100728
LT	N/A	0.166457	0.132833	1	0.0800031	0.102903	0.137956	0.0898926
LT	0	0.0518746	0.052728	0.0951514	0.0773292	0.100356	0.0414188	0.14835
LT	0.118421	0.235451	0.215259	0.164399	0.192632	0.21087	0.119037	1
LT	0.320879	0.0561962	0.00595855	0.117752	0.119613	0.165404	0	0.142368
WDR	N/A	0	0.153437	0.0654449	0.0622953	0.040626	0.0660391	0.0426055
WDR	N/A	1	0.745612	0.599871	0.045741	0.113822	0.0383924	0.0589942
WDR	0.863765	1	0.0726671	0.0437669	0.0764815	0.070965	0.0416494	0.07057
WDR	0.0224287	0.0740555	0.0309132	0.0308556	0.0321637	0.0483898	0	0.090071
WDR	1	0.575088	0.0496146	0.986161	0.0782634	0.0836608	0.0198596	0.856722
WDR	0.116185	1	0.1288	0.902815	0.174512	0.172077	0.133626	0.114703
WDR	0.213722	0.667966	0.554177	1	0.198598	0.26159	0.171746	0.25446
Averages
Category	NKB	SP	GRP	NMB	CCK	Trh	Oxo	Oxy
HT	0.0387122	0.0395152	0.119076	0.0337159	0.0746959	0.0756578	0.0303153	0.0621744
LT	0.146433	0.10667	0.095477	0.28347	0.108272	0.133519	0.0596823	0.296268
WDR	0.44322	0.61673	0.247889	0.518416	0.0954364	0.113019	0.0673304	0.212589
