# Supplementary material for: Cell type-specific calcium imaging of central sensitization in mouse dorsal horn
Source: Nat Commun. 2022 Sep 3;13:5199. doi: 10.1038/s41467-022-32608-2 (PMC9440908; doi:10.1038/s41467-022-32608-2)
Supplement: Supplementary file 4 — Source Data [file 41467_2022_32608_MOESM4_ESM.zip › Supplementary Figure 1.xlsx]

## Sheet: Sfig. 1d
Time (s)	ROI8	ROI9	ROI10	ROI11	ROI12	ROI13	ROI14	ROI15	ROI16	ROI17	ROI18	ROI19	ROI20	ROI21	ROI22	ROI23	ROI24	ROI25	ROI26	ROI27	ROI28	ROI29	ROI30	ROI31	ROI32	ROI33	ROI34	ROI35	ROI36	ROI37	ROI38	ROI39	ROI40	ROI41	ROI42	ROI43	ROI44	ROI45	ROI46	ROI47	ROI48	ROI49	ROI50	ROI51	ROI52	ROI53	ROI54	ROI55	ROI56
1	0.0516655	0.170882	0.439464	0.0192166	0.0646897	0.0364156	0.0505563	1.71889	0.13361	0.362619	0.380314	-0.0241741	0.0908027	0.253356	0.116233	0.173	0.12326	-0.00115482	2.89885	0.0737653	0.144598	1.51717	0.234461	0.138421	0.0424997	0.123985	0.450302	0.134521	0.0686352	0.173487	0.143284	0.0308442	0.420096	0.0804938	0.0786961	0.15708	0.297941	0.109876	0.00729197	0.0163334	0.816875	0.127799	-0.00128471	0.108735	0.228875	0.0804241	0.0848558	0.0459715	0.0435132
2	0.0287619	0.329368	0.196828	0.0470389	0.210681	0.0584923	0.143473	0.108267	0.148738	0.0625968	0.623712	-0.000788224	0.0597297	0.126366	0.159039	0.0133036	0.0807212	0.107018	1.85142	0.0715611	0.167737	0.297276	0.201556	1.18553	0.00489596	0.667656	0.119914	0.166708	0.165716	0.165782	0.0711806	0.154573	0.242796	0.122575	0.0772351	0.323428	0.182923	0.0632808	0.212536	0.0135039	0.21746	0.103746	0.031004	0.114997	0.160058	0.0453377	0.174834	0.136165	0.186233
3	0.0285879	0.219431	0.184453	0.0523731	0.071089	0.0299811	0.10932	-0.000231969	0.160325	0.0401697	0.10633	-0.00865513	0.119667	0.0682942	0.233687	0.021611	0.0234585	0.0179213	0.46164	0.0661705	0.0821834	0.0873974	0.0405072	0.148884	0.37362	0.175195	0.154516	0.0809839	0.080785	0.131047	0.125998	0.109791	0.130149	0.0761038	0.0259242	0.176141	0.0341675	0.113172	0.100306	0.156816	0.1847	0.119959	-0.0173214	0.0273044	0.0577262	0.0561877	0.0930624	0.132243	0.0677073
4	0.0789266	0.0731168	0.0900221	0.0414677	0.0770478	0.120784	0.113064	-0.022288	0.110577	0.0301394	0.0959358	0.00985881	0.115373	0.0679753	0.163155	-0.0373432	-0.000292032	0.0181672	0.189796	0.0818402	0.0998535	0.156538	0.0154426	0.0590596	0.087716	0.104067	0.135536	0.114928	0.14542	0.18695	0.209779	0.0971373	0.12563	0.174131	0.0640275	0.17581	0.0852842	0.129832	0.0399977	0.0493183	0.193531	0.0960129	0.0539286	0.020972	0.129562	0.00938223	0.0825811	0.110575	0.0591394
5	0.143793	0.110955	0.263369	0.13032	0.0808563	0.0820113	0.139244	0.047299	0.185094	0.071561	0.0825056	-0.0107063	0.0625915	0.188235	0.260229	-0.00119676	0.0748119	0.005818	0.249619	0.0788285	0.152171	0.169643	-0.000576499	0.0661173	0.234426	0.119226	0.156244	0.124819	0.136619	0.156718	0.103847	0.0278734	0.0735748	0.170506	0.0141408	0.123763	0.137591	0.120515	0.0847467	0.20437	0.155834	0.106074	-0.0261991	0.1013	0.0467335	0.0380244	0.0959371	0.10595	0.0855871
6	0.0686574	0.0873532	0.539716	0.0171168	0.0786541	0.00795984	0.161789	-0.00981546	0.124938	0.124256	0.0613486	0.00732253	0.0538993	0.0991528	0.141145	-0.035914	0.0709266	-0.00906076	0.924338	0.0749726	0.0766473	0.117185	0.0630617	0.12448	0.0287373	0.130981	0.0877753	0.102779	0.100979	0.147566	0.0872073	0.0653176	0.0460924	0.103274	0.0249763	0.0945045	0.11964	0.126611	0.0952787	0.026557	0.150891	0.153362	-0.00161257	0.0676911	0.0871932	0.0778639	0.0875786	0.0477814	0.113374
7	0.158159	0.161081	0.707202	0.0827017	0.151792	0.055913	0.158508	-0.0168584	0.12265	0.144322	0.1305	-0.00749718	0.446382	0.167223	1.44925	-0.0177077	0.0759104	-0.0301873	0.171349	0.0839877	0.138652	1.08446	0.292544	0.0656536	0.37018	0.116613	0.16959	0.154166	0.205257	0.136302	0.164882	0.096038	0.14926	0.230599	0.0704901	0.132165	0.0596182	0.127075	0.0898221	0.141057	0.140959	0.117831	0.0494258	0.104926	0.196421	0.145471	0.174127	0.207405	0.0732349
8	0.0680731	0.234857	0.264002	0.118026	0.197909	0.399434	0.131728	0.714039	0.15524	0.084537	0.176448	0.0748297	0.27212	0.159576	0.211674	-0.00107829	0.144646	0.10349	0.176091	0.127282	0.170764	0.66533	0.291881	0.422012	0.372112	0.178483	0.0953615	0.19842	0.128998	0.221897	0.151076	0.119637	0.0967874	0.112823	0.0314276	0.0664619	0.0906444	0.205327	0.180845	0.18752	0.129465	0.0891712	-0.0555859	0.133099	0.110588	0.287793	0.125745	0.0960716	0.0943038
9	0.210747	0.196465	0.313834	0.0853095	0.148632	0.0565232	0.0683249	0.353303	0.233341	0.0830635	0.156072	0.10462	1.63611	0.373121	0.233317	0.0568578	0.280295	0.149344	0.205401	0.104634	0.132868	0.569389	0.166581	0.776893	0.34477	0.127037	0.0876996	0.230613	0.171823	0.171957	0.240979	0.177332	0.115448	0.110718	0.115294	0.0951457	0.140291	0.276409	0.0695921	0.1999	0.167648	0.106649	0.023862	0.0585269	0.148339	2.70655	0.211585	0.147961	0.0406067
10	0.0415822	0.286762	0.401886	0.0029353	0.200683	0.0292323	0.136472	-0.0179547	0.120171	0.164622	0.124113	0.102923	0.79682	0.252183	0.286392	-3.80256e-05	0.149136	-2.97033e-05	0.227487	0.0511835	0.13222	0.177465	0.133404	0.176702	0.41259	0.1759	0.0187691	0.157774	0.122276	0.127946	0.148075	0.0901034	0.205356	0.115992	0.155421	0.0333238	-0.00443973	0.176244	0.120751	0.266597	0.199206	0.19812	-0.0013656	0.0381656	0.124352	1.08225	0.0292459	0.191153	-0.0332412
11	0.0648504	0.225796	0.490083	0.020876	0.149523	0.130325	0.0892081	-0.00346531	0.132758	0.0905535	0.0744382	0.0753717	0.35038	0.120732	0.232474	-0.0366197	0.105113	0.0305833	0.278538	0.0346748	0.127134	0.0578831	0.0859534	0.208694	0.108944	0.257451	0.169971	0.148658	0.153477	0.194824	0.156217	0.0547473	0.169132	0.15907	0.0943419	0.0738522	0.0177159	0.161092	0.0634683	0.100228	0.198215	0.0998649	-0.0459724	0.0399719	0.13379	0.350564	0.289067	0.155654	0.0622897
12	0.11359	0.0438142	0.440586	0.0576047	0.147218	0.0127537	0.0989182	-0.00091558	0.214865	0.124031	0.102365	0.0329606	0.157076	0.19372	0.176136	-0.17853	0.0443725	-0.0100986	0.216906	0.10963	0.198413	0.105996	0.132003	0.149812	0.102558	0.170226	0.0950627	0.153808	0.0254897	0.132237	0.0672242	0.16843	0.111114	0.0440719	0.18531	0.0909612	0.114891	0.0935799	0.0957161	0.0524624	0.169975	0.160405	-0.111011	0.00584096	0.108697	0.184303	0.126983	0.117592	0.0302804
13	0.0667895	0.217364	0.318698	0.00380913	0.11167	0.0358314	0.115368	0.00196649	1.24919	0.0483999	0.262906	0.05189	0.49039	0.169259	0.387728	-0.14016	0.143737	0.0154413	0.170263	0.0656326	0.0526132	0.0834722	0.102549	0.141536	0.424773	0.102496	0.119679	0.062573	0.0660053	0.122413	0.131669	0.322087	0.106839	0.185806	0.134943	0.214841	0.132203	0.190466	0.0850902	0.510891	0.215557	0.213729	-0.0299136	-0.000445696	0.113424	0.230293	0.166343	0.0682663	0.0851178
14	3.93406	3.93332	4.38955	2.97037	3.75325	2.73428	3.71207	2.53042	3.12655	3.23255	3.94103	2.15651	4.12092	1.5887	3.21504	2.27914	3.61719	2.83767	3.43738	0.770451	1.07753	2.06171	1.27413	0.813849	1.03084	0.435723	1.37146	1.44883	2.29337	1.34312	0.760374	1.87328	0.42595	0.466345	0.536577	0.349048	0.60843	2.98628	2.9723	1.75716	0.606387	0.596315	0.605233	1.18622	1.72485	0.899712	3.18717	3.4949	0.858782
15	3.34241	4.38159	3.85169	2.38517	0.664453	0.74955	1.46178	3.41899	3.65763	3.21737	1.55448	1.56924	3.43184	1.93559	3.33027	2.30089	1.324	2.75057	1.55791	4.30117	4.19837	3.21921	4.39337	2.71915	4.67132	3.83076	3.27832	3.27202	3.14101	2.76992	3.3412	4.32891	2.72248	1.77286	2.10032	5.53834	4.98794	1.17538	0.974634	3.59079	2.89473	2.75045	2.44019	3.1314	2.68899	0.466482	1.00163	1.35877	2.48511
16	1.21619	2.00466	2.05246	0.501708	0.257842	0.11741	0.575729	3.1991	1.5584	1.58051	0.77229	0.334033	2.25882	0.451805	1.24221	1.83487	0.691823	1.98466	0.456334	3.92626	0.432163	0.437495	0.737277	0.652897	3.8524	1.36796	1.90067	2.68205	0.613929	0.638493	0.823989	0.609406	0.806875	0.407902	0.942945	3.00559	3.05465	0.36212	0.255582	1.38138	2.56867	0.510421	1.4653	0.295946	0.607709	0.252055	0.188302	0.383628	0.64367
17	0.559733	0.446109	1.41149	0.513265	0.229446	0.159229	0.295735	2.71484	0.454415	0.939867	0.179535	0.124491	0.887439	0.222751	0.699011	0.406413	0.160476	0.398802	0.11596	1.37076	0.225079	0.0840216	0.193038	0.392117	1.02911	0.243319	0.459141	1.22467	0.214819	0.292868	0.364013	0.22728	0.308001	0.293187	0.852628	0.927386	1.68268	0.151775	0.159025	0.590903	1.15739	0.0857504	0.849815	0.145779	0.243839	0.123008	0.12467	0.279546	0.154314
18	1.64794	0.223847	1.78683	0.238707	0.200971	1.26759	0.329786	2.39073	1.55883	0.971141	0.496985	0.0944243	2.90043	0.141974	0.942247	0.125578	0.237098	0.135232	0.0367157	0.35056	0.130037	0.311163	0.408827	0.174887	0.560027	0.324046	0.622475	1.52651	0.297833	0.32841	0.476501	0.353678	0.351874	0.19236	0.526338	0.343371	1.02382	0.764641	0.15297	0.531546	1.30929	0.249662	1.15367	0.199487	0.368638	0.196925	0.28581	0.382974	0.164287
19	3.56424	0.431304	3.77799	2.68293	2.80116	1.40967	3.1128	3.18337	2.08317	1.52318	2.91473	2.18461	4.06311	2.13304	2.23252	2.36976	3.8533	2.97831	3.39491	3.70786	2.0942	1.89603	3.57026	2.88563	1.60686	0.660287	1.88546	4.34415	1.51138	2.5751	1.61814	4.73119	1.09517	0.849012	3.8067	0.315395	3.60408	1.95308	0.52736	2.5397	2.14618	1.11277	2.46168	0.672857	1.31278	1.56033	3.23636	3.16763	0.572084
20	3.52262	0.556298	3.41809	1.46681	0.455489	0.400855	1.18077	3.2777	1.35742	2.35074	1.13809	1.94752	2.34642	0.773344	2.13162	2.27708	1.73402	2.79479	2.19657	4.22036	0.717013	1.01875	0.786972	1.19899	0.8464	0.82303	3.07257	2.22672	4.34291	1.80746	0.995703	2.97748	0.544589	0.27882	1.22461	0.278673	3.8865	1.42717	0.25755	2.22265	3.01376	0.999425	1.9216	0.276579	0.591384	2.63597	0.413299	1.8644	0.485722
21	3.30413	0.353806	3.31921	0.236635	0.141664	0.0725473	0.585617	2.65171	0.499449	0.899822	0.381235	0.801365	0.993446	0.242834	0.467511	2.08864	0.492724	2.13173	0.404505	3.67922	0.336822	0.255219	0.258809	1.02978	0.473456	0.248231	0.721736	0.63339	1.3378	0.949959	0.308994	0.727207	0.253481	0.278061	0.579486	0.431143	2.69908	1.09811	0.126682	0.598429	1.93766	0.323857	1.8741	0.159633	0.384559	1.06027	0.36327	1.63627	0.275896
22	2.12232	0.347576	3.12359	0.237277	0.322048	2.70467	0.436395	1.11749	0.397653	0.691075	0.698438	0.850209	2.91432	0.24492	0.498827	1.26	1.6133	1.58601	0.197329	1.74499	0.404227	2.19383	1.23151	0.528335	0.436205	0.51108	1.35652	0.438186	2.98192	0.507786	0.310059	0.327942	0.302999	0.268548	0.837536	0.401398	1.80069	1.60263	0.123692	0.38542	0.856219	0.220242	1.82893	0.170776	0.559918	0.71713	0.408792	1.38765	0.171231
23	3.32801	0.531484	2.06986	2.78064	2.50785	1.02523	2.97308	0.991228	0.570591	0.579843	1.85276	2.03138	1.60883	2.55733	0.509861	2.45583	2.59207	2.78041	2.26902	0.950144	0.27024	0.458898	1.01535	2.8733	0.827604	0.540487	0.604487	3.84787	4.74331	2.81048	0.793126	3.76057	0.771075	1.09342	3.28563	0.653637	1.57718	1.73945	0.471195	0.417658	0.568295	0.522718	1.66421	0.510214	0.595884	1.04709	3.02742	2.88586	0.133091
24	3.43444	1.5238	2.76849	1.13561	0.185437	0.149258	0.574913	0.866119	2.21863	0.526777	0.463789	1.34101	1.74498	0.681803	2.83629	2.32361	0.647717	2.00342	0.380627	0.241712	0.46282	0.150924	0.200673	0.308691	1.03513	0.444638	0.221544	1.58243	2.27202	0.405507	0.333497	0.626996	0.207255	0.314395	0.871922	0.599734	3.27866	1.00099	0.123327	1.45997	0.520094	0.242068	1.68691	0.149509	0.334864	0.252152	0.278626	1.68853	0.41578
25	1.50067	1.91835	2.35699	0.346707	0.167729	0.163932	0.299165	2.37912	0.469274	0.797784	0.171855	0.740657	0.810068	0.236938	0.833449	1.7694	0.286553	1.33626	0.118951	0.195398	0.180641	0.133498	0.115222	0.144441	0.21988	0.328438	0.337726	0.388679	2.15538	0.451438	0.234695	0.294989	0.312525	0.259659	1.57446	4.03477	1.88652	0.395819	0.0931076	0.611166	1.94632	0.309134	1.38084	0.104286	0.413068	0.224853	0.183844	1.14849	2.02412
26	1.23347	0.629655	2.44959	0.223588	0.247862	0.105206	0.253933	0.403828	0.349111	0.42257	0.297733	2.08138	1.79611	2.33017	0.597374	1.11465	1.61434	0.755268	0.18165	0.233357	0.175773	0.60719	0.63828	0.135573	0.51398	0.20771	0.276752	0.25596	2.06861	0.371433	0.172722	0.294482	0.167188	0.196818	0.906368	0.765683	0.906507	0.487828	0.183631	0.328571	0.468234	0.206006	1.11716	0.252646	0.180605	1.67083	0.173353	0.679399	0.34378
27	3.42456	0.544324	2.62451	2.24214	1.07423	1.24596	4.45293	2.32838	1.0273	1.42072	1.94546	2.14181	3.59008	2.29465	1.51104	2.47617	2.72254	2.65448	0.936668	0.849349	0.542776	2.24455	2.62356	2.56675	0.898742	0.68143	1.99924	2.09183	3.54195	2.30061	2.60098	2.61317	1.29639	1.35058	2.44549	1.23706	0.988517	1.86638	0.529946	1.01762	1.30022	1.02408	1.6054	0.511867	1.34548	1.40407	3.80837	3.06511	0.332294
28	3.8912	0.596173	1.87999	1.05811	0.570289	0.519778	0.966269	1.86701	0.58643	0.928135	1.53726	2.10631	1.09733	0.693938	0.602223	2.52431	1.79635	1.92783	0.247388	1.33082	0.700758	0.815051	1.10709	1.92465	3.32109	2.02893	1.05853	0.753324	3.37003	0.771431	0.886656	1.06677	0.792187	0.555167	1.96502	0.565634	2.5303	1.52112	0.232306	0.646539	0.877984	0.707707	2.00655	0.372089	0.364273	1.37563	0.587377	1.55784	0.339587
29	3.64619	0.267106	3.35974	0.210569	0.192157	0.23261	0.819279	0.819672	0.437236	0.445928	0.376267	2.16419	2.37726	0.225813	2.09121	3.02019	1.1544	0.925643	0.0792808	1.08255	0.386634	0.807194	0.311733	0.330669	1.13616	0.33656	0.42416	1.38109	2.04288	0.410571	0.450924	0.267244	0.320855	0.218822	1.60567	0.583592	3.31628	0.735484	0.0591698	0.626877	0.454313	0.257216	1.92545	0.305039	0.231167	0.709679	0.313924	1.12013	0.121814
30	3.36926	0.0503691	2.2221	0.127068	1.25692	0.0995396	0.152477	2.24702	0.356527	1.06711	0.132133	2.18637	2.41	0.19357	0.426129	2.1184	2.36094	0.40404	0.0027312	0.630693	0.0773822	0.970082	0.120096	0.0652302	2.23297	0.60182	0.226415	0.186788	3.75119	0.830379	0.16557	0.233602	1.58046	0.412849	0.888858	0.278211	2.06972	1.40204	-0.000810218	0.360061	0.947935	0.201206	1.18408	0.266998	0.287714	1.36134	0.469149	0.167637	0.0426415
31	3.25941	3.76841	3.45664	2.6662	0.666326	0.598541	3.38699	2.43447	0.51553	1.06068	0.964272	2.02515	1.65683	1.60826	0.746431	2.80546	1.27582	2.05433	0.848709	2.23051	1.2447	2.8804	1.07442	0.755665	0.317965	0.359037	1.15788	2.41254	4.49135	1.76317	0.632031	1.37475	0.681389	0.516304	2.20319	4.91863	1.06048	2.15822	0.896138	0.507334	0.933486	0.363067	2.85572	0.710266	0.531622	0.950635	1.92287	1.78247	2.69177
32	2.79502	0.457163	1.78395	1.4907	0.404499	0.164716	0.935717	0.499418	0.103587	0.178013	0.321695	1.8104	0.748278	0.512706	0.993382	2.8001	0.653471	1.40869	0.0383644	4.21492	1.56078	1.46763	0.972797	0.183484	0.405452	0.0883644	0.218611	4.78911	3.01505	0.369692	0.179869	0.290185	0.162666	0.102341	0.95846	3.4573	2.73083	1.28733	0.103094	0.211656	0.271905	0.122891	1.64379	0.879647	0.0713387	0.359989	0.0814755	0.641378	1.22643
33	2.38287	0.212496	1.24108	0.117298	0.134797	0.0056856	0.0814417	0.0472332	0.0644406	0.124446	0.355478	1.50281	0.36145	0.295344	0.122902	2.61105	0.525426	0.498082	0.043107	3.51607	0.187734	0.120643	0.0878152	-0.0197655	0.124529	0.0809786	0.0426606	1.47646	1.42817	0.151229	0.0446457	0.0723255	0.096017	0.0872802	1.10626	0.3345	0.458386	1.04232	0.0764546	0.154552	0.109978	0.135395	0.555939	0.0944514	0.0850631	0.244889	0.0147844	0.174776	0.113119
34	2.54196	4.28609	0.57436	0.144443	0.164202	0.0924673	0.154653	0.0482891	0.125002	0.0874585	0.0672818	1.4706	0.210097	0.074718	0.156556	1.53071	0.413914	0.122477	0.122999	2.72526	0.364732	0.303171	0.061412	0.0758619	0.219778	0.0287132	0.0775158	0.662054	2.4253	0.174143	0.0459278	-0.00788641	0.101542	0.0942898	0.885577	0.596587	0.149519	0.289732	0.058941	0.0972058	0.0418478	0.113462	0.613395	0.148957	0.0233611	0.174855	0.108453	0.167838	1.03896
35	2.57234	0.749897	1.46076	0.820884	0.108656	0.0901653	0.217921	0.0623833	0.142925	0.0965765	0.08722	1.20435	0.171715	0.0917419	0.14359	0.839973	0.241739	0.0576389	0.306408	1.68982	0.279167	1.74432	0.110495	0.179202	0.134945	0.0855779	0.140801	0.149264	0.599585	0.131418	0.119357	0.150262	0.0989648	0.159656	0.564808	1.79653	0.569952	0.0974403	0.146271	0.12165	0.174859	0.153534	0.3684	0.465765	0.104786	0.125063	0.191242	0.201774	0.923217
36	1.2549	0.138394	0.95094	0.323637	0.322785	0.0609053	0.205728	0.00305038	0.0784734	0.0321189	0.167341	0.561359	0.194938	0.0550335	0.195991	0.475396	0.376159	0.0661912	0.0481983	1.81539	0.167698	1.80105	0.228355	0.0774577	0.0906938	0.0739067	0.0743862	0.134366	0.427054	0.0506228	0.0832806	0.0503803	0.0764072	0.0819198	0.649089	0.574569	0.169559	0.174299	0.131569	0.0149783	0.124965	0.0743669	0.310709	0.214403	0.126341	0.147018	0.0818293	0.0796557	0.165504
37	1.16016	0.364032	1.94666	0.160174	0.034196	0.442395	0.202403	0.0937035	0.141937	0.200753	0.0253816	0.621488	0.430255	0.0789136	0.30906	0.3693	0.159252	0.0358406	0.0450947	0.658469	0.303201	3.15187	0.237034	0.0241741	0.332724	0.122006	0.266261	0.240609	0.593504	0.14096	0.0937892	0.228616	0.0921924	0.101148	0.479877	0.45187	3.02743	0.013964	0.0408317	0.0987464	0.141869	0.199615	0.221813	0.0998827	0.119216	0.160172	0.157189	0.204678	0.147072
38	0.199786	0.279399	0.703842	0.131556	0.0624098	0.395413	0.164716	0.638951	0.13941	2.72852	0.0133312	0.618753	0.0585857	0.0641914	0.144983	0.246653	0.116375	-0.00339814	0.102877	1.61981	0.198339	1.38311	0.161512	0.122243	0.00216825	0.0760487	0.436754	0.0524388	0.307893	0.0931942	0.116714	0.844954	0.310733	0.186479	1.17045	0.73945	0.297403	0.0943926	0.0465981	0.0962484	0.596512	0.148331	0.0632487	0.119916	0.148168	0.0984892	0.238739	0.225444	0.263395
39	0.202141	0.348578	0.229766	0.0931478	0.159006	0.137841	0.247938	0.672599	0.12985	0.338342	0.303944	0.230023	0.181182	0.0609894	0.139414	0.387997	2.01243	0.148347	0.233888	0.880514	0.166426	0.785174	0.229832	0.133923	-0.00858209	2.20922	0.209992	0.118917	0.194685	0.0861366	0.108449	0.198103	0.320408	0.162933	0.424183	0.317934	0.138731	0.686679	0.096208	0.13198	0.205335	0.193693	0.570795	0.0359137	0.125977	0.175526	0.286679	1.00032	0.205976
40	0.179175	0.366595	0.367727	0.138932	0.28024	0.0400211	0.157178	0.0444162	0.0328189	0.154272	0.0789415	0.77596	0.228629	0.128167	0.151196	1.157	0.519585	0.374784	0.108089	1.79602	1.05798	1.5408	0.31038	0.194655	-0.000240917	0.168458	0.0531936	0.672964	0.718412	0.0909076	0.180224	0.108607	0.0525993	0.0490416	1.33002	0.495841	0.467862	0.202018	0.122633	0.0294449	0.0692873	0.0802024	2.23701	0.347971	-0.000373548	0.0847793	0.0795296	0.118145	0.240187
41	0.118904	0.211206	0.0102823	0.0116649	0.0816758	0.00110395	0.111909	0.0529745	0.00931211	0.119735	0.00570404	0.370903	0.165252	0.100214	0.565726	0.205682	0.183554	0.0399594	0.0337259	3.36128	1.4712	0.343553	0.0833691	0.0276086	0.0687386	0.0556405	0.0774564	0.09975	0.513448	0.0415043	0.0187185	0.0644051	0.061329	0.0769935	0.497277	0.667201	0.577772	0.155374	-0.0451038	0.07548	0.139708	0.0553943	1.03571	0.0757682	0.0425988	0.0822646	0.00187071	0.0427739	0.158202
42	1.25876	0.299505	1.85602	0.100468	0.234214	0.142593	0.241243	1.39608	0.333519	0.753964	0.0908604	0.277891	3.33971	0.105323	0.404348	0.157815	0.605768	0.0367587	0.0615685	3.5659	1.60745	2.00215	0.217502	0.0855948	0.111763	0.0822921	0.1334	0.538796	2.14906	0.120973	0.0459476	0.0551392	0.228345	0.0775578	0.422704	2.26627	0.27278	0.540973	0.0689931	0.211388	1.33431	0.0087389	1.0167	0.086981	0.234102	0.210418	0.0875786	0.107787	0.213672
43	0.316735	0.230812	0.402004	0.0417937	0.056816	0.0473702	0.157001	0.985033	1.11308	0.639471	0.0141596	0.162793	0.539848	0.153827	0.215011	0.0793763	0.143569	0.0266291	0.102388	1.90886	0.163808	0.441341	0.406123	-0.00157914	0.0808298	0.139289	0.354798	0.404381	1.38293	0.135625	0.103087	0.223885	0.0899713	0.0224136	0.262488	0.566268	0.249975	0.149918	0.0521243	0.698712	0.627339	0.203409	0.374145	0.144915	0.198401	0.0788311	0.107214	0.024522	0.136372
44	0.0880679	0.0336543	0.428966	0.0116547	0.103995	0.0399514	0.137005	0.154422	0.200394	0.14116	-7.16182e-05	0.100899	0.844379	0.0445616	0.767656	0.026862	0.169248	0.0715318	0.0132652	0.996675	0.21255	2.50436	3.22154	0.145002	0.192765	0.28103	0.0652196	1.08712	0.23048	0.00819246	0.214499	0.0754067	0.0611242	0.21506	0.993786	0.175696	0.07865	0.0906484	-0.00563142	0.494108	0.102304	0.0652543	0.0178069	0.0700185	0.0574192	0.125087	0.0322449	0.00491244	0.0238246
45	0.159628	0.26486	0.738446	0.0708978	0.0224995	0.0910149	0.104283	0.291912	1.14486	0.22384	0.55916	0.306145	1.29601	0.11123	2.63057	1.97839	0.449506	0.285613	0.0186674	0.383109	0.108243	1.26686	0.301868	0.221039	0.442182	0.126467	0.0954899	0.192512	0.391362	0.023324	0.131835	0.0244058	0.0488123	0.0531433	0.079072	0.127858	-0.022755	0.127859	0.0850194	1.07966	0.184056	0.195849	1.07252	0.0186937	0.211853	0.0498394	0.0676881	0.0392542	0.12368
46	0.156121	0.0314244	0.299474	0.0750943	0.0336066	0.106412	0.00704975	3.22962	0.994068	1.95146	0.0422417	0.0311867	0.279637	0.11768	1.89832	0.632828	0.0638154	0.0455443	0.0559918	0.488081	0.0418113	0.295048	0.113341	0.0191952	0.525458	0.185185	0.622584	0.0377299	0.174774	0.0258365	0.187374	0.199852	0.191512	0.0343062	0.18821	0.173203	0.0722103	0.0352394	0.118584	2.24512	1.54854	0.119269	0.404665	-0.0418822	0.837752	0.11793	0.0835906	0.0864176	0.100294
47	0.153729	0.176166	0.339066	0.0804818	0.284379	0.0943839	0.179658	2.27365	0.914513	0.679501	0.116365	-0.00151537	0.427299	0.175669	0.412226	0.212131	0.946506	0.097704	-0.0333201	0.460572	0.0551425	0.186525	0.127641	0.0974211	0.214539	0.244451	0.537425	0.171212	0.185776	0.0375803	0.202867	0.0988522	0.166428	0.0468932	0.341442	0.255122	0.13004	0.469165	0.0541214	0.583349	1.19925	0.138213	0.229076	0.0489466	0.243983	0.0903406	0.308408	0.254305	0.174909
48	0.0578841	0.218099	0.0760125	0.0528706	0.761011	0.210794	0.808194	0.532977	0.183253	0.392401	0.720235	2.07061	1.47445	0.190453	0.124553	1.97822	2.20671	1.05561	0.0706199	0.277459	0.053395	0.0107951	0.768247	0.902776	0.168605	0.14455	0.367134	2.07285	2.97995	0.256394	0.423858	4.16964	0.157699	0.264909	1.85073	0.00208285	0.0697414	0.850033	0.0798365	0.318867	0.372422	0.214132	0.10454	0.0182265	0.358918	0.224829	0.316687	1.48639	0.0670215
49	0.145762	0.0697019	0.431333	0.0073181	0.065251	-0.0081165	0.210384	0.102936	0.0817158	0.0999484	0.179565	1.11776	0.146559	0.0543232	0.17866	1.27471	0.233463	0.379534	0.0126864	0.33755	0.0256589	0.052593	0.23672	0.0702748	0.546663	0.0636419	0.0335636	0.359848	1.97201	0.602612	0.816564	0.496369	0.0790161	-0.0159551	0.427794	0.00671141	0.0764356	0.162486	0.0620453	0.283352	0.175424	0.0390376	0.241186	-0.00838204	0.0731519	0.0333246	0.0510583	0.0564503	0.0169609
50	2.57301	1.55905	0.204296	2.89738	0.0108686	0.0403041	0.211936	0.0574575	0.0674353	-0.00225309	0.0755148	0.293779	0.575358	0.0343678	0.145293	0.353951	0.0675614	0.160346	0.0278596	0.185926	0.00071899	0.0446958	0.0702513	0.0469258	0.317156	0.100632	0.0885609	0.0940739	1.04788	0.110358	0.211257	0.663049	0.110781	0.0872643	0.30084	0.675232	0.115584	0.00781066	0.190521	0.117697	0.100032	-0.0211573	-0.0486687	0.867667	0.0828428	0.0744545	0.108381	0.16209	0.105941
51	0.495546	0.0748056	0.209334	1.86505	0.0812567	0.0472606	0.11693	0.0922773	0.0378918	0.0800798	0.331199	0.041551	0.0168741	0.08381	0.0330936	0.167716	0.052096	0.0843491	0.0823417	0.582244	0.094662	0.664706	0.191449	0.0753379	0.181242	0.0794658	0.0207109	0.157666	0.239073	0.227712	0.087409	0.110776	-0.00563941	0.0140505	0.108724	0.367433	0.205316	0.0631616	0.151774	0.129942	0.289633	0.0490972	0.245356	0.143396	0.0518377	-0.0244893	0.081069	0.0552713	0.0797638
52	0.199125	0.478186	0.192584	0.559817	0.164507	0.713636	0.405594	2.31668	0.310528	1.50951	0.310068	0.0914113	1.50312	0.461923	0.0655431	0.407446	0.303098	0.404816	0.279017	0.211713	0.141771	0.83794	0.441105	0.246512	0.08533	0.317481	2.79269	3.05261	0.142495	0.0745057	3.54714	2.19547	2.49978	0.0564147	0.671106	0.337935	0.334366	0.27191	0.231112	0.116727	0.900143	3.25231	0.0769207	0.160628	1.23652	0.104147	0.551353	2.37238	0.203228
53	0.16279	0.459856	0.346498	0.32831	0.0319824	0.0970135	0.0419237	2.0391	0.1132	0.612931	0.000805885	0.0471819	0.118267	0.203689	0.0989638	0.382729	0.105601	0.0501472	3.00798	0.0431692	0.126093	2.3359	1.25039	0.0917737	0.193265	2.94887	0.360776	0.327522	0.130252	0.0341362	0.408538	0.321205	1.17902	0.0337653	0.493608	0.467	0.635604	0.00856532	0.136327	0.0758452	0.279967	0.246803	0.0843506	1.32624	0.271902	0.0154074	0.230807	0.0995347	0.105022
54	0.308186	0.281258	0.0238777	0.211899	-0.0170823	0.0565257	0.0449861	0.170325	0.00781682	0.145032	0.0938135	0.0396444	0.0342149	0.115519	0.0563213	0.225752	0.0683654	0.0500464	0.679361	-0.0241132	0.00688533	0.351429	0.119863	0.0563592	0.199902	0.331403	0.0826124	-0.00875846	0.0987754	0.00274399	0.0709009	0.0279857	0.130133	0.0963397	0.25361	0.134839	0.183441	-0.000867851	0.0763431	0.0420108	0.108961	0.0428034	0.10986	0.0952035	0.0965486	0.0310034	0.099149	0.00576748	0.0596294
55	0.219411	0.0520452	0.221987	0.228682	-0.00120762	0.0115487	0.102093	0.0461612	0.0417779	0.0730806	0.0332388	0.003777	0.117339	0.137413	0.088949	0.135442	-7.61637e-05	0.049912	0.1365	0.0647899	-0.0126622	0.0853115	0.038215	0.0660284	0.0266918	0.0491084	0.0743652	-0.00327923	0.0247437	0.00429667	0.089092	0.0931017	0.0977006	0.107598	-0.000887784	0.136755	0.110714	0.0438309	0.0868367	0.00407444	0.11229	0.0204643	0.186637	0.0103288	-0.000753136	0.0975462	-0.000585348	0.0400182	0.017115
56	3.64085	0.137142	3.06146	0.257798	0.3292	0.0396067	0.0852567	0.0728122	0.0252303	0.103895	0.157359	0.0465366	0.186941	0.155544	0.186923	0.153012	0.106955	0.138592	0.166025	0.432621	0.425097	1.78795	0.448992	0.211254	0.0741251	0.138007	0.0359881	0.773691	0.337049	0.082749	0.00731853	0.107027	0.0268888	0.936453	0.10535	0.12912	1.23076	-0.0110557	0.100137	0.0147738	0.161949	0.0436314	1.71818	0.142506	0.0693376	0.164088	0.124544	0.0197309	0.146886
57	1.34701	0.122162	0.794379	0.151772	0.078334	0.0581054	0.0622368	0.0299593	0.0272987	0.0707471	0.24802	0.0512359	0.116252	0.112408	0.23523	0.323373	0.12388	0.180286	0.26474	1.61308	0.213655	0.312683	0.112651	0.214732	0.5643	0.0447619	0.0907771	0.78714	0.178883	0.0401853	0.018852	0.0575557	0.0850288	0.123896	0.120443	0.040497	2.10947	0.0655126	0.145753	0.1608	0.12061	0.126816	0.851076	0.0993062	0.0338449	0.0959057	0.0188473	0.0147935	0.176779
58	0.111169	0.0865534	0.418138	0.117959	0.133408	0.0580493	-0.014219	0.0782631	0.0387474	0.118308	0.110318	0.0343445	0.115271	0.0622546	0.185087	0.0712221	0.00984628	0.0986615	0.193913	1.22856	0.0957813	0.144317	0.00504183	0.0803903	0.0191461	0.0779944	0.0199335	0.0376489	-0.00283833	0.0815713	0.04724	0.0739615	0.147453	0.028436	0.0626184	0.179037	0.261511	0.0872234	0.182493	0.0608553	0.0846004	0.0952827	0.0378551	0.104572	0.0321713	0.0929971	0.102346	0.0793547	0.0326403
59	0.139817	0.17658	0.163346	0.238341	0.0390893	0.0162908	0.165158	-0.0124975	0.0818	0.0474856	0.108297	0.0311018	-9.54538e-05	0.098296	0.107687	0.110049	0.069529	0.0922908	0.175806	0.197889	0.121199	0.398642	0.103735	0.247625	0.161355	0.0219656	0.029033	0.0325294	-0.0020206	0.0329819	-0.000675671	0.0058858	0.0436894	0.096051	0.012133	0.109809	0.1292	0.0460077	0.117028	0.0555582	0.105453	0.0210307	0.0271764	0.0465294	0.0815724	0.0441329	0.0455854	0.0648708	0.0561793
60	0.186534	0.146517	0.205347	0.280968	0.0249561	0.00642398	0.0504229	0.0783261	0.105495	0.0830965	0.0640532	0.139645	0.0964378	0.0673872	0.111738	0.200018	0.0547279	0.148474	0.39117	0.12492	0.0564362	0.156055	0.0938665	0.161275	0.371583	0.138489	0.122593	0.0859239	0.0507598	0.0601976	0.0839454	0.112128	0.0202571	0.124477	0.16587	0.410809	0.229975	0.0437604	0.370235	0.0596314	0.0705258	0.133094	0.196911	0.164848	0.0413972	0.0355186	0.134203	0.109326	0.396517
61	0.0491273	0.331648	0.275487	0.24546	0.138846	0.0731616	0.125486	0.0850844	0.0977067	0.109988	0.104085	0.146384	0.133	0.120356	0.820595	0.304797	0.0843958	0.203366	0.115052	0.232619	0.114805	0.0950153	0.133775	0.402193	0.497146	0.179602	-0.00595994	0.268116	0.0962013	0.0429256	0.113052	0.0823345	0.102609	0.0891002	0.0268851	0.350728	0.312189	0.0780174	0.305702	0.483467	0.11818	0.0383338	0.346812	0.151732	0.128522	0.116611	0.14052	-0.000253609	0.215461
62	0.0967975	0.164357	0.723882	0.243082	0.0765786	0.0544783	0.0379429	0.0248974	0.0456342	0.0763381	0.121084	0.199783	0.000342518	0.115029	0.193975	0.320046	0.0701097	0.238062	0.240031	2.29836	0.423679	0.289956	0.169347	0.288484	1.26552	0.0936503	0.0134381	1.52581	0.0393861	0.0433676	0.120831	0.0767326	0.150952	0.0566281	0.778014	0.343604	0.883714	0.0569052	0.216124	0.259509	0.0110498	-0.00451282	1.42491	0.302842	0.0236759	0.0622007	0.0827719	0.0787878	0.125196
63	0.0368109	0.0712289	0.260244	0.19915	0.0593693	0.14405	0.0305829	0.0269938	0.0449086	0.0865608	0.0632717	0.214828	0.0378292	0.102532	0.099764	0.294133	0.120638	0.255746	0.0397089	0.993837	0.115504	0.0615342	0.138049	0.0658026	0.405635	0.149259	0.0224807	0.175199	0.11282	0.156155	0.123119	0.0986977	0.0510611	0.0133469	0.0867435	0.0946833	0.321554	-0.0107877	0.144565	0.11477	0.11828	0.109034	0.32511	0.142686	0.087182	0.0724406	0.0231173	0.122588	0.0700043
64	0.169015	0.194434	0.335215	0.166168	0.302077	0.114566	0.397714	0.125847	0.122298	0.208454	0.387824	0.274477	0.174293	0.17433	0.11856	0.618537	0.13849	0.383688	0.260477	1.20824	0.163218	0.106889	0.103442	0.140003	0.19151	0.181841	0.113176	0.288081	0.196163	0.364787	0.197457	0.19302	0.163879	0.143046	0.422643	0.180409	0.295786	0.142677	0.196054	0.170674	0.238212	0.164427	0.168327	0.342649	0.136044	0.179096	0.330016	0.420135	0.0814773
65	0.0541136	0.143778	0.123668	0.10867	0.0897355	0.0663382	0.0351543	0.0560432	0.137016	0.0194696	0.356537	0.164172	0.0427495	0.161515	0.0845001	1.87713	0.207816	0.355899	0.176446	0.381892	0.123994	0.09415	0.0913514	0.058086	0.173993	0.07267	0.0340871	0.151863	0.139859	0.103863	0.0011898	0.053769	0.0217006	0.129342	0.0314297	0.0997903	0.279156	0.037449	0.144306	0.0300199	0.0485924	0.111098	0.431124	0.152561	0.0161611	0.00419082	0.0526195	0.16203	0.23534
66	0.118513	-0.0171858	0.176234	0.0957843	0.0572364	0.0238714	0.0299429	0.094179	0.0106272	0.0502232	0.109263	0.176747	0.0652306	0.117961	0.0459441	0.730178	0.100401	0.176096	0.101295	0.100791	0.0292247	0.0449198	0.0328251	0.0217582	-0.00502928	0.0631789	0.0416251	0.0688941	0.132699	0.0338163	0.157288	0.0148105	0.0548165	0.0837422	-0.0467034	0.0269784	0.114331	0.00772939	0.166582	0.0612765	0.186262	0.0372801	0.348968	0.057321	0.0396356	0.00341249	0.0634528	0.122273	0.0789891
67	0.101768	0.324443	0.121788	0.0793313	0.141686	0.084703	0.250697	0.0645007	0.00759369	0.077004	0.10411	0.491337	0.113808	0.0773713	0.095267	0.557129	0.141716	0.22247	0.0663874	0.226615	0.111248	0.101735	0.128067	0.148369	0.07851	0.116699	0.00565347	0.192743	0.284431	0.0886967	0.105094	0.0112038	0.0992891	0.0836148	0.0540664	0.198964	0.265875	0.171331	0.134128	0.0646234	0.131913	0.044367	1.06466	0.0514253	0.00363954	0.142952	0.108314	0.0948665	0.253116
68	0.21444	-0.00226378	0.832206	0.0835859	0.122919	0.0289618	0.0950094	0.0481846	0.0511871	0.0742316	0.11959	0.226479	0.051095	0.0746307	-0.0389899	0.344997	0.0990617	0.254385	0.143648	0.436194	0.0811061	0.318178	0.161718	0.264374	0.0885027	0.148082	0.0655108	1.12427	0.55468	0.0901288	0.0361968	0.0596946	0.0468385	0.0966605	0.173213	0.204744	0.817109	0.0338991	0.205538	0.0325726	0.125905	0.099343	0.237567	0.13173	0.0867572	0.0563046	0.0856834	0.058899	0.107816
69	0.210944	0.126624	0.16446	0.130912	0.192085	0.0384338	0.114182	0.059908	0.060637	0.0390973	0.124035	0.272126	0.0874943	0.0815776	0.0351243	0.343686	0.0479392	0.228227	0.0557414	0.118689	0.109013	0.164106	0.0397675	0.125457	0.211825	0.115756	0.102605	0.488461	0.18987	0.117883	0.10102	0.100253	0.061826	0.148007	0.0820485	0.215422	0.347521	0.122094	0.179126	0.0853803	0.0603583	0.134033	0.806674	0.0800932	0.0543903	0.0792687	0.15801	0.10884	0.0119208
70	0.101388	0.0729286	0.00698527	0.0686298	0.0386969	0.0574237	0.0378472	0.0886574	0.0790332	0.0327262	0.0781129	0.169083	0.0261129	0.113956	0.122147	0.222431	0.0239436	0.0918878	-9.51872e-05	0.0609965	0.0524801	0.0407259	0.0661205	0.0757859	0.0478499	0.160079	0.0579081	0.247213	0.171855	0.076387	0.135328	0.0849169	0.0855629	0.16795	0.107636	0.243194	0.292097	0.0671682	0.138949	0.00770506	0.104263	0.11452	0.403955	0.0541766	-0.00848649	0.0691422	0.141828	0.0874158	0.0572905
71	0.121109	0.146301	0.177922	0.0944013	0.179839	0.109473	0.242461	0.228248	0.167077	0.184912	0.209562	0.236288	0.104946	0.154418	0.185617	0.263387	0.126472	0.186045	0.0845116	0.130121	0.173434	0.131239	0.223292	0.143526	0.226261	0.117553	0.181166	0.190652	0.146371	0.243583	0.136554	0.108227	0.167066	0.200637	0.454322	0.393082	0.231962	0.173795	0.156794	0.173418	0.0883132	0.206978	0.357591	0.184619	0.149383	0.114934	0.302036	0.259138	0.046643
72	0.0779679	0.0711088	0.115279	0.0104352	0.184093	0.0204318	0.163923	0.0557303	0.0534681	0.0668592	0.0815839	0.17259	0.0395146	0.0846491	0.16204	0.374744	0.0371445	0.167622	0.151838	0.0846114	0.0925154	0.066262	0.296611	0.118643	0.143028	0.123903	0.0573233	0.127635	0.102845	0.133733	0.107161	0.088409	0.0368531	0.141772	0.0765472	0.093658	0.0661997	0.168392	0.119883	0.0503469	0.0760596	0.0883537	0.422181	0.0526044	0.0467435	0.0632144	0.171325	0.12059	0.0439307
73	0.131884	0.0685369	0.341799	0.0540442	0.161193	0.0843963	0.135896	0.0988992	0.311695	0.051926	0.134223	0.18522	0.108154	0.0863512	0.220048	0.410417	0.108351	0.16073	0.0887584	0.0562009	0.0746049	0.647704	0.101736	0.122128	0.458963	0.0990525	0.146383	0.286158	0.103422	0.109019	0.236606	0.179204	0.0770262	0.124355	0.0976498	0.178805	0.120574	0.151604	0.086026	0.155986	0.13164	0.268518	0.339374	0.0675402	0.0151464	0.196095	0.157428	0.154491	0.044435
74	0.192617	0.119903	0.732197	0.0672452	0.147961	0.0881889	0.113915	0.0961077	0.0385956	0.150059	0.145286	0.267312	0.157928	0.0144377	0.225557	0.267945	0.126321	0.241335	0.131684	0.131938	0.199927	2.2795	0.456359	0.326976	0.315135	0.302033	0.0303381	0.148058	0.161365	0.142937	0.116099	0.123127	0.0832999	0.126199	0.454636	0.10698	0.200858	0.0343175	0.0824145	0.19789	0.184144	0.0429413	0.373051	0.167325	0.0705495	0.0829983	0.113919	0.110361	0.157135
75	0.402345	0.127626	0.74248	0.0870195	0.0852829	0.0161015	0.0766478	0.107837	0.786643	0.175284	0.092796	1.06475	-0.0228726	0.0965105	0.0515578	0.298799	0.00779479	0.293138	0.0509401	0.116703	0.145939	1.4404	0.848033	0.236184	0.618144	0.142676	0.262705	0.292342	0.374674	0.0755802	0.0136978	0.129733	0.140732	0.114125	1.09016	0.185054	0.58753	0.0609972	0.0491152	0.254582	0.227884	0.148617	0.576444	0.147992	0.116401	0.0739337	0.0411255	0.0790315	0.0381427
76	0.0489015	0.120456	0.146397	0.0214148	0.0864155	0.0410646	0.100094	0.0773312	0.164113	0.00989397	0.064928	0.395685	0.0474523	0.179635	0.100438	0.346412	0.0773756	0.259163	0.10856	0.0298007	0.0126504	0.207652	0.0592061	0.114195	0.1449	0.102732	0.162719	0.0945734	0.106508	0.068468	0.155579	0.0201088	0.0950933	0.166832	0.157629	0.0102248	0.201136	0.126602	0.087035	0.109614	0.147322	0.0814929	0.357358	0.07066	-0.0100447	0.109871	0.0699446	0.0975616	0.0282772
81	0.0385381	0.290528	0.112916	0.0636217	0.0684048	0.0530934	0.0874762	0.12507	0.0537354	0.0844447	0.0734687	0.264343	0.0824653	0.115114	0.158259	0.221606	0.0252659	0.172694	0.0226185	0.469836	0.139797	0.574126	0.234088	0.148557	0.429349	0.177514	0.0741994	0.0897469	0.126507	0.100861	0.0779944	0.119082	0.130684	0.0493418	0.567497	0.0734751	0.00993806	0.0641116	0.111651	0.0848607	0.100436	0.0717807	0.0871175	1.4052	0.0965197	0.138373	0.104966	0.0870112	0.0710425
82	0.125421	0.117028	2.17708	-0.00750001	0.164149	0.013158	0.0176421	0.0963952	0.0218519	0.11656	0.134772	0.264702	0.02894	0.127757	0.00533856	0.270573	0.163452	0.376271	0.0886469	0.314971	0.210334	1.04599	0.229718	0.222969	1.22417	0.20084	0.0478255	0.356354	0.249602	0.0966178	0.0905947	0.119896	0.0581076	0.107967	0.117245	0.0876851	1.04394	0.0904815	0.0963026	0.0204747	0.132842	0.0282989	1.18657	0.132958	0.0470032	0.151167	0.0471878	0.0633934	0.189608
83	0.180085	-0.027109	0.911336	0.00591953	0.0725207	0.00642192	0.047675	0.135392	0.0392031	-0.00707353	0.0523668	0.179628	0.151703	0.0604674	0.0689367	0.196805	0.0583438	0.176049	0.0750945	3.16883	0.541846	0.114231	0.176751	0.106283	0.497769	0.137295	0.0576703	0.149687	0.107497	0.107999	0.134877	0.0605302	0.0930762	0.0766301	0.303023	0.0299905	0.709082	0.0810803	0.230376	0.102631	0.0626933	0.186426	0.466249	0.0491898	0.0164449	0.0443444	0.0346902	0.112878	0.145719
84	0.0365175	0.0740059	0.272745	0.10195	0.204479	0.00636532	0.191622	0.0481942	0.0136591	-0.029755	0.0622043	0.388044	0.0972261	0.127158	0.0404667	0.257621	0.0456849	0.22131	0.0674426	1.45643	0.0714699	-0.0201699	0.0305701	0.181679	0.432759	0.125407	0.0729408	0.360095	0.092361	0.114904	0.0797315	0.114134	0.0375643	0.128667	0.146764	0.174441	0.207463	0.135392	0.0361832	0.0653446	-0.0257954	0.133291	0.347527	0.0561664	0.0125494	0.0373052	0.100303	0.140459	0.0166589
85	0.0182023	0.0403658	0.00893944	0.0348162	0.0700346	0.0418854	0.0542959	0.0660094	0.00958542	0.0460962	-0.0314401	0.178804	0.0796381	0.137491	0.0764375	0.181363	0.0395939	0.165364	0.0606756	0.65035	0.0878386	-0.0498113	0.0187634	0.0703388	0.204958	0.182745	0.0161096	0.247787	0.192601	0.132466	0.102106	0.0414981	0.0876409	0.1555	0.0746002	0.0623636	0.08548	0.10614	0.0150723	0.0504357	0.119139	0.0601974	0.403984	0.0514007	0.00677822	0.0706488	0.0737219	0.00994521	0.0370865
86	0.0105546	0.135915	0.100779	0.0078132	0.10357	0.0182525	0.0121167	0.11465	0.033144	0.100597	0.0756214	0.171672	0.115874	0.111587	0.163381	0.318152	0.0343265	0.161892	0.158178	0.307003	0.0659451	0.0480812	0.108031	0.0701036	0.91748	0.162598	0.0733324	0.135991	0.137715	0.0984224	0.145662	0.0689986	0.11032	0.199248	0.068885	-0.0037359	0.210396	0.0695835	0.0919211	0.0787941	0.0538341	0.0139237	0.192757	-0.0152453	0.041838	0.0775645	0.0847739	0.0886179	0.0525925
87	0.0416667	0.0319071	0.29258	0.119175	0.343455	0.0876512	0.0519809	0.0773788	0.0591567	0.0248047	0.123207	0.17296	0.0665355	0.145444	0.0866981	0.249131	0.0524913	0.259143	0.142229	0.386542	0.000393158	0.0511114	0.0917559	0.339014	0.236012	0.118375	0.0559922	0.427546	0.145873	0.0871647	0.0557236	0.0611413	0.0684656	0.0930653	0.166799	0.0444141	0.879605	0.107683	0.0678361	0.0258259	0.0298727	0.0510793	1.10664	0.0869469	0.0511873	-0.0107095	0.114153	0.0928488	0.152573
88	0.0942225	0.104389	0.115301	0.0715788	0.0423279	0.0112051	0.0230435	0.0772601	0.0697826	0.0706407	0.0539688	0.127831	0.140965	0.121779	0.140973	0.201134	0.0253742	0.18367	0.0890341	0.585682	0.0638894	0.0266016	0.058619	0.0737601	0.251297	0.148057	0.120962	0.395509	0.0323107	0.059846	0.0578237	0.0674563	0.0790879	0.187916	0.0864077	0.0577694	0.426353	0.0977289	0.0665615	-0.0362135	0.0545594	-0.00888646	0.184471	0.0294392	0.0947595	0.0554837	-0.0407152	0.0409002	0.0566151
89	0.107711	0.0808117	0.109142	0.0402787	0.149923	0.0448855	0.0886968	0.133494	0.0583714	0.045357	0.2156	0.195675	0.0745275	0.125853	0.113045	1.00103	0.107289	0.309834	0.0600118	0.177182	0.00368232	0.0364495	0.1261	0.280938	0.404607	0.142776	0.0335338	0.367908	0.0982672	0.0975818	0.143977	0.0410907	0.0953662	0.130416	0.19324	-0.036109	0.138506	0.137255	0.0596839	0.095792	-0.0446277	0.262222	0.930664	0.0390717	0.0181185	0.0859621	0.0279284	0.0171752	0.129606
90	0.0799828	0.156065	0.14045	-0.010031	0.107327	0.0318662	0.0429525	0.169342	0.145219	0.86109	0.0707402	0.106585	0.0588424	0.0893865	0.0892691	0.31018	0.0668843	0.133813	0.125137	0.148553	0.100456	0.0242068	0.0432899	0.0713652	0.091771	0.173009	0.0775556	0.146459	0.110739	0.0399424	0.155411	0.0657684	0.098346	0.163215	0.217294	0.0256812	2.25077	0.0178914	0.0701729	0.0961068	0.137375	0.0670583	1.04174	0.0683767	0.0710689	0.025104	0.0948466	0.0246729	0.0754022
91	0.0415843	0.133435	0.0865896	0.0538803	0.13716	0.0580747	0.0887431	1.33143	0.0588131	0.163141	0.10193	0.192678	0.158309	0.0816806	0.0849998	0.258122	0.0649551	0.152351	0.178848	0.231798	0.0593925	0.0347389	0.098866	0.123903	0.193228	2.82374	0.0580618	0.124951	0.142302	0.131595	0.155177	0.0871286	0.250479	0.128691	0.0320182	0.0897507	0.382558	0.103434	0.115847	-0.0236511	0.100798	0.0634645	0.258726	0.105759	0.093057	0.0955206	0.146189	0.0313673	0.111021
92	0.162104	0.022063	0.269363	0.0942482	0.164259	0.330377	0.0717973	0.153108	0.0446534	0.172633	0.130491	0.146799	0.130363	0.0955054	0.0722901	0.149627	0.0812557	0.100168	0.192087	0.074681	0.092798	0.0689256	0.0145887	0.0946297	0.193494	0.204194	0.168788	0.236142	0.125875	0.0173669	0.170111	0.111603	0.166522	0.195343	0.0106956	0.0320917	0.420343	0.136265	0.112209	0.0752744	0.0703091	0.0658406	1.04576	0.138536	0.0781386	0.0561752	0.0657477	0.0314209	0.0572893
93	0.156563	0.239071	0.320235	0.0354535	0.431657	0.479731	0.40349	0.42795	1.25603	0.370053	1.18819	0.474827	4.43986	0.188717	3.09996	0.312281	2.24955	0.38938	0.120416	0.101323	0.630195	0.319962	0.444194	0.40019	0.997305	0.209024	1.31576	0.433911	2.01381	0.270891	0.405834	0.321043	0.186773	0.611136	0.736577	0.0527122	0.950373	0.309271	0.122884	0.306033	0.487444	0.333411	0.331568	0.0372986	0.492912	0.498088	0.254378	1.40292	0.12864
94	3.11588	0.709329	2.87934	0.664442	4.03209	0.80912	2.95193	3.02295	3.18087	1.17132	1.75944	2.71031	4.32994	0.456148	3.35476	2.6912	2.8584	3.06946	2.40602	0.407202	0.439724	0.317616	0.971025	0.530005	1.20212	0.560208	3.47515	4.01833	3.97863	1.36289	2.96858	3.89905	0.687539	0.39029	2.14234	1.96657	1.70004	2.66726	3.88834	2.51334	1.46958	2.85388	2.09851	1.07738	1.34029	0.738285	1.78529	2.43193	0.931832
95	3.45047	3.83492	2.97151	3.06609	2.92106	0.721834	3.36858	3.50596	2.54003	2.53055	0.938321	2.50629	3.58225	0.792544	3.29827	2.83127	2.80778	2.86394	2.60053	1.34448	0.470687	0.568823	0.573187	3.1723	2.75696	1.47271	3.26108	4.9456	4.29165	1.86699	2.42063	3.57745	1.74135	0.285305	2.84749	4.48145	4.61323	1.49339	2.45612	3.03204	2.45966	1.30234	2.65474	1.00912	2.07479	0.437922	1.15215	1.82038	0.530831
96	1.72811	1.79501	0.993877	2.75342	1.65564	2.30664	4.26037	3.18886	1.73177	1.67817	1.6245	2.11533	3.9661	0.407673	2.4794	2.84566	2.84158	3.11546	0.741536	1.79643	0.435805	0.637367	0.665846	2.41822	0.766017	0.431693	2.69945	2.75919	4.3044	0.864607	0.950846	4.03207	0.671174	0.310205	1.86735	3.83562	3.77524	2.15387	4.12074	1.69943	2.49626	0.58758	2.42555	1.49723	1.49204	0.569839	0.611585	2.35999	1.20577
97	2.7741	0.390128	1.34291	2.9141	0.681886	1.15705	2.22285	3.08324	1.48076	1.88852	1.79677	2.52479	3.80382	2.88012	3.69624	3.02683	2.99482	2.94418	1.17149	0.505997	0.14587	0.48244	0.657757	3.21585	2.72734	0.435561	1.23303	3.46907	1.81778	2.78883	0.847437	2.26294	0.733972	0.633896	2.52634	1.14625	2.7791	0.951054	0.925759	2.32126	2.339	0.830882	0.696951	0.633382	0.664893	0.917772	1.42804	1.91187	0.349612
98	0.989281	0.191274	0.981439	2.21649	0.278594	0.184831	0.406157	2.63307	0.6563	1.09474	1.37598	1.57976	1.04516	3.02808	2.79093	1.88887	1.26155	1.44976	3.5256	0.0825769	0.128081	0.802607	0.193678	1.18577	0.483054	0.245531	1.01443	4.13285	1.06082	0.235794	0.575516	0.410954	0.378716	0.110311	0.325046	0.175821	1.09023	0.161112	0.213116	0.779503	2.32388	0.253632	0.106354	0.544075	0.323987	0.44832	0.270299	0.949791	-0.0164432
99	0.177222	0.243113	0.0383451	0.582333	0.124657	0.0794755	0.210952	0.95474	0.204162	0.535589	0.633356	0.284901	0.421046	0.666871	1.58694	2.82752	0.206186	0.42462	0.593727	0.100573	0.0395225	0.802216	0.118794	0.455767	0.385031	0.210564	0.43655	1.89589	0.253651	0.135304	0.208877	0.131784	0.422971	0.136978	0.523502	0.0167862	0.160503	0.1567	0.0746075	0.363268	1.60628	0.281224	-0.0360268	0.204367	0.220462	0.136595	0.204596	0.658827	-0.0292301
100	0.103967	0.126296	0.105398	0.240805	0.103566	0.0364416	0.707027	0.114952	0.149	0.393251	0.291336	0.392957	0.701297	2.3389	0.317934	2.27088	0.224223	0.216426	0.25409	-0.00284831	0.0290812	0.211195	-0.00116436	0.317594	0.0736478	0.380987	0.0716562	0.290448	0.466521	0.497569	0.385715	0.229499	0.198929	0.105993	1.18346	0.159238	0.140322	0.10752	0.0772364	0.150902	0.435638	0.118441	-0.00504087	0.177235	0.13991	0.353476	0.234787	0.762914	0.0701436
101	0.0564699	0.255931	0.0488212	0.139473	0.0949073	0.0415565	0.483854	0.721501	0.601088	0.871163	0.356221	0.314413	0.451025	0.825846	1.11616	1.93297	0.503169	0.308084	0.133578	0.0427586	0.104388	0.0682658	0.0480191	0.167325	0.363333	0.733798	0.269449	0.0892235	0.163662	0.313342	0.198586	0.206235	0.745896	0.0978847	0.942542	0.0740387	0.0674635	0.172918	0.170549	1.30945	0.4317	0.113141	-0.0300854	0.113778	0.222846	0.308277	0.201614	0.235863	0.0911779
102	0.0896129	0.307919	0.0593275	0.186108	0.0623548	0.0294979	0.267544	1.60565	0.498986	0.710273	0.0829536	-0.00155679	0.203827	0.201208	0.136785	0.440264	0.032341	0.0540519	0.0548646	0.0862099	-0.021321	0.0131371	0.0639679	0.233763	0.0878341	0.351566	0.178443	0.178063	0.0297248	0.112121	0.239306	0.136917	0.195494	0.120842	0.744264	0.436173	-0.0775596	0.0677498	0.130186	0.347714	0.989177	0.0684026	0.25385	0.319574	0.145319	0.212643	0.236847	0.0717061	0.214642
103	0.142397	0.0574968	0.0334844	1.13299	0.0485901	0.0917627	0.026322	0.376233	0.136654	0.296962	0.107431	0.0595195	0.139134	0.126435	0.0702763	0.096835	0.102517	0.0728846	0.0247737	0.0452533	-0.0603795	0.0798976	-0.00396925	0.190615	-0.000460561	0.0314374	0.0675285	0.0641433	0.0492517	-0.00693377	0.0545597	0.0696471	0.233093	0.122674	0.268393	0.0238981	-0.00273508	0.0397557	0.0258004	0.20723	0.193569	0.114025	-0.110468	0.0819143	0.0704959	0.155564	0.0587095	0.117658	-0.0238367
104	0.0269973	0.118431	0.0568217	0.18848	0.0458427	0.0698457	0.0650529	0.0612875	0.0617948	0.237178	0.0592678	0.0296096	0.108324	0.127745	0.102387	0.0379738	-0.0116244	0.0658878	-0.00675982	0.00209264	0.0938435	0.0914072	0.0907448	0.0716132	0.0862332	0.328144	0.0973209	0.0435757	0.0101705	0.00918567	0.0986841	0.0194392	0.18381	0.0957111	0.870635	0.0238266	0.0272468	0.0697369	-0.0405118	0.038217	0.116634	0.0813766	0.0453678	0.0928066	0.0439167	0.0718837	0.353786	0.0475003	-0.0125779
105	0.00300843	0.103485	0.0701961	0.149805	0.0669616	0.0092097	0.0303173	0.0543465	0.049287	0.253875	-0.00105708	0.021887	-0.0432888	0.0975884	0.133023	0.0129791	0.0356579	-0.0115731	0.011217	-0.0624788	0.0241827	0.0435116	0.0300156	0.0315062	-0.0204346	0.438081	-0.022949	0.0171755	0.0439712	0.130504	0.0819509	-0.0013917	0.160611	0.102891	0.657492	0.0265785	0.0248168	0.0708473	0.0253944	0.0227216	0.125371	0.0749201	0.0812028	0.0502477	0.060347	0.0156196	0.213845	0.0828866	0.100189
106	0.0678307	0.0450959	0.0761437	0.143778	0.0261669	0.0373098	0.0729514	0.0287637	0.0278072	0.250972	0.0509331	0.0771407	0.0182755	0.095466	0.0992268	0.052088	0.0199839	0.0842116	0.0540508	-0.0193181	0.0301325	0.023156	0.0480844	0.0726492	0.0471717	0.114306	0.0928982	0.0407822	-0.0204584	0.0738144	0.0676297	0.0943949	0.150115	0.144288	0.635156	0.0177511	0.0259039	0.116608	0.0741893	-0.0441222	0.0969449	0.0838739	0.243699	0.0290298	0.0715855	0.128345	0.134124	0.116372	0.0434237
107	0.600086	0.0495913	0.368751	0.130314	0.229696	0.383196	0.185648	0.0833601	0.58658	0.200704	0.23173	0.154306	0.357544	0.158691	0.399421	0.115884	0.235388	0.191732	0.0766329	0.059955	0.116359	0.464039	0.161454	0.194514	0.1631	0.203208	0.204117	1.03509	0.0582491	0.164222	0.31055	0.169707	0.16146	0.184244	0.77512	0.0914318	1.63757	0.117894	0.154514	0.40369	0.0514162	0.210233	1.28339	-0.000739299	0.186097	0.13368	0.185396	0.142646	0.169517
108	0.151355	0.198787	0.141869	0.224004	0.0912996	0.113491	0.133612	0.0300425	0.909621	0.201063	0.15194	0.0873916	0.0299849	0.124103	0.162083	0.131105	-0.0222255	0.0765617	0.120169	0.0314235	0.266306	0.438625	0.274498	0.707188	0.115025	0.161591	0.329842	0.136682	0.0954034	0.128512	0.591472	0.0926739	0.149125	0.113711	0.74677	0.132107	0.346892	0.0367751	0.127522	0.203803	0.0648935	0.193483	0.256701	0.101013	0.135332	-0.000484099	0.146978	0.0538732	0.106175
109	0.0605336	0.175586	0.220183	0.18307	0.0564993	0.166168	0.102872	0.0605488	0.398458	0.0467559	0.193834	0.0997876	-0.00126783	0.206186	1.90127	0.150593	0.0881649	0.21318	0.0624516	0.0986107	0.0861798	0.58412	0.171858	0.307501	0.239782	0.0761674	0.12046	0.135854	0.0771721	0.0506313	0.125137	0.0650419	0.0949192	0.139231	0.482901	0.082641	0.116104	0.116871	0.0652266	0.289679	0.0726962	0.0445561	0.213832	0.133813	0.0701597	-0.019033	0.147828	0.0720974	0.0283173
110	0.0662544	0.159303	-0.00259337	0.197801	0.0567768	0.0568515	0.0563289	2.5768	0.26825	0.595044	0.0412443	0.0653115	0.0510508	0.21779	0.205687	0.160243	0.0199622	0.0284591	0.147941	0.30521	0.0265473	0.135588	-0.000251999	0.132136	0.158125	0.173932	0.229903	0.0857853	0.00585119	0.0429942	0.064782	0.12357	0.210997	0.112111	0.496845	0.161939	0.119221	-0.0172552	0.0265014	0.315654	1.39579	0.0274402	0.190253	0.00463294	0.250448	0.070797	0.0482145	0.106942	0.110184
111	0.0174153	0.0731943	-0.0596838	0.0525151	0.0891073	0.0845247	0.0376345	0.446653	0.0253108	0.189004	0.0428977	0.0460509	0.0580266	0.0286545	0.0692749	0.14171	0.0390399	0.0725765	0.0811303	-0.0161211	0.0380733	0.0469327	-0.0714335	-0.03743	0.188155	-0.0495415	0.0938071	-0.108686	-0.141134	0.0251846	0.0877134	-0.061087	0.00201149	0.0858959	0.0873947	0.0496754	-0.0528214	0.0450156	0.000657597	0.0865884	0.135879	0.026832	0.14448	-0.0955174	0.111283	0.0107708	0.0407954	0.114659	0.0900315
112	0.0460799	0.111391	0.0439907	0.0318464	0.0863876	0.0458408	0.0868759	0.12286	0.0277474	0.152859	0.0165969	0.100232	-0.0169911	0.115183	0.260772	0.141746	0.0589847	0.0319035	0.10736	0.0231401	0.0460361	0.0438782	0.040886	0.095606	0.0151358	0.0920465	0.146391	0.0359933	0.00645982	0.00647309	0.0783459	0.145565	0.112601	0.120108	0.378292	0.0875768	0.0712226	0.107199	0.0367849	0.0454307	0.157475	0.0880717	0.209356	0.0431258	0.05448	0.0375686	0.0708024	0.0931847	0.0270051
113	0.120411	0.0706461	0.0473721	0.0947413	0.0905781	0.0557387	0.0901522	0.0480348	0.06181	0.0843377	0.118213	0.0871617	0.0951756	0.176302	0.163138	0.544323	0.0273114	0.368282	0.0934366	0.0139434	0.039721	0.119363	0.0433405	0.132461	0.0979481	0.0234968	0.131128	0.0425934	0.0785277	0.0733303	0.102279	0.0754256	0.0561322	0.110619	1.09364	0.128348	0.116425	0.0504507	0.105251	0.0653572	0.10614	-0.0028119	0.19305	0.0557185	0.098022	0.0365115	0.0538378	0.12439	0.0453604
114	0.0914617	0.0605035	0.196785	0.187848	0.0915216	0.121364	0.130143	0.0876061	0.174814	0.146785	0.226799	0.0806189	0.133819	0.175096	0.328266	0.660183	0.0397336	0.130993	0.0718913	0.111513	0.0764208	0.0355698	0.119202	0.216508	0.296414	0.131952	0.0477891	0.0969287	0.0877125	0.056411	0.109566	0.155935	0.0865168	0.0774347	0.96524	0.0354719	0.0398257	0.150826	0.14081	0.147169	0.0155554	0.0326266	0.457243	0.064664	0.0833622	0.104588	0.278064	0.180648	0.0384004
115	0.122839	0.73129	0.0992697	0.205267	0.0672946	0.0963553	0.0537271	0.0553164	0.100323	0.164648	0.068766	0.0752866	0.0903036	0.16364	0.120564	0.155068	0.0406441	0.148475	0.0814278	0.00236032	0.0757815	0.0786757	-0.0214113	0.0674675	0.174835	0.19417	0.175447	0.0818253	0.142932	0.0551048	0.036437	0.067566	0.106462	0.0864584	0.914357	0.165834	0.0909403	0.0309308	0.421033	0.0508275	0.0838091	0.0995999	0.31459	0.347051	0.0942332	0.0305127	0.0129148	0.0828948	0.0471586
116	0.0303472	0.359861	0.0466173	1.86062	0.0566103	0.0239951	0.0527634	0.0608273	-0.000248633	0.105792	0.103232	0.133651	-0.000658827	0.106394	0.0820846	0.16366	3.90225e-05	0.129851	0.0240233	0.0273963	0.038452	-0.0383751	0.0861201	0.00379361	0.285483	0.114127	0.0491426	0.05828	0.0880998	0.116282	0.0885481	0.0743498	0.148531	0.155077	0.374988	0.352054	0.221625	0.0835302	0.125493	0.103965	0.143341	0.0662962	0.248361	0.136376	0.0903569	-0.00776646	0.0511443	0.0779176	0.0775805
117	0.0911991	0.146116	0.162549	0.336392	0.178523	0.0886244	0.184202	0.0454882	0.0937096	0.0904118	0.157944	0.137788	0.0671893	0.164108	0.0660703	0.107991	-4.33584e-06	0.112228	0.120856	0.10992	0.0654625	0.0383311	0.0835006	0.084316	0.0328341	0.0853264	0.0427496	0.132108	0.0912536	0.0871817	0.0420038	0.178916	0.0811132	0.0476004	0.086866	0.149193	0.0967654	0.0969172	0.0978359	0.0443632	0.0225962	0.124059	0.323554	0.0865719	0.108019	0.0144094	0.0632889	0.0608611	0.0935452
118	0.0447889	0.166851	-0.00123479	0.173866	0.0370455	0.0607771	0.0820096	0.0688252	0.0753357	0.0535481	0.0366659	0.131046	0.0992172	0.101163	0.0865143	0.134068	0.000992907	0.123463	0.0569639	0.0172629	0.120897	0.0369382	0.071549	0.0439791	0.0834718	0.108263	0.0411945	0.473193	0.35565	0.0302877	0.00175967	0.0540283	0.109348	0.0397995	0.036643	0.187469	0.0917267	0.0877884	0.0906916	0.0991908	0.0983635	0.026893	0.50011	0.00300648	0.0294448	0.0321845	0.0860186	0.0438046	0.137876
119	0.00599329	0.180766	0.0902125	0.169631	0.000774267	0.18082	0.0901522	0.0731225	0.0799181	0.0552537	0.00479467	1.51109	0.253626	0.116828	0.0701641	0.118997	0.0934763	0.099091	0.036218	0.0631121	0.0396223	0.0479102	0.0400492	0.124091	0.192019	0.128449	0.0659026	0.162346	0.759125	0.134447	0.117957	0.143144	0.103152	-0.0201382	0.0888485	0.619171	0.00688518	0.0671975	0.0471224	0.0456086	0.055462	0.0807217	0.35818	0.000443579	0.100907	0.201994	0.133321	0.0778058	0.578149
120	0.0313319	0.1687	-0.000993271	0.108436	0.0538629	0.108504	0.070446	0.219889	0.0920232	0.325238	0.120477	0.257366	0.309461	0.146054	0.548387	0.0956178	0.0438527	0.0900392	0.0825059	0.117735	0.140315	-0.000474068	0.0960416	0.087344	0.189795	0.220142	0.537717	0.180458	0.409691	0.1921	0.0715515	0.0495456	0.0710982	1.75985	0.0519742	0.14471	0.0979304	0.134599	0.0492332	0.0589226	0.145232	0.168555	0.595399	0.0817664	0.109447	0.181819	0.0226022	0.0504594	0.025918
121	0.099142	1.03617	0.0417566	0.0961324	0.135896	0.050497	0.0825877	2.00144	0.0210824	1.57588	0.111015	1.36961	0.227218	0.316626	0.811506	0.149281	0.0510285	0.125525	-0.00118415	0.104381	0.102805	0.0243534	0.0473839	0.666119	0.0710029	3.75403	0.17748	0.2285	0.216061	0.0965982	0.093382	0.116995	1.33896	0.732347	0.580241	1.70082	0.245857	0.107767	0.0747253	0.0881304	0.286757	0.137997	0.407336	0.0668572	0.238062	0.0484049	0.301077	0.1344	0.84208
122	0.0293406	0.200402	0.165991	0.14695	0.238716	0.0864922	0.121711	0.175443	0.111086	0.130477	0.236261	0.928624	0.491524	1.67246	0.100792	0.193252	0.398459	0.104298	0.0258822	0.0301814	0.0810053	0.0380134	0.100397	0.0677054	0.462862	1.06233	0.0249983	0.0564995	0.224245	0.0370008	0.0697483	0.0666993	0.315561	0.098979	0.228217	0.152639	0.0948431	0.076618	0.0339705	0.111378	-0.0610789	0.127261	0.148443	0.0525641	0.0305231	0.261205	0.0126313	0.0685226	0.12568
123	0.0837814	0.0277773	0.0115056	0.110668	0.0430953	0.0560073	0.0772396	0.23666	0.132673	0.25205	0.105877	0.167162	1.73159	1.79495	0.147619	0.14692	0.084306	0.116934	0.0808515	0.143811	0.0358821	0.0311468	0.129997	0.197238	0.125651	0.149465	0.282193	0.00897914	0.101072	0.0683183	0.114038	0.00271651	0.123493	0.0903711	0.0737816	0.113363	0.0788243	0.0566825	0.0994325	0.158229	0.150224	0.0380247	0.128855	0.0123216	0.133345	0.29495	0.0883341	0.0764077	0.00963361
124	0.0699961	-0.0113193	1.70001	0.0536125	0.0239468	0.0580515	0.10769	0.0994238	0.138876	0.100196	0.137138	0.210969	0.883941	1.44484	0.185955	0.0983693	0.190122	0.0440193	0.0591389	0.0676934	0.0595257	0.228911	0.154391	0.124696	0.786379	0.204964	0.014354	0.0408436	0.02238	0.0541935	0.202452	0.047125	0.638814	0.141627	0.159623	0.126999	0.272303	0.00519537	0.0766196	0.429194	0.117384	0.116038	0.181865	0.0341556	0.108864	0.68519	0.116545	0.0801546	0.0574591
125	0.0891423	0.0884831	0.148722	0.159693	0.0312454	0.0441571	0.063267	0.00563827	0.0165431	-0.00656485	0.144819	0.154995	0.72574	1.23142	0.146002	0.0571499	0.183944	0.172306	0.0306225	0.10848	0.00117817	0.00426661	0.096369	0.0993477	0.0656555	-0.00815746	0.0269021	0.0785406	0.00551148	0.0474197	0.117972	0.0197208	0.0939856	0.041658	0.102594	0.0275488	0.62396	0.068257	-0.00575601	0.113809	0.0291904	-0.000128091	0.102765	-0.00694941	0.0458532	0.323456	-0.024275	-0.000933916	0.018107
126	-0.0357125	0.0278522	0.10244	0.0524298	0.0127907	0.0219674	0.0684706	0.00575765	0.0541181	-0.0595564	0.101985	-0.0137996	1.43749	0.249658	0.0119404	0.0743335	0.0485354	0.0940244	0.00487604	-0.0115596	-0.000130908	-0.0446553	0.0144761	0.0638339	0.104287	0.0744031	0.0309695	0.0217495	0.0333473	0.00626046	0.114721	0.0436583	0.0501062	0.0775081	0.131208	-0.00635456	0.169433	0.0963038	0.0186806	0.0549492	0.0345498	0.154984	0.296848	0.0644422	0.00123282	0.194783	0.0457099	0.0584564	0.0695182
127	0.33034	0.110517	1.70665	0.155763	0.00371593	0.17454	1.39775	0.010055	0.0872043	0.124762	0.0535553	0.185564	0.772273	0.53415	0.107767	0.116245	0.0263576	0.150418	0.0643254	0.0399178	0.251907	1.03932	0.406717	0.721682	0.595025	0.0923319	0.332703	0.0908198	0.49737	0.878746	2.33605	2.65889	0.103237	0.0150272	0.964381	0.143858	0.24641	0.0511723	0.0814636	0.182752	0.0442178	0.102223	0.281997	0.114074	0.0662252	0.094789	0.10993	0.632731	0.0896396
128	0.0615281	0.102548	0.360932	0.0438838	0.0257229	0.0558296	0.18054	-0.000210888	0.0232763	0.130238	-0.0126035	0.0471388	0.248727	0.20036	0.171247	0.098032	0.0065211	0.0685112	0.0440256	0.0781864	0.0608615	0.215398	0.107535	0.119181	0.277168	0.0550992	0.0740948	0.0652326	0.683507	0.453119	1.23201	0.122344	-0.000223499	0.0188176	0.09321	0.0637494	0.406599	0.0661287	0.0228481	0.183908	-0.00890345	-0.0321508	0.502438	0.0569753	0.0281041	0.0654142	0.0172151	0.0686344	0.120587
129	0.0227106	0.11349	0.16904	0.180638	-0.00799521	0.0998534	-0.00476514	0.00293254	0.0796893	0.0511544	0.0160882	-0.0561976	0.129473	0.0609841	0.0516407	0.0168712	-0.0586465	-0.00160008	0.00312862	1.53768	0.300663	0.0748636	0.103343	-0.000402287	0.652335	0.0358991	0.0352964	-0.000205839	0.049826	-0.0577111	0.0408686	-0.0107315	-0.0408494	-0.00764199	-0.0273253	0.201104	0.878542	-0.0141342	-7.30664e-05	0.140823	0.0343922	0.0509253	0.85753	0.0529831	-0.007802	0.00971877	0.053129	0.00779009	0.214982
130	-0.00652282	0.0804889	-0.1367	0.0655348	-0.0210662	-0.0378172	-0.00274152	-0.000167406	-0.00216876	0.00905435	0.0642129	-0.0409821	0.0948158	0.0543248	0.0925287	0.0466586	-0.0339106	0.0232322	0.0588786	1.4686	0.0684488	-0.00301546	-0.0335266	-0.0124493	0.0791889	-0.0464539	0.112345	-0.0126483	-0.0665832	0.0255795	0.0770979	0.0290747	0.100634	0.0377698	-0.0134479	0.0839432	0.170568	-0.0060875	-0.0485404	-0.0235115	0.107637	0.0526027	0.0591481	0.0143178	-0.0647797	-0.00411198	0.032762	-0.0325864	0.0679195
131	0.00120128	0.0647754	0.0549801	0.0471076	-8.60296e-05	0.0460531	0.080275	0.0557143	0.37691	0.166174	0.110888	0.221557	1.9686	0.0145754	1.12385	0.0111552	0.10785	0.0398339	-0.0370805	1.76156	0.34787	1.64772	0.498335	0.0100226	0.2416	-0.0487372	0.0965661	-0.0455519	0.057286	-0.0806144	-0.0595407	0.139199	-0.0914621	0.00394938	-0.00115645	0.197214	0.153035	0.0331547	0.0586507	1.65174	-0.000969422	0.0457102	0.148282	0.0402425	0.263009	0.0914865	0.00370008	-0.0118389	0.127507
132	0.0931028	0.080439	0.130004	0.066088	-0.00929952	0.0837962	0.0285282	1.27252	0.606421	0.453005	0.0624324	0.226752	0.462264	0.0335403	0.184413	0.0601676	0.0960778	0.0898189	0.0205284	1.59135	0.172507	2.58283	1.32741	0.0246217	0.685899	0.0737285	0.0863257	0.0577978	0.470007	0.0856022	0.154693	0.152528	0.025097	-0.0088158	0.120238	0.104989	0.0667373	0.00569099	0.121921	0.471093	0.493121	0.0323826	-0.00531434	0.0708248	0.0265886	0.0454006	-0.00546742	-0.000206915	0.25036
133	0.058771	0.184064	0.221421	0.0360818	0.0841952	0.121154	0.173265	0.205284	0.395446	0.270691	0.0779229	1.29381	1.63625	0.147001	2.95792	0.0986001	0.249371	0.187486	0.0766502	0.712334	0.135693	1.53998	0.210449	0.0083572	0.393215	0.0971579	0.104355	0.0749408	0.186193	0.0727228	0.19819	0.109883	0.114581	0.0732775	0.059772	0.158716	0.123968	0.142864	0.0535901	0.829771	0.202478	0.118387	-0.016901	0.0546095	0.0871219	0.314541	0.127698	0.0971552	0.0872644
134	0.115509	0.181615	0.0810648	0.140808	0.12832	0.230266	0.128408	2.24831	0.626368	0.86829	0.136349	0.227717	0.647179	0.197463	0.368965	0.167068	0.0915035	0.131373	0.0690285	0.890888	0.0568808	0.189422	0.119977	0.104409	0.16077	0.181742	0.322664	0.097368	0.442923	0.191705	0.223873	0.147029	0.235412	0.164248	0.183611	0.215444	0.11325	0.154613	0.150633	0.457364	0.3899	0.114605	0.0903223	0.104931	0.231329	0.273223	0.123114	0.197313	0.01612
135	0.077939	0.061153	0.105036	0.153512	0.271657	0.0771008	0.326626	0.222323	0.188354	0.207735	0.174528	0.121776	0.254423	0.105953	0.0914926	0.197175	0.127621	0.0969482	0.0952584	0.193042	0.0445381	0.182629	0.262545	0.0945029	0.0510602	0.113789	0.153768	0.0987198	0.0951427	0.154889	0.152863	0.122583	0.179028	0.110668	0.132001	0.237194	0.0709896	0.109423	0.144192	0.160749	0.0976279	0.186427	0.154597	0.0377042	0.129236	0.127044	0.601147	0.334213	0.14016
147	0.113364	0.082677	0.306555	0.137467	0.204664	0.157357	0.208727	0.110663	0.118323	0.121004	0.175445	0.603429	0.168087	0.25962	0.295983	0.182177	0.210609	0.136176	0.163073	2.60488	0.208894	0.252039	0.134174	0.140669	0.050985	0.169262	0.154997	0.14511	0.353347	0.188637	0.269365	0.186088	0.119532	0.270477	0.215992	0.193731	0.115027	0.112281	0.157317	0.185836	0.184969	0.198657	0.17913	0.0627127	0.139535	0.111521	0.194044	0.216439	0.258353
148	0.0744644	0.321289	0.0453829	0.122216	0.147607	0.115111	0.227614	0.187633	0.0998134	0.115706	0.114307	0.46456	0.21065	0.250076	0.194193	0.156117	0.0985709	0.142118	0.107955	1.55081	0.278649	0.145016	0.120753	0.102459	0.122452	0.184337	0.13259	0.133159	0.148253	0.130589	0.23696	0.207515	0.194985	0.202348	0.201057	0.219334	0.106784	0.141639	0.0847651	0.0718439	0.233646	0.187007	0.161745	0.0873388	0.158708	0.128341	0.158583	0.252957	0.168915
149	0.103809	0.252259	0.218783	0.153691	0.184905	0.135997	0.254933	0.108836	0.185681	0.147408	0.111969	0.327552	0.168445	0.255391	0.18272	0.189445	0.0994164	0.0539893	0.0986603	1.39885	0.175045	0.142965	0.159582	0.0959248	0.0904818	0.237708	0.118134	0.141147	0.224217	0.180922	0.287643	0.152976	0.185252	0.139378	0.127639	0.864219	0.0553785	0.117966	0.0874713	0.0649896	0.173175	0.0635514	0.237815	0.106449	0.114319	0.0791456	0.284223	0.25195	0.269476
150	0.0191356	0.145269	0.231732	0.0952642	0.116775	0.0875291	0.172157	0.136755	0.0912897	0.207438	0.124929	0.304369	0.127478	0.186072	0.149666	0.187328	0.135556	0.140271	0.22795	0.814622	0.191903	0.130034	0.143289	0.167714	0.100812	0.246218	0.0858962	0.134112	0.171663	0.12099	0.167699	0.136091	0.140496	0.13994	0.0706757	0.185685	0.159239	0.119219	0.163785	0.122606	0.271844	0.205519	0.117771	-0.000748632	0.163181	0.184744	0.254143	0.173099	0.121432
151	0.0868524	0.586406	0.133788	0.0744396	0.0752038	0.150069	0.330963	0.139344	0.130252	0.0804811	0.13555	0.257738	0.21153	0.293888	0.116612	0.158109	0.121573	0.110177	0.125206	1.55965	0.126022	0.295562	0.196976	0.143494	0.11353	0.19264	0.162572	0.124742	0.262519	0.151427	0.241441	0.259395	0.163355	0.193275	0.228614	0.210343	0.200451	0.0837924	0.123111	0.101464	0.0690398	0.123144	0.128626	0.0440215	0.169892	0.189896	0.264546	0.328956	0.740331
152	0.0388158	0.0998223	0.0809383	0.124831	0.143889	0.12462	0.189599	0.125575	0.115272	0.0932685	0.15161	0.219952	1.33975	0.193406	0.234121	0.137237	0.117909	0.101829	0.137754	2.18402	0.249449	1.09432	0.263751	0.122842	0.176741	0.233142	0.14135	0.127783	0.203507	0.162028	0.290266	0.154022	0.187544	0.147056	0.082835	0.39287	0.0598056	0.173385	0.200454	0.193211	0.104062	0.122473	0.370952	0.0819703	0.137617	0.166884	0.222603	0.204751	0.269156
153	0.0718067	0.165484	0.738713	0.121968	0.0766746	0.0874402	0.700755	0.130212	0.123846	0.0591686	0.0531946	0.26486	0.101726	0.163557	0.0128754	0.0874325	0.107026	0.054909	0.0921167	1.40025	0.109645	0.623819	0.167462	0.10859	0.0814085	0.114697	0.0858094	0.0906399	1.07441	0.770668	1.86955	0.321136	0.122022	0.0992725	0.0419296	0.255179	0.14523	0.112985	0.0532654	0.0412703	0.121237	0.106431	0.285021	0.189192	0.0581663	0.103	0.155946	0.191162	0.148337
154	0.0818006	0.0887415	0.304182	0.0652013	0.0590801	0.0709683	0.268375	0.0641595	0.108766	0.107477	0.0301472	0.33272	0.103514	0.208397	-0.00132671	0.0799485	0.201352	0.095014	0.0800893	1.09904	0.00940667	1.93055	0.251098	0.123363	0.00922412	0.189656	0.153465	0.101731	0.195129	0.155436	0.277753	0.0779957	0.118684	0.0879012	0.116075	0.0909044	0.908017	0.0757565	0.0678516	0.000131109	0.0662422	0.00359265	0.171026	0.0398597	0.140929	0.117714	0.0389207	0.113093	0.0355562
155	0.101239	0.0819033	0.159213	0.0719201	0.0730114	0.0826408	0.11193	0.101912	0.0629445	0.016011	0.062749	0.101287	0.00188188	0.115592	0.0829511	0.108054	0.117172	0.0121021	0.0972289	0.982115	0.0659642	0.15995	0.0911379	0.0326	0.013266	0.124272	0.0559717	0.0452016	0.0821712	0.0673463	0.183491	0.113289	0.0600081	0.0515865	0.0719313	0.0910154	-0.000512602	0.0415674	0.0832767	0.0557215	0.138955	0.00115282	0.211713	0.0479863	0.0656744	0.0813502	0.0819933	0.0959249	0.151123
156	0.131221	0.188244	0.822881	0.155791	0.0525863	0.0898695	0.137852	0.0412991	0.10168	0.0835595	0.0692287	0.11817	0.111878	0.153594	0.100843	0.0670084	0.03065	0.0639019	0.0682664	0.496079	0.078868	0.849758	0.162654	0.0892616	0.0991211	0.0895038	0.081993	0.0388114	0.132944	0.0709002	0.0966334	0.15456	0.19572	0.0890506	0.0487362	0.183538	0.414637	0.00170945	0.0874713	0.0910263	0.146804	0.0578788	0.362528	0.0531578	0.119661	0.101687	0.103177	0.0293205	0.101585
157	-0.114783	-0.00125283	0.0396641	-0.00110899	-0.0750151	-0.0661393	-0.0354567	0.0618714	0.0863135	0.0747682	-0.0192003	-0.00254338	-0.000209098	0.143651	0.150146	0.194471	0.0173173	0.00627485	0.0527441	0.736085	0.0495874	0.909566	0.115144	0.0306476	0.309655	0.0675793	0.0552489	0.016077	0.0934725	0.0618179	-0.000661199	0.0582121	-0.0380486	-0.00663936	0.0297043	-0.0584864	0.0819698	-0.0487851	0.0415477	0.0559646	0.0758526	-0.030077	0.417302	-0.0100327	0.0894227	0.0465223	0.0549258	0.0463211	0.066709
158	0.0724436	0.00274026	0.120008	-0.000116434	0.0533633	-0.0139093	-0.0769409	-0.0345073	0.0190798	-0.0112512	0.0277586	-0.0199079	-0.0374065	0.0580645	0.0831027	-0.042722	-0.0130552	-0.000479889	0.0441743	2.19432	0.288695	1.80886	0.258109	-0.000286345	0.112566	0.0395575	-0.00905251	-0.0496379	-0.0683646	-0.0284895	0.00595079	-0.0396299	0.00563274	0.000990402	-0.0538245	0.195978	0.0823193	0.0150929	0.0880666	-0.0467704	-0.030225	-0.0328523	1.02374	0.0594128	-0.0085098	0.0666115	-0.0334789	-0.0592617	0.165265
159	0.00367248	0.101769	0.0634831	0.00723228	-0.00119609	0.0105319	-0.00847511	-0.0429971	0.0107766	-0.0591154	0.0203133	0.0689008	0.521931	-0.0177878	-0.0948536	0.0105638	0.0108786	-0.00731528	-0.00250401	4.15816	0.216081	0.366926	0.10673	0.015224	0.00490708	-0.000321732	0.0454187	-0.0198681	0.0136117	-0.0390348	0.222425	-0.000301834	0.0428637	0.0495079	-0.0363787	0.124411	0.122075	0.0888184	0.0565669	-0.0493664	0.107093	0.0542801	0.514304	0.00567877	0.0602612	0.047637	0.0507833	0.00555316	0.0528524
160	1.17146	0.671758	2.46047	0.32233	4.12681	3.29415	1.71714	0.42302	2.15456	0.445012	2.15745	2.87683	4.25045	0.752564	3.23368	1.76433	3.53897	1.66228	1.63821	2.98435	0.65505	0.668066	0.569281	0.327037	0.349259	0.236592	0.611815	0.711997	1.27301	0.675757	0.532669	0.405321	0.0700797	0.0624198	0.304543	0.245923	0.241343	1.78758	0.311677	0.641017	0.584714	0.343827	0.733255	0.298261	0.188548	0.764855	0.101058	1.84956	0.585505
161	2.47137	1.14174	1.41802	0.169935	0.285838	0.525545	0.698442	3.28209	1.15865	1.35091	0.776534	2.70126	1.90046	1.9775	1.15923	2.93554	1.25292	3.0518	1.26398	3.43464	0.388879	2.47092	1.72142	2.36549	3.62769	0.0308655	2.78476	2.15474	3.69333	2.20169	1.82225	2.03561	0.187176	-0.0223635	1.00066	3.4825	3.01997	1.11633	0.144815	0.905613	2.03879	1.48466	1.72553	0.632436	0.345066	0.343006	0.0491828	0.437	1.49929
162	0.936048	0.148338	0.829108	0.0500457	0.287281	0.0516524	0.152643	1.14454	0.0996643	0.140837	0.176563	2.76471	1.7583	0.27303	0.131345	0.847235	2.49468	1.54833	0.169579	3.193	0.142452	1.20872	0.277874	0.704817	0.237647	0.0242233	0.582353	0.451073	3.90149	0.773625	1.79545	0.460369	-0.00141172	0.0457663	0.17773	0.683765	1.29966	1.69386	0.0283687	0.121333	0.408126	0.302106	1.14026	0.133882	0.0200987	0.554847	-0.00424607	0.0429098	0.146214
163	0.214247	0.0373304	0.649679	0.0287822	0.1319	0.055563	0.0718433	0.25202	0.13419	0.201518	0.101144	2.53961	0.8996	0.151289	1.51722	0.123435	1.13813	0.482151	0.0320353	2.37842	0.0478377	0.150548	0.113341	0.304953	0.0331058	0.0876356	0.238496	0.454975	1.362	0.29348	1.19056	0.195143	0.0208533	0.0746225	-0.00214769	0.262324	0.213845	0.439943	0.0436315	0.606422	0.128205	0.0402511	0.564611	0.0600531	0.0560122	0.221826	0.117346	-0.0382905	0.159288
164	0.0733662	0.282406	1.67907	0.0334013	0.222842	0.224903	0.259269	2.59068	0.199076	0.549443	0.471682	2.51286	0.953223	0.0778826	0.241247	1.01172	1.30967	0.549033	0.0425707	1.37241	0.217127	0.392324	0.271392	0.0427088	0.156878	0.722875	0.433425	0.215925	0.890717	0.323712	1.76654	0.264864	0.176709	0.114605	0.0633405	0.211972	0.145786	0.266777	0.0624681	0.273044	0.975868	0.201158	0.453503	0.0524929	0.247977	0.42039	0.0521955	0.0654468	0.287821
165	0.0152478	-0.00839048	0.502745	-0.0335579	0.088691	0.0651913	0.458692	0.284815	-0.0301845	0.240591	-0.0355088	2.05495	0.215755	0.0264548	0.0321317	0.0754437	0.307794	-9.23443e-05	0.0069963	3.05231	0.277014	0.240391	0.289421	0.0893267	0.234292	1.81336	0.0711219	1.34085	0.351538	0.331641	0.459883	0.118131	0.134923	0.00416947	0.248174	0.134852	0.238421	0.107929	0.00930951	0.25843	0.0796606	0.0916094	0.981178	0.011589	0.0690504	0.20253	0.0650467	0.201843	0.220227
166	0.0658982	0.0460653	0.494614	-0.0343786	0.00712936	0.0480973	0.0493426	0.0559105	-0.0320016	0.0289464	0.0285949	1.9432	0.120785	0.00115154	-0.0616732	0.046315	0.497093	0.0433898	0.057171	2.15436	0.048131	0.141337	0.126628	-0.0428477	0.0555697	0.0716269	-0.0360857	0.142999	0.0757133	0.236214	0.11371	0.0785037	0.0351686	0.0463532	0.0104081	0.1019	-0.0720374	0.0468857	-0.024381	0.0105616	-0.00538289	0.0313457	0.467558	0.0522466	0.0605523	0.125145	0.030212	0.0617	0.066975
167	0.0967145	-0.020245	0.183789	0.0678544	0.0453154	-0.002533	-0.0027897	0.110884	0.0302602	0.143264	0.12861	1.61294	0.00816579	-0.00301157	0.0356443	0.0545349	0.423307	0.0109087	0.084315	0.431666	0.0299729	0.00529509	0.0893357	0.00661197	0.0579355	0.00504912	-0.0141989	0.0469413	-0.000612387	0.187603	-0.0175464	0.0633822	0.0448158	0.0843798	0.0217082	0.171431	-0.0199667	0.0398142	0.0864246	0.00732756	0.0737026	0.0498884	0.416703	0.179313	-0.01337	0.123411	-0.0138962	0.0226656	0.0347829
168	0.0888292	0.0619628	1.52045	0.11187	0.170863	0.250618	0.0873095	0.0763623	0.0908816	0.521293	0.174037	1.54353	1.72364	0.0868199	0.069684	0.0151584	1.34608	0.11325	0.0338624	0.253144	0.148681	1.66967	0.476085	0.0258318	0.1011	0.0543468	0.160577	0.278928	0.0691997	0.126439	0.0837099	0.0898898	0.0379411	0.106682	0.345052	-0.0185378	0.17996	0.298336	0.0994303	0.102513	0.123413	0.061752	0.415586	0.202159	0.0885787	0.320467	0.0578444	0.0373175	0.102242
169	0.0642289	0.0257255	1.75631	0.106354	0.596682	0.0241005	0.573701	-0.0273421	0.0472958	0.153595	0.0440577	2.30148	0.164298	0.023575	-0.0249801	-0.0105244	0.630092	0.151894	0.110459	0.261209	0.0216004	0.766868	0.435387	0.379989	0.0232029	-0.0314052	0.0052881	0.51421	3.011	0.361545	0.12912	0.250071	0.0404307	0.0401174	0.968677	0.0531772	0.965011	0.740865	-0.0189462	0.217248	0.0574866	0.0655033	0.221699	0.113085	0.0372696	0.0601624	0.0623164	0.018024	-0.0402266
170	0.0390794	0.0153185	0.877048	-0.0120462	0.0980155	-0.00117021	0.0306964	0.0107317	-0.022285	0.027496	-0.0413549	1.2336	0.0329787	-0.0318393	-0.0325613	-0.0346456	0.216949	0.0354401	-0.00712229	0.713584	0.0390653	0.0992874	0.09076	0.0156362	0.0449989	0.00289559	-0.0195767	0.0256227	1.05445	0.193759	-0.0116721	-0.0252554	0.0223527	-0.000110045	0.15883	0.0734292	0.341781	0.0235628	0.0500031	-0.0205259	0.0275413	0.0559574	0.368326	0.0754838	-0.00958662	0.0936966	0.0255046	0.0380445	0.0233438
171	-0.0206863	0.0359578	0.175501	0.0520499	0.0943245	0.48004	0.075216	0.0995438	0.074275	0.179702	0.00252821	0.503208	0.00857751	0.0209326	0.171601	-0.00476324	0.132272	0.0510985	-0.00363896	0.652462	0.00693528	0.0389209	-0.109739	-0.00611227	0.00719569	0.0488007	0.00439181	0.0119602	0.0591696	0.108911	0.0205409	-0.0282332	0.0646018	0.0488231	0.244011	0.0670611	0.20123	0.0692774	0.0622112	0.0698813	0.0245364	0.0582143	0.320903	0.0412119	0.0527235	0.00241181	0.00135573	0.00186224	-0.104272
172	0.102755	-0.000304473	0.174143	0.034203	0.0723454	0.363048	0.079215	2.2438	0.193347	0.694871	0.0365414	0.34444	0.113676	0.0497574	0.0145433	0.0485764	0.107627	0.0281128	0.124318	0.0802144	-0.00581006	0.133519	0.0623277	0.19067	-0.0126875	0.048749	0.305313	0.0124517	0.0517124	-0.00368444	0.0239015	0.0417845	0.170909	0.285297	1.03615	0.0475866	0.0931602	0.0546126	0.184038	0.142516	0.625436	-0.00262891	0.180595	0.103152	0.169631	0.0372736	0.0519131	0.0868094	0.0737571
[truncated: 162 more columns]
