# Supplementary material for: Cell type-specific calcium imaging of central sensitization in mouse dorsal horn
Source: Nat Commun. 2022 Sep 3;13:5199. doi: 10.1038/s41467-022-32608-2 (PMC9440908; doi:10.1038/s41467-022-32608-2)
Supplement: Supplementary file 4 — Source Data [file 41467_2022_32608_MOESM4_ESM.zip › Supplementary Figure 2.xlsx]

## Sheet: Sfig. 2b
Time from brush (s)	ROI3											ROI8											ROI41											ROI12											ROI15
-3	0.052314	0.19018	0.051059	0.132264	0.015738	0.050592	0.035241	0.062741	0.039065	0.125652	0.051071	0.153593	0.11183	0.155435	0.065465	0.124853	0.09859	0.280637	0.027223	0.111174	0.013353	0.068534	0.054567	0.179847	0.138654	0.091732	0.203836	0.098974	0.30589	0.247097	0.102168	0.063402	-0.00723	0.095084	0.247956	0.09915	0.061191	0.180449	0.064975	0.083231	0.209233	0.118138	0.081448	-0.19654	-0.00062	0.344804	0.075593	0.155212	0.129047
-2	-0.0538	0.036848	0.4631	0.053745	0.057841	0.08932	-0.00728	0.093685	0.08425	0.007752	-0.07899	-0.11896	0.211872	0.735807	0.204573	0.175601	0.010657	0.181649	0.0267	0.136859	0.058587	0.046509	-0.09527	0.07658	0.241012	0.025586	0.005549	0.00674	0.221006	0.090874	0.055735	0.005393	0.128778	0.167919	0.177771	0.715787	0.200338	0.060267	0.140608	0.175247	0.010625	0.078854	0.068589	-0.05148	0.21154	0.412541	1.68743	0.52306	0.043538
-1	0.177298	1.25951	1.36645	0.162338	0.071097	0.112956	0.067623	0.022652	0.088808	-0.03252	0.079373	0.077147	0.188804	0.337962	0.190742	0.172909	0.182381	0.331742	0.18114	0.167628	0.090544	0.091716	0.164561	0.145704	0.438617	0.168052	-0.00078	0.003381	0.233102	0.191246	0.053518	0.10458	0.057758	0.086839	0.238657	1.65151	0.163042	-0.01468	0.250409	0.088139	0.178401	-0.01556	-0.02497	0.118425	0.015319	0.515225	0.433556	0.263186	0.043281
0	2.20904	2.75905	2.90355	2.67791	2.95962	2.3524	3.94854	1.91507	3.49458	2.84127	3.16037	3.06997	2.93687	3.142	3.91727	4.02543	1.88587	3.795	0.911378	1.62644	1.84517	1.7872	0.628776	3.59769	3.22136	0.817478	1.84868	1.28394	4.79721	0.48426	2.45773	2.76951	3.30748	1.40367	2.12579	2.37065	2.33648	2.53977	2.68811	3.06363	1.30591	2.29586	2.40429	2.30475	2.29241	1.89224	2.55182	2.41809	2.32425
1	2.61514	1.06022	1.38012	1.56613	1.89215	3.54246	2.75609	2.62271	2.27849	2.38256	2.27293	3.3651	0.908106	1.4809	1.79435	2.15754	4.09645	2.81038	2.46174	1.46014	2.22061	1.39498	1.8549	0.854435	1.02715	0.181199	0.444993	3.80867	3.41321	1.71705	1.74297	3.39622	2.10821	2.17339	0.462663	0.894584	0.727599	0.973067	2.60708	1.73631	2.08399	1.22922	1.63587	1.25013	2.36416	0.283595	0.925539	1.50685	0.880443
2	1.26007	0.260235	0.438315	0.490146	0.695	2.0122	1.6707	1.58547	1.24698	1.02564	1.30296	1.06553	0.258094	0.18638	0.445164	0.42781	2.05287	0.945569	0.897271	0.509403	0.597911	0.644451	0.358007	0.215313	0.325521	0.121079	0.199686	0.997024	1.10884	0.530745	0.512103	0.817914	0.373932	0.769472	0.09198	0.162719	0.20045	0.232948	0.894684	0.59026	0.783998	0.241914	0.346885	0.415291	0.639418	0.05059	0.245398	0.281267	0.132231
3	0.446569	0.137335	0.158717	0.152778	0.323811	0.865636	0.772653	0.550144	0.531646	0.435993	0.571212	0.293891	0.227352	0.047545	0.132835	0.141237	0.440421	0.284296	0.190628	0.195648	0.174198	0.059127	0.219099	0.138188	0.112134	0.143505	0.031238	0.193887	0.540352	0.247274	0.251172	0.34015	0.365469	0.275279	0.107877	0.125035	0.173377	0.112254	0.155238	0.187583	0.254088	0.035841	0.117696	0.249858	0.146933	0.07713	0.053342	0.122973	-0.00317
4	0.210607	0.164284	0.03046	0.102798	0.140985	0.341548	0.348832	0.211794	0.281816	0.088724	0.414368	0.205837	0.131446	0.008576	0.162835	0.16347	0.131315	0.320786	0.094705	0.027624	0.05363	0.100693	0.139823	0.165611	0.091724	0.20043	0.094768	0.069424	0.380697	0.219791	-0.05061	0.167042	0.238675	0.083338	0.179794	0.18537	0.204624	0.047776	0.247261	0.088795	0.088861	0.13785	0.229564	0.078861	0.086647	0.077681	0.209907	0.343515	0.060201
5	0.829042	0.072458	0.196819	0.12219	0.082425	0.154602	0.152276	0.098445	-0.01388	0.03805	0.143499	0.550281	0.153467	0.051612	0.061097	-0.08959	0.057706	0.149583	0.109076	0.328383	-0.0222	-0.0489	0.200997	0.149579	0.125246	0.137597	0.144623	0.055441	0.270434	-0.0006	0.112288	0.105954	0.094931	0.959475	0.113984	0.160503	0.156308	0.021635	0.133322	0.041449	0.006911	0.181835	0.089237	0.144983	1.60157	0.04268	0.13082	0.055591	0.000841
6	0.403422	0.054391	0.160145	0.08627	0.105808	0.08634	0.202078	0.008071	0.041464	0.008096	-0.00022	0.263199	0.177016	0.238259	0.072028	0.200253	0.168951	0.343836	0.137052	0.053073	-0.02892	0.120389	0.094023	0.068477	0.146244	0.080179	0.01246	0.12813	0.246153	0.149296	0.151183	0.108431	0.209747	0.142492	-0.00807	0.019896	0.238044	0.046309	0.223041	0.139434	-0.00077	0.150399	0.2163	0.221495	0.38384	0.048342	0.212732	0.201884	0.041737
7	0.317704	0.036256	0.210157	0.029273	0.143201	0.04564	0.135989	0.082136	0.121429	0.001936	0.024711	0.053888	0.106875	0.095337	0.138812	0.031514	0.146912	0.236427	0.111203	0.324087	-0.02906	-0.0194	0.210014	0.073151	0.115222	0.134956	0.201984	0.165824	0.122202	0.160271	0.064806	0.087942	0.099679	0.237512	0.068769	0.11464	0.131508	0.181558	0.24991	0.019821	0.099819	0.1679	0.112552	0.010632	0.668603	0.098653	0.154437	0.218858	-0.03701
8	0.19018	0.051059	0.132264	0.015738	0.050592	0.035241	0.062741	0.039065	0.125652	0.051071	0.029068	0.11183	0.155435	0.065465	0.124853	0.09859	0.280637	0.027223	0.111174	0.013353	0.068534	0.147544	0.179847	0.138654	0.091732	0.203836	0.098974	0.30589	0.247097	0.102168	0.063402	-0.00723	0.041339	0.247956	0.09915	0.061191	0.180449	0.064975	0.083231	0.209233	0.118138	0.081448	-0.19654	0.068685	0.344804	0.075593	0.155212	0.129047	0.561083
9	0.036848	0.4631	0.053745	0.057841	0.08932	-0.00728	0.093685	0.08425	0.007752	-0.07899	0.045838	0.211872	0.735807	0.204573	0.175601	0.010657	0.181649	0.0267	0.136859	0.058587	0.046509	0.049396	0.07658	0.241012	0.025586	0.005549	0.00674	0.221006	0.090874	0.055735	0.005393	0.128778	-0.12372	0.177771	0.715787	0.200338	0.060267	0.140608	0.175247	0.010625	0.078854	0.068589	-0.05148	0.139338	0.412541	1.68743	0.52306	0.043538	0.321497
	These are individual trials for each cell, i.e. there are 11 trials of brushing for each cell
[truncated: 182 more columns]

## Sheet: Sfig. 2c
	Cell#1	Cell#2	Cell#3	Cell#4	Cell#5	Cell#6	Cell#7	Cell#8	Cell#9	Cell#10	Cell#11	Cell#12	Cell#13	Cell#14	Cell#15	Cell#16	Cell#17	Cell#18	Cell#19	Cell#20	Cell#21	Cell#22	Cell#23	Cell#24	Cell#25	Cell#26	Cell#27	Cell#28	Cell#29	Cell#30	Cell#31	Cell#32	Cell#33	Cell#34	Cell#35	Cell#36	Cell#37	Cell#38	Cell#39	Cell#40	Cell#41	Cell#42	Cell#43	Cell#44	Cell#45	Cell#46	Cell#47	Cell#48	Cell#49
Brush#1	2.615	3.3651	1.855	2.173	1.253	2.364	1.821	2.515	1.565	2.982	0.3	3.104	1.39	1.745	0.872	1.162	1.986	2.135	0.812	1.112	1.294	0.143	1.168	2.189	0.599	1.5	2.702	0.34	0.706	0.573	1.566	0.366	1.571	0.806	1.31	1.291	1.813	1.093	1.755	0.219	0.99	0.339	0.25	0.383	1.006	0.622	1.011	0.807	0.918
Brush#2	2.759	2.93687	3.598	2.126	1.2	1.892	2.546	2.719	4.4	4.527	1.514	2.386	2.287	1.438	1.056	0.651	1.054	1.246	0.53	0.985	0.578	1.905	2.727	0.803	0.8	1.145	1.498	1.573	0.268	0.811	1.165	1.084	0.408	0.902	1.3	0.704	0.49	0.722	0.953	0.954	1.711	0.987	0.71	0.991	1.324	0.713	0.72	0.524	1.152
Brush#3	2.904	3.142	3.221	2.371	2.772	2.552	2.335	2.549	3.23	1.758	2.437	2.269	2.181	2.166	1.478	1.323	1.793	0.986	1.353	1.45	0.68	0.414	1.394	1.412	0.416	1.677	1.567	1.991	0.562	1.125	1.063	0.898	1.025	1.063	1.768	1.302	1.219	1.063	1.066	0.852	1.311	0.662	0.652	0.635	0.938	0.586	0.83	0.453	1.685
Brush#4	2.678	3.91727	0.817	2.336	3.103	2.418	0.473	0.862	1.374	0.48	2.571	0.533	2.235	0.741	0.368	1.322	1.366	1.81	1.145	1.403	1.534	0.204	0.28	2.052	0.37	1.853	1.18	1.924	0.357	0.327	1.38	0.341	1.044	0.874	1.14	1.073	1.099	1.258	1.029	0.153	1.327	0.252	0.367	0.348	0.827	0.311	1.11	0.672	1.506
Brush#5	2.96	4.02543	1.849	2.54	2.975	2.324	0.935	1.477	0.636	1.04	2.53	1.278	1.988	1.601	0.906	1.877	2.049	1.44	1.491	1.522	2.515	0.22	0.504	1.248	0.337	1.966	1.169	2.213	1.655	0.513	1.151	0.682	1.988	1.132	1.391	1.537	2.105	1.561	1.426	0.771	1.264	0.485	0.371	0.555	1.38	0.488	0.926	0.866	1.134
Brush#6	3.542	4.09645	3.809	2.688	2.921	1.89	2.604	2.718	1.821	3.108	3.363	3.86	1.485	2.039	3.435	1.739	1.647	1.968	1.137	1.751	2.711	3.942	1.784	0.726	4.639	1.635	0.646	1.975	1.538	3.546	1.27	2.025	1.987	1.014	0.878	1.522	1.051	1.813	0.47	3.952	0.786	2.343	2.382	2.42	0.452	1.761	1.427	0.926	0.663
Brush#7	3.949	3.795	4.797	3.064	3.771	2.72	3.665	2.812	3.66	3.128	2.161	2.216	1.548	2.372	2.901	2.742	1.73	2.19	1.936	1.445	1.66	2.836	2.585	1.98	2.704	1.199	2.144	2.152	2.357	2.308	1.336	2.444	1.379	1.842	0.801	0.901	1.453	1.025	2.014	1.309	1.391	1.928	2.69	1.621	1.482	1.67	0.985	1.392	0.921
Brush#8	2.623	2.46174	1.717	2.084	2.894	1.988	0.775	1.187	0.467	0.5	1.658	0.404	1.401	1.013	0.253	1.002	1.284	0.137	1.605	1.122	1.014	0.237	0.434	1.966	0.616	1.071	1.46	0.252	1.056	0.516	0.976	0.391	1.038	1.243	1.777	0.828	0.836	1.196	1.14	0.402	0.969	0.215	0.194	0.206	1.143	0.263	0.805	1.431	0.965
Brush#9	3.495	1.62644	2.458	2.296	1.282	2.001	2.238	1.719	1.107	0.674	1.195	0.732	1.103	1.493	1.337	1.457	1.425	1.088	2.006	1.684	0.841	0.735	1.413	0.983	0.676	0.612	0.735	0.188	1.541	0.718	1.108	1.007	0.691	1.157	0.697	1.003	0.828	0.608	0.794	0.674	0.609	0.697	0.614	0.738	0.762	1.136	0.83	0.95	0.546
Brush#10	2.841	2.22061	3.396	2.404	1.083	2.178	3.398	1.864	2.482	1.479	1.245	1.254	0.846	1.469	2.866	1.371	0.952	1.638	1.562	1.499	1.348	3.445	1.288	0.826	2.325	0.794	0.28	0.88	1.455	1.427	0.789	2.061	0.672	1.112	0.496	0.98	0.64	0.777	0.452	1.469	0.434	2.291	1.425	1.71	0.752	1.563	0.999	0.745	0.188
Brush#11	3.16	1.7872	3.307	2.305	1.661	2.115	2.472	1.524	1.003	0.883	0.933	0.7	1.126	1.262	1.866	1.81	0.692	1.298	2.222	1.605	1.327	1.071	1.461	0.837	0.893	0.471	0.275	0.165	1.532	0.974	0.931	1.144	0.545	0.972	0.527	0.91	0.448	0.564	0.445	0.673	0.604	1.07	1.291	0.932	0.439	1.242	0.412	1.141	0.216
[truncated: 41 more columns]

## Sheet: Sfig. 2d
Time (s)	ROI3	ROI8	ROI41	ROI12	ROI15	ROI97	ROI37	ROI11	ROI32	ROI67	ROI25	ROI7	ROI5	ROI62	ROI31	ROI65	ROI20	ROI13	ROI58	ROI94	ROI52	ROI22	ROI66	ROI93	ROI38	ROI17	ROI24	ROI84	ROI36	ROI28	ROI26	ROI4	ROI33	ROI98	ROI44	ROI61	ROI30	ROI21	ROI16	ROI29	ROI27	ROI85	ROI63	ROI71	ROI70	ROI64	ROI47	ROI6	ROI69
1	0.0467816	0.0732379	-0.000616566	0.074425	0.114535	0.0292939	0.162332	0.0787461	0.0508598	0.293239	0.147325	0.130616	0.104741	0.123242	0.126773	0.100643	0.0107434	0.043224	0.23911	0.163407	-0.00499175	-0.0446575	-0.134279	0.0944528	0.360173	0.0671187	0.11818	0.00699694	0.178415	0.139504	0.00500163	0.0214579	0.112353	0.0248537	0.196782	-0.00559637	-0.0182507	0.112098	0.0652527	0.0568108	0.0687504	0.123371	0.070843	0.171586	0.257492	-0.146703	0.0877414	0.0665892	-0.000547901
2	0.0202787	-0.00111717	0.00347584	-0.0012216	0.00635186	0.0378412	0.179089	0.132835	0.119685	0.0305757	0.0153997	0.0832373	0.0773041	0.183287	0.0672601	0.0705126	-0.083605	0.103101	0.121908	0.0845108	0.000105281	0.0834507	-0.00460609	-7.66932e-05	0.211783	0.122475	0.150545	-0.0187451	0.122183	0.223477	0.183111	0.00718467	0.0714179	0.0719547	-0.000649907	-0.00313911	0.0105199	0.0915007	0.0281033	-0.000803123	0.0814496	-0.00177208	0.22491	0.189829	0.113314	0.0402678	0.0560951	0.0380989	0.294107
3	0.0575043	0.0523813	0.138341	0.168838	0.12172	0.0686488	0.22001	0.114774	0.0710103	0.199206	0.100991	0.0925179	0.101784	0.135773	0.131311	0.0301516	0.0289459	0.0696957	0.769755	-0.0333574	0.0737918	0.115247	0.352579	0.0672138	0.245144	0.0503652	0.102192	-0.119284	0.128579	0.0566448	0.039069	0.0540576	0.0795447	0.075818	0.123435	0.142481	0.00308171	-0.0614782	0.0571566	0.0755843	0.115881	0.115186	0.0317014	0.119446	0.245936	0.0816775	0.0372359	0.148895	-0.023102
4	-0.0592251	-0.000529691	0.0270229	0.073076	0.2054	0.0535343	0.140036	0.216644	-0.0840962	-0.00109901	-0.00759708	0.031252	0.0861506	-0.0929626	0.0564551	-0.0013574	0.0309054	-0.0241264	0.613868	-0.0685341	-0.0025308	-0.00376085	-0.000345067	0.0813808	0.396974	0.114312	-0.0143565	0.0137709	0.213306	-0.0440395	0.17004	0.168521	0.145648	0.0404311	0.144405	0.0320341	0.131118	-0.0192057	0.130963	0.082496	0.0651671	0.290021	0.205979	0.0751835	-0.0242283	0.0461536	0.0197636	0.0589935	-0.0994069
5	0.0523144	0.153593	0.0545666	0.0950838	-0.000620319	0.077691	0.11272	0.0801954	0.0640938	0.37119	0.0547373	-0.0013322	-0.0495631	0.212595	0.117408	0.253341	0.0506413	0.112194	0.937777	0.0697871	-0.0360065	0.251113	0.0921326	-0.143847	0.312778	0.0550818	-0.000551586	0.144618	-0.0519692	0.270966	-0.000555737	0.144697	0.0834532	0.0603421	0.0461561	0.119655	0.0591774	0.137436	-0.0482632	0.18783	0.0218078	0.18657	0.241502	0.0866637	0.0735022	0.233439	0.106855	0.0671714	0.158426
6	-0.0538017	-0.118961	-0.0952713	0.167919	0.21154	0.140633	0.114557	0.176459	0.156248	0.0641447	0.225567	-0.00767115	0.0562471	0.0653902	-0.160943	-0.00552543	0.000876755	-0.00214452	1.66367	0.114817	0.0231202	0.220357	-0.127804	0.00070061	0.0241264	0.0882722	0.0891388	0.0623263	0.151384	-0.0291485	0.118857	0.0772029	0.228182	0.0849002	0.0101056	0.234708	0.0484616	0.034898	0.214992	0.0402783	0.1814	-0.0552742	0.341873	-0.00142139	0.111195	0.0999845	-0.029479	0.114001	0.1748
7	0.177298	0.0771469	0.164561	0.0868389	0.0153191	0.0552505	-0.00160942	0.0649855	0.11515	0.380577	-0.00104283	0.0670606	0.0512855	0.0203345	0.0138908	0.237206	0.015847	0.19269	1.43567	-0.0937898	0.106316	0.013587	0.161142	-0.026961	0.15929	-7.78052e-05	0.204486	0.505124	0.0250557	0.197255	-0.00585147	0.117742	0.0282086	0.0715685	-0.0483085	-0.101048	0.0777166	0.288839	0.0162531	0.169587	-0.00143618	0.0583863	0.13962	0.0933793	0.158595	0.0541386	0.0627311	0.0786286	0.101086
8	2.20904	3.06997	0.628776	1.40367	2.29241	1.13314	0.574517	1.34554	0.289944	2.18936	1.35268	0.529205	0.779042	1.06834	0.638411	1.2608	0.705622	0.820803	2.13454	1.38967	0.340223	0.495214	0.816859	1.01193	0.812014	0.575871	1.20566	0.974876	0.339818	0.425769	0.828684	0.284154	0.0311363	0.806449	0.774829	0.87292	1.09344	0.349197	0.148638	0.14961	0.281372	0.918202	0.806589	0.850446	0.679861	0.556871	0.182769	0.0717212	0.61237
9	2.61514	3.3651	1.8549	2.17339	2.36416	1.2527	1.82083	2.515	0.300361	1.85012	1.3896	1.56493	2.98182	1.56576	1.11218	2.7024	1.74542	3.1044	1.01022	1.81309	0.324258	0.871663	1.75523	1.30982	0.669209	1.16158	1.49984	1.00641	1.16793	1.29432	1.57145	0.599225	0.142808	0.711901	0.989962	1.01129	0.826607	0.366266	0.573276	1.2905	0.705549	0.705021	0.586134	0.757039	0.606461	1.05724	0.218836	0.249879	0.902447
10	1.26007	1.06553	0.358007	0.769472	0.639418	0.328677	0.495009	2.42883	0.261959	1.2329	0.328192	0.242362	0.673978	0.9686	0.514849	1.20024	0.330389	0.637401	1.6107	1.11012	1.50538	0.261329	0.687663	0.607547	0.363002	0.357208	0.361562	0.780625	0.339135	0.184014	0.580899	0.22134	0.222861	0.350915	0.457737	0.611432	0.290179	0.253405	0.28241	0.710374	0.220878	0.259457	0.157013	0.50842	0.343256	0.6235	0.154854	0.400217	0.451301
11	0.446569	0.293891	0.219099	0.275279	0.146933	0.131821	0.280658	2.21977	0.640949	0.399241	0.362958	0.254605	0.205125	0.962399	0.132162	1.01994	0.0760583	0.281277	0.987672	0.871022	2.88285	0.229621	0.331199	0.654786	0.164177	0.177052	0.158098	1.06066	0.11798	0.0751946	0.130587	0.289928	0.1443	0.356604	0.320624	0.245138	0.19446	0.149993	0.190073	0.356048	0.0860303	0.17784	0.465008	0.445139	0.238568	0.235848	0.116706	0.247115	0.213297
12	0.210607	0.205837	0.139823	0.0833381	0.0866473	0.118737	0.25406	0.503095	0.210806	0.474897	0.302856	0.133732	0.135579	0.874055	-0.0271768	0.427378	0.059184	0.35433	0.14449	0.371806	0.739129	0.264038	0.584902	0.392026	0.0554284	0.15353	0.171481	0.380441	0.148243	0.0432957	0.139769	0.100473	0.0811795	0.256679	0.3024	0.141259	0.154295	0.112245	0.151927	0.200184	0.0129256	0.323902	0.184203	0.453615	0.202209	0.338653	-0.00109202	0.0736973	0.387584
13	0.829042	0.550281	0.200997	0.959475	1.60157	0.387396	0.146397	0.696544	0.308734	0.519421	0.808586	0.343051	0.145314	1.12133	0.960113	1.04698	0.25704	0.310883	0.152769	0.539194	0.41985	0.351163	0.685092	0.607775	0.155413	0.230007	0.33764	0.768796	0.198213	0.166666	0.472954	0.171497	0.110359	0.580644	0.684341	0.498447	0.641235	0.207401	0.226846	0.399668	0.180401	0.210259	0.206761	0.470365	0.378643	0.62819	0.120302	0.193349	0.152881
14	0.403422	0.263199	0.094023	0.142492	0.38384	0.0939445	0.250501	0.206742	0.113438	0.855221	0.370058	0.0709284	0.148783	0.957694	0.341342	1.75223	0.0724648	0.178602	-0.00900673	0.50239	0.21214	0.147949	0.959684	0.976932	0.0540358	0.0941297	0.251931	1.09619	0.172105	0.196867	0.638556	0.176047	0.0457404	0.241811	0.884163	0.285142	0.177019	0.165884	0.208538	0.321367	0.0467233	0.380933	0.279437	0.729156	0.316205	0.618366	0.102655	0.141285	0.154379
15	0.317704	0.0538878	0.210014	0.237512	0.668603	0.1193	0.114783	0.266875	0.15612	0.580668	0.619517	0.0772773	0.108035	1.09518	0.629688	1.6906	-0.000621971	0.0712188	0.0673567	0.313304	0.168091	0.294108	0.766581	0.988436	0.112763	-0.000142031	0.171626	1.24994	0.13146	0.0871069	0.208095	0.134478	0.123715	0.379686	0.715197	0.557039	0.548873	0.143436	0.174388	0.175846	0.102018	0.354883	0.22446	0.451811	0.442214	0.313206	0.0364504	0.109962	0.486896
16	0.19018	0.11183	0.179847	0.247956	0.344804	0.0544772	0.107139	0.0518724	0.267567	0.684151	0.20394	0.129257	0.141357	1.05633	0.308047	0.761093	0.120714	0.120233	0.152005	0.290344	0.384085	0.0819097	0.465752	0.630679	0.222324	0.101172	0.0683517	0.628795	0.12981	0.186167	0.310802	0.107803	-0.000579028	0.256856	0.0999505	0.42282	0.344941	0.192284	0.0248164	0.174294	0.0870854	0.122317	0.253906	0.304933	0.233911	0.327599	0.121218	0.111723	0.16341
17	0.0368485	0.211872	0.0765797	0.177771	0.412541	0.0565172	0.284822	0.22067	0.0941963	0.171484	0.124639	0.152988	0.151667	0.897776	0.419607	0.41304	0.0529575	0.0866363	0.0567223	0.135784	0.204391	0.241874	0.36208	0.643541	0.145648	0.135493	0.214501	0.4959	0.307549	0.119967	0.128116	0.0501756	0.190322	0.276075	0.496399	0.469978	0.142611	0.143991	0.103141	0.152025	0.0745139	0.246415	0.268595	0.247468	0.219155	0.240264	0.0895043	0.0854785	0.298008
18	1.25951	0.188804	0.145704	0.238657	0.515225	0.432522	0.407385	0.492078	0.262906	0.309633	1.39648	0.426411	0.191739	0.81365	0.111499	0.292609	0.121412	0.214762	0.0732475	0.372693	0.301626	0.164696	0.342546	0.673037	0.197983	0.182251	0.31917	0.445319	0.108692	0.150456	0.157085	0.129116	0.0657397	0.498028	1.09667	0.405497	0.528328	0.231692	0.148679	0.261269	0.0810799	0.4687	0.266837	0.551191	0.315726	0.203448	0.126272	0.226112	0.442901
19	2.75905	2.93686	3.59769	2.12579	1.89224	1.20018	2.54618	2.71902	1.51356	0.412472	2.28702	4.39991	4.52727	1.16494	0.984613	1.1182	1.43796	2.38649	0.496002	0.489508	0.557524	1.05561	0.953257	1.29981	0.530161	0.650901	1.1446	1.32355	2.72679	0.578096	0.407821	0.65099	1.90508	0.902006	1.71089	0.719665	0.722475	1.08365	0.811167	0.704204	0.268267	1.15154	0.524194	0.778664	0.917617	0.391736	0.383403	0.709535	0.219547
20	1.06022	0.908106	0.854435	0.462663	0.283595	0.267961	1.02664	1.23241	0.84872	0.803331	1.18988	1.93509	1.94825	0.989346	0.204452	1.49793	0.254107	0.801289	1.24606	0.335483	1.57271	0.531656	0.73853	0.84649	0.121434	0.229494	0.378828	1.10625	0.903124	0.155105	0.0195516	0.800065	0.855513	0.261368	0.714925	0.489596	0.204369	0.392944	0.426288	0.0882619	0.110504	0.793189	0.48793	0.387493	0.615979	0.291998	0.953732	0.263205	0.432791
21	0.260235	0.258094	0.215313	0.0919803	0.0505896	-0.0255197	0.44018	0.313529	0.327259	-0.0245092	0.444702	0.41123	0.388813	0.487457	0.0628744	1.05033	0.0459373	0.309346	0.824914	0.312848	0.804243	0.240209	0.355263	0.457019	0.259493	0.0862423	0.198003	0.763384	0.27599	0.175794	0.122763	0.0664406	0.0898372	0.230381	0.202886	-0.048933	0.102156	0.121556	0.0955123	0.1933	0.0590311	0.289732	0.618996	0.284844	0.403512	0.211327	0.124192	0.0305426	0.0331966
22	0.137335	0.227352	0.138188	0.107877	0.0771298	0.13137	0.219924	0.159218	0.299154	0.313526	0.178812	0.29292	0.231693	0.478964	-2.32176e-05	0.658961	0.0671988	0.19376	0.525599	0.366381	0.220072	0.117551	0.499725	0.108362	0.168422	0.111438	0.155996	0.790649	0.135028	0.219873	0.129565	-0.0243762	0.0224571	0.149695	0.0762845	0.161681	0.102943	0.073675	0.111929	0.126091	0.0985491	0.240542	0.469283	0.124602	0.368342	-0.000155709	0.12951	0.0443864	0.051997
23	0.164284	0.131446	0.165611	0.179794	0.0776811	0.109109	0.0455908	0.197533	0.126604	0.113107	0.219983	0.128201	0.293385	0.126637	0.111294	0.319688	0.0610881	0.272357	0.0528028	0.214779	0.17622	0.0404961	0.40877	0.206023	0.0448051	0.107378	0.193687	0.572889	0.077294	0.0263307	0.138567	0.0688069	-0.00257117	0.198394	0.0912183	0.321316	0.0624518	0.195924	0.0194694	0.228675	0.0800298	0.460425	0.137785	0.300338	0.140662	0.3694	0.0969392	0.00874779	0.0706066
24	0.0724575	0.153467	0.149579	0.113984	0.0426797	-0.0101469	0.199013	0.100691	0.045702	0.498067	0.0523416	0.151789	0.079859	0.0899712	0.206099	0.378854	0.0526101	0.264413	0.142238	0.30678	0.148642	0.0875998	0.310302	0.327869	0.100333	0.0782202	0.079158	0.541878	0.149181	0.103522	0.00965296	0.023424	0.129627	0.282055	0.183348	0.0834434	0.126184	0.0763216	0.207215	0.219735	0.0429416	0.364887	-0.000886062	0.457731	0.135552	0.355996	0.149358	-0.00695301	0.0490954
25	0.0543911	0.177016	0.0684769	-0.00807001	0.0483418	-0.00120097	0.198309	0.17392	0.10614	0.0712532	0.20369	0.164953	0.0677183	0.720144	0.114445	0.346646	0.0425799	0.247361	0.168467	0.155781	0.173091	0.281376	0.567349	0.820043	0.288487	0.0781222	0.035061	0.391175	0.0959717	0.126636	0.0520576	-0.000661747	0.0493608	0.1183	0.169391	0.316448	0.118283	0.101304	0.135695	0.0834384	0.0961753	0.427102	0.0997023	0.626785	0.394758	0.354923	0.0199741	0.0827613	0.0942028
26	0.0362557	0.106875	0.0731506	0.0687689	0.0986534	0.103472	0.0508494	0.131728	0.0370202	0.286237	0.116644	0.216343	-0.00339324	0.412543	0.190349	0.224923	0.0105264	0.173371	0.0755607	0.228087	0.203939	0.157829	0.556101	0.799449	0.122402	-0.0110001	0.0788743	0.408524	0.222881	0.0991385	0.0672567	0.0360721	0.12414	0.213887	0.359478	0.345216	0.0683038	0.064313	0.124925	0.0416555	-0.0285401	0.139193	0.0689082	0.437336	0.116947	0.0370531	0.128638	0.0855021	0.288112
27	0.0510588	0.155435	0.138654	0.0991497	0.0755931	0.0230445	-0.0145345	0.0731751	0.128882	0.237759	0.0996395	0.16803	0.0945348	0.328388	0.211876	0.126939	0.0603897	0.111375	0.0713989	0.214513	0.104391	0.221273	0.226632	0.867737	0.288724	0.0728348	0.182992	0.356649	0.309594	0.118279	0.10719	0.125214	0.00810084	0.168483	0.440187	0.127539	0.0576377	0.155769	0.101587	0.0862382	0.0294066	0.13543	0.283224	0.389631	0.293672	0.242286	0.114684	0.060033	0.279003
28	0.4631	0.735807	0.241012	0.715787	1.68743	0.278168	0.159901	0.482389	0.268935	0.59329	0.571291	0.169245	0.114966	0.995547	0.764209	0.692671	0.148311	0.170105	0.00413078	0.620861	0.193009	0.289004	1.0434	0.743868	0.242253	0.219795	0.750272	0.869442	0.285262	0.15537	1.10654	0.0873492	-0.00614856	0.419955	0.971581	0.422098	0.384329	0.211118	0.12966	0.28179	0.0825401	0.304017	0.229259	0.299141	0.400867	0.397968	0.109013	0.082704	0.287817
29	1.36645	0.337962	0.438617	1.65151	0.433556	0.194004	0.152168	1.00138	0.145606	0.763457	0.703991	0.415806	0.206201	0.579064	1.16673	0.445365	0.21215	0.145052	-0.0828054	0.423022	0.219491	0.265986	0.636428	0.614567	0.887583	0.592499	0.279758	0.331119	0.266463	0.307676	0.475198	0.152745	0.202524	0.276196	0.646505	0.395516	0.292916	0.153425	0.21161	0.275915	0.0463852	0.8122	0.207842	0.487685	0.239457	0.416567	0.102998	0.126299	0.0797732
30	2.90355	3.142	3.22136	2.37065	2.55182	2.77164	2.33494	2.54941	2.43654	0.726264	2.18099	3.23025	1.75816	0.908163	1.44997	1.56699	2.16551	2.26912	0.410636	0.749735	1.14332	1.47765	1.0656	1.76794	1.35267	1.32289	1.6771	0.937681	1.39436	0.679681	0.732251	0.416004	0.414071	1.06263	1.31098	0.830021	1.06261	0.89776	1.12511	1.30201	0.562303	1.68527	0.453451	1.41198	0.848087	0.667121	0.239303	0.652444	0.130835
31	1.38012	1.4809	1.02715	0.894584	0.925539	0.771409	0.622934	0.929394	0.586422	1.41199	0.785938	0.93562	0.867197	1.06269	0.685323	1.14523	0.568727	0.804227	0.986128	1.21867	1.99139	0.727724	0.759224	1.09509	0.241667	0.302808	0.553945	0.878138	0.449151	0.430056	1.0252	0.277776	0.336424	0.457857	0.44552	0.55092	0.3546	0.412021	0.663496	0.581249	0.131898	1.00896	0.412271	0.798756	0.737412	0.450887	0.852433	0.246767	0.501598
32	0.438315	0.18638	0.325521	0.162719	0.245398	0.323921	0.463562	0.355077	0.487631	1.90459	0.37266	0.358042	0.167944	0.748389	0.442236	0.562383	0.17754	0.242244	1.26634	1.67224	0.814819	0.104727	0.548987	0.831788	0.468674	0.181016	0.0754037	0.335095	0.101622	0.219241	0.365334	0.129056	0.0251276	0.175832	0.274593	0.286886	0.124643	0.160413	0.0803199	0.177709	0.0650345	0.264506	0.230275	0.488103	0.152791	0.219501	0.168257	0.180137	0.291066
33	0.158717	0.0475452	0.112134	0.125035	0.0533423	0.155321	0.0247279	0.0507634	0.108886	0.847445	0.0964536	0.174834	0.11657	0.65139	0.118988	0.375264	0.0315256	0.234176	0.45373	0.455388	0.194377	0.0471845	-0.0844403	0.386983	0.311945	0.0694608	0.0573469	0.435595	0.148427	0.163893	0.117761	0.0887953	0.100182	0.196446	0.101395	0.247474	0.0153278	0.12328	-0.000220476	0.160846	0.0892063	0.219835	0.140212	0.333278	0.111397	0.183086	0.136529	0.126073	0.151462
34	0.0304598	0.00857567	0.0917241	0.18537	0.209907	0.0687646	0.200728	0.165061	0.111054	0.733377	0.216798	0.142214	0.189361	0.368939	0.0113195	0.090854	0.0667828	0.195479	0.0583854	0.289872	0.101343	0.053055	0.152554	0.411383	0.146611	0.108214	0.175686	0.117914	0.109821	0.0875987	0.254664	0.0223737	0.0190088	-0.0377794	0.237983	0.130044	0.0481009	0.114686	0.129621	-0.0655036	0.131858	0.0465427	0.242712	0.378702	0.303562	0.210789	0.118069	0.0083742	0.307049
35	0.196819	0.051612	0.125246	0.160503	0.13082	0.11513	0.107038	0.0773978	0.0978496	0.0949629	0.188109	0.176755	0.129862	0.0676402	0.155411	0.0298145	0.174827	0.151525	0.256208	0.311604	0.241033	0.195486	0.0714161	0.262385	0.313058	0.107753	0.190246	0.0946444	0.0940987	0.0969003	0.102549	0.133346	0.0441495	0.0838598	0.165699	0.153874	0.0670404	0.1006	0.0527811	0.184263	0.189238	0.142167	0.207053	-0.00130926	0.0147819	0.0511723	0.150781	0.0257913	0.144093
36	0.160145	0.238259	0.146244	0.0198962	0.212732	0.0687533	0.121151	0.00435221	0.0517359	0.582821	0.245748	-0.0961809	0.177899	0.123012	0.122466	0.07637	0.127304	0.124909	0.100051	0.0429147	0.373974	0.100098	0.239771	0.356339	0.0894022	0.0459126	0.0417481	0.36178	0.114904	0.118532	-0.0216229	0.152773	0.141186	0.161747	0.0543712	0.255039	0.0852426	0.160353	0.182771	0.221656	0.130231	-0.00590519	0.208918	0.192635	0.218454	0.128536	0.145075	0.0636394	0.0954092
37	0.210157	0.0953366	0.115222	0.11464	0.154437	0.158911	-0.00172482	0.0565282	0.115807	0.351987	0.35095	0.165636	0.123663	-0.0214208	0.0525784	0.146638	0.0202608	0.0252169	0.124129	0.139548	0.348263	0.0758863	0.102494	0.0200592	-0.119004	0.0793985	0.2694	0.263267	0.0748	0.174417	0.119525	0.191896	0.130464	0.0725929	0.14802	0.239095	0.0253769	0.177086	0.159781	0.123101	0.110627	0.181369	0.275082	0.0115995	0.0199255	0.202279	0.0392211	0.104598	0.13975
38	0.132264	0.0654654	0.0917323	0.0611907	0.155212	0.0918423	0.128749	0.182891	0.114722	0.198265	0.0581793	0.228218	0.201941	0.0938979	0.0670603	0.209786	0.051441	0.170377	0.0729399	0.185726	0.15488	0.0571576	0.105831	0.299219	0.306836	0.21456	0.000718867	0.138683	0.106581	0.0713282	0.0661045	0.171455	0.0864711	0.194514	0.0863934	0.154003	0.0713134	0.0774305	0.162649	0.171276	0.14026	0.250353	0.147475	0.337414	0.114355	0.0245983	0.0591898	0.142152	0.203325
39	0.0537454	0.204573	0.0255858	0.200338	0.52306	0.068116	0.0880279	0.188532	0.240542	0.991368	0.177205	0.0763612	0.0606425	0.359325	0.313465	0.569014	0.0217561	0.185038	0.0781243	0.751911	0.297356	0.0788332	0.91456	0.181829	0.232524	0.0959961	0.231223	0.49146	0.0829053	0.101099	0.645612	0.0813286	0.0903897	0.313675	0.196066	0.296799	0.144335	0.127635	0.0965959	-0.0197414	0.0741538	-0.000398112	0.12594	0.0448408	0.167457	0.26306	0.117776	0.0972308	0.186677
40	0.162338	0.190742	0.168052	0.163042	0.263186	0.0883245	0.309894	0.0739203	0.0727148	0.704788	0.1137	0.133837	0.12452	0.372565	0.0940534	0.0630246	0.107878	0.227871	0.0233689	0.252669	0.223174	0.0532455	0.28922	0.223472	-0.000618624	0.271396	0.0027293	0.104039	0.0554826	0.137792	0.221218	0.188049	0.00760124	0.229339	0.138119	0.163224	0.0230023	-0.0445252	0.158033	0.208143	0.0748536	0.350034	-0.0852929	0.0213975	0.258565	0.191041	0.135195	0.0298841	0.38687
41	2.67791	3.91727	0.817478	2.33648	2.41809	3.10344	0.260745	0.861569	1.13612	2.05228	2.23455	1.37382	0.4803	0.930728	1.40337	1.17998	0.740816	0.533255	0.615655	1.09871	0.338024	0.368179	1.0294	1.10059	1.14485	1.32165	1.8526	0.827287	0.280302	1.53438	1.04424	0.369739	0.203847	0.873589	1.32711	1.10976	1.25757	0.341177	0.32684	1.07289	0.356868	1.50612	0.671821	1.02572	1.1573	0.606037	0.13555	0.224328	0.553489
42	1.56613	1.79435	0.181199	0.727599	1.50685	2.40943	0.472898	0.421502	2.57091	1.70787	1.51887	0.179038	0.271765	1.38038	0.589695	0.89669	0.586803	0.266636	1.81026	1.04142	1.92383	0.207903	0.842896	1.14021	0.632562	0.32257	1.24699	0.727835	0.244221	0.24913	0.868178	0.219459	0.187638	0.577285	1.01785	0.535057	0.530041	0.0559954	0.299221	0.321619	0.240706	0.736944	0.35788	0.981258	0.83878	0.36975	0.152608	0.367022	0.47497
43	0.490146	0.445164	0.121079	0.20045	0.281267	0.526748	0.100666	0.149941	0.413177	2.27358	0.640098	0.266036	0.150546	1.10959	0.700146	1.41273	0.289507	0.0687292	0.587048	1.403	1.83274	0.167488	1.16566	0.708178	0.190454	0.19361	0.39541	0.797595	0.139225	0.0558783	0.239436	0.148565	0.147121	0.218455	0.13892	0.997797	0.270856	0.118685	0.167894	0.33624	0.0960791	0.430279	0.594266	0.384957	0.512175	1.22144	0.0762207	0.0804897	0.583304
44	0.152778	0.132835	0.143505	0.173377	0.122973	0.0385713	0.0934137	0.106299	0.383903	1.11801	0.210488	0.146585	0.070024	0.698312	0.505593	0.609786	0.0525164	0.106848	0.368479	0.761579	0.474976	0.217393	1.18965	0.47302	0.0991867	0.114139	0.063736	0.219001	0.116846	-0.127359	0.379706	0.0923137	0.0544235	0.233108	0.0930488	0.724061	0.0271124	0.114197	0.0608767	0.229135	0.05514	0.284572	0.151951	0.444763	0.333636	0.402996	0.11233	0.108182	0.561791
45	0.102798	0.162835	0.20043	0.204624	0.343515	0.0501413	0.152923	0.0101162	0.152809	1.43129	0.198968	0.0663501	0.0928854	1.15406	0.96684	0.5487	0.0509186	0.272047	0.264977	0.8038	0.28117	0.232134	1.05537	0.164444	0.065977	0.153005	-0.0056781	0.466287	0.0377118	0.172315	1.06424	0.0510043	0.184622	0.154667	0.257364	0.993159	0.0509916	0.183094	0.0970755	0.227391	0.110967	0.409896	0.217265	0.393903	0.133262	1.06575	0.162707	0.0484242	0.438816
46	0.12219	0.0610972	0.137597	0.156308	0.0555906	0.143966	0.0853607	-0.00531172	0.128554	0.844211	0.252524	0.0913351	0.149994	1.26728	0.481389	0.590124	0.0811327	0.27587	0.10378	0.470745	0.142025	0.151518	0.950091	0.104114	0.162416	0.099624	0.193091	0.5305	0.139959	0.146126	0.3624	0.0945002	0.144899	0.135782	0.0500219	0.808092	0.270123	0.104069	0.124458	0.264489	0.133338	0.0965468	0.237375	0.180653	0.357837	0.69234	0.131882	0.0957057	0.564073
47	0.0862704	0.0720277	0.0801794	0.238044	0.201884	0.147554	0.169845	0.086415	0.123017	0.595652	-0.0540572	0.212409	0.0714975	1.18478	0.360655	0.654378	0.122569	0.086783	0.0502873	0.644698	0.240551	0.0661911	0.571272	0.324563	0.125574	0.0664091	0.0888013	0.576428	0.0564941	0.0766606	0.321055	0.0939687	0.0744954	0.124646	0.238344	0.710345	0.220576	0.0859388	0.0155036	0.0976869	0.132	0.289175	0.338091	0.00734138	0.162764	0.711689	0.18113	0.0281294	0.414515
48	0.0292728	0.138812	0.134956	0.131508	0.218858	0.0292764	0.195593	0.0604904	0.0121182	1.31188	0.11628	0.123296	0.0927974	1.10438	0.183969	1.02105	0.0792208	0.156434	0.0437626	1.25696	0.195282	0.131841	1.20157	0.448352	0.136326	0.0825541	0.00198752	0.62338	-0.00677403	0.29203	0.386298	0.135573	0.0498226	0.22932	0.19263	0.645193	0.237104	0.117926	0.235965	0.113202	0.114329	0.586898	0.332459	0.289956	0.189723	0.575593	0.0367132	0.124992	0.519375
49	0.0157384	0.124853	0.203836	0.180449	0.129047	0.128735	0.148166	0.0707316	0.0254783	1.38908	0.0847846	0.102391	0.0626565	0.896232	0.318852	0.49247	0.0949901	0.138398	0.0349578	0.889891	0.104708	0.215565	0.942241	0.449942	0.128974	0.18234	0.0777263	0.267728	0.175356	0.15521	0.301198	0.219126	0.134073	0.178814	0.0468026	0.601727	0.161105	0.11072	0.0936714	0.116408	0.0868307	0.413724	0.232221	0.269722	0.441887	0.361702	0.131484	0.152484	0.426849
50	0.0104261	0.196724	0.115477	-0.00051219	0.215189	0.0113495	0.178276	0.0693932	0.218706	0.611856	0.290445	0.177924	0.0985107	1.08636	0.314611	0.560657	0.0779849	0.0859394	0.175264	0.530358	0.174112	0.160046	1.16714	0.467133	0.107884	0.097966	0.0367543	1.09861	0.0742059	0.099995	0.206981	0.154842	0.0923003	0.0963063	-0.150823	1.04353	0.147554	0.155283	0.116737	0.0486324	0.079453	0.256226	0.354053	0.263337	0.0619281	0.523513	0.169289	0.0430273	0.447473
51	0.0578412	0.175601	0.00554909	0.0602669	0.0435377	0.0486054	0.11688	0.0253284	0.133385	0.418763	0.00786892	0.0488234	0.0944887	1.25031	0.257338	0.714063	0.0746529	0.135208	0.0514462	0.477423	0.334047	0.0174839	0.73795	0.798622	0.0748501	0.110775	-0.0177194	0.732654	0.102	0.0321661	0.221713	0.0659362	0.113584	0.163217	0.0730366	0.715034	0.115597	0.18004	0.245956	0.142965	-0.00683069	0.347758	0.274186	0.280636	0.0757114	0.326204	0.150865	0.00894841	0.37098
52	0.0710971	0.172909	-0.000776315	-0.0146782	0.0432812	0.123818	0.0928814	0.0657695	0.0574946	0.594871	-0.0165639	0.0953929	0.0669943	1.13831	0.122564	0.516605	0.0506558	0.000145359	0.162424	0.779086	0.217906	0.251007	0.601048	0.467563	-0.071496	0.0570168	0.0166402	0.681231	-0.00340856	0.0695666	0.324762	0.0542737	0.0593085	0.0780735	0.0742455	0.44108	0.157274	0.127766	0.138168	0.0911505	0.0572571	0.40576	0.207452	0.290365	0.106192	0.488622	0.0839684	0.0439747	0.407646
53	2.95963	4.02543	1.84868	2.53977	2.32425	2.97474	0.935182	1.47655	2.39105	1.24825	1.98767	0.636331	1.04014	1.1505	1.52166	1.1695	1.60093	1.27821	1.41618	1.03258	1.005	0.90565	1.42599	1.09107	1.49088	1.87711	1.96634	1.04349	0.503657	2.51512	1.98792	0.336702	0.2199	1.13154	1.26397	0.925805	1.56088	0.681966	0.513117	1.53726	1.6553	0.691612	0.865791	0.639077	0.908855	1.16118	0.770684	0.370933	0.813184
54	1.89215	2.15754	0.444993	0.973067	0.880443	1.46505	0.854016	0.568186	2.52955	1.11719	1.25948	0.232875	0.312809	0.828447	0.605187	0.850823	0.465779	0.506999	1.43952	2.10525	2.21327	0.453042	1.28848	1.39076	0.495678	0.452979	1.14818	1.37997	0.20066	0.809765	0.953513	0.15603	0.198686	0.550987	0.815425	0.48602	0.524175	0.344048	0.128317	0.644007	0.334928	1.13375	0.739413	0.999685	0.502888	0.488761	0.528428	0.198217	0.508646
55	0.695457	0.42781	0.199686	0.232948	0.132231	0.37816	0.102409	0.0590506	0.364034	0.67758	0.618473	0.0424764	0.119133	0.817948	0.363138	0.647829	0.0711535	0.127896	0.640455	0.844955	0.546687	0.231893	1.3996	0.849846	0.175799	0.175462	0.275301	0.906379	0.194147	0.237428	0.625782	0.145942	0.124816	-0.0185438	0.287882	0.589675	0.101383	0.043579	0.159519	0.137409	0.0228385	0.445405	0.27328	0.410006	0.414879	0.555089	0.224546	0.0701688	0.508881
56	0.323811	0.141237	0.0312382	0.112254	-0.00316884	0.106742	0.144818	0.116167	0.304047	0.229368	0.554858	-0.0343805	0.155783	1.10864	0.395025	0.533132	-0.00278379	0.0956623	0.540108	0.593863	0.130895	0.0352356	0.429596	0.278937	0.169286	0.101937	0.0161298	0.821988	-0.028958	0.114556	0.082941	0.174935	0.112082	0.0755219	0.173327	0.804894	0.127501	0.109793	0.109821	0.145028	0.103526	0.289562	0.375502	0.149448	0.190611	0.488065	0.323115	0.120957	0.225563
57	0.140985	0.16347	0.0947676	0.0477759	0.0602011	0.0325394	0.0421318	-0.0602785	-0.045045	0.400627	0.252548	0.0931131	0.0195331	0.563168	0.205341	0.278567	0.0628677	0.0532821	0.447475	0.171387	0.207584	0.159057	0.332466	0.290319	-0.0102054	0.155651	0.043991	0.161292	0.108069	0.109322	0.155791	0.0622728	0.220972	0.0680462	-0.021301	0.562283	0.029639	0.0339553	0.0592588	0.198019	-0.0578987	0.26963	0.109862	0.06912	0.107179	0.155465	0.0499543	0.0356781	0.140707
58	0.0824255	-0.0895882	0.144623	0.021635	0.000841031	0.0627883	0.0506291	0.0134372	0.125183	0.152458	0.089304	0.0436607	-0.00322168	0.855368	0.302586	-0.0686536	0.106434	-0.0374905	0.173396	0.144378	0.192134	0.0720042	0.196973	-0.00106556	0.189461	0.128779	0.0331821	0.103965	0.0067795	0.0513113	0.0779054	-0.00215923	0.192679	0.0512602	0.0551965	1.08351	0.0419531	-0.00627614	0.0426874	0.0641822	0.0540589	0.2551	0.0490039	0.303226	0.0137396	0.497527	-0.00413855	0.0485074	0.353897
59	0.105808	0.200253	0.0124602	0.0463093	0.0417371	0.126524	-0.0200506	0.0999406	0.0130823	0.614053	0.0282802	-0.0144153	0.103025	0.468213	0.241147	0.623985	0.0462619	0.15622	0.222515	0.0913697	0.233772	0.0689312	0.810031	0.203511	0.0360861	0.0416718	0.148965	0.695815	0.0258018	0.113998	0.0825651	0.0674467	-0.00367265	0.0372463	0.0801545	0.697135	0.0208038	0.061135	0.0759467	0.00722811	0.147654	0.341154	0.00466928	0.173133	0.323651	0.419059	0.0930829	0.0346033	0.0773955
60	0.143201	0.0315138	0.201984	0.181558	-0.0370088	-0.0513056	0.105779	0.128784	0.101801	0.369774	0.108953	0.113161	-0.00129311	0.858002	0.498883	0.273493	-0.00587005	0.0771613	0.0292492	0.0014326	0.200652	0.102576	0.374688	0.145444	-0.113695	0.128173	0.122922	0.763634	0.0880689	0.0657762	0.307656	0.0704036	0.0435451	0.0519417	0.107746	0.55344	0.0489157	0.102393	-7.74399e-05	0.124561	0.0362304	-0.0410314	0.313147	-0.118492	0.167689	0.72131	0.067386	-0.0162109	0.225602
61	0.0505916	0.0985903	0.0989736	0.0649747	0.561083	0.0298309	0.113407	0.0655206	0.00403189	0.418157	0.228029	0.00500367	0.0136593	0.606846	0.279663	0.145324	0.0426397	0.0828868	0.0354988	0.300515	0.221062	0.152845	0.839571	0.00959001	0.00556762	0.126549	0.215333	0.371105	-0.00700153	0.0780542	0.821383	0.0993899	0.140693	-0.047054	0.0413479	0.53	0.0100816	0.038925	0.0455124	0.0898939	0.0947783	0.144363	0.165898	-0.00629354	0.0617082	0.634645	0.0373138	0.0532842	0.237842
62	0.0893195	0.0106567	0.00674011	0.140608	0.321497	0.00599944	0.109347	-0.0333103	0.0703309	0.385791	0.260899	0.156708	-0.0159856	1.25799	0.226374	1.10666	0.0881838	0.0508312	0.00567719	0.380132	0.178538	0.0144813	1.20407	0.0767757	0.164106	0.13997	0.0856845	0.755149	0.0519352	0.028913	1.02649	0.106342	0.176849	0.322187	-0.0493886	0.641346	0.274982	0.122646	0.0680232	0.131585	0.0463024	0.0556389	0.259836	0.0395114	0.216958	0.674781	0.0452224	0.0705878	0.262464
63	0.112956	0.182381	0.00338073	0.250409	0.38798	0.0772388	0.206062	0.0865791	-0.00623378	0.236001	0.0949439	0.0681694	0.011638	0.851236	0.935362	1.05622	0.0831709	0.131626	-0.0336525	0.418941	0.188978	-0.0315422	0.603585	0.0102507	0.0179659	0.129316	0.0659742	0.874824	0.106623	0.0251298	0.650089	-0.00280832	0.105081	0.246266	0.0497	0.965755	0.188196	0.0785244	-0.0621158	0.231673	0.0323538	0.0512372	0.236033	0.0520144	0.0215715	0.701726	0.326849	-0.00393185	0.132249
64	2.3524	1.88587	1.28394	2.68811	1.84673	1.27347	0.685706	1.45102	0.553037	0.607267	1.48483	0.2877	0.310487	1.10835	1.32832	0.600668	0.763935	0.642077	-0.127897	1.05059	0.415419	0.427542	0.338292	0.570167	1.01155	1.54616	1.45947	0.451616	0.807585	0.2988	0.569812	0.242054	0.12742	0.609299	0.78634	1.42664	1.23792	0.447477	0.270437	0.878922	0.877197	0.589427	0.36488	0.60028	0.367779	1.01481	1.08542	0.511617	0.239507
65	3.54246	4.09645	3.80867	2.60708	1.89045	2.92128	2.60394	2.71848	3.36336	0.72585	0.822951	1.82134	3.10783	1.27037	1.75126	0.646018	2.03889	3.85983	1.96786	0.714586	1.97472	3.43454	0.469583	0.878231	1.13702	1.73894	1.63549	0.412523	1.78368	2.71133	1.9868	4.63913	3.94196	1.01436	0.365618	0.800438	1.81326	2.02515	3.54567	1.52204	1.53787	0.662824	0.925673	0.544254	0.0123736	1.02669	3.95222	2.38241	0.954022
66	2.0122	2.05287	0.997024	0.894684	0.409126	0.851784	0.622342	0.553367	1.32467	0.272365	0.208878	0.325945	0.641056	1.15271	0.245735	0.0790782	0.458549	0.553104	1.25515	0.604585	1.89322	0.744695	0.246631	0.655745	0.24751	0.447166	0.382478	0.355238	0.402751	0.590756	0.58426	1.26217	1.3081	0.283118	0.168702	0.558342	0.558303	0.412242	0.706381	0.40248	0.345626	0.634611	0.483809	0.350209	0.36316	0.752558	1.10066	0.538981	0.214891
67	0.865636	0.440421	0.193887	0.155238	0.0660005	0.12024	0.156237	0.195036	0.122256	0.244433	0.117717	0.0848929	0.0395436	0.884182	0.153508	0.149734	0.0763255	0.159759	1.13006	0.399809	0.467385	0.33896	0.0551809	0.680017	0.0808988	0.157865	0.118139	0.214645	0.192322	0.139337	0.0968898	0.196257	0.359721	0.0396608	0.125045	0.235021	0.112973	0.165562	0.194894	0.0724203	0.0646335	0.319275	0.562673	0.401512	0.338764	0.443022	0.276298	0.260935	0.17547
68	0.341548	0.131315	0.0694235	0.247261	0.063493	0.0142268	0.0541453	0.0700052	0.176563	0.124484	-0.0567379	0.0402467	0.0983893	0.917058	0.10174	0.0756941	0.0322481	0.148321	0.385359	0.357419	0.11957	-0.0057183	0.185136	0.573385	0.239566	0.0619722	0.0585731	0.246923	0.0924889	-0.0269974	0.122467	0.0767189	0.0880614	-0.000264087	0.20102	0.424641	-0.0169678	0.130274	0.107293	0.0894727	0.0936912	0.228323	0.628045	0.355796	0.107498	0.329374	0.0355584	0.115907	0.305499
69	0.154602	0.0577063	0.0554406	0.133322	-0.0277617	0.0320455	0.102024	0.0765832	0.0267368	0.200094	0.139304	0.126371	0.109427	0.547461	0.100723	0.0687768	0.0483047	-0.0270064	0.203528	0.11287	-0.0107287	0.0103978	-0.0628008	0.569699	0.0902104	0.0156917	0.12904	0.141482	0.00427426	0.0457043	-0.00211373	-0.025495	0.0817365	0.0179938	0.190028	0.384421	0.0787487	0.0450445	0.0614411	0.0301499	0.0646565	0.407982	0.294657	0.240099	0.0753066	0.145406	0.0718844	0.0364704	0.265255
70	0.0863397	0.168951	0.12813	0.223041	0.0970354	0.141984	0.262498	0.148272	0.195954	0.100626	0.0748596	0.00791566	0.0431169	0.785049	0.0291919	0.0822759	0.0150815	0.087818	0.115038	0.0522266	0.0513721	0.115004	0.296542	0.691283	0.0919042	0.0674159	0.007221	0.290265	0.0441465	0.0724594	0.0986356	0.00423757	0.06499	-0.0259066	0.0759077	0.219216	0.158194	0.110257	0.062735	0.0743211	0.0321957	0.34898	0.235524	0.429809	-0.000259842	0.227804	0.0451753	0.124473	0.0854506
71	0.126891	0.307806	0.202638	0.206904	0.182596	0.232513	0.249059	0.143901	0.110201	0.259389	0.48314	0.0550138	0.0851428	0.280399	0.192655	0.107638	0.203561	0.289378	0.878331	0.135886	0.0548061	0.168538	0.406538	-0.00098819	0.217113	0.112641	0.194922	0.402554	0.378119	0.356874	0.248578	0.144174	0.109556	0.206426	0.203497	0.22207	0.219614	0.265415	0.14523	0.228282	0.194631	0.246735	0.465037	0.255095	0.423973	0.116189	0.167845	0.221302	0.479363
72	0.168505	0.237267	0.168659	0.013528	0.192535	0.150267	0.343618	0.261871	0.169749	0.244994	0.335487	0.132492	0.176433	0.209524	0.142677	0.0290033	0.199924	0.291851	1.17616	0.174555	0.206714	0.250023	0.218614	0.326706	0.339799	0.10262	0.238733	0.25654	0.211818	0.195569	0.174789	0.234462	0.304373	0.214846	0.2234	0.315065	0.10283	0.33959	0.207949	0.170619	0.207627	0.350754	0.15653	0.345576	0.0533688	0.077368	0.417811	0.280064	0.66628
73	0.13	0.259749	0.191931	0.155454	0.179706	0.233269	0.24101	0.295896	0.212418	0.546272	0.317704	0.21079	0.137678	0.133196	0.193527	0.418078	0.140025	0.0397583	0.475067	0.464718	0.0311475	0.20333	0.35657	0.0276269	0.26654	0.158071	0.216722	0.361259	0.187549	0.232996	0.332498	0.229424	0.253611	0.148247	0.415679	-0.0634871	0.0478424	0.106813	0.244072	-0.000222447	0.19989	0.340307	0.183241	0.260397	0.156486	0.148545	0.181669	0.0608575	0.537533
74	0.0456404	0.146912	0.165824	0.24991	0.133098	0.169233	0.238491	0.172926	0.168856	0.387336	0.384121	0.186883	0.202409	0.155018	0.230962	0.334445	0.204862	0.294201	0.0648185	0.324142	0.211459	0.0461834	0.283567	0.170187	0.111557	0.0896397	0.0754774	0.673927	0.0886135	0.231047	0.174854	0.175915	0.143991	0.142698	0.314397	0.343068	0.215438	0.165175	0.122264	0.122935	0.228638	0.244531	0.0679097	0.170968	0.258831	0.075312	0.280818	0.0283164	0.658263
75	0.0352406	0.280637	0.30589	0.083231	0.0205168	0.230001	0.224364	-0.000790204	0.269939	0.569139	0.230055	0.111353	0.0854398	0.137116	0.279261	0.445591	0.097394	0.260157	0.0784179	0.200187	0.182059	0.219162	0.137104	0.0904497	0.106562	0.128582	0.144376	0.380532	0.145921	0.277749	0.175017	0.315592	0.160808	0.302284	0.06515	0.253106	0.165798	0.0858489	0.191716	0.296059	0.000265256	0.242214	0.161392	0.280515	0.406632	0.110657	0.267326	0.228153	0.32156
76	-0.00728111	0.181649	0.221006	0.175247	0.261151	0.572038	0.092295	0.149924	0.0715873	0.234772	0.153938	0.121282	0.132545	0.239998	0.0540575	0.8574	0.0885948	0.287814	0.34522	0.11971	0.00955147	0.192134	0.556166	0.0589398	0.148062	0.150546	0.171402	0.327674	0.202628	0.0704484	0.263079	0.192999	0.244859	0.143562	0.303121	-0.0326421	0.205914	0.110781	0.100641	0.170366	0.215554	0.0456626	0.169591	0.176753	0.150758	0.148979	0.209989	0.0682734	0.342926
77	0.0676226	0.331742	0.233102	0.0881388	0.191874	0.233475	0.206495	0.0160367	-0.00975274	0.5732	0.343931	0.214222	0.190175	0.252787	0.026664	0.702111	0.0631742	0.289121	0.40396	0.0772422	0.0759627	0.0678523	0.200521	0.232631	0.201483	0.133617	0.26917	0.391003	0.179478	0.169744	0.104973	0.0797223	0.153217	0.249861	0.142329	0.167816	0.109241	0.103928	0.121653	0.150367	0.25626	0.375818	-0.130591	0.47292	0.204403	-0.0764312	0.194563	0.0999726	-0.0276318
78	3.94854	3.795	4.79721	3.06363	2.71988	3.77126	3.66545	2.81233	2.16098	1.72869	1.5478	3.66039	3.1281	0.949053	1.44466	2.14375	2.37171	2.2156	0.471775	1.2261	0.648106	1.21946	2.01357	0.747551	1.93558	2.74232	1.1992	1.48161	2.5852	1.01049	1.37894	1.64683	1.554	1.84199	1.39134	0.840305	1.02514	1.86252	1.92536	0.808548	2.35677	0.602137	0.66375	0.973428	0.677632	0.55763	0.819144	2.69016	0.840667
79	2.75609	2.81038	3.41321	1.73631	1.9671	1.73413	3.13094	1.90221	1.54965	1.97978	0.733846	2.36997	2.07726	1.3361	0.945547	1.66951	1.79076	1.39296	2.19	1.45347	2.15184	2.90106	1.52923	0.800567	0.899259	0.723659	0.805022	1.47531	1.66176	1.66017	0.858598	2.7038	2.83577	1.27188	0.957042	0.985375	0.883098	2.44364	2.30782	0.900896	1.28238	0.920526	1.39241	0.769581	0.658009	0.964257	1.30919	1.54233	0.892513
80	1.6707	0.945569	1.10884	0.59026	0.464017	0.405804	0.922004	0.700377	0.310122	1.35172	0.494884	0.649459	0.45456	0.873864	0.322368	0.830509	0.409151	0.480449	1.23702	1.00465	1.78042	0.798145	0.587685	0.930912	0.235668	0.300039	0.278446	0.860772	0.505201	0.377923	0.148574	0.720281	0.603123	0.343146	0.663922	0.77538	0.259072	0.435312	0.756965	0.485501	0.22943	0.472619	0.622078	0.872646	0.408098	0.323699	0.300595	0.310074	0.924817
81	0.772653	0.284296	0.540352	0.187583	0.33792	0.177041	0.274389	0.201534	-0.0145494	0.984487	0.470661	0.277007	0.392817	0.237082	0.346787	0.507631	0.19139	0.342544	0.58952	0.353732	0.3445	0.148627	0.53688	0.755568	0.0978827	0.0368923	0.174296	0.684174	0.252157	0.16486	0.481351	0.16238	0.185098	0.167941	0.38668	0.453081	0.225287	0.240609	0.234187	0.216109	0.272559	0.55566	0.384973	0.574767	0.370418	0.207926	0.0513553	0.0867958	0.637743
82	0.348832	0.320786	0.380697	0.0887946	0.0700864	0.0554642	0.128202	0.149652	0.0916668	0.248285	0.183479	0.146024	0.200343	0.3425	0.0503735	0.699992	0.140849	0.0434075	0.0558924	0.386544	0.167873	0.248926	0.556074	0.529346	0.0401868	0.0921355	0.162202	0.531303	0.136658	0.226063	-0.00239166	0.171659	0.168712	0.0455824	0.190389	0.187002	-0.00359332	0.179894	0.159755	0.100929	0.118947	-0.0379539	-0.0370127	0.656978	0.299767	0.132563	0.149207	0.0835434	0.51936
83	0.152276	0.149583	0.270434	0.041449	0.197253	0.1314	0.0604206	0.106815	0.0152135	0.174544	0.260719	0.168371	0.279694	0.220048	-0.0212521	0.396796	0.0477006	0.153828	0.0866043	0.218862	0.0870771	0.316345	0.287718	0.473783	0.231171	0.127661	0.049569	0.584445	0.246414	0.0251526	0.0744843	0.0842213	0.124633	0.16567	0.0908451	0.303192	0.0510347	0.183418	0.119667	0.104436	0.151846	0.419332	0.00164951	0.308397	0.525222	0.162863	0.133785	0.311867	0.10895
84	0.202078	0.343836	0.246153	0.139434	0.00995273	0.103201	0.050668	0.0139608	0.280883	0.304507	0.391884	0.122316	0.188505	0.234166	-0.0319781	0.17334	0.0820381	0.184377	0.0802341	0.314339	-0.000226097	0.244446	0.212629	0.135964	0.11629	0.0433998	0.0713504	0.449744	0.144063	0.223957	0.149021	0.130085	0.0907649	0.177252	0.31231	0.146991	0.214187	0.123044	0.279015	0.119689	0.141073	0.545466	0.393105	0.409482	0.16255	0.180624	0.196267	0.0591506	0.748983
85	0.135989	0.236427	0.122202	0.0198211	0.0507409	0.0178965	0.0565711	0.00711183	0.150551	0.276626	0.0473969	0.181789	-0.0120316	0.102193	0.219356	0.163632	0.0803018	-0.0828958	0.0464652	0.19886	0.0893346	0.143556	0.151425	0.249166	0.155639	0.168395	0.128317	0.310456	0.064336	0.12679	0.217082	0.126277	0.12363	0.135297	0.115978	0.489329	0.116929	0.051805	0.0730422	0.24307	0.0739145	-0.148811	0.00816075	0.126381	0.39107	0.267461	0.180418	-0.022995	0.724539
86	0.0627414	0.0272232	0.247097	0.209233	0.0861238	0.185202	-0.0413166	0.0989058	0.104992	0.143012	0.076417	0.0741824	0.0697425	0.0196949	0.0556676	0.129635	0.0233806	-0.111029	0.0629992	0.290263	0.071462	0.146946	0.195201	0.142436	0.190847	0.0589322	0.174172	0.322788	0.0177762	0.130238	0.253518	0.157256	0.199021	0.154746	0.243411	0.329949	0.082685	-0.00182369	0.157964	0.27109	0.0292426	-0.0788284	0.275652	0.155645	0.190027	0.0446575	0.0965939	0.0363205	0.565248
87	0.0936849	0.0267004	0.0908736	0.0106246	0.125051	0.1083	0.202003	0.0369471	0.146893	0.690658	0.220035	0.0265097	0.123631	0.137333	0.0679225	0.362027	0.0946218	0.0896333	0.0629575	0.133314	0.12897	0.0927845	0.582537	0.047709	-0.0229345	0.0968022	0.0980136	-0.00230111	0.0416239	0.23788	0.0849722	-0.0363791	0.170797	0.132087	0.0323657	0.232067	0.127902	0.0143503	-0.00965469	0.0393325	0.110579	0.156927	-0.0242411	0.314346	0.254602	-0.0353632	0.105534	0.0654766	0.42619
88	0.0226518	0.18114	0.191246	0.178401	-0.0447286	0.147069	0.107098	0.169509	0.00481744	0.278718	-0.018326	-0.0108671	-0.0395018	0.164471	0.182773	0.278256	-0.0426517	0.183424	0.0193857	0.359995	-0.0459429	0.216855	0.430696	0.0935568	-0.10734	0.0849404	0.174058	0.355257	-0.0257092	0.14107	0.203792	0.0812754	0.125533	0.142761	0.121556	0.369397	0.0733808	0.0569812	0.164319	-0.0172139	0.0874301	0.221756	0.0612056	0.226287	0.0920895	0.229892	-0.0368027	0.0844603	0.726182
89	1.91507	0.911378	0.48426	1.30591	1.43552	2.11549	0.291939	0.6743	0.52629	0.506441	0.967664	0.466889	0.368953	0.502805	1.12206	0.60969	0.389057	0.296425	0.099831	0.534995	0.252446	0.253174	0.829153	0.536681	1.60543	0.581041	0.735015	0.466679	0.215704	0.322681	0.565035	0.616179	0.236598	1.24257	0.804824	0.417522	0.699149	0.282475	0.516238	0.498435	0.382752	0.346233	0.290025	0.854773	0.493069	0.541693	0.401807	0.155915	0.81642
90	2.62271	2.46174	1.71705	2.08399	1.98807	2.89359	0.775315	1.1867	1.65774	1.96595	1.40108	0.24312	0.500489	0.976014	1.00327	1.45954	1.01336	0.404332	-0.0267181	0.836185	0.197897	0.24529	1.13951	1.77665	0.787813	1.00185	1.0712	0.814347	0.433934	1.01399	1.03759	0.481059	0.0880269	1.07314	0.968719	0.804515	1.1964	0.39089	0.444705	0.827721	1.05568	0.964742	1.43138	0.645751	0.796323	0.345093	0.313398	0.193738	0.904376
91	1.58547	0.897271	0.530745	0.783998	0.951834	1.0151	0.288891	0.457285	0.402073	1.16563	1.03468	0.227681	0.244284	0.66932	0.352335	0.938545	0.36117	0.232024	0.137223	0.470799	0.157139	0.191233	0.908863	1.05387	0.323859	0.214354	0.623806	1.14315	0.1927	0.237951	0.5208	0.182332	0.144737	0.5019	0.719446	0.494901	0.505763	0.133871	0.149542	0.307449	0.247431	0.562849	0.998785	0.768224	0.576249	0.308276	0.179702	0.169876	0.304665
92	0.550144	0.190628	0.247274	0.254088	0.167836	0.32213	0.276944	0.16441	0.215691	0.67314	0.804793	0.175889	0.17477	0.456395	0.252761	0.535029	0.282672	0.341221	0.900573	0.296526	0.187971	-0.11064	0.262505	0.518782	0.190598	0.135528	0.306074	0.679617	0.141614	0.124955	0.380225	0.10172	0.141504	0.212167	0.0510786	0.149019	0.226637	0.177413	0.202112	0.30779	0.343482	0.661195	0.420482	0.627168	0.326439	0.0862684	0.0709234	0.222058	0.553607
93	0.211794	0.0947046	0.219791	0.0888609	0.0602459	0.28203	0.105063	0.105482	0.0193954	0.356355	0.125078	0.0618958	0.10154	0.294368	0.187946	0.241023	0.113662	0.0988275	1.26852	0.0858197	0.183706	0.107097	0.194823	0.560977	0.182779	0.0436218	0.100364	0.278792	0.00989191	0.0723262	0.0804878	0.00852825	0.0402679	0.093124	-0.000672808	0.369912	0.123008	0.137687	0.060516	0.194936	0.161066	0.0229296	0.334401	0.260955	0.124154	0.185876	0.146594	0.158804	0.301679
94	0.0984445	0.109076	-0.000599203	0.00691062	-0.0647976	-0.0374541	0.0214615	-0.0749087	0.188016	0.644848	0.0343164	0.21043	0.0512579	0.204063	0.257325	0.219475	0.164998	0.0918024	0.876343	0.394997	0.00203488	0.160759	0.520874	0.152954	0.00208141	0.0870356	0.00616854	0.307939	0.0739967	0.147074	0.137761	0.00547179	0.0980228	0.16019	0.241057	0.307602	-0.0550623	0.0508621	0.0353816	0.0802931	0.0528994	0.295192	0.121322	0.137962	0.189881	0.210224	-0.00415355	0.0839644	0.217373
95	0.00807116	0.137052	0.149296	-0.000767847	0.184304	0.0581552	0.0398275	0.252007	0.286878	-0.0150623	0.0775393	0.0603811	0.0319157	0.0907555	0.163956	0.1457	0.111543	0.273452	0.374558	-0.139114	0.0328384	0.193027	0.0378679	0.358928	0.219876	0.288194	-0.0311178	0.156274	0.256342	0.24357	-0.000401318	0.0402259	0.138827	0.158487	-0.0307151	0.0967325	0.115605	-0.050776	0.177658	0.344287	0.571823	0.26989	0.340061	0.025092	0.353793	0.137865	0.194376	0.0569939	0.192513
96	0.0821361	0.111203	0.160271	0.0998186	0.0414351	-0.0475055	0.0782333	0.0408413	0.185674	0.366182	0.0220777	0.0486522	0.143278	0.133466	0.260899	0.0789966	0.110325	0.259517	0.0837258	0.401737	0.0179569	0.0315827	0.19746	0.30047	0.195889	0.123807	0.135071	0.384047	0.218048	0.223357	0.0936566	0.039419	0.0395776	0.132602	0.162527	0.47208	0.0783155	-0.106183	0.187915	0.422071	0.143106	0.498506	0.241631	0.530687	0.134368	0.145318	0.0985817	-0.0450408	0.258164
97	0.0390651	0.111174	0.102168	0.118138	0.101558	0.168874	0.0949817	0.0594335	0.0421846	0.836318	0.111744	0.0066136	0.0411352	0.0777422	0.230574	0.676786	0.101626	0.261144	0.297236	0.111677	0.133944	0.116781	0.0909085	0.0336894	0.191472	0.135122	0.00234724	-0.026191	0.170758	0.294635	0.209153	0.141841	0.170312	0.0821047	-0.0297386	0.196037	0.137074	0.0484385	0.0825487	0.312543	0.20767	0.109717	0.318173	-0.0138889	0.187946	0.372645	0.156907	0.0674488	0.699092
98	0.109163	0.19902	0.101619	0.0587439	0.043118	0.0918483	-0.00244661	0.0538801	0.116598	0.408316	-0.048268	0.0305574	0.0435262	-0.0349331	0.21438	0.663576	0.152491	0.230907	0.0498909	0.0971657	0.0108918	0.119194	0.354254	0.00983618	0.272039	0.020943	0.167657	0.431097	0.140884	0.294907	0.0114351	0.0371308	0.0526286	0.063451	0.270243	0.265394	0.100588	0.0736361	0.18917	0.280524	0.156243	0.123104	0.477292	0.0389537	0.17423	0.166315	0.0901816	0.0399996	0.576225
99	0.0842496	0.136859	0.0557353	0.0788539	0.122115	0.12719	0.0488675	0.157698	0.0796575	0.388804	0.141151	0.0705338	0.103626	0.291748	0.270409	0.167006	0.126717	0.196061	-0.0292376	0.237685	-0.0197883	0.0376874	0.460667	0.117443	-0.0266791	0.14504	0.0150053	0.656382	-0.0196662	-0.0728788	0.241251	0.144417	0.192034	0.147377	0.00605527	0.170005	0.0544864	-0.017694	0.0492695	0.0648377	0.0497968	0.156524	0.120032	-0.0871846	0.0906351	0.0966601	0.167348	0.0554484	0.450972
100	0.0888079	0.167628	0.0535178	-0.0155574	0.0461273	0.166477	0.120784	0.156311	0.194375	-0.0102839	0.303955	0.0471733	0.0284592	0.0457228	0.0954778	0.176081	0.0655344	0.305734	-0.146707	0.0104258	-0.0258658	0.268843	0.362016	0.292399	0.0905816	-0.00795623	0.147222	0.214242	0.208955	0.161233	0.169541	0.0751293	0.192645	0.134745	0.106575	0.488423	0.073128	0.0629926	0.113987	0.0285217	0.0619945	0.315645	0.0961028	0.0418971	0.358715	0.0839344	0.0919663	0.00828318	0.381162
101	3.49458	1.62644	2.45773	2.29586	2.00122	1.2823	2.23771	1.71916	1.19508	0.983451	1.10314	0.826323	0.673562	0.904107	1.68382	0.500571	1.49305	0.732415	0.00470806	0.65204	0.188461	0.597829	0.740569	0.69664	2.00578	1.45722	0.611712	0.574302	1.41286	0.455263	0.665811	0.675611	0.390491	1.15651	0.608921	0.722874	0.579399	0.9824	0.718258	1.00302	1.5406	0.545711	0.442726	0.7471	0.754928	0.518275	0.320874	0.613606	0.971304
102	2.27849	1.46014	1.74297	1.22922	1.44868	0.935314	1.25045	0.952545	0.965407	0.913393	0.519468	1.10701	0.518272	1.10768	0.902482	0.734653	1.07683	0.553814	1.08829	0.828322	0.181819	1.33665	0.79385	0.397451	0.512369	0.430189	0.569094	0.762086	0.67834	0.840577	0.690572	0.615283	0.734553	0.734112	0.555203	0.82973	0.608315	1.0066	0.405097	0.594855	0.615413	0.239551	0.950298	0.311634	1.02737	0.507135	0.674061	0.51871	0.514498
103	1.24698	0.509403	0.512103	0.241914	0.203592	0.115143	0.295311	0.290403	0.162529	0.838378	0.283032	0.289012	0.115028	0.494288	0.438549	0.553128	0.0914023	0.161166	1.29329	0.925455	0.0968759	0.350652	0.185729	0.280297	0.173307	0.159029	0.201151	0.788924	0.119315	0.251382	0.252925	0.108176	0.146509	0.252137	0.152348	0.38913	0.127463	0.213608	0.111144	0.229274	0.0838842	0.191289	0.422542	0.216269	0.62373	0.251967	0.123734	0.0879376	0.251933
104	0.531646	0.195648	0.251172	0.0358412	0.105066	0.25485	0.148245	0.0754876	0.379632	0.26107	0.287053	0.227538	0.0158545	0.644255	0.139462	0.283095	0.113721	0.142169	0.748255	0.269801	0.0723614	0.243756	0.0826829	0.513912	0.216004	0.0830835	0.208363	0.568024	0.078239	0.171436	0.324333	0.11824	0.0142731	0.320996	0.226437	0.190298	0.108183	0.130669	0.158198	0.123355	0.20189	0.102332	0.400008	0.303793	0.47292	0.314551	0.122622	0.12203	0.390535
105	0.281816	0.0276241	-0.0506114	0.13785	-0.00696544	0.0406962	0.176683	0.0655399	0.290081	0.575119	0.015945	0.256931	0.208816	0.506114	0.131156	0.335516	0.0549753	0.0418135	0.775694	0.182845	0.118054	0.0731763	0.0441469	0.336612	0.127201	0.0306718	0.221786	0.25321	0.127062	-0.0583847	0.0421351	0.065457	0.0575589	0.197142	0.126104	0.0568204	0.0336035	0.165207	0.0936061	0.155765	0.0459672	0.0911731	0.0124284	0.329143	0.242329	-0.0103181	0.0314559	0.193006	0.459901
106	-0.0138816	0.328383	0.112288	0.181835	0.124951	0.171559	0.126257	0.182995	0.22727	0.330987	0.153403	0.204203	-0.0158974	0.303186	0.174527	0.199007	-0.000103589	0.103642	0.663933	0.171356	0.025343	-0.0560916	0.145835	0.215189	0.143955	0.0690074	0.114359	0.692401	0.103052	-0.0543578	-0.129904	0.0394522	0.0931904	0.0586284	0.268999	0.379594	0.0791601	0.190043	0.0398638	0.166707	0.127321	0.409403	0.324689	0.248533	0.245328	0.113728	0.0550691	0.171917	0.488542
107	0.0414637	0.0530729	0.151183	0.150399	0.130807	0.0426923	0.24933	0.0138244	0.172983	0.427021	0.226314	0.134787	0.0632973	0.368293	0.429262	0.143339	0.160513	0.216725	0.460569	0.176635	0.0142851	0.207747	0.288929	0.314768	0.0105119	-0.00098316	0.145283	0.140795	0.0171354	0.0895977	0.306063	0.040237	0.167756	0.135037	0.260331	0.259317	0.0305841	0.179413	0.0754567	0.155381	-0.0552314	0.191325	0.0959007	0.329193	-0.002044	0.388328	0.0660661	0.0272554	0.59767
108	0.121429	0.324087	0.0648059	0.1679	0.230156	-0.00043986	0.122672	0.12115	0.137926	0.134817	-0.0403316	-0.0213217	0.0105528	0.497118	0.409955	0.166789	0.0843217	0.2449	0.167085	0.104217	0.0196606	0.0465561	0.323237	0.0621816	0.154126	0.0783247	-0.000260804	0.452564	0.0498976	0.0613092	0.0929336	0.116218	0.106442	0.142947	0.159223	0.871459	0.0653003	0.0997955	0.104159	0.240534	0.0945218	-0.0249824	0.313206	0.0412583	-0.0245984	0.638015	0.063747	0.0239742	0.802784
109	0.125652	0.0133531	0.0634023	0.0814477	0.0669618	0.0639493	0.000281492	0.132863	-0.000535271	0.254361	0.133602	0.101258	0.145006	0.50929	0.334515	0.204781	-0.0497382	0.015488	0.035832	0.0162514	0.00700126	-0.0783301	0.0169366	-0.0265741	0.206807	0.0429558	0.112124	0.311223	0.0456066	-0.0293966	0.0652637	0.100874	0.208705	0.0435769	0.0660596	0.8896	0.0251905	0.0238485	0.000765945	0.138999	0.0716215	0.0093166	0.0354237	-0.0276788	0.325298	0.984966	0.0754387	0.058943	0.124307
110	0.00775246	0.0585866	0.00539283	0.0685889	0.134535	0.0807606	0.0211203	-0.00172966	0.133177	0.0452286	0.17267	0.131015	0.0364442	0.488803	0.209324	-0.0103061	-0.0704502	0.0414274	0.0551163	-0.0132497	0.105884	0.1513	-0.0364889	0.197826	-0.0599037	0.0998286	0.126205	-0.0310972	-0.0673778	-0.000408405	0.0700812	0.045753	-0.0154206	-0.0022723	0.182162	0.238126	0.0379197	0.0257342	0.0483554	0.129717	0.0706582	0.0671679	0.179979	0.0764032	0.394259	0.562045	-0.0753938	0.00903861	0.0313967
111	-0.0325174	0.0905443	0.10458	-0.0249749	0.0117719	0.0284425	-0.00487686	-0.0129577	0.11175	0.172618	0.209894	0.140283	0.0643758	0.414807	0.221526	0.104176	0.1277	0.0865603	-0.0530074	0.265979	0.119098	0.119243	0.198116	0.00469485	0.212333	0.0278241	0.0362518	0.171461	0.0225539	0.192977	0.0951676	0.0728301	0.105952	-0.0059118	0.0920088	0.376848	-0.045419	0.0794514	-8.5105e-05	0.0516576	0.0904795	0.307055	0.00959854	-0.0485532	-0.0551633	0.790269	0.0702875	0.190832	0.64477
112	2.84127	1.84517	2.76951	2.40429	2.1778	1.08286	2.62221	1.43842	0.467782	0.185518	0.845731	0.716194	0.525724	0.78947	1.49898	0.1435	1.46372	0.729785	0.0520986	0.639876	0.271108	0.551313	0.45234	0.269534	1.56219	1.37148	0.317538	0.508851	1.21709	0.817772	0.55202	0.367483	0.283265	1.11223	0.344426	0.630027	0.777168	0.538443	0.58105	0.98018	1.45492	0.187839	0.665672	0.00920085	0.33135	0.995519	0.324705	0.764617	0.828061
113	2.38256	2.22061	3.39622	1.63587	1.75676	0.954828	3.39808	1.86391	1.24512	0.826332	0.823926	2.48152	1.47869	0.612701	0.996504	0.280364	1.46868	1.25442	1.6376	0.617526	0.880475	2.8662	0.403788	0.495873	0.907931	0.944214	0.794169	0.752284	1.28847	1.34786	0.671823	2.3253	3.44509	0.993275	0.434365	0.998734	0.667107	2.06126	1.4274	0.901324	0.881264	0.0504919	0.744957	0.56391	0.568608	0.860322	1.4691	1.42543	0.496208
114	1.02564	0.597911	0.817914	0.346885	0.182312	0.349158	0.684102	0.394289	0.399344	0.58931	0.33665	0.353802	0.185764	0.538051	0.506276	0.570023	0.214356	0.30981	1.35693	0.369805	1.37768	0.523736	0.604162	0.411056	0.315422	0.127374	0.182073	0.553249	0.246073	0.197232	0.447572	0.322388	0.728741	0.134156	0.246648	0.604128	0.22975	0.352163	0.199527	0.417042	0.138969	0.179343	0.389286	0.0819621	0.435922	0.46562	0.255549	0.305034	0.476419
115	0.435993	0.174198	0.34015	0.117696	0.201558	0.194541	0.202848	0.0224007	0.124041	0.121464	0.276284	0.256322	0.0530187	0.295213	0.0349083	0.00362761	0.155227	0.206282	0.825477	0.163286	0.174553	0.0211667	-0.203793	0.482298	0.311617	0.0415699	0.0969245	0.163487	0.0178249	0.00367564	0.20462	0.0851333	0.248194	0.0343933	-0.0316648	0.0237886	0.124078	0.0414083	-0.0153599	0.24394	0.113179	0.163244	0.133517	0.229796	0.176781	0.501548	0.0743112	0.132041	0.61652
116	0.0887241	0.05363	0.167042	0.229564	-0.0310661	0.052785	0.13713	0.156038	0.0214747	-0.00059415	0.244672	0.211121	0.0259967	0.0824146	0.10076	0.226903	-0.034859	0.12093	0.689569	-0.162604	0.199523	-0.00235186	0.387521	0.296669	0.142946	-0.0449113	-0.00556286	0.151003	0.184556	0.0809012	0.258782	0.267278	0.102048	0.136055	0.149579	0.202016	0.0817273	0.194024	0.151402	0.146215	0.0509078	0.258345	0.0758797	0.449761	0.34905	0.477012	0.221147	0.358098	-0.0911319
117	0.0380502	-0.0221969	0.105954	0.0892367	0.0475166	0.0995974	-3.12769e-05	0.0498495	0.224631	0.64707	0.183866	0.118821	0.0630374	-0.0214811	-0.0451509	0.156138	0.0483127	0.232419	0.220991	0.349461	-0.00378863	0.138085	0.352133	0.112347	0.0255309	0.0691807	0.100899	-0.00631745	0.0595016	-0.0597413	0.153497	-0.0178137	-0.0818792	-0.00150832	0.115296	0.269344	0.0879722	0.0889685	0.102974	0.00200202	0.036423	0.196266	0.0791716	0.171078	0.0510324	0.0628926	0.0898824	0.0921934	0.0768414
118	0.00809632	-0.0289222	0.108431	0.2163	0.210816	0.00395874	0.0653841	0.0257797	0.16664	0.480545	-0.00177167	0.191486	0.0284851	0.185635	0.200401	0.127762	0.0385894	0.116953	0.0528589	0.205677	0.0564182	0.0260195	-0.0718603	-0.00897027	0.196615	0.0238828	-0.0220805	0.146551	-0.0207531	0.0767029	-0.0221813	0.0265907	0.20648	0.0157342	-0.0346342	0.680027	0.0123482	0.037061	0.0144269	-0.0853318	-0.0275796	0.105255	0.801314	0.0309081	0.314572	0.53523	-0.00651005	-0.0254055	0.0539757
119	0.00193612	-0.0290563	0.0879425	0.112552	0.0018685	-0.011086	0.0189543	-0.0920765	0.0778798	0.308581	0.0913145	-0.000734844	0.0168356	0.107117	0.142068	-0.0232199	0.120919	-0.0322496	0.0277352	0.163633	0.0349901	0.0704615	-0.111506	-0.0182908	0.0849209	0.0197953	-0.0184789	0.41878	0.0355565	0.196368	0.0553201	0.00233795	0.0620927	-0.00950886	0.144108	0.889261	-0.00137202	0.0082123	-0.103648	0.0952339	0.0832519	0.218652	0.17147	0.159532	0.10141	0.234199	0.0785166	-0.000920354	0.234112
120	0.0510709	0.0685342	-0.00722818	-0.196539	0.0468561	0.107323	0.0485179	0.0939736	0.264641	0.354634	-0.0547882	-0.0160509	-0.0461485	-0.0235739	-0.0236605	-0.0464824	0.037218	-0.0159646	-0.0203074	0.168061	0.0722697	0.102096	0.233482	-0.00052165	0.133057	0.0467401	0.055492	0.0807813	0.0524121	0.101486	0.0524199	-0.0536788	-0.0015859	0.0244616	0.0404581	0.5648	0.027179	0.183235	0.0274196	-0.0581962	0.0627746	0.158193	-0.00233707	0.103212	-0.021291	0.0776538	0.0482347	0.139145	0.387263
121	0.107117	0.0662407	0.141275	0.071927	0.0870937	-0.0292634	0.147918	0.0330984	0.081443	0.135857	0.207515	0.109589	0.0828539	-0.00801072	0.151567	0.0742581	0.1288	0.266131	0.0655874	0.0991951	0.0798921	0.0375749	0.0132341	-0.0545207	0.198814	-0.108378	0.0421652	0.15093	-0.0010991	0.0519488	-0.126906	-0.000795897	-0.0144224	-0.018719	0.191098	0.112626	0.0329717	-0.00590516	-0.0421459	-0.11488	0.0484552	0.282021	0.0629526	0.0580545	0.0863656	-0.00454012	-0.0806679	0.109539	0.195694
122	-0.0789894	0.0465095	0.128778	-0.0514811	-0.0235848	0.224325	0.029411	0.10252	-0.138308	-0.105913	0.121417	0.0658463	-0.0114143	0.0371688	0.0617814	0.029149	-0.0259774	0.108646	0.0277235	-0.122556	0.0552895	-0.10353	0.0239453	0.0685707	0.172191	-0.0201645	-0.0803649	0.056857	-0.100829	0.23768	0.00361186	0.201113	0.084468	0.0135749	0.178859	0.367851	-0.0614669	0.105598	-0.0189469	0.139933	-0.00251046	0.275213	0.112331	-0.0605689	-0.0753553	-0.186208	0.0230505	-0.0146507	-0.246969
123	0.0793726	0.0917163	0.0577582	0.118425	0.0869679	0.0507888	0.0483032	-0.0538695	-0.0936614	0.00534735	-0.016255	0.111006	0.0761748	0.0485994	-0.111774	-0.123788	0.0512732	-0.00348378	0.104963	0.187855	0.0222919	-0.0111784	-0.0513203	0.0754107	-0.0159696	0.00884844	0.0712836	-0.0301547	0.0713929	0.154236	-0.0441157	0.0637104	0.0196372	-0.0397921	-0.0793499	-0.015795	-0.077435	0.013186	0.0131345	-0.0559283	-0.0596223	-0.0680793	0.275917	0.122941	-0.00114449	0.0885585	-0.00256117	0.0626336	-0.0383805
124	3.16037	1.7872	3.30748	2.30475	2.11481	1.66055	2.4716	1.52359	0.787339	0.836981	1.12646	0.471546	0.874808	0.247954	1.60503	0.275372	1.26206	0.420222	0.0450955	0.447727	0.13751	0.627502	0.445258	0.176328	2.22169	1.81033	0.470639	0.438586	1.46071	0.832544	0.544587	0.512563	0.2349	0.97234	0.604065	0.411675	0.543452	1.14449	0.57774	0.910359	1.53247	0.215893	0.247146	0.587014	1.08917	0.563362	0.327307	1.29101	0.26003
125	2.27293	1.39498	2.10821	1.25013	1.31317	0.937028	1.51219	1.06079	0.933064	0.228167	0.323703	1.00307	0.882864	0.930799	0.826034	0.199011	0.911595	0.700313	1.29824	0.443199	0.164564	1.86589	0.253493	0.526796	0.781037	0.785572	0.382471	0.321271	0.796273	1.32675	0.49768	0.892775	1.07096	0.764474	0.0756902	0.319034	0.564115	1.13105	0.973706	0.842364	0.856975	0.0121028	1.14117	0.356492	0.608047	0.44944	0.672677	0.665875	0.531236
126	1.30296	0.644451	0.373932	0.415291	0.2946	0.296045	0.233742	0.24559	0.236065	0.739556	0.24196	0.214161	0.0214097	0.491878	0.399685	0.256549	0.0865289	0.16276	1.08403	0.457512	0.113694	0.296976	0.319591	0.23395	0.288645	0.0684877	0.0256572	0.370105	0.0883053	0.246619	0.377479	0.138983	0.166562	0.289986	0.026721	0.240782	0.204065	0.333116	0.107362	0.159519	0.144176	0.177926	0.489026	0.0609966	0.24189	0.426593	0.0566615	0.150771	0.842434
127	0.571212	0.0591273	0.365469	0.249858	0.298537	0.125383	0.00782062	0.0613578	0.206278	1.0085	0.378349	0.0986277	0.053428	0.29855	0.143612	-0.164829	0.074363	0.116041	0.85973	0.0562885	0.0272513	0.100451	0.149866	0.368091	0.307933	0.0527333	0.160482	0.28405	0.229704	0.101079	0.143245	0.199836	0.0446105	0.132342	0.270109	0.590727	0.0698825	-0.000912478	0.111831	0.226064	0.0760656	0.0802979	0.406393	0.154476	0.674403	0.636193	0.0617378	0.0299599	0.50972
128	0.414368	0.100693	0.238675	0.0788612	0.15646	0.0663105	0.265561	0.0968753	0.056371	0.396225	0.191348	0.0902405	0.113417	0.124468	0.187586	-0.000193293	0.000932304	0.0812032	0.675448	0.36225	0.0803859	0.219774	0.403561	0.0329733	0.0146465	0.0978363	0.0519287	0.382386	0.266863	0.223086	0.164033	0.0146965	0.0256963	0.129514	0.302505	0.333623	0.15394	0.0710164	0.0741265	0.161453	0.109278	0.348936	0.0759007	0.158741	0.18692	0.332477	0.0697265	0.120755	0.546042
129	0.143499	-0.0489004	0.0949312	0.144983	0.0594071	0.1308	0.20381	0.0898521	0.0149277	0.561501	0.257686	0.103218	0.00770701	0.181661	0.0667514	0.131898	0.0547164	0.189973	0.467219	0.285505	0.0457482	0.0377507	0.110628	0.26614	-0.000231268	0.0174565	0.258317	0.486014	0.139983	0.209442	0.139686	0.0114465	0.0643223	0.0825186	0.333511	0.169496	0.186315	0.0860703	0.111964	0.0576136	0.0666396	0.313308	0.37165	0.201933	0.342375	0.448192	0.123504	-0.00845733	0.545904
130	-0.000215125	0.120389	0.209747	0.221495	-0.000207611	-0.00105225	0.178387	0.11971	-0.126702	0.460957	0.231178	0.0419332	0.157273	0.441149	-0.00109754	0.262179	0.0158939	0.19436	0.776528	-0.0393546	0.00376324	0.0544402	0.187262	0.396251	0.122522	0.0595602	0.19987	-0.159244	0.107286	0.336718	0.0474156	0.0448466	0.0434164	0.0647826	0.188743	0.406613	0.447417	0.23337	0.0686356	0.0630495	0.0225942	0.317435	0.0817137	0.05421	0.13706	0.0841756	0.0993191	0.207503	-0.0516735
131	0.0247108	-0.0194024	0.0996788	0.0106319	0.0540071	0.173643	0.00950584	0.108558	0.164122	0.275862	0.685145	0.0244781	-0.000856335	0.312378	0.207372	0.184165	0.00996695	0.169497	1.00178	0.286132	0.109546	0.212304	0.455407	0.214784	0.148681	-0.0867227	0.0641759	0.785575	0.0750674	0.0519488	0.185017	0.0550164	0.102939	0.0770699	0.384874	0.29297	0.375218	0.048236	0.0913177	0.19626	0.104273	0.521701	0.328698	0.268748	0.0669428	0.352787	0.11372	0.126741	0.487838
132	0.0290678	0.147544	0.0413391	0.0686847	0.0747996	0.0154705	0.189763	0.212297	0.0226376	0.374832	0.37533	0.0603708	0.143129	0.221609	0.0720989	0.227881	0.0783006	0.0908083	0.815354	0.101571	-0.0604647	0.261402	0.369805	0.458076	0.167055	0.0998936	0.191234	0.272712	0.162923	0.0628515	0.123544	0.142471	0.146696	0.109189	0.144054	0.509003	0.454613	0.183975	0.0119809	0.0897997	0.115939	0.186483	0.351218	0.179768	0.123717	0.502391	0.05625	0.0452127	0.280183
133	0.0458378	0.0493958	-0.123725	0.139338	0.224442	0.112982	-0.0236897	0.219175	0.151044	0.348937	0.264473	-0.0202215	0.0822367	0.224907	0.169226	0.470328	0.0681124	0	0.227728	0.0720815	0.0504501	0.176984	0.304247	0.215158	0.0807796	0.0209918	0.261441	0.545216	0.0504654	0.116587	0.126436	0	-0.0320399	0.109863	0.299951	1.06192	0.398136	0.188563	0.0514822	0.10589	-0.020677	0.228639	0.25439	0.155477	0.129662	0.861699	0.0683745	0.00930388	0.494661
134	0.0458378	0.0493958	-0.123725	0.139338	0.224442	0.112982	-0.0236897	0.219175	0.144374	0.348937	0.264473	-0.0202215	0.0822367	0.224907	0.167816	0.470328	0.0681124	0	0.227728	0.0720815	0.0504501	0.176984	0.304247	0.215158	0.0807796	0.0209918	0.261441	0.545216	0.0504654	0.116587	0.126436	0	-0.0320399	0.109863	0.299951	1.06192	0.398136	0.188563	0.0514822	0.10589	-0.020677	0.228639	0.246651	0.155477	0.129662	0.784922	0.0683745	0.00930388	0.464739
[truncated: 39 more columns]

## Sheet: Sfig. 2e
Stim	ROI#1	ROI#2	ROI#3	ROI#4	ROI#5	ROI#6	ROI#7	ROI#8	ROI#9	ROI#10	ROI#11	ROI#12	ROI#13	ROI#14	ROI#15	ROI#16	ROI#17	ROI#18	ROI#19	ROI#20	ROI#21	ROI#22	ROI#23	ROI#24	ROI#25	ROI#26	ROI#27	ROI#28	ROI#29	ROI#30	ROI#31	ROI#32	ROI#33	ROI#34	ROI#35	ROI#36	ROI#37	ROI#38	ROI#39	ROI#40	ROI#41	ROI#42	ROI#43	ROI#44	ROI#45	ROI#46	ROI#47	ROI#48	ROI#49
Brush#1	-14.19	10.9125	-33.81	-9.396	-44.69	6.395	-13.9	26.06	-20.84	59.54	-83.4	82.24	-13.1	10.73	-44.69	-22.36	36.74	47.34	-43.46	-21.46	-8.158	-89.63	-14.57	60.3	-54.14	18.5	117.7	-72.59	-40.42	-50.88	35.25	-67.62	40	-26.78	19.24	17.79	66.46	2.966	67.26	-78.93	-4.449	-66.94	-74.89	-60.07	5.391	-33.91	10.65	-10.45	2.101
Brush#2	-9.473	-3.20188	28.39	-11.38	-47.01	-14.84	20.4	36.29	122.6	142.2	-16.36	40.09	43.03	-8.771	-33.02	-56.49	-27.46	-13.99	-63.09	-30.47	-58.98	38.32	99.46	-41.18	-38.78	-9.569	20.66	26.7	-77.35	-30.5	0.625	-4.201	-63.67	-18.11	18.33	-35.72	-55.06	-31.97	-9.163	-8.193	65.13	-3.704	-28.7	3.45	38.6	-24.27	-21.26	-41.8	28.05
Brush#3	-4.731	3.55943	14.96	-1.173	22.37	14.84	10.41	27.79	63.4	-5.932	34.64	33.2	36.4	37.39	-6.242	-11.57	23.43	-31.93	-5.816	2.388	-51.77	-69.94	1.996	3.383	-68.17	32.5	26.22	60.43	-52.52	-3.602	-8.207	-20.63	-8.664	-3.527	60.94	18.84	11.89	0.063	1.542	-17.94	26.54	-35.39	-34.43	-33.68	-1.806	-37.78	-9.181	-49.66	87.4
Brush#4	-12.13	29.1121	-70.83	-2.598	37.02	8.821	-77.64	-56.81	-30.5	-74.3	42.07	-68.7	39.75	-53	-76.64	-11.66	-5.949	24.96	-20.29	-0.902	8.876	-85.2	-79.5	50.26	-71.71	46.37	-4.955	54.99	-69.87	-72	19.23	-69.84	-6.968	-20.69	3.799	-2.068	0.871	18.42	-1.907	-85.31	28.09	-75.38	-63.12	-63.71	-13.37	-66.93	21.43	-25.41	67.47
Brush#5	-2.891	32.6768	-34.03	5.877	31.34	4.598	-55.78	-25.99	-67.81	-44.35	39.78	-24.97	24.31	1.568	-42.54	25.47	41.06	-0.634	3.807	7.451	78.47	-84.03	-63.16	-8.605	-74.23	55.35	-5.8	78.31	39.78	-56.04	-0.622	-39.71	77.11	2.729	26.61	40.32	93.28	46.98	35.88	-25.81	22	-52.7	-62.72	-42.06	44.51	-48.14	1.299	-3.876	26.07
Brush#6	16.23	35.0178	35.92	12.06	28.98	-14.92	23.13	36.26	-7.867	66.28	85.86	126.6	-7.14	29.35	117.9	16.24	13.39	35.84	-20.83	23.66	92.39	186.2	30.47	-46.85	255	29.21	-47.96	59.09	29.86	203.8	9.732	79.03	77.01	-7.909	-20.05	38.93	-3.546	70.75	-55.25	280.4	-24.1	128.7	139.4	152.6	-52.71	87.05	56.1	2.772	-26.3
1 hour gap
Brush#7	29.56	25.082	71.19	27.72	66.5	22.4	73.33	40.96	85.16	67.37	19.41	30.06	-3.201	50.47	84.07	83.31	19.1	51.17	34.77	2.013	17.8	105.9	89.1	44.96	106.9	-5.255	72.67	73.36	99.01	97.73	15.41	116	22.85	67.23	-27.12	-17.77	33.44	-3.465	91.87	26.02	34.29	88.23	170.3	69.23	55.15	77.37	7.818	54.59	2.359
Brush#8	-13.95	-18.8619	-38.73	-13.12	27.75	-10.53	-63.34	-40.52	-76.38	-73.22	-8.395	-76.26	-12.38	-35.71	-83.94	-33.03	-11.6	-90.53	11.78	-20.77	-28.05	-82.82	-68.26	43.94	-52.85	-15.37	17.56	-79.66	-10.86	-55.77	-15.69	-65.44	-7.56	12.81	61.74	-24.45	-23.23	12.66	8.585	-61.32	-6.5	-78.98	-80.53	-78.46	19.71	-72.09	-11.97	58.92	7.276
Brush#9	14.66	-46.393	-12.29	-4.291	-43.39	-9.939	5.815	-13.83	-44	-63.96	-33.96	-57.01	-31.01	-5.276	-15.19	-2.594	-1.882	-24.88	39.66	18.9	-40.35	-46.67	3.349	-27.99	-48.3	-51.67	-40.83	-84.82	30.09	-38.46	-4.321	-11.01	-38.48	4.996	-36.58	-8.446	-23.95	-42.72	-24.35	-35.11	-41.23	-31.93	-38.34	-23.02	-20.19	20.67	-9.213	5.506	-39.32
Brush#10	-6.775	-26.8095	21.2	0.229	-52.19	-1.992	60.69	-6.574	25.53	-20.88	-31.2	-26.36	-47.11	-6.822	81.86	-8.325	-34.45	13.04	8.772	5.849	-4.359	150.1	-5.75	-39.5	77.94	-37.26	-77.42	-29.07	22.86	22.3	-31.81	82.22	-40.15	0.977	-54.86	-10.53	-41.25	-26.82	-56.9	41.42	-58.08	123.6	43.24	78.47	-21.22	66.09	9.279	-17.29	-79.11
Brush#11	3.695	-41.0943	18.03	-3.92	-26.69	-4.827	16.87	-23.63	-49.26	-52.76	-48.44	-58.89	-29.55	-19.93	18.39	21.01	-52.38	-10.39	54.69	13.34	-5.857	-22.24	6.849	-38.72	-31.68	-62.82	-77.82	-86.74	29.41	-16.57	-19.6	1.178	-51.48	-11.72	-52.04	-16.9	-58.89	-46.88	-57.57	-35.25	-41.7	4.436	29.74	-2.743	-54.07	31.95	-54.96	26.7	-75.99
These are normalized df/f values (i.e. the percent variation between trials)
(Trial-avg)/avg
[truncated: 40 more columns]

## Sheet: Sfig. 2f
P value
0.2281
0.134
0.5164
0.0371
0.0439
0.6441
0.2063
0.1326
0.3876
0.125
0.0429
0.0601
0.4006
0.6248
0.6902
0.1377
0.7942
0.6397
0.1104
0.0746
0.1986
0.5918
0.2639
0.7798
0.1206
0.1017
0.0683
0.0556
0.3202
0.6109
0.419
0.9313
0.5198
0.1688
0.9981
0.464
0.6264
0.1354
0.6575
0.838
0.8717
0.6976
0.8989
0.7683
0.7937
0.1956
0.7127
0.6999
0.5037
0.6226
0.5618
0.2419
0.0718
0.5739
0.7249
0.7383
0.9433
0.9615
0.4641
0.5317
0.4176
0.1369
0.7077
0.4521
0.2933
0.7595
0.1707
0.9262
0.6835
0.0249
0.7732
0.3599
0.0154
0.187
0.0122
0.9334
0.3297
0.8441
0.5999
0.1028
0.4851
0.9407
0.6796
0.2272
0.6081
0.2741
0.7572
0.462
0.6287
