# Supplementary material for: Cell type-specific calcium imaging of central sensitization in mouse dorsal horn
Source: Nat Commun. 2022 Sep 3;13:5199. doi: 10.1038/s41467-022-32608-2 (PMC9440908; doi:10.1038/s41467-022-32608-2)
Supplement: Supplementary file 4 — Source Data [file 41467_2022_32608_MOESM4_ESM.zip › Supplementary Figure 3.xlsx]

## Sheet: Sfig. 3b
Brush	Control
0.143764	0.190039
0.166011	0.193988
0.170512	0.202033
0.178907	0.204893
0.178932	0.206885
0.182365	0.210806
0.184651	0.213824
0.187029	0.217656
0.19488	0.220052
0.205388	0.23244
0.205654	0.24055
0.206623	0.244754
0.210068	0.248388
0.210236	0.249423
0.214985	0.252219
0.228818	0.255317
0.234452	0.259149
0.237933	0.26079
0.238821	0.261327
0.240358	0.264043
0.240574	0.269201
0.244887	0.270499
0.245138	0.273626
0.251868	0.276595
0.254361	0.279723
0.256032	0.284636
0.256165	0.295165
0.262246	0.29824
0.262658	0.299849
0.267694	0.300125
0.270364	0.302721
0.271641	0.303386
0.272269	0.303556
0.274307	0.306483
0.279024	0.308432
0.279148	0.308553
0.280239	0.308873
0.280257	0.310144
0.28111	0.311343
0.282527	0.314398
0.283658	0.315385
0.284344	0.316264
0.285647	0.317664
0.289719	0.318084
0.290077	0.318939
0.290916	0.319323
0.294254	0.319337
0.29592	0.321301
0.297878	0.323409
0.300473	0.323618
0.303891	0.323822
0.305753	0.324569
0.305761	0.324921
0.305842	0.325223
0.306542	0.326134
0.311298	0.327369
0.31258	0.328021
0.314496	0.334581
0.315998	0.334876
0.319257	0.335529
0.320266	0.338273
0.320786	0.338777
0.32124	0.341934
0.322278	0.347497
0.324586	0.349627
0.325725	0.352847
0.326163	0.353584
0.326873	0.354036
0.327662	0.35491
0.330659	0.357782
0.331335	0.3631
0.331511	0.364779
0.334952	0.365463
0.337354	0.365855
0.350289	0.366512
0.357051	0.367225
0.358945	0.36897
0.359831	0.369048
0.360676	0.370118
0.368329	0.37317
0.369639	0.37689
0.369775	0.378824
0.370128	0.381003
0.37274	0.381506
0.373024	0.383279
0.373773	0.383821
0.374821	0.384942
0.377717	0.38498
0.377926	0.384998
0.378907	0.385658
0.379779	0.387702
0.380693	0.390429
0.382318	0.393619
0.38463	0.393711
0.38724	0.393748
0.388027	0.39397
0.388044	0.395877
0.389657	0.396297
0.389881	0.396708
0.391022	0.39681
0.392539	0.397456
0.393796	0.398173
0.39843	0.398682
0.399617	0.400561
0.40123	0.400608
0.402082	0.402604
0.405104	0.402816
0.407277	0.405724
0.407887	0.407459
0.408851	0.408796
0.409863	0.409188
0.409961	0.409585
0.410014	0.40962
0.410531	0.40981
0.411292	0.414987
0.412057	0.415423
0.412484	0.415801
0.413372	0.417098
0.413703	0.417274
0.421709	0.417677
0.42399	0.418758
0.424739	0.419254
0.427344	0.419931
0.430322	0.421315
0.430888	0.4225
0.431359	0.422637
0.433782	0.422683
0.43508	0.423288
0.445291	0.423745
0.445909	0.424578
0.446009	0.426009
0.447675	0.428308
0.452493	0.428375
0.455477	0.428829
0.456893	0.431346
0.460144	0.431795
0.460953	0.432961
0.461178	0.435122
0.464918	0.43586
0.466303	0.438079
0.467008	0.438139
0.467986	0.438252
0.468198	0.439294
0.470144	0.440105
0.470221	0.441211
0.472513	0.442532
0.473854	0.443693
0.474191	0.446661
0.4758	0.447923
0.47941	0.44829
0.481363	0.450332
0.484137	0.452609
0.488146	0.453133
0.488409	0.454929
0.490263	0.455335
0.490473	0.455849
0.494401	0.456017
0.495708	0.459802
0.497781	0.460535
0.499541	0.46257
0.50647	0.462631
0.508211	0.463066
0.511067	0.463162
0.512615	0.463426
0.516221	0.465703
0.519682	0.466419
0.521177	0.46852
0.523045	0.468668
0.526577	0.469827
0.528054	0.470488
0.528935	0.471328
0.528943	0.471525
0.532646	0.472123
0.53456	0.473948
0.536282	0.476994
0.536887	0.478124
0.539992	0.478164
0.54309	0.478935
0.543757	0.479391
0.544	0.480861
0.545441	0.483036
0.554447	0.484273
0.554989	0.484998
0.560875	0.485963
0.560876	0.490321
0.562777	0.490456
0.562914	0.494339
0.564205	0.494545
0.565483	0.495317
0.569589	0.496176
0.570374	0.496796
0.570615	0.497682
0.570757	0.500799
0.576179	0.501506
0.576623	0.5039
0.57708	0.504523
0.578408	0.506189
0.580613	0.506349
0.583597	0.509092
0.588335	0.509241
0.599157	0.513145
0.600324	0.513572
0.600404	0.514065
0.600922	0.514273
0.601003	0.514909
0.601785	0.516301
0.604809	0.516349
0.605665	0.517215
0.606325	0.517912
0.60762	0.519263
0.611008	0.520101
0.612934	0.52029
0.616327	0.520481
0.619658	0.520831
0.620048	0.521435
0.621979	0.521629
0.623537	0.522712
0.623988	0.524906
0.624246	0.526671
0.628523	0.532664
0.630205	0.533793
0.631053	0.534188
0.631802	0.535008
0.632122	0.536274
0.634927	0.53648
0.636233	0.538281
0.63929	0.538735
0.64111	0.538917
0.642986	0.54025
0.644385	0.54156
0.646437	0.543178
0.648088	0.550163
0.650765	0.550325
0.651056	0.551301
0.653584	0.551939
0.655323	0.553836
0.655331	0.555846
0.655548	0.556492
0.65852	0.558547
0.661347	0.558989
0.663348	0.560433
0.664865	0.560831
0.664977	0.561261
0.665834	0.563103
0.66662	0.563355
0.667651	0.563536
0.67074	0.564932
0.671707	0.567209
0.674691	0.567631
0.677048	0.57224
0.677927	0.572289
0.684129	0.573355
0.685903	0.574118
0.686387	0.578581
0.69254	0.580295
0.69335	0.582633
0.694076	0.585925
0.696785	0.586645
0.70118	0.59196
0.703024	0.592401
0.703467	0.592774
0.70855	0.59321
0.711577	0.593853
0.713702	0.594023
0.718963	0.594584
0.720841	0.595916
0.721003	0.597063
0.724975	0.598296
0.726218	0.598388
0.729036	0.598477
0.73022	0.599044
0.734296	0.599118
0.736053	0.599406
0.737878	0.600407
0.738202	0.600441
0.744354	0.601606
0.749564	0.602973
0.750163	0.603468
0.751472	0.604235
0.751915	0.604659
0.756814	0.607265
0.756905	0.607981
0.758115	0.612538
0.760441	0.614245
0.761905	0.616157
0.766128	0.61699
0.774897	0.618512
0.779259	0.620004
0.782848	0.620117
0.784215	0.620188
0.786584	0.621838
0.788238	0.622095
0.788307	0.623266
0.789253	0.625475
0.791401	0.628583
0.797857	0.628618
0.798259	0.629178
0.799595	0.629574
0.801375	0.63043
0.802553	0.632115
0.809314	0.633502
0.810346	0.635806
0.810857	0.636819
0.817287	0.637714
0.826224	0.639034
0.831559	0.643847
0.832339	0.652596
0.839713	0.652774
0.842066	0.654525
0.842765	0.657732
0.850478	0.658305
0.853412	0.660023
0.861065	0.660497
0.870688	0.663289
0.878007	0.664113
0.87998	0.664957
0.884538	0.666259
0.884924	0.667072
0.886641	0.670229
0.889143	0.670906
0.889695	0.673888
0.890679	0.674952
0.897223	0.682869
0.897904	0.684237
0.899149	0.687879
0.904007	0.68907
0.906415	0.69651
0.907936	0.696981
0.913338	0.698168
0.913481	0.704542
0.916547	0.706123
0.920522	0.706355
0.921975	0.709396
0.924099	0.709832
0.924879	0.711551
0.926425	0.713701
0.926528	0.714077
0.931403	0.714485
0.936881	0.714762
0.938716	0.717719
0.940781	0.721487
0.941979	0.725353
0.958621	0.725675
0.958671	0.726737
0.964839	0.726857
0.966001	0.731506
0.968075	0.731561
0.972863	0.731996
0.983777	0.733054
0.984063	0.738201
0.985235	0.738403
0.98553	0.741144
0.986346	0.743859
0.995517	0.746194
0.997819	0.753932
0.997868	0.756228
1.01283	0.757538
1.03178	0.7588
1.03228	0.761099
1.03576	0.762583
1.05267	0.763107
1.06949	0.767893
1.07033	0.769313
1.07103	0.771306
1.07272	0.77151
1.08823	0.77251
1.09366	0.777091
1.11692	0.777706
1.11737	0.779588
1.11998	0.784096
1.1202	0.785064
1.12152	0.787668
1.12783	0.789578
1.13295	0.793052
1.14295	0.793214
1.14683	0.794186
1.15192	0.79431
1.15497	0.796692
1.15547	0.804102
1.15635	0.805451
1.158	0.817943
1.16035	0.819356
1.16272	0.82082
1.17424	0.827003
1.17458	0.83111
1.17644	0.831475
1.17934	0.832004
1.19458	0.832673
1.19538	0.833889
1.23628	0.837203
1.24556	0.842629
1.27148	0.842838
1.29724	0.857614
1.30915	0.859521
1.31207	0.865119
1.31399	0.868711
1.31692	0.870271
1.32437	0.877002
1.34816	0.877368
1.34985	0.877514
1.38197	0.87934
1.38248	0.883829
1.41014	0.888198
1.42463	0.888278
1.43683	0.889089
1.44963	0.88962
1.46044	0.890947
1.46559	0.891709
1.48256	0.893902
1.48791	0.896567
1.50611	0.900199
1.51093	0.900863
1.52177	0.910517
1.52952	0.914321
1.53886	0.921895
1.54189	0.923797
1.55845	0.924965
1.5805	0.930896
1.5884	0.935348
1.59426	0.93603
1.59896	0.938191
1.6115	0.938197
1.61855	0.941309
1.64385	0.943324
1.69186	0.943837
1.70471	0.949744
1.71886	0.95261
1.72283	0.960536
1.74166	0.963601
1.74326	0.966879
1.75351	0.970515
1.76454	0.974485
1.777	0.983343
1.79189	0.992071
1.81095	0.996842
1.81209	1.00163
1.81668	1.00546
1.84907	1.00803
1.85438	1.02188
1.87701	1.03313
1.87966	1.03541
1.9878	1.04144
2.0021	1.06658
2.00737	1.07384
2.07472	1.07392
2.13036	1.07847
2.16656	1.07988
2.1679	1.08413
2.1822	1.08565
2.20484	1.0876
2.22766	1.0931
2.24461	1.10243
2.25738	1.12156
2.26621	1.13335
2.27365	1.14129
2.27476	1.1425
2.27926	1.14891
2.3969	1.15842
2.40994	1.17395
2.41911	1.17458
2.43735	1.18657
2.47905	1.19428
2.52963	1.2307
2.6374	1.25175
2.64924	1.25241
2.67515	1.25716
2.68918	1.26065
2.71292	1.2668
2.72751	1.27607
2.74483	1.28584
2.75931	1.28672
2.76782	1.29136
2.84494	1.30178
3.0576	1.31497
3.09372	1.32497
3.14206	1.35628
3.15329	1.37453
3.15837	1.4638
3.18677	1.50981
3.23418	1.5839
3.2378	1.60235
3.25498	1.6201
3.28108	1.70126
3.5126	1.73492
3.66016	1.77209
3.70705	1.83165
3.71031	1.89458
3.75766	1.9308
3.92135	1.95457
4.00687	1.96599
4.06827	2.1176
4.33463	2.18598
4.45813	2.24214
4.48343	2.34788
4.65558	2.35103
4.70738	2.45426
4.75867	2.51715
4.79936	2.59498
4.93244	2.67104
4.94621	2.69931
4.9823	2.75271
5.22746	2.79849
5.40736	2.85098
5.4108	2.85237
5.4911	2.88399
6.11266	2.9049
6.43201	2.92528
6.44627	3.3561
6.74256	3.63092
7.13036	4.75515
7.5052	4.78722

## Sheet: Sfig. 3c
AUC Basal	AUC Brush
0.110517	0.405982
0.185665	0.747593
0.274096	0.888108
0.306614	0.901359
0.312883	0.955078
0.35131	0.958655
0.375681	1.01342
0.390299	1.06431
0.39073	1.07732
0.423207	1.13143
0.443085	1.17122
0.522737	1.2452
0.539239	1.25356
0.564538	1.28851
0.587455	1.31202
0.588621	1.33684
0.618817	1.34311
0.619523	1.34609
0.62061	1.375
0.620636	1.43929
0.642776	1.47155
0.643015	1.47183
0.666118	1.48366
0.667327	1.55943
0.66817	1.56846
0.690734	1.57421
0.705277	1.59419
0.752059	1.67423
0.770139	1.6872
0.773529	1.68914
0.773838	1.74026
0.804511	1.74473
0.807704	1.78709
0.830892	1.81995
0.851532	1.83825
0.866084	1.8732
0.872884	1.885
0.878932	1.89385
0.884701	1.91382
0.895262	1.91507
0.923936	1.91516
0.926764	1.97194
0.92918	1.9823
0.934793	1.98497
0.93521	1.98683
0.974521	2.01788
0.980341	2.01829
0.99748	2.04325
1.02143	2.07256
1.02379	2.10352
1.02584	2.11471
1.02607	2.12935
1.08202	2.13695
1.08434	2.15267
1.091	2.1662
1.13528	2.16827
1.14235	2.18526
1.14236	2.19277
1.14833	2.24239
1.15224	2.24349
1.17671	2.25144
1.20067	2.25478
1.213	2.30424
1.23024	2.31649
1.24694	2.34696
1.25951	2.371
1.26058	2.38621
1.2692	2.38669
1.2708	2.40186
1.2965	2.4157
1.31215	2.51899
1.31251	2.5428
1.32128	2.55599
1.32278	2.56784
1.32382	2.57185
1.32458	2.59594
1.3286	2.60227
1.33081	2.61897
1.33263	2.64283
1.33535	2.64917
1.34226	2.65868
1.34873	2.667
1.36865	2.67303
1.3763	2.67535
1.37659	2.67846
1.38524	2.6844
1.41333	2.69614
1.41851	2.70288
1.42957	2.70749
1.43295	2.78229
1.43416	2.78676
1.44352	2.79017
1.44641	2.79943
1.45956	2.8162
1.46568	2.8567
1.49162	2.8624
1.50221	2.86993
1.51414	2.89876
1.54113	2.921
1.54454	2.9396
1.57558	2.95131
1.58534	2.9556
1.5861	2.96155
1.58966	2.96504
1.60154	2.98411
1.60913	2.9863
1.61674	2.98911
1.61759	3.00545
1.62327	3.01761
1.62775	3.01809
1.62789	3.0547
1.64346	3.10188
1.66176	3.12838
1.68725	3.15066
1.6999	3.17462
1.71476	3.17483
1.71679	3.17761
1.72219	3.18102
1.72525	3.1872
1.73058	3.18989
1.74656	3.19489
1.75027	3.19799
1.75233	3.19989
1.77412	3.21333
1.78493	3.22009
1.79812	3.23667
1.80479	3.29477
1.8138	3.297
1.83375	3.33023
1.83674	3.3494
1.83676	3.36405
1.84458	3.39895
1.88338	3.41046
1.88411	3.43223
1.91319	3.44557
1.91456	3.47318
1.9208	3.49866
1.93286	3.50271
1.93604	3.50684
1.94453	3.53105
1.94538	3.54984
1.94839	3.55679
1.94963	3.55944
1.95005	3.56793
1.95444	3.61818
1.95555	3.62401
1.96339	3.62462
1.98421	3.63542
2.00537	3.6458
2.01006	3.64968
2.01168	3.66398
2.01579	3.67713
2.03027	3.72025
2.03755	3.74417
2.03905	3.76306
2.045	3.78026
2.05889	3.79162
2.05995	3.79404
2.06032	3.80231
2.06154	3.80363
2.08351	3.81736
2.09037	3.82874
2.0913	3.85908
2.09507	3.8702
2.10454	3.87407
2.10773	3.87451
2.11409	3.87547
2.12386	3.88463
2.148	3.9036
2.15158	3.91688
2.15277	3.97429
2.1528	3.9834
2.15477	4.0067
2.16276	4.04833
2.16305	4.04875
2.16715	4.05998
2.17132	4.06714
2.17241	4.0684
2.18159	4.10636
2.18421	4.10644
2.18558	4.11747
2.18799	4.13104
2.20388	4.13802
2.20858	4.14388
2.21009	4.16607
2.21562	4.2321
2.22342	4.24519
2.24634	4.25014
2.25295	4.25616
2.2597	4.2572
2.27055	4.26617
2.29308	4.27723
2.30496	4.29135
2.31553	4.30448
2.31601	4.30891
2.31736	4.32287
2.33132	4.32648
2.33461	4.32755
2.34455	4.36107
2.34613	4.38059
2.35536	4.38128
2.36261	4.38852
2.37868	4.38952
2.3792	4.39547
2.38305	4.40372
2.39247	4.40402
2.39282	4.40578
2.39304	4.41536
2.39322	4.4404
2.40393	4.44399
2.40416	4.53067
2.40454	4.53152
2.4075	4.5666
2.41699	4.57418
2.42429	4.58156
2.4299	4.59072
2.44104	4.59591
2.44156	4.61433
2.45724	4.63444
2.45805	4.63779
2.46446	4.69417
2.46797	4.72227
2.47025	4.72781
2.47688	4.73202
2.48067	4.74347
2.49125	4.74969
2.4993	4.78533
2.51405	4.78737
2.51977	4.81924
2.53483	4.88527
2.53543	4.90401
2.53547	4.90604
2.55552	4.93072
2.55641	4.94876
2.56115	4.95742
2.56739	4.96029
2.58037	4.97047
2.59096	4.97449
2.60386	4.9792
2.61423	4.98205
2.62951	5.01951
2.63364	5.02092
2.67686	5.03351
2.67819	5.05012
2.68262	5.05223
2.68538	5.0741
2.71021	5.12479
2.71441	5.14436
2.71824	5.1698
2.73872	5.17141
2.74153	5.17683
2.7608	5.18598
2.76891	5.18631
2.78339	5.18781
2.79546	5.20681
2.79548	5.20695
2.79832	5.21345
2.79913	5.22771
2.8053	5.26056
2.80682	5.30875
2.81522	5.31631
2.82304	5.31829
2.83484	5.33425
2.86071	5.34608
2.89124	5.34634
2.90534	5.39754
2.91868	5.41807
2.92382	5.42249
2.92799	5.42375
2.93208	5.43024
2.94568	5.44652
2.9527	5.49631
2.95283	5.49957
2.97001	5.52004
2.97527	5.54062
2.97575	5.55067
3.03575	5.58003
3.07239	5.59135
3.07422	5.59174
3.07426	5.61965
3.08505	5.63748
3.09257	5.64032
3.10283	5.66694
3.11087	5.68813
3.11094	5.69195
3.12995	5.69264
3.13994	5.71123
3.1603	5.73787
3.16565	5.80332
3.18449	5.82196
3.18636	5.83437
3.21696	5.83495
3.2342	5.84023
3.24672	5.85377
3.24921	5.88868
3.28171	5.9223
3.28804	5.92929
3.29843	5.93649
3.30251	5.9427
3.34225	5.95791
3.35842	5.96005
3.37967	6.05772
3.40136	6.11671
3.40307	6.14175
3.4061	6.14182
3.43029	6.18291
3.44159	6.19195
3.45076	6.19208
3.45201	6.19224
3.46792	6.19838
3.47749	6.20505
3.47865	6.211
3.48913	6.23332
3.49305	6.24544
3.52462	6.25819
3.5329	6.26141
3.55079	6.27119
3.55315	6.27131
3.55757	6.27577
3.55995	6.28212
3.56372	6.28926
3.57201	6.30675
3.57981	6.30724
3.58869	6.31068
3.59394	6.31263
3.60479	6.31739
3.62874	6.31997
3.64179	6.32121
3.64324	6.34795
3.6447	6.35564
3.64897	6.40017
3.65266	6.40372
3.65623	6.4142
3.65821	6.43569
3.65904	6.4387
3.66573	6.45005
3.68757	6.49583
3.72132	6.51418
3.73007	6.51987
3.74027	6.55779
3.74044	6.62976
3.7508	6.6523
3.79106	6.69862
3.81741	6.72191
3.82058	6.73412
3.84983	6.76617
3.88244	6.78274
3.92101	6.80989
3.9286	6.82296
3.93132	6.82458
3.99525	6.84645
4.01323	6.88961
4.03152	6.89565
4.07619	6.92462
4.07831	7.04511
4.08236	7.05461
4.09009	7.06908
4.10293	7.07412
4.11187	7.11061
4.12243	7.14178
4.13877	7.21757
4.14063	7.24715
4.14787	7.26147
4.16975	7.26477
4.17554	7.28597
4.18356	7.42031
4.21257	7.4375
4.21307	7.48681
4.22782	7.60172
4.2334	7.64137
4.23468	7.6628
4.26363	7.73951
4.27728	7.77815
4.28157	7.82125
4.30756	7.91046
4.31021	7.97861
4.31408	8.00308
4.31673	8.00618
4.32015	8.01566
4.33524	8.09782
4.35456	8.0992
4.37688	8.13432
4.38559	8.14557
4.39649	8.14928
4.41575	8.20065
4.44666	8.31223
4.45787	8.44263
4.46854	8.58967
4.47825	8.67746
4.48304	8.71534
4.50989	8.72071
4.51019	8.75348
4.63246	8.76423
4.6374	8.7744
4.65138	8.84361
4.65179	8.8667
4.65335	8.88552
4.667	8.95824
4.71457	9.00947
4.72812	9.05125
4.7375	9.05338
4.74265	9.08683
4.74394	9.10612
4.76453	9.10732
4.77864	9.12556
4.79686	9.16653
4.80154	9.19293
4.8168	9.20243
4.82445	9.32891
4.90898	9.35209
4.98643	9.60886
4.99164	9.76929
5.05604	9.81222
5.05834	10.0359
5.06731	10.0405
5.14376	10.1519
5.17503	10.1898
5.17963	10.2074
5.29704	10.2866
5.38193	10.3598
5.38865	10.4039
5.40937	10.5162
5.42765	10.5507
5.46657	10.5528
5.49753	10.6171
5.53659	10.6485
5.5376	10.6902
5.54845	10.8359
5.55488	10.961
5.56696	11.0983
5.5929	11.1218
5.63493	11.2223
5.63588	11.2737
5.6466	11.3843
5.64742	11.4229
5.68323	11.5272
5.72903	11.632
5.78319	11.6413
5.78787	11.7601
5.8308	11.9155
5.83479	12.0722
5.84314	12.131
5.91554	12.2478
5.92227	12.7369
5.96096	12.8239
6.05265	12.9405
6.12916	13.0622
6.20186	13.088
6.23488	13.1043
6.2359	13.1314
6.2699	13.325
6.32633	13.4576
6.33558	13.5445
6.3861	13.8709
6.39633	14.1883
6.40987	14.5991
6.4199	14.6844
6.53939	14.7667
6.58826	15.159
6.63331	15.2055
6.6459	15.2832
6.6763	15.6197
6.69982	15.8416
6.87917	15.8995
6.9469	15.9767
7.08705	16.0359
7.08719	16.3801
7.17194	16.5656
7.30743	17.2077
7.34737	17.2431
7.61864	17.2613
7.71383	17.7005
7.7626	18.023
7.7747	18.3666
8.13503	18.3674
8.31081	18.855
8.34294	18.8777
8.34645	19.0559
8.52313	19.3206
8.67457	19.5163
8.76547	20.1592
9.32896	20.3876
9.33105	20.5271
9.35686	20.6354
9.40999	20.7143
9.97903	21.1843
10.0934	21.5547
10.3219	21.5622
10.6962	21.6958
10.8403	21.7314
10.9643	22.3915
11.3588	22.5796
11.702	22.8736
11.7429	23.1562
11.9459	23.6552
12.7959	23.7942
13.6153	24.2356
13.7453	24.592
14.8839	25.437
15.2428	26.2254
17.4407	26.5881
18.18	26.7574
18.5134	26.9278
19.2338	27.7306
20.1326	29.4478
21.0513	30.0826
21.5588	30.9482
27.0809	32.661
27.7523	33.1365
29.2926	33.8209
31.202	33.976

## Sheet: Sfig. 3d
Cluster 1		Cluster 2
Amp	Silhouette	Amp	Silhouette
2.7184	0.415556	0.216819	0.718002
2.77897	0.459454	0.22555	0.718638
2.89133	0.486218	0.254996	0.719694
2.89988	0.447222	0.270903	0.720166
2.90874	0.464471	0.291778	0.720796
2.96815	0.459642	0.300457	0.720875
2.97004	0.474301	0.306275	0.721157
2.99951	0.447937	0.314925	0.720074
3.06327	0.49263	0.318378	0.721344
3.12386	0.464384	0.320849	0.72152
3.13136	0.519258	0.328713	0.721812
3.17096	0.520878	0.331294	0.72101
3.21608	0.529817	0.337985	0.721634
3.21617	0.509548	0.338173	0.722007
3.24652	0.525039	0.341714	0.722071
3.31143	0.527981	0.344139	0.721932
3.34677	0.525782	0.357679	0.722471
3.35491	0.457665	0.358307	0.722394
3.3923	0.472586	0.358809	0.722013
3.41311	0.496885	0.360496	0.721804
3.47248	0.550405	0.361103	0.722497
3.51222	0.527426	0.366789	0.722792
3.67716	0.55939	0.36744	0.72256
3.79359	0.547432	0.373197	0.723017
3.84145	0.568939	0.384678	0.723043
3.84162	0.568369	0.38917	0.72263
3.94739	0.585052	0.391581	0.722745
4.09618	0.551791	0.392389	0.722628
4.14394	0.592424	0.398837	0.723589
4.22259	0.551421	0.400326	0.723254
4.40362	0.595508	0.401501	0.723685
4.6076	0.572994	0.403165	0.723021
4.67578	0.589355	0.404295	0.723167
4.89475	0.609993	0.404775	0.722482
4.92051	0.59114	0.407644	0.723561
5.03066	0.606072	0.410359	0.72386
5.0429	0.552954	0.411482	0.723064
5.33035	0.551869	0.414665	0.723171
5.39291	0.620602	0.415105	0.72337
5.39345	0.599394	0.419877	0.723366
5.55934	0.621363	0.424481	0.723942
5.76187	0.61783	0.427479	0.724258
6.2128	0.623244	0.428243	0.72334
6.62982	0.599702	0.428494	0.724009
6.82682	0.597591	0.429923	0.724365
6.91297	0.626839	0.430404	0.723479
7.27628	0.625228	0.430768	0.723728
7.5124	0.552565	0.443143	0.722771
7.57789	0.604059	0.443417	0.724494
8.04446	0.611747	0.444242	0.724399
8.93158	0.610695	0.445007	0.723948
9.32723	0.610183	0.446591	0.724755
		0.447443	0.723895
		0.448167	0.724447
		0.45468	0.724541
		0.455661	0.72171
		0.458542	0.724467
		0.460361	0.72434
		0.461284	0.724414
		0.464988	0.725119
		0.465883	0.724695
		0.475304	0.725174
		0.47628	0.725165
		0.478867	0.725113
		0.480368	0.724919
		0.490009	0.725285
		0.490125	0.724023
		0.491952	0.725308
		0.493353	0.723738
		0.49387	0.725503
		0.494034	0.725397
		0.495004	0.725602
		0.507026	0.725705
		0.508936	0.723746
		0.509365	0.725781
		0.512385	0.725943
		0.513	0.725991
		0.513674	0.724577
		0.514307	0.720308
		0.514351	0.725974
		0.516235	0.725811
		0.518281	0.725579
		0.520428	0.725672
		0.52262	0.724993
		0.524302	0.725084
		0.52555	0.72618
		0.527566	0.726194
		0.532701	0.725986
		0.534706	0.725643
		0.541544	0.725839
		0.541783	0.725959
		0.54203	0.726317
		0.543658	0.726481
		0.544117	0.726374
		0.545246	0.724409
		0.550948	0.726223
		0.551464	0.724745
		0.552179	0.726371
		0.552652	0.725911
		0.556643	0.726041
		0.557154	0.726454
		0.557456	0.725859
		0.558839	0.726632
		0.559438	0.726609
		0.560652	0.726119
		0.561392	0.726743
		0.561848	0.724777
		0.562006	0.725251
		0.562164	0.726225
		0.563852	0.725624
		0.563999	0.726029
		0.567724	0.72673
		0.567999	0.72605
		0.57062	0.72614
		0.570766	0.72585
		0.570777	0.726805
		0.571768	0.726698
		0.573351	0.726741
		0.57487	0.726503
		0.580976	0.726825
		0.58498	0.726603
		0.585654	0.725041
		0.587987	0.72641
		0.59322	0.726481
		0.594477	0.726163
		0.597812	0.726761
		0.598253	0.726953
		0.600244	0.726438
		0.605588	0.726816
		0.607849	0.725784
		0.611716	0.724037
		0.612113	0.725441
		0.61252	0.726603
		0.612668	0.725923
		0.613642	0.727072
		0.614984	0.727321
		0.620403	0.72376
		0.62101	0.726222
		0.623412	0.726808
		0.625789	0.72717
		0.63218	0.726158
		0.63503	0.726234
		0.638608	0.723741
		0.641558	0.727324
		0.642983	0.725241
		0.643222	0.726209
		0.647243	0.727401
		0.64794	0.725627
		0.652355	0.725113
		0.653213	0.725308
		0.654467	0.72622
		0.656366	0.727162
		0.65736	0.726928
		0.661378	0.727218
		0.662995	0.726036
		0.664277	0.727106
		0.67009	0.72744
		0.677659	0.727366
		0.679396	0.725177
		0.685163	0.721028
		0.685504	0.724341
		0.687599	0.726106
		0.691677	0.725777
		0.696987	0.727595
		0.69897	0.723545
		0.703671	0.727007
		0.704765	0.727415
		0.706479	0.727535
		0.707207	0.725224
		0.707988	0.722495
		0.708427	0.727682
		0.714339	0.726994
		0.716845	0.724865
		0.72087	0.726589
		0.72317	0.727569
		0.724197	0.726505
		0.72535	0.72753
		0.729864	0.727801
		0.732201	0.725553
		0.735472	0.726675
		0.737063	0.72518
		0.740894	0.726667
		0.745363	0.724151
		0.746827	0.725602
		0.747324	0.72353
		0.747839	0.725932
		0.757352	0.727586
		0.758712	0.727589
		0.759914	0.722593
		0.761684	0.727372
		0.763188	0.725491
		0.768883	0.727237
		0.771393	0.72557
		0.774202	0.725849
		0.775973	0.725848
		0.776592	0.724639
		0.777295	0.727635
		0.77751	0.726422
		0.778896	0.724919
		0.782357	0.726769
		0.789029	0.727124
		0.789674	0.727377
		0.790618	0.7266
		0.792355	0.725926
		0.796449	0.727664
		0.798891	0.725605
		0.79972	0.724666
		0.807755	0.718406
		0.808901	0.726144
		0.810367	0.726635
		0.81407	0.726922
		0.815339	0.727047
		0.817416	0.726184
		0.820152	0.724744
		0.822196	0.726683
		0.82298	0.726356
		0.823578	0.726717
		0.826936	0.725314
		0.830949	0.726619
		0.833088	0.726394
		0.835519	0.723979
		0.83647	0.72695
		0.837449	0.727206
		0.840926	0.726867
		0.841527	0.726978
		0.842194	0.727075
		0.852809	0.725634
		0.853057	0.726165
		0.853494	0.722403
		0.859372	0.724261
		0.863278	0.726802
		0.867266	0.725804
		0.86804	0.726599
		0.869785	0.726308
		0.870843	0.722948
		0.876042	0.726654
		0.876122	0.724253
		0.876543	0.726492
		0.87866	0.722627
		0.8806	0.726363
		0.880775	0.726841
		0.889182	0.726794
		0.891961	0.723778
		0.894085	0.722158
		0.894452	0.726309
		0.895909	0.725052
		0.896349	0.721683
		0.89779	0.721208
		0.898838	0.726417
		0.899063	0.725296
		0.900104	0.725162
		0.901026	0.719478
		0.903263	0.719367
		0.903744	0.725534
		0.906728	0.722051
		0.907309	0.725154
		0.91158	0.726523
		0.911851	0.726618
		0.913683	0.726046
		0.915884	0.715026
		0.918363	0.725
		0.920531	0.722816
		0.924412	0.726085
		0.927824	0.722387
		0.932067	0.724941
		0.93215	0.725292
		0.9457	0.722823
		0.947265	0.721495
		0.948451	0.717832
		0.948803	0.724621
		0.952237	0.724102
		0.952657	0.724841
		0.952745	0.723689
		0.957107	0.726048
		0.962982	0.722243
		0.968245	0.723985
		0.968652	0.724382
		0.971386	0.724067
		0.972176	0.725131
		0.972188	0.724666
		0.972514	0.724979
		0.975631	0.724869
		0.975678	0.725385
		0.985653	0.720708
		0.985656	0.721181
		0.986907	0.725312
		0.988136	0.72102
		0.98814	0.724553
		0.988223	0.718044
		0.999935	0.722031
		0.999937	0.722395
		1.0013	0.715296
		1.00863	0.721402
		1.00967	0.719545
		1.01891	0.723446
		1.01977	0.72159
		1.02087	0.721799
		1.02196	0.723142
		1.02444	0.717003
		1.02575	0.72149
		1.02796	0.722253
		1.03047	0.720815
		1.0365	0.723761
		1.03716	0.723421
		1.03745	0.720897
		1.0395	0.714859
		1.04058	0.718303
		1.04798	0.717644
		1.05228	0.710328
		1.05337	0.713369
		1.06136	0.722593
		1.06404	0.721598
		1.06871	0.719606
		1.07017	0.702616
		1.08279	0.7209
		1.08577	0.723267
		1.08588	0.718869
		1.08642	0.717441
		1.09173	0.722785
		1.09624	0.714714
		1.09833	0.720739
		1.10954	0.722108
		1.11205	0.7222
		1.11244	0.722201
		1.11362	0.719697
		1.11628	0.722264
		1.12174	0.700302
		1.12465	0.721286
		1.12501	0.717578
		1.1253	0.71331
		1.12997	0.719949
		1.13205	0.721774
		1.13689	0.721534
		1.13933	0.72119
		1.14296	0.721536
		1.14462	0.717361
		1.14744	0.719267
		1.15298	0.715743
		1.15662	0.717061
		1.16546	0.704072
		1.17515	0.720681
		1.17588	0.720826
		1.17724	0.719094
		1.18092	0.720794
		1.18885	0.719509
		1.20165	0.712074
		1.20528	0.720014
		1.20924	0.717321
		1.2123	0.718115
		1.21462	0.712019
		1.22271	0.712934
		1.22523	0.710301
		1.23514	0.71524
		1.23811	0.701702
		1.24346	0.709287
		1.24793	0.713479
		1.26237	0.71786
		1.28138	0.716319
		1.29115	0.715755
		1.29969	0.708267
		1.30145	0.703472
		1.3096	0.708526
		1.31051	0.715979
		1.31204	0.700922
		1.31735	0.71085
		1.32794	0.710661
		1.34994	0.707503
		1.35145	0.714187
		1.3645	0.708606
		1.37234	0.71228
		1.37623	0.697458
		1.37641	0.712857
		1.37914	0.71342
		1.38838	0.706163
		1.38891	0.713642
		1.40269	0.701861
		1.40417	0.702566
		1.41664	0.678635
		1.41684	0.697328
		1.42508	0.709464
		1.43497	0.71001
		1.44382	0.698891
		1.45786	0.696382
		1.4642	0.702145
		1.46757	0.700702
		1.48173	0.687999
		1.48399	0.675709
		1.49384	0.705745
		1.49619	0.700552
		1.52171	0.706401
		1.52994	0.680488
		1.55271	0.702241
		1.56056	0.672043
		1.57979	0.674357
		1.60644	0.692548
		1.60831	0.691988
		1.61209	0.683969
		1.61785	0.67299
		1.61902	0.679972
		1.62938	0.686214
		1.65894	0.692939
		1.6606	0.693929
		1.6893	0.693843
		1.69136	0.699239
		1.6927	0.682936
		1.71387	0.665519
		1.72625	0.69247
		1.73234	0.655952
		1.73559	0.649638
		1.73586	0.669659
		1.7798	0.686263
		1.79327	0.680982
		1.80918	0.688672
		1.81237	0.682711
		1.822	0.672661
		1.8421	0.679437
		1.8611	0.672887
		1.8826	0.685946
		1.90887	0.678208
		1.91093	0.670173
		1.91535	0.663562
		1.94327	0.663852
		1.94486	0.6678
		1.95566	0.653507
		1.96719	0.680996
		1.97025	0.655178
		2.00848	0.671407
		2.01847	0.677969
		2.0235	0.669792
		2.04737	0.645349
		2.04845	0.663867
		2.07436	0.657532
		2.0811	0.671852
		2.14039	0.656269
		2.15008	0.655937
		2.18914	0.664459
		2.2147	0.644084
		2.22542	0.610118
		2.2879	0.598777
		2.29511	0.604115
		2.31542	0.606979
		2.3555	0.638988
		2.35718	0.646583
		2.38995	0.604748
		2.40379	0.634833
		2.41596	0.576702
		2.4166	0.637759
		2.44367	0.617408
		2.4462	0.628373
		2.44914	0.640309
		2.46898	0.640699
		2.53143	0.608619
		2.53593	0.572997
		2.56816	0.59013
		2.58408	0.56764
		2.59308	0.614659
		2.62302	0.576186
		2.65145	0.596777
		2.68248	0.604304
		2.68994	0.614664
		2.82466	0.5819
		2.85957	0.589222
		3.09021	0.560241

## Sheet: Sfig. 3e
	Responder and Non-responder refers to whether or not the indicated method determined the cell was a responder or not. Data is ordered by rank of amplitude response. Data are seperated for clarity when graphing.
	Responders							Non-Responder
Rank	Manual	A1.25 6SD	Wang	Z-Score	K-Means		Rank	Manual	A1.25 6SD	Wang	Z-Score	K-Means
1							1	0.216819	0.216819	0.216819	0.216819	0.216819
2							2	0.22555	0.22555	0.22555	0.22555	0.22555
3							3	0.254996	0.254996	0.254996	0.254996	0.254996
4							4	0.270903	0.270903	0.270903	0.270903	0.270903
5							5	0.291778	0.291778	0.291778	0.291778	0.291778
6							6	0.300457	0.300457	0.300457	0.300457	0.300457
7							7	0.306275	0.306275	0.306275	0.306275	0.306275
8							8	0.314925	0.314925	0.314925	0.314925	0.314925
9							9	0.318378	0.318378	0.318378	0.318378	0.318378
10							10	0.320849	0.320849	0.320849	0.320849	0.320849
11							11	0.328713	0.328713	0.328713	0.328713	0.328713
12							12	0.331294	0.331294	0.331294	0.331294	0.331294
13							13	0.337985	0.337985	0.337985	0.337985	0.337985
14							14	0.338173	0.338173	0.338173	0.338173	0.338173
15							15	0.341714	0.341714	0.341714	0.341714	0.341714
16							16	0.344139	0.344139	0.344139	0.344139	0.344139
17							17	0.357679	0.357679	0.357679	0.357679	0.357679
18							18	0.358307	0.358307	0.358307	0.358307	0.358307
19							19	0.358809	0.358809	0.358809	0.358809	0.358809
20							20	0.360496	0.360496	0.360496	0.360496	0.360496
21							21	0.361103	0.361103	0.361103	0.361103	0.361103
22							22	0.366789	0.366789	0.366789	0.366789	0.366789
23							23	0.36744	0.36744	0.36744	0.36744	0.36744
24							24	0.373197	0.373197	0.373197	0.373197	0.373197
25							25	0.384678	0.384678	0.384678	0.384678	0.384678
26							26	0.38917	0.38917	0.38917	0.38917	0.38917
27							27	0.391581	0.391581	0.391581	0.391581	0.391581
28							28	0.392389	0.392389	0.392389	0.392389	0.392389
29							29	0.398837	0.398837	0.398837	0.398837	0.398837
30							30	0.400326	0.400326	0.400326	0.400326	0.400326
31							31	0.401501	0.401501	0.401501	0.401501	0.401501
32							32	0.403165	0.403165	0.403165	0.403165	0.403165
33							33	0.404295	0.404295	0.404295	0.404295	0.404295
34							34	0.404775	0.404775	0.404775	0.404775	0.404775
35							35	0.407644	0.407644	0.407644	0.407644	0.407644
36							36	0.410359	0.410359	0.410359	0.410359	0.410359
37							37	0.411482	0.411482	0.411482	0.411482	0.411482
38							38	0.414665	0.414665	0.414665	0.414665	0.414665
39							39	0.415105	0.415105	0.415105	0.415105	0.415105
40							40	0.419877	0.419877	0.419877	0.419877	0.419877
41							41	0.424481	0.424481	0.424481	0.424481	0.424481
42							42	0.427479	0.427479	0.427479	0.427479	0.427479
43							43	0.428243	0.428243	0.428243	0.428243	0.428243
44							44	0.428494	0.428494	0.428494	0.428494	0.428494
45							45	0.429923	0.429923	0.429923	0.429923	0.429923
46							46	0.430404	0.430404	0.430404	0.430404	0.430404
47			0.430768				47	0.430768	0.430768		0.430768	0.430768
48							48	0.443143	0.443143	0.443143	0.443143	0.443143
49							49	0.443417	0.443417	0.443417	0.443417	0.443417
50							50	0.444242	0.444242	0.444242	0.444242	0.444242
51							51	0.445007	0.445007	0.445007	0.445007	0.445007
52							52	0.446591	0.446591	0.446591	0.446591	0.446591
53							53	0.447443	0.447443	0.447443	0.447443	0.447443
54							54	0.448167	0.448167	0.448167	0.448167	0.448167
55							55	0.45468	0.45468	0.45468	0.45468	0.45468
56							56	0.455661	0.455661	0.455661	0.455661	0.455661
57							57	0.458542	0.458542	0.458542	0.458542	0.458542
58							58	0.460361	0.460361	0.460361	0.460361	0.460361
59							59	0.461284	0.461284	0.461284	0.461284	0.461284
60							60	0.464988	0.464988	0.464988	0.464988	0.464988
61							61	0.465883	0.465883	0.465883	0.465883	0.465883
62							62	0.475304	0.475304	0.475304	0.475304	0.475304
63							63	0.47628	0.47628	0.47628	0.47628	0.47628
64							64	0.478867	0.478867	0.478867	0.478867	0.478867
65							65	0.480368	0.480368	0.480368	0.480368	0.480368
66							66	0.490009	0.490009	0.490009	0.490009	0.490009
67							67	0.490125	0.490125	0.490125	0.490125	0.490125
68							68	0.491952	0.491952	0.491952	0.491952	0.491952
69							69	0.493353	0.493353	0.493353	0.493353	0.493353
70							70	0.49387	0.49387	0.49387	0.49387	0.49387
71							71	0.494034	0.494034	0.494034	0.494034	0.494034
72							72	0.495004	0.495004	0.495004	0.495004	0.495004
73							73	0.507026	0.507026	0.507026	0.507026	0.507026
74							74	0.508936	0.508936	0.508936	0.508936	0.508936
75							75	0.509365	0.509365	0.509365	0.509365	0.509365
76							76	0.512385	0.512385	0.512385	0.512385	0.512385
77							77	0.513	0.513	0.513	0.513	0.513
78							78	0.513674	0.513674	0.513674	0.513674	0.513674
79							79	0.514307	0.514307	0.514307	0.514307	0.514307
80							80	0.514351	0.514351	0.514351	0.514351	0.514351
81							81	0.516235	0.516235	0.516235	0.516235	0.516235
82							82	0.518281	0.518281	0.518281	0.518281	0.518281
83							83	0.520428	0.520428	0.520428	0.520428	0.520428
84							84	0.52262	0.52262	0.52262	0.52262	0.52262
85							85	0.524302	0.524302	0.524302	0.524302	0.524302
86							86	0.52555	0.52555	0.52555	0.52555	0.52555
87							87	0.527566	0.527566	0.527566	0.527566	0.527566
88							88	0.532701	0.532701	0.532701	0.532701	0.532701
89							89	0.534706	0.534706	0.534706	0.534706	0.534706
90							90	0.541544	0.541544	0.541544	0.541544	0.541544
91							91	0.541783	0.541783	0.541783	0.541783	0.541783
92							92	0.54203	0.54203	0.54203	0.54203	0.54203
93							93	0.543658	0.543658	0.543658	0.543658	0.543658
94							94	0.544117	0.544117	0.544117	0.544117	0.544117
95							95	0.545246	0.545246	0.545246	0.545246	0.545246
96							96	0.550948	0.550948	0.550948	0.550948	0.550948
97							97	0.551464	0.551464	0.551464	0.551464	0.551464
98							98	0.552179	0.552179	0.552179	0.552179	0.552179
99							99	0.552652	0.552652	0.552652	0.552652	0.552652
100							100	0.556643	0.556643	0.556643	0.556643	0.556643
101							101	0.557154	0.557154	0.557154	0.557154	0.557154
102							102	0.557456	0.557456	0.557456	0.557456	0.557456
103							103	0.558839	0.558839	0.558839	0.558839	0.558839
104							104	0.559438	0.559438	0.559438	0.559438	0.559438
105							105	0.560652	0.560652	0.560652	0.560652	0.560652
106							106	0.561392	0.561392	0.561392	0.561392	0.561392
107							107	0.561848	0.561848	0.561848	0.561848	0.561848
108							108	0.562006	0.562006	0.562006	0.562006	0.562006
109							109	0.562164	0.562164	0.562164	0.562164	0.562164
110							110	0.563852	0.563852	0.563852	0.563852	0.563852
111							111	0.563999	0.563999	0.563999	0.563999	0.563999
112							112	0.567724	0.567724	0.567724	0.567724	0.567724
113							113	0.567999	0.567999	0.567999	0.567999	0.567999
114							114	0.57062	0.57062	0.57062	0.57062	0.57062
115							115	0.570766	0.570766	0.570766	0.570766	0.570766
116							116	0.570777	0.570777	0.570777	0.570777	0.570777
117							117	0.571768	0.571768	0.571768	0.571768	0.571768
118							118	0.573351	0.573351	0.573351	0.573351	0.573351
119							119	0.57487	0.57487	0.57487	0.57487	0.57487
120							120	0.580976	0.580976	0.580976	0.580976	0.580976
121							121	0.58498	0.58498	0.58498	0.58498	0.58498
122							122	0.585654	0.585654	0.585654	0.585654	0.585654
123							123	0.587987	0.587987	0.587987	0.587987	0.587987
124							124	0.59322	0.59322	0.59322	0.59322	0.59322
125							125	0.594477	0.594477	0.594477	0.594477	0.594477
126							126	0.597812	0.597812	0.597812	0.597812	0.597812
127							127	0.598253	0.598253	0.598253	0.598253	0.598253
128							128	0.600244	0.600244	0.600244	0.600244	0.600244
129							129	0.605588	0.605588	0.605588	0.605588	0.605588
130							130	0.607849	0.607849	0.607849	0.607849	0.607849
131							131	0.611716	0.611716	0.611716	0.611716	0.611716
132							132	0.612113	0.612113	0.612113	0.612113	0.612113
133							133	0.61252	0.61252	0.61252	0.61252	0.61252
134							134	0.612668	0.612668	0.612668	0.612668	0.612668
135							135	0.613642	0.613642	0.613642	0.613642	0.613642
136							136	0.614984	0.614984	0.614984	0.614984	0.614984
137							137	0.620403	0.620403	0.620403	0.620403	0.620403
138							138	0.62101	0.62101	0.62101	0.62101	0.62101
139							139	0.623412	0.623412	0.623412	0.623412	0.623412
140							140	0.625789	0.625789	0.625789	0.625789	0.625789
141							141	0.63218	0.63218	0.63218	0.63218	0.63218
142							142	0.63503	0.63503	0.63503	0.63503	0.63503
143							143	0.638608	0.638608	0.638608	0.638608	0.638608
144							144	0.641558	0.641558	0.641558	0.641558	0.641558
145							145	0.642983	0.642983	0.642983	0.642983	0.642983
146							146	0.643222	0.643222	0.643222	0.643222	0.643222
147							147	0.647243	0.647243	0.647243	0.647243	0.647243
148							148	0.64794	0.64794	0.64794	0.64794	0.64794
149							149	0.652355	0.652355	0.652355	0.652355	0.652355
150							150	0.653213	0.653213	0.653213	0.653213	0.653213
151							151	0.654467	0.654467	0.654467	0.654467	0.654467
152							152	0.656366	0.656366	0.656366	0.656366	0.656366
153							153	0.65736	0.65736	0.65736	0.65736	0.65736
154							154	0.661378	0.661378	0.661378	0.661378	0.661378
155							155	0.662995	0.662995	0.662995	0.662995	0.662995
156							156	0.664277	0.664277	0.664277	0.664277	0.664277
157							157	0.67009	0.67009	0.67009	0.67009	0.67009
158							158	0.677659	0.677659	0.677659	0.677659	0.677659
159							159	0.679396	0.679396	0.679396	0.679396	0.679396
160			0.685163				160	0.685163	0.685163		0.685163	0.685163
161							161	0.685504	0.685504	0.685504	0.685504	0.685504
162							162	0.687599	0.687599	0.687599	0.687599	0.687599
163							163	0.691677	0.691677	0.691677	0.691677	0.691677
164							164	0.696987	0.696987	0.696987	0.696987	0.696987
165							165	0.69897	0.69897	0.69897	0.69897	0.69897
166							166	0.703671	0.703671	0.703671	0.703671	0.703671
167							167	0.704765	0.704765	0.704765	0.704765	0.704765
168							168	0.706479	0.706479	0.706479	0.706479	0.706479
169							169	0.707207	0.707207	0.707207	0.707207	0.707207
170							170	0.707988	0.707988	0.707988	0.707988	0.707988
171							171	0.708427	0.708427	0.708427	0.708427	0.708427
172							172	0.714339	0.714339	0.714339	0.714339	0.714339
173							173	0.716845	0.716845	0.716845	0.716845	0.716845
174							174	0.72087	0.72087	0.72087	0.72087	0.72087
175							175	0.72317	0.72317	0.72317	0.72317	0.72317
176							176	0.724197	0.724197	0.724197	0.724197	0.724197
177							177	0.72535	0.72535	0.72535	0.72535	0.72535
178							178	0.729864	0.729864	0.729864	0.729864	0.729864
179							179	0.732201	0.732201	0.732201	0.732201	0.732201
180							180	0.735472	0.735472	0.735472	0.735472	0.735472
181							181	0.737063	0.737063	0.737063	0.737063	0.737063
182							182	0.740894	0.740894	0.740894	0.740894	0.740894
183							183	0.745363	0.745363	0.745363	0.745363	0.745363
184							184	0.746827	0.746827	0.746827	0.746827	0.746827
185							185	0.747324	0.747324	0.747324	0.747324	0.747324
186							186	0.747839	0.747839	0.747839	0.747839	0.747839
187							187	0.757352	0.757352	0.757352	0.757352	0.757352
188							188	0.758712	0.758712	0.758712	0.758712	0.758712
189							189	0.759914	0.759914	0.759914	0.759914	0.759914
190							190	0.761684	0.761684	0.761684	0.761684	0.761684
191							191	0.763188	0.763188	0.763188	0.763188	0.763188
192							192	0.768883	0.768883	0.768883	0.768883	0.768883
193							193	0.771393	0.771393	0.771393	0.771393	0.771393
194							194	0.774202	0.774202	0.774202	0.774202	0.774202
195							195	0.775973	0.775973	0.775973	0.775973	0.775973
196							196	0.776592	0.776592	0.776592	0.776592	0.776592
197							197	0.777295	0.777295	0.777295	0.777295	0.777295
198							198	0.77751	0.77751	0.77751	0.77751	0.77751
199							199	0.778896	0.778896	0.778896	0.778896	0.778896
200							200	0.782357	0.782357	0.782357	0.782357	0.782357
201							201	0.789029	0.789029	0.789029	0.789029	0.789029
202				0.789674			202	0.789674	0.789674	0.789674		0.789674
203							203	0.790618	0.790618	0.790618	0.790618	0.790618
204							204	0.792355	0.792355	0.792355	0.792355	0.792355
205							205	0.796449	0.796449	0.796449	0.796449	0.796449
206							206	0.798891	0.798891	0.798891	0.798891	0.798891
207							207	0.79972	0.79972	0.79972	0.79972	0.79972
208							208	0.807755	0.807755	0.807755	0.807755	0.807755
209							209	0.808901	0.808901	0.808901	0.808901	0.808901
210							210	0.810367	0.810367	0.810367	0.810367	0.810367
211			0.81407				211	0.81407	0.81407		0.81407	0.81407
212							212	0.815339	0.815339	0.815339	0.815339	0.815339
213							213	0.817416	0.817416	0.817416	0.817416	0.817416
214							214	0.820152	0.820152	0.820152	0.820152	0.820152
215							215	0.822196	0.822196	0.822196	0.822196	0.822196
216							216	0.82298	0.82298	0.82298	0.82298	0.82298
217							217	0.823578	0.823578	0.823578	0.823578	0.823578
218							218	0.826936	0.826936	0.826936	0.826936	0.826936
219							219	0.830949	0.830949	0.830949	0.830949	0.830949
220							220	0.833088	0.833088	0.833088	0.833088	0.833088
221				0.835519			221	0.835519	0.835519	0.835519		0.835519
222							222	0.83647	0.83647	0.83647	0.83647	0.83647
223							223	0.837449	0.837449	0.837449	0.837449	0.837449
224							224	0.840926	0.840926	0.840926	0.840926	0.840926
225							225	0.841527	0.841527	0.841527	0.841527	0.841527
226							226	0.842194	0.842194	0.842194	0.842194	0.842194
227							227	0.852809	0.852809	0.852809	0.852809	0.852809
228							228	0.853057	0.853057	0.853057	0.853057	0.853057
229							229	0.853494	0.853494	0.853494	0.853494	0.853494
230							230	0.859372	0.859372	0.859372	0.859372	0.859372
231							231	0.863278	0.863278	0.863278	0.863278	0.863278
232							232	0.867266	0.867266	0.867266	0.867266	0.867266
233				0.86804			233	0.86804	0.86804	0.86804		0.86804
234							234	0.869785	0.869785	0.869785	0.869785	0.869785
235							235	0.870843	0.870843	0.870843	0.870843	0.870843
236							236	0.876042	0.876042	0.876042	0.876042	0.876042
237							237	0.876122	0.876122	0.876122	0.876122	0.876122
238							238	0.876543	0.876543	0.876543	0.876543	0.876543
239							239	0.87866	0.87866	0.87866	0.87866	0.87866
240							240	0.8806	0.8806	0.8806	0.8806	0.8806
241							241	0.880775	0.880775	0.880775	0.880775	0.880775
242							242	0.889182	0.889182	0.889182	0.889182	0.889182
243							243	0.891961	0.891961	0.891961	0.891961	0.891961
244							244	0.894085	0.894085	0.894085	0.894085	0.894085
245							245	0.894452	0.894452	0.894452	0.894452	0.894452
246							246	0.895909	0.895909	0.895909	0.895909	0.895909
247							247	0.896349	0.896349	0.896349	0.896349	0.896349
248							248	0.89779	0.89779	0.89779	0.89779	0.89779
249							249	0.898838	0.898838	0.898838	0.898838	0.898838
250							250	0.899063	0.899063	0.899063	0.899063	0.899063
251							251	0.900104	0.900104	0.900104	0.900104	0.900104
252							252	0.901026	0.901026	0.901026	0.901026	0.901026
253							253	0.903263	0.903263	0.903263	0.903263	0.903263
254							254	0.903744	0.903744	0.903744	0.903744	0.903744
255							255	0.906728	0.906728	0.906728	0.906728	0.906728
256							256	0.907309	0.907309	0.907309	0.907309	0.907309
257							257	0.91158	0.91158	0.91158	0.91158	0.91158
258							258	0.911851	0.911851	0.911851	0.911851	0.911851
259							259	0.913683	0.913683	0.913683	0.913683	0.913683
260			0.915884				260	0.915884	0.915884		0.915884	0.915884
261							261	0.918363	0.918363	0.918363	0.918363	0.918363
262							262	0.920531	0.920531	0.920531	0.920531	0.920531
263							263	0.924412	0.924412	0.924412	0.924412	0.924412
264							264	0.927824	0.927824	0.927824	0.927824	0.927824
265							265	0.932067	0.932067	0.932067	0.932067	0.932067
266							266	0.93215	0.93215	0.93215	0.93215	0.93215
267							267	0.9457	0.9457	0.9457	0.9457	0.9457
268							268	0.947265	0.947265	0.947265	0.947265	0.947265
269							269	0.948451	0.948451	0.948451	0.948451	0.948451
270							270	0.948803	0.948803	0.948803	0.948803	0.948803
271							271	0.952237	0.952237	0.952237	0.952237	0.952237
272							272	0.952657	0.952657	0.952657	0.952657	0.952657
273							273	0.952745	0.952745	0.952745	0.952745	0.952745
274							274	0.957107	0.957107	0.957107	0.957107	0.957107
275							275	0.962982	0.962982	0.962982	0.962982	0.962982
276							276	0.968245	0.968245	0.968245	0.968245	0.968245
277				0.968652			277	0.968652	0.968652	0.968652		0.968652
278							278	0.971386	0.971386	0.971386	0.971386	0.971386
279							279	0.972176	0.972176	0.972176	0.972176	0.972176
280							280	0.972188	0.972188	0.972188	0.972188	0.972188
281							281	0.972514	0.972514	0.972514	0.972514	0.972514
282							282	0.975631	0.975631	0.975631	0.975631	0.975631
283				0.975678			283	0.975678	0.975678	0.975678		0.975678
284							284	0.985653	0.985653	0.985653	0.985653	0.985653
285							285	0.985656	0.985656	0.985656	0.985656	0.985656
286			0.986907				286	0.986907	0.986907		0.986907	0.986907
287							287	0.988136	0.988136	0.988136	0.988136	0.988136
288							288	0.98814	0.98814	0.98814	0.98814	0.98814
289							289	0.988223	0.988223	0.988223	0.988223	0.988223
290							290	0.999935	0.999935	0.999935	0.999935	0.999935
291							291	0.999937	0.999937	0.999937	0.999937	0.999937
292			1.0013	1.0013			292	1.0013	1.0013			1.0013
293							293	1.00863	1.00863	1.00863	1.00863	1.00863
294							294	1.00967	1.00967	1.00967	1.00967	1.00967
295							295	1.01891	1.01891	1.01891	1.01891	1.01891
296				1.01977			296	1.01977	1.01977	1.01977		1.01977
297							297	1.02087	1.02087	1.02087	1.02087	1.02087
298							298	1.02196	1.02196	1.02196	1.02196	1.02196
299							299	1.02444	1.02444	1.02444	1.02444	1.02444
300							300	1.02575	1.02575	1.02575	1.02575	1.02575
301							301	1.02796	1.02796	1.02796	1.02796	1.02796
302							302	1.03047	1.03047	1.03047	1.03047	1.03047
303							303	1.0365	1.0365	1.0365	1.0365	1.0365
304							304	1.03716	1.03716	1.03716	1.03716	1.03716
305							305	1.03745	1.03745	1.03745	1.03745	1.03745
306							306	1.0395	1.0395	1.0395	1.0395	1.0395
307				1.04058			307	1.04058	1.04058	1.04058		1.04058
308							308	1.04798	1.04798	1.04798	1.04798	1.04798
309							309	1.05228	1.05228	1.05228	1.05228	1.05228
310		1.05337	1.05337	1.05337			310	1.05337				1.05337
311							311	1.06136	1.06136	1.06136	1.06136	1.06136
312							312	1.06404	1.06404	1.06404	1.06404	1.06404
313			1.06871	1.06871			313	1.06871	1.06871			1.06871
314							314	1.07017	1.07017	1.07017	1.07017	1.07017
315							315	1.08279	1.08279	1.08279	1.08279	1.08279
316							316	1.08577	1.08577	1.08577	1.08577	1.08577
317							317	1.08588	1.08588	1.08588	1.08588	1.08588
318							318	1.08642	1.08642	1.08642	1.08642	1.08642
319							319	1.09173	1.09173	1.09173	1.09173	1.09173
320							320	1.09624	1.09624	1.09624	1.09624	1.09624
321							321	1.09833	1.09833	1.09833	1.09833	1.09833
322							322	1.10954	1.10954	1.10954	1.10954	1.10954
323							323	1.11205	1.11205	1.11205	1.11205	1.11205
324				1.11244			324	1.11244	1.11244	1.11244		1.11244
325			1.11362				325	1.11362	1.11362		1.11362	1.11362
326							326	1.11628	1.11628	1.11628	1.11628	1.11628
327							327	1.12174	1.12174	1.12174	1.12174	1.12174
328							328	1.12465	1.12465	1.12465	1.12465	1.12465
329							329	1.12501	1.12501	1.12501	1.12501	1.12501
330							330	1.1253	1.1253	1.1253	1.1253	1.1253
331							331	1.12997	1.12997	1.12997	1.12997	1.12997
332							332	1.13205	1.13205	1.13205	1.13205	1.13205
333							333	1.13689	1.13689	1.13689	1.13689	1.13689
334							334	1.13933	1.13933	1.13933	1.13933	1.13933
335				1.14296			335	1.14296	1.14296	1.14296		1.14296
336							336	1.14462	1.14462	1.14462	1.14462	1.14462
337				1.14744			337	1.14744	1.14744	1.14744		1.14744
338							338	1.15298	1.15298	1.15298	1.15298	1.15298
339				1.15662			339	1.15662	1.15662	1.15662		1.15662
340							340	1.16546	1.16546	1.16546	1.16546	1.16546
341							341	1.17515	1.17515	1.17515	1.17515	1.17515
342							342	1.17588	1.17588	1.17588	1.17588	1.17588
343			1.17724	1.17724			343	1.17724	1.17724			1.17724
344							344	1.18092	1.18092	1.18092	1.18092	1.18092
345							345	1.18885	1.18885	1.18885	1.18885	1.18885
346							346	1.20165	1.20165	1.20165	1.20165	1.20165
347							347	1.20528	1.20528	1.20528	1.20528	1.20528
348							348	1.20924	1.20924	1.20924	1.20924	1.20924
349							349	1.2123	1.2123	1.2123	1.2123	1.2123
350							350	1.21462	1.21462	1.21462	1.21462	1.21462
351							351	1.22271	1.22271	1.22271	1.22271	1.22271
352			1.22523				352	1.22523	1.22523		1.22523	1.22523
353							353	1.23514	1.23514	1.23514	1.23514	1.23514
354							354	1.23811	1.23811	1.23811	1.23811	1.23811
355							355	1.24346	1.24346	1.24346	1.24346	1.24346
356							356	1.24793	1.24793	1.24793	1.24793	1.24793
357	1.26237		1.26237	1.26237			357		1.26237			1.26237
358							358	1.28138	1.28138	1.28138	1.28138	1.28138
359							359	1.29115	1.29115	1.29115	1.29115	1.29115
360							360	1.29969	1.29969	1.29969	1.29969	1.29969
361							361	1.30145	1.30145	1.30145	1.30145	1.30145
362							362	1.3096	1.3096	1.3096	1.3096	1.3096
363				1.31051			363	1.31051	1.31051	1.31051		1.31051
364							364	1.31204	1.31204	1.31204	1.31204	1.31204
365				1.31735			365	1.31735	1.31735	1.31735		1.31735
366							366	1.32794	1.32794	1.32794	1.32794	1.32794
367							367	1.34994	1.34994	1.34994	1.34994	1.34994
368				1.35145			368	1.35145	1.35145	1.35145		1.35145
369							369	1.3645	1.3645	1.3645	1.3645	1.3645
370							370	1.37234	1.37234	1.37234	1.37234	1.37234
371							371	1.37623	1.37623	1.37623	1.37623	1.37623
372			1.37641	1.37641			372	1.37641	1.37641			1.37641
373				1.37914			373	1.37914	1.37914	1.37914		1.37914
374							374	1.38838	1.38838	1.38838	1.38838	1.38838
375							375	1.38891	1.38891	1.38891	1.38891	1.38891
376		1.40269	1.40269				376	1.40269			1.40269	1.40269
377							377	1.40417	1.40417	1.40417	1.40417	1.40417
378							378	1.41664	1.41664	1.41664	1.41664	1.41664
379							379	1.41684	1.41684	1.41684	1.41684	1.41684
380							380	1.42508	1.42508	1.42508	1.42508	1.42508
381	1.43497	1.43497	1.43497	1.43497			381					1.43497
382		1.44382					382	1.44382		1.44382	1.44382	1.44382
383							383	1.45786	1.45786	1.45786	1.45786	1.45786
384							384	1.4642	1.4642	1.4642	1.4642	1.4642
385							385	1.46757	1.46757	1.46757	1.46757	1.46757
386			1.48173				386	1.48173	1.48173		1.48173	1.48173
387							387	1.48399	1.48399	1.48399	1.48399	1.48399
388							388	1.49384	1.49384	1.49384	1.49384	1.49384
389							389	1.49619	1.49619	1.49619	1.49619	1.49619
390							390	1.52171	1.52171	1.52171	1.52171	1.52171
391							391	1.52994	1.52994	1.52994	1.52994	1.52994
392							392	1.55271	1.55271	1.55271	1.55271	1.55271
393							393	1.56056	1.56056	1.56056	1.56056	1.56056
394							394	1.57979	1.57979	1.57979	1.57979	1.57979
395				1.60644			395	1.60644	1.60644	1.60644		1.60644
396		1.60831	1.60831	1.60831			396	1.60831				1.60831
397							397	1.61209	1.61209	1.61209	1.61209	1.61209
398							398	1.61785	1.61785	1.61785	1.61785	1.61785
399							399	1.61902	1.61902	1.61902	1.61902	1.61902
400							400	1.62938	1.62938	1.62938	1.62938	1.62938
401		1.65894		1.65894			401	1.65894		1.65894		1.65894
402	1.6606	1.6606	1.6606	1.6606			402					1.6606
403							403	1.6893	1.6893	1.6893	1.6893	1.6893
404							404	1.69136	1.69136	1.69136	1.69136	1.69136
405							405	1.6927	1.6927	1.6927	1.6927	1.6927
406							406	1.71387	1.71387	1.71387	1.71387	1.71387
407							407	1.72625	1.72625	1.72625	1.72625	1.72625
408							408	1.73234	1.73234	1.73234	1.73234	1.73234
409							409	1.73559	1.73559	1.73559	1.73559	1.73559
410							410	1.73586	1.73586	1.73586	1.73586	1.73586
411							411	1.7798	1.7798	1.7798	1.7798	1.7798
412		1.79327					412	1.79327		1.79327	1.79327	1.79327
413	1.80918	1.80918	1.80918	1.80918			413					1.80918
414		1.81237	1.81237	1.81237			414	1.81237				1.81237
415							415	1.822	1.822	1.822	1.822	1.822
416	1.8421	1.8421					416			1.8421	1.8421	1.8421
417							417	1.8611	1.8611	1.8611	1.8611	1.8611
418		1.8826					418	1.8826		1.8826	1.8826	1.8826
419							419	1.90887	1.90887	1.90887	1.90887	1.90887
420				1.91093			420	1.91093	1.91093	1.91093		1.91093
421	1.91535	1.91535	1.91535	1.91535			421					1.91535
422							422	1.94327	1.94327	1.94327	1.94327	1.94327
423							423	1.94486	1.94486	1.94486	1.94486	1.94486
424							424	1.95566	1.95566	1.95566	1.95566	1.95566
425	1.96719	1.96719	1.96719	1.96719			425					1.96719
426							426	1.97025	1.97025	1.97025	1.97025	1.97025
427							427	2.00848	2.00848	2.00848	2.00848	2.00848
428							428	2.01847	2.01847	2.01847	2.01847	2.01847
429	2.0235		2.0235				429		2.0235		2.0235	2.0235
430	2.04737	2.04737	2.04737	2.04737			430					2.04737
431	2.04845	2.04845		2.04845			431			2.04845		2.04845
432							432	2.07436	2.07436	2.07436	2.07436	2.07436
433	2.0811	2.0811		2.0811			433			2.0811		2.0811
434							434	2.14039	2.14039	2.14039	2.14039	2.14039
435	2.15008	2.15008	2.15008	2.15008			435					2.15008
436							436	2.18914	2.18914	2.18914	2.18914	2.18914
437		2.2147					437	2.2147		2.2147	2.2147	2.2147
438							438	2.22542	2.22542	2.22542	2.22542	2.22542
439	2.2879	2.2879	2.2879				439				2.2879	2.2879
440			2.29511				440	2.29511	2.29511		2.29511	2.29511
441	2.31542	2.31542	2.31542				441				2.31542	2.31542
442	2.3555	2.3555	2.3555	2.3555			442					2.3555
443	2.35718	2.35718	2.35718	2.35718			443					2.35718
444	2.38995	2.38995	2.38995				444				2.38995	2.38995
445	2.40379	2.40379	2.40379	2.40379			445					2.40379
446							446	2.41596	2.41596	2.41596	2.41596	2.41596
447		2.4166	2.4166	2.4166			447	2.4166				2.4166
448	2.44367	2.44367					448			2.44367	2.44367	2.44367
449							449	2.4462	2.4462	2.4462	2.4462	2.4462
450		2.44914					450	2.44914		2.44914	2.44914	2.44914
451							451	2.46898	2.46898	2.46898	2.46898	2.46898
452	2.53143	2.53143	2.53143	2.53143			452					2.53143
453	2.53593	2.53593	2.53593				453				2.53593	2.53593
454							454	2.56816	2.56816	2.56816	2.56816	2.56816
455	2.58408	2.58408	2.58408				455				2.58408	2.58408
456	2.59308	2.59308	2.59308	2.59308			456					2.59308
457	2.62302	2.62302	2.62302	2.62302			457					2.62302
458		2.65145					458	2.65145		2.65145	2.65145	2.65145
459		2.68248					459	2.68248		2.68248	2.68248	2.68248
460	2.68994	2.68994		2.68994			460			2.68994		2.68994
461	2.7184	2.7184	2.7184		2.7184		461				2.7184
462	2.77897	2.77897	2.77897	2.77897	2.77897		462
463							463	2.82466	2.82466	2.82466	2.82466	2.82466
464		2.85957					464	2.85957		2.85957	2.85957	2.85957
465	2.89133	2.89133	2.89133		2.89133		465				2.89133
466	2.89988	2.89988			2.89988		466			2.89988	2.89988
467	2.90874	2.90874	2.90874	2.90874	2.90874		467
468	2.96815	2.96815	2.96815	2.96815	2.96815		468
469	2.97004	2.97004			2.97004		469			2.97004	2.97004
470		2.99951		2.99951	2.99951		470	2.99951		2.99951
471		3.06327	3.06327	3.06327	3.06327		471	3.06327
472							472	3.09021	3.09021	3.09021	3.09021	3.09021
473		3.12386		3.12386	3.12386		473	3.12386		3.12386
474	3.13136	3.13136	3.13136		3.13136		474				3.13136
475	3.17096	3.17096	3.17096		3.17096		475				3.17096
476	3.21608	3.21608	3.21608	3.21608	3.21608		476
477	3.21617	3.21617	3.21617	3.21617	3.21617		477
478	3.24652	3.24652	3.24652		3.24652		478				3.24652
479			3.31143		3.31143		479	3.31143	3.31143		3.31143
480			3.34677		3.34677		480	3.34677	3.34677		3.34677
481					3.35491		481	3.35491	3.35491	3.35491	3.35491
482	3.3923	3.3923	3.3923	3.3923	3.3923		482
483	3.41311	3.41311	3.41311	3.41311	3.41311		483
484	3.47248	3.47248	3.47248		3.47248		484				3.47248
485	3.51222	3.51222	3.51222		3.51222		485				3.51222
486	3.67716	3.67716	3.67716		3.67716		486				3.67716
487		3.79359	3.79359		3.79359		487	3.79359			3.79359
488	3.84145	3.84145	3.84145		3.84145		488				3.84145
489	3.84162	3.84162	3.84162		3.84162		489				3.84162
490	3.94739	3.94739	3.94739	3.94739	3.94739		490
491	4.09618	4.09618	4.09618	4.09618	4.09618		491
492	4.14394	4.14394	4.14394	4.14394	4.14394		492
493	4.22259	4.22259	4.22259		4.22259		493				4.22259
494	4.40362	4.40362	4.40362		4.40362		494				4.40362
495	4.6076	4.6076	4.6076	4.6076	4.6076		495
496	4.67578	4.67578	4.67578		4.67578		496				4.67578
497	4.89475	4.89475	4.89475	4.89475	4.89475		497
498	4.92051	4.92051	4.92051	4.92051	4.92051		498
499	5.03066	5.03066	5.03066		5.03066		499				5.03066
500	5.0429	5.0429	5.0429		5.0429		500				5.0429
501					5.33035		501	5.33035	5.33035	5.33035	5.33035
502	5.39291	5.39291	5.39291	5.39291	5.39291		502
503	5.39345	5.39345			5.39345		503			5.39345	5.39345
504	5.55934	5.55934	5.55934	5.55934	5.55934		504
505	5.76187	5.76187	5.76187	5.76187	5.76187		505
506	6.2128	6.2128	6.2128	6.2128	6.2128		506
507	6.62982	6.62982	6.62982		6.62982		507				6.62982
508	6.82682	6.82682	6.82682	6.82682	6.82682		508
509	6.91297	6.91297	6.91297	6.91297	6.91297		509
510	7.27628	7.27628	7.27628	7.27628	7.27628		510
511		7.5124			7.5124		511	7.5124		7.5124	7.5124
512	7.57789	7.57789	7.57789	7.57789	7.57789		512
513	8.04446	8.04446	8.04446	8.04446	8.04446		513
514		8.93158			8.93158		514	8.93158		8.93158	8.93158
515	9.32723	9.32723	9.32723	9.32723	9.32723		515

## Sheet: Sfig. 3f
ROI	Manual	Amp & SD	Max Baseline	Z-Score	K-Means
471	1	1	1	1	1		This is the binarized data used for Sfig. 3g
331	1	1	1	1	1
42	1	1	1	1	1
48	1	1	1	0	1
308	1	1	1	1	1
3	1	1	1	1	1
14	1	1	1	1	1
275	1	1	1	1	1
117	1	1	1	1	1
339	1	1	1	1	1
27	1	1	1	1	1
13	1	1	1	1	1
309	1	1	1	1	1
34	1	1	1	1	1
177	1	1	1	1	1
2	1	1	0	0	1
228	1	1	1	0	1
26	1	1	1	1	1
312	1	1	1	0	1
6	1	1	1	0	1
193	1	1	1	1	1
4	1	1	1	1	1
47	1	1	1	0	1
32	1	1	1	1	1
431	1	1	1	1	1
41	1	1	1	1	1
110	1	1	1	1	1
437	1	1	1	0	1
23	1	1	1	1	0
16	1	1	1	0	1
325	1	1	1	0	1
50	1	1	1	1	1
37	1	1	1	0	1
38	1	1	1	0	1
1	1	1	1	0	1
279	1	1	1	0	1
5	1	1	1	0	1
17	1	1	1	0	0
156	1	1	0	0	1
296	1	1	0	0	0
33	1	1	1	0	1
39	1	1	1	1	1
85	1	1	1	1	0
66	1	1	1	1	0
28	1	1	1	1	0
467	1	1	1	0	1
21	1	1	1	1	0
292	1	1	1	1	0
353	1	1	0	0	1
412	1	1	1	0	0
514	1	1	1	1	0
98	1	1	1	1	0
18	1	1	1	0	1
180	1	1	1	0	0
179	1	1	1	0	0
91	1	1	1	1	0
430	1	1	0	0	0
250	1	1	0	1	0
99	1	1	0	1	0
259	1	1	1	1	0
53	1	0	1	0	0
438	1	1	1	1	0
40	1	1	1	0	0
255	1	1	1	1	0
73	1	1	1	1	0
10	1	1	0	1	0
396	1	0	1	1	0
484	0	1	0	0	1
31	0	1	0	0	1
214	0	1	1	1	1
482	0	1	1	0	1
9	0	1	0	1	1
178	0	1	0	1	1
36	0	1	0	0	0
263	0	1	0	0	0
356	0	1	1	1	0
512	0	0	0	0	0
499	0	1	0	1	0
116	0	1	1	1	0
102	0	1	0	0	0
386	0	1	0	0	0
424	0	0	0	0	0
206	0	1	0	0	0
420	0	0	1	0	0
44	0	1	0	0	0
406	0	0	0	0	0
428	0	0	0	0	0
457	0	1	0	0	0
440	0	1	1	0	0
454	0	0	0	1	0
468	0	0	0	0	0
22	0	0	0	0	0
423	0	0	0	0	0
115	0	0	0	0	0
416	0	0	0	0	0
7	0	0	1	0	0
415	0	0	0	0	0
458	0	1	0	0	0
158	0	1	1	1	0
198	0	0	0	1	0
267	0	0	0	1	0
481	0	1	1	1	0
377	0	0	0	0	0
320	0	0	0	0	0
276	0	0	0	1	0
402	0	0	0	0	0
264	0	0	0	1	0
60	0	0	1	0	0
417	0	0	0	0	0
404	0	0	1	1	0
295	0	0	0	1	0
242	0	0	1	1	0
269	0	0	0	1	0
268	0	0	0	0	0
500	0	0	1	1	0
456	0	0	0	0	0
465	0	0	0	0	0
361	0	0	1	0	0
329	0	0	0	0	0
480	0	0	0	1	0
464	0	0	0	0	0
165	0	0	0	0	0
330	0	0	1	1	0
167	0	0	0	0	0
492	0	0	0	0	0
254	0	0	0	0	0
199	0	0	0	0	0
290	0	0	0	0	0
426	0	0	0	0	0
164	0	0	0	0	0
109	0	0	0	0	0
62	0	0	0	0	0
63	0	0	0	0	0
222	0	0	0	0	0
174	0	0	0	1	0
258	0	0	0	0	0
240	0	0	0	0	0
497	0	0	0	1	0
443	0	0	0	0	0
316	0	0	0	0	0
69	0	0	0	0	0
43	0	0	0	0	1
427	0	0	0	0	0
476	0	0	0	0	0
455	0	0	0	0	0
270	0	0	0	0	0
230	0	0	0	0	0
358	0	0	0	0	0
93	0	0	0	1	0
382	0	0	0	0	0
202	0	0	0	1	0
114	0	0	0	0	0
414	0	0	0	0	0
472	0	0	0	0	0
262	0	0	0	0	0
52	0	0	0	0	0
35	0	0	0	0	0
384	0	0	0	0	0
490	0	0	0	0	0
225	0	0	0	0	0
460	0	0	0	0	0
461	0	0	0	0	0
355	0	0	0	0	0
300	0	0	0	0	0
78	0	0	0	0	0
508	0	0	0	0	0
298	0	0	0	0	0
231	0	0	1	0	0
219	0	0	0	0	0
405	0	0	0	0	0
373	0	0	0	0	0
192	0	0	0	0	0
189	0	0	0	0	0
97	0	0	0	1	0
260	0	0	0	0	0
501	0	0	0	1	0
505	0	0	0	1	0
112	0	0	0	0	0
444	0	0	0	0	0
502	0	0	0	0	0
253	0	0	0	0	0
408	0	0	0	0	0
371	0	0	0	0	0
237	0	0	0	0	0
496	0	0	0	0	0
473	0	0	0	0	0
166	0	0	0	0	0
345	0	0	0	0	0
277	0	0	0	0	0
357	0	0	0	0	0
341	0	0	0	0	0
150	0	0	0	1	0
142	0	0	0	0	0
379	0	0	0	0	0
446	0	0	0	0	0
107	0	0	0	0	0
257	0	0	0	0	0
433	0	0	0	0	0
466	0	0	0	0	0
195	0	0	0	0	0
64	0	0	0	0	0
266	0	0	0	0	0
76	0	0	0	0	0
372	0	0	0	0	0
413	0	0	0	0	0
407	0	0	0	0	0
435	0	0	0	0	0
220	0	0	0	0	0
201	0	0	0	1	0
205	0	0	0	0	0
210	0	0	0	0	0
162	0	0	0	0	0
81	0	0	0	0	0
301	0	0	0	0	0
86	0	0	0	0	0
96	0	0	0	0	0
478	0	0	0	0	0
488	0	0	0	0	0
328	0	0	0	0	0
94	0	0	0	0	0
425	0	0	0	0	0
171	0	0	0	0	0
380	0	0	0	0	0
89	0	0	0	0	0
422	0	0	0	0	0
95	0	0	0	0	0
209	0	0	0	0	0
273	0	0	0	0	0
245	0	0	0	0	0
65	0	0	0	0	0
121	0	0	0	0	0
232	0	0	0	0	0
441	0	0	0	0	0
513	0	0	0	0	0
161	0	0	0	0	0
376	0	0	0	0	0
29	0	0	1	0	1
204	0	0	0	0	0
297	0	0	0	0	0
340	0	0	0	0	0
398	0	0	0	0	0
203	0	0	0	0	0
137	0	0	0	0	0
452	0	0	0	0	0
305	0	0	0	0	0
299	0	0	0	0	0
45	0	0	1	0	1
311	0	0	0	0	0
82	0	0	0	0	0
246	0	0	0	0	0
307	0	0	0	0	0
403	0	0	0	0	0
442	0	0	0	0	0
469	0	0	0	0	0
213	0	0	0	0	0
293	0	0	0	0	0
487	0	0	0	0	0
474	0	0	0	0	0
483	0	0	0	0	0
265	0	0	0	0	0
140	0	0	0	0	0
450	0	0	0	0	0
447	0	0	0	0	0
288	0	0	0	0	0
72	0	0	0	0	0
462	0	0	0	0	0
306	0	0	0	0	0
374	0	0	0	0	0
390	0	0	0	0	0
451	0	0	0	0	0
84	0	0	0	0	0
432	0	0	0	0	0
365	0	0	0	0	0
176	0	0	0	0	0
70	0	0	0	0	0
515	0	0	1	0	0
479	0	0	0	0	0
103	0	0	0	0	0
68	0	0	0	0	0
87	0	0	0	0	0
30	0	0	0	0	1
287	0	0	0	0	0
256	0	0	0	0	0
399	0	0	0	0	0
360	0	0	0	0	0
334	0	0	0	0	0
354	0	0	0	0	0
101	0	0	0	0	0
123	0	0	0	0	0
314	0	0	0	0	0
336	0	0	0	0	0
383	0	0	0	0	0
19	0	0	0	0	0
191	0	0	0	0	0
59	0	0	1	0	0
388	0	0	0	0	0
485	0	0	0	0	0
507	0	0	0	0	0
239	0	0	0	0	0
439	0	0	0	0	0
389	0	0	0	0	0
144	0	0	0	0	0
104	0	0	0	0	0
190	0	0	0	0	0
58	0	0	0	0	0
327	0	0	0	0	0
332	0	0	0	0	0
141	0	0	0	0	0
51	0	0	0	0	0
294	0	0	0	0	0
20	0	0	0	0	0
486	0	0	0	0	0
338	0	0	0	0	0
370	0	0	0	0	0
244	0	0	0	0	0
56	0	0	0	0	0
217	0	0	0	0	0
143	0	0	0	0	0
434	0	0	0	0	0
351	0	0	0	0	0
335	0	0	0	0	0
347	0	0	1	0	0
223	0	0	0	0	0
498	0	0	0	0	0
226	0	0	0	0	0
367	0	0	0	0	0
400	0	0	0	0	0
186	0	0	0	0	0
118	0	0	0	0	0
421	0	0	0	0	0
475	0	0	0	0	0
122	0	0	0	0	0
409	0	0	0	0	0
411	0	0	0	0	0
181	0	0	0	0	0
248	0	0	0	0	0
504	0	0	0	0	0
61	0	0	0	0	0
278	0	0	0	0	0
183	0	0	0	0	0
459	0	0	0	0	0
337	0	0	0	0	0
419	0	0	0	0	0
252	0	0	0	0	0
503	0	0	0	0	0
154	0	0	0	0	0
243	0	0	0	0	0
511	0	0	0	0	0
57	0	0	0	0	0
449	0	0	0	0	0
286	0	0	0	0	0
200	0	0	0	0	0
108	0	0	0	0	0
132	0	0	0	0	0
495	0	0	0	0	0
489	0	0	0	0	0
148	0	0	0	0	0
448	0	0	0	0	0
173	0	0	0	0	0
397	0	0	0	0	0
274	0	0	0	0	0
272	0	0	0	0	0
12	0	0	0	0	0
151	0	0	0	0	0
321	0	0	0	0	0
233	0	0	0	0	0
410	0	0	0	0	0
160	0	0	0	0	0
349	0	0	0	0	0
8	0	0	0	0	0
493	0	0	0	0	0
172	0	0	0	0	0
401	0	0	0	0	0
509	0	0	0	0	0
378	0	0	0	0	0
392	0	0	0	0	0
126	0	0	0	0	0
470	0	0	0	0	0
289	0	0	0	0	0
284	0	0	0	0	0
135	0	0	0	0	0
391	0	0	0	0	0
67	0	0	0	0	0
506	0	0	0	0	0
55	0	0	0	0	0
120	0	0	0	0	0
227	0	0	0	0	0
212	0	0	0	0	0
343	0	0	0	0	0
79	0	0	0	0	0
234	0	0	0	0	0
344	0	0	0	0	0
169	0	0	0	0	0
216	0	0	0	0	0
315	0	0	0	0	0
139	0	0	0	0	0
184	0	0	0	0	0
215	0	0	0	0	0
477	0	0	0	0	0
282	0	0	0	0	0
197	0	0	0	0	0
188	0	0	0	0	0
229	0	0	0	0	0
163	0	0	0	0	0
113	0	0	0	0	0
80	0	0	0	0	0
494	0	0	0	0	0
394	0	0	0	0	0
368	0	0	0	0	0
138	0	0	0	0	0
281	0	0	0	0	0
54	0	0	0	0	0
324	0	0	0	0	0
429	0	0	0	0	0
147	0	0	0	0	0
170	0	0	0	0	0
362	0	0	0	0	0
236	0	0	0	0	0
11	0	0	0	0	0
88	0	0	0	0	0
369	0	0	0	0	0
133	0	0	0	0	0
168	0	0	0	0	0
304	0	0	0	0	0
90	0	0	0	0	0
385	0	0	0	0	0
352	0	0	0	0	0
323	0	0	0	0	0
83	0	0	0	0	0
208	0	0	0	0	0
463	0	0	0	0	0
375	0	0	0	0	0
235	0	0	0	0	0
333	0	0	0	0	0
393	0	0	0	0	0
77	0	0	0	0	0
130	0	0	0	0	0
359	0	0	0	0	0
350	0	0	0	0	0
134	0	0	0	0	0
395	0	0	0	0	0
74	0	0	0	0	0
310	0	0	0	0	0
131	0	0	0	0	0
185	0	0	0	0	0
106	0	0	0	0	0
319	0	0	0	0	0
119	0	0	0	0	0
283	0	0	0	0	0
317	0	0	0	0	0
261	0	0	0	0	0
342	0	0	0	0	0
145	0	0	0	0	0
221	0	0	0	0	0
159	0	0	0	0	0
224	0	0	0	0	0
322	0	0	1	0	0
75	0	0	0	0	0
387	0	0	0	0	0
136	0	0	0	0	0
491	0	0	0	0	0
285	0	0	0	0	0
251	0	0	0	0	0
187	0	0	0	0	0
129	0	0	0	0	0
313	0	0	0	0	0
125	0	0	0	0	0
247	0	0	0	0	0
364	0	0	0	0	0
196	0	0	0	0	0
149	0	0	0	0	0
15	0	0	0	0	0
157	0	0	0	0	0
303	0	0	0	0	0
366	0	0	0	0	0
346	0	0	0	0	0
218	0	0	0	0	0
241	0	0	0	0	0
348	0	0	0	0	0
249	0	0	0	0	0
381	0	0	0	0	0
318	0	0	0	0	0
207	0	0	0	0	0
280	0	0	0	0	0
326	0	0	0	0	0
363	0	0	0	0	0
92	0	0	0	0	0
238	0	0	0	0	0
182	0	0	0	0	0
271	0	0	0	0	0
453	0	0	0	0	0
211	0	0	0	0	0
100	0	0	0	0	0
25	0	0	0	0	0
124	0	0	0	0	0
436	0	0	0	0	0
146	0	0	0	0	0
291	0	0	0	0	0
127	0	0	0	0	0
302	0	0	0	0	0
153	0	0	0	0	0
71	0	0	0	0	0
46	0	0	0	0	0
194	0	0	0	0	0
418	0	0	0	0	0
111	0	0	0	0	0
49	0	0	0	0	0
128	0	0	0	0	0
155	0	0	0	0	0
152	0	0	0	0	0
175	0	0	0	0	0
445	0	0	0	0	0
105	0	0	0	0	0
510	0	0	0	0	0
24	0	0	0	0	0

## Sheet: Sfig. 3h
Responders			Non-Responders			The blanks correspond to the other column, these are just seperated for clarity in graphing responders vs non-responders
Amp	AUC		Amp	AUC
2.80978	6.26933
4.73194	24.6594
6.51405	24.6654
3.82124	19.2465
2.72054	13.6467
4.10658	26.2077
			1.34079	6.92021
			0.428321	2.01715
2.70542	7.1551
1.15937	3.89141
			0.35719	3.21036
			0.444496	0.867876
5.0906	11.63
5.9342	14.0971
			0.274809	2.48953
3.16174	17.8117
2.5934	8.07989
2.03547	5.62867
			0.557023	2.81821
			0.538141	1.28494
2.25789	5.73972
			1.39973	14.1569
3.17273	8.82411
			-0.17257	0.599601
			0.210166	-0.75959
4.4913	12.4146
5.32978	21.1646
2.28608	6.35537
			0.657186	2.06487
			0.576532	-8.8155
5.22117	15.8965
3.65774	22.705
2.34929	4.82202
4.78633	19.2664
			0.846283	-2.59774
2.03406	6.87198
3.00829	19.5813
2.97377	14.9411
2.32902	9.60377
1.4411	9.27737
3.50065	16.5624
7.998	26.4972
			0.894861	6.58634
1.61495	-5.49698
			0.647978	5.98752
			0.197195	-0.34609
3.70649	14.4504
7.25261	27.8268
			0.188947	-0.55973
3.01361	12.8207
			0.541675	-1.1576
			0.846401	2.22363
			1.65716	5.24503
			0.369196	0.993624
			0.404557	0.646462
			0.52655	1.23268
			0.460478	1.24943
			0.546154	1.5022
			0.556165	1.43034
			1.16094	4.84945
			0.486541	0.08184
			0.933195	5.06443
			0.93241	2.42879
			0.743024	4.97772
			0.671325	2.70607
2.31956	12.5235
			0.409142	1.36531
			0.584952	2.09034
			0.903415	7.69654
			0.592613	3.47013
			0.19945	-8.2033
			0.616277	4.52885
1.32454	5.38692
			0.324057	-0.82859
			0.301751	0.881145
			0.735438	0.967897
			0.337944	1.74572
			0.833152	5.7284
			0.400829	1.02109
			0.378929	0.088262
			0.714524	1.66692
			0.64542	2.18534
			0.348334	0.380855
			0.602501	2.18904
2.32867	6.65686
			0.702987	2.12966
			0.581497	0.882008
			0.356368	0.889577
			0.681876	3.20014
			0.35215	1.03809
1.84602	4.94121
			0.233839	1.10705
			0.877925	2.66456
			0.685908	0.752694
			0.676144	2.30904
			0.701133	1.75377
			0.806847	0.426955
2.05607	4.40151
1.76894	5.46779
			0.211599	-0.53393
			0.561912	1.73732
1.74341	5.35998
			0.586587	1.52099
			0.548661	-0.16592
			0.146333	-0.92591
			0.320777	-1.27934
			0.75181	2.54181
			0.453745	-0.70969
			0.944231	2.77235
3.3133	7.72084
			0.190575	0.463162
			0.795523	3.55408
			0.379087	1.99708
			0.86375	2.58975
			1.35434	6.42581
1.75504	6.72455
5.42459	20.4078
			0.498487	-0.49697
			0.320035	0.925355
			0.404052	3.43216
			0.670205	1.14128
			0.494389	1.80966
			0.561591	0.562956
			0.210116	0.786928
			0.281681	0.357498
			0.420674	0.697728
			0.204005	1.15027
			0.184493	0.269018
			0.287482	0.493482
			0.336749	-1.15001
			0.322743	0.106121
			0.453608	2.12918
			0.354908	-0.01629
			0.327501	0.628324
			0.411661	-0.3252
			0.294824	-0.34393
			0.649581	3.10062
			0.371181	0.985666
			0.392755	0.181307
			0.619296	2.76492
			0.545286	2.04395
			0.757526	3.86374
			0.516994	0.243451
			0.550236	0.496471
			0.307855	1.1503
			0.209743	-0.66488
			0.361385	1.03429
			0.448635	2.44575
			0.27493	1.10044
			0.75774	2.08257
			0.443774	-0.05028
			0.163357	0.46778
			0.201742	1.40898
			0.464455	1.25445
			0.172625	1.27057
2.57129	18.8128
			0.273807	1.91076
1.31395	2.557
			0.30759	0.737047
			0.433338	1.3485
			0.661603	1.87446
			0.71494	1.23529
			0.37938	2.36598
			0.94488	4.84492
			0.974359	2.37244
			0.773857	1.62565
			0.968382	2.00499
			0.354347	0.585963
			0.396054	1.99022
			0.359347	0.441962
			0.685226	0.966538
			0.427609	1.88325
			0.446827	1.30659
			0.928903	5.9402
			0.162889	0.534418
			0.595481	1.48551
4.75439	21.5828
2.22227	10.265
1.90624	7.63739
2.02576	5.10739
			0.49029	0.494371
			0.23175	0.328328
			0.485233	-0.06127
			0.391339	0.818032
			0.32134	-2.89585
			0.499575	1.29983
			0.287507	0.763374
			0.380938	1.32326
			0.814311	1.80286
			0.548571	1.90832
			0.55645	0.809413
			0.81566	1.58751
3.91584	8.78472
			0.19415	1.00327
			0.744147	5.41651
			0.276611	1.28638
			0.384754	0.528002
			1.26797	5.35634
			0.954633	0.59558
			0.454203	0.430913
			0.729466	1.95498
			0.864861	1.95904
			0.649952	2.57585
			0.656772	2.65481
			0.725894	1.62344
1.68956	6.19627
			0.245563	1.13399
			0.347218	1.42383
			0.675976	1.38755
			0.722251	1.24154
			0.225156	0.797947
			0.402003	0.654258
			0.636587	-0.31984
3.79882	1.20495
			0.390977	0.814512
			0.393886	3.30877
			0.52408	1.50002
			0.264507	0.750917
			0.829064	2.95855
			0.732217	2.02181
			0.307632	0.667402
			0.931783	3.37609
			0.511865	2.78722
			0.306323	-0.30174
			0.843131	1.0713
			0.51034	0.454308
			0.402715	1.76251
4.67797	21.8754
			0.380848	1.27631
			0.882851	2.52672
			0.82951	2.3567
			0.667234	2.03496
			0.436426	1.89152
			0.399352	-0.20726
			0.342009	-0.18162
			0.358314	0.621612
			0.783982	0.986067
			0.233208	1.59455
			0.553252	-1.65806
			0.917977	3.60477
			0.263856	-0.27686
			1.10936	2.92065
			0.46411	0.432374
			0.534532	1.10951
			0.672384	3.8305
			0.643241	2.94373
			0.281402	-0.34837
			0.488054	1.14056
			0.249293	1.69444
1.83411	5.23583
			0.288238	1.01965
			0.474972	0.384726
			0.788638	1.63784
			0.955692
1.38656	3.28303
			0.572131	3.01575
			0.748663	0.943169
			0.921072	-1.33849
1.73235	4.51168
			0.801687	1.65024
			0.313449	1.1611
			0.847432	1.86119
1.91803	1.06335
			1.16821	3.52087
			0.624296	2.71652
			0.737796	0.870458
			1.2547	1.69177
			1.09268	2.61624
			1.10346	3.73163
			0.885466	4.3565
			0.229784	-0.71719
			0.444881	2.32583
			0.675343	2.5977
			0.445237	-2.80303
5.80775	17.8062
			1.19245	2.31731
			0.770605	0.85687
			0.485993	0.567832
2.80703	12.549
			0.237798	0.684372
			0.369278	1.21686
			0.386365	2.46994
			0.318775	1.1966
			0.411698	1.94417
			0.291554	0.929503
			0.457535	-0.02814
			0.573755	1.44427
			0.616599	1.53911
			0.417294	1.12989
			0.948315	1.03891
			0.207573	1.07622
2.19795	8.76417
			0.636275	2.4915
			0.540236	0.090808
			1.11879	2.85975
2.40106	4.69144
			0.65524	0.544862
			0.831798	4.31443
			0.647994	-0.77509
			0.837197	2.2057
			0.70562	2.56888
			0.202311	0.414245
			0.271244	1.44564
			0.35242	0.729838
			0.648636	0.473796
			0.608954	1.77558
			0.643129	4.69461
7.15393	19.4937
4.85431	10.0094
			0.323069	-0.71426
			0.646039	0.023017
4.13197	25.4128
			0.287258	2.5277
			0.560681	1.44423
			0.392977	1.11522
			0.906154	2.61866
			0.316303	1.14869
			0.246216	1.071
			0.320277	0.745933
			1.20466	3.15637
			0.443055	-0.243
			0.303787	2.77913
			0.349046	2.65086
			0.368694	0.801131
3.07144	15.1869
			0.234915	0.754182
			0.5457	3.65015
			0.694592	3.79187
			1.00914	3.73468
			0.971311	1.70354
8.57299	18.1431
			0.545631	1.65726
			0.341221	0.503839
			0.565551	0.700785
			0.513053	2.09786
			0.559887	1.81827
			0.479084	-1.99774
			0.53632	1.65176
5.40684	14.8047
			0.655023	1.74334
			0.764014	-0.91616
			0.311386	-0.10801
			0.401455	2.38469
			0.397386	-0.29941
			0.773101	1.41787
			0.265287	0.365856
			0.512067	4.55558
			0.25738	-0.58047
			0.430086	0.625118
			0.327613	-0.27568
			0.513296	2.61348
			0.349441	1.1159
2.11521	5.10629
			0.563727	2.63627
			0.838297	4.39619
1.86252	7.01031
			0.765781	-0.5979
			0.881375	2.86069
			0.332006	1.56861
			0.56848	0.541984
			1.01007	3.20023
			0.359083	2.23955
			0.234045	1.01224
			0.276833	-0.25503
			0.598694	2.16231
			0.266899	0.337583
			0.503075	0.898083
			0.372495	0.192878
			0.356274	4.27038
			0.53476	-0.0869
			0.787784	-0.54287
			0.734475	1.7268
			0.815929	1.69018
			0.606998	1.31689
			0.342858	2.0821
			0.659727	-1.63166
			1.22494	2.0513
			0.422749	0.954511
			0.754598	1.65659
			0.683883	2.84516
			0.248421	0.676436
			0.872411	2.6156
			0.558919	-0.44939
			0.845185	1.94273
			0.349512	0.75355
1.71575	7.277
			0.294861	0.395346
			0.556081	2.47994
			0.550923	1.00143
			0.60674	2.39773
			0.409572	1.03559
			0.421604	3.15427
			0.34087	0.015637
			0.374144	0.49267
			0.324611	1.14529
			1.1291	3.47527
			0.446279	2.41099
			0.653394	1.08299
			0.572091	0.305177
			0.502407	0.576719
			0.426597	-0.02353
			1.18684	5.54514
			0.639406	1.52628
			1.12212	3.90126
			0.821271	3.47123
			1.59842	2.64698
			0.732584	1.90993
			0.787902	3.9889
			0.491922	1.49833
			0.436178	0.101963
			0.490617	0.80813
2.08305	7.84376
			0.733279	1.4248
			0.848728	6.2903
			1.33135	-3.80087
			1.35102	5.87723
			1.13116	4.51041
			0.191492	0.798408
			0.4774	0.617837
			1.68039	3.83831
			0.497232	1.03221
			0.68089	4.29462
			1.38173	6.84543
			1.70604	3.85234
			0.685584	3.23162
			0.94676	3.14441
			0.894072	3.6432
			1.55665	7.13107
			0.366147	0.130886
1.84569	3.50703
3.53415	11.3965
			0.601644	1.41686
			0.748542	2.76813
			0.516083	1.25171
			0.732233	2.04216
			0.209988	1.5683
3.18854	16.9943
1.62624	5.89092
			0.550935	0.308701
1.52181	3.39985
			0.665607	0.390131
			0.637973	3.72061
			0.912739	1.87213
			0.795409	1.77528
			0.161818	0.185071
			0.751988	0.413563
			0.616691	1.6594
			0.448463	0.155825
			0.459038	-0.40319
			0.618533	1.08995
			0.606652	2.45634
			0.648902	2.89747
			0.226617	-0.00927
			1.47145	5.14399
			0.889681	1.51457
			1.05645	4.27769
1.53549	4.97809
1.33086	7.43786
			0.479592	-0.36606
			0.841799	1.24972
			0.840901	1.67685
			0.61321	2.85341
			0.343558	1.16176
			0.993637	1.48613
			1.04664	3.26769
			0.747815	1.12015
2.27118	5.99934
			1.41463	6.7923
			0.63679	2.54839
			0.417718	2.43275
9.12634	31.833
			0.848076	1.51414
			0.776343	1.83976
			0.628284	2.67886
			0.494857	-0.09428
			0.893757	2.21851
			0.387897	1.1236
			0.700693	0.584036
			0.587256	1.40626
			1.00085	2.30914
1.24325	1.45295
3.27935	3.28041
			0.626799	1.6591
6.4357	48.5974
			0.555455	2.59187
			0.536636	3.14651
			0.633039	2.29864
			0.695963	1.72254
			0.45213	2.4442
			0.843562	1.49256
			0.29253	1.40501
			0.967501	3.14378
			0.428256	0.65976
			0.37757	0.178879
			0.453253	1.51241
			0.780644	0.709944
			0.917048	1.71088
			0.51171	2.27207
1.80608	5.95497
			1.07521	2.48858
			0.800812	4.69715
			0.794461	-0.9329
			0.46635	-0.02681
			0.487742	1.72631
			0.798249	0.406705
			0.40799	0.703201
			0.555029	0.790881
			0.832896	2.34871
			0.426131	1.57522
			0.121649	0.627002
			0.461718	-0.02561
			1.82139	7.52302
			0.66249	5.34033
2.05846	6.18484
			0.591511	2.64388

## Sheet: Sfig. 3i
Time (s)	Non Median	ROI471	ROI331	ROI193	ROI98	ROI42	ROI14	ROI13
1	0.519314	1.16275	0.582587	0.239287	0.489098	2.22072	0.485675	1.48849
2	0.496591	0.955151	0.780089	0.458288	0.148031	1.00146	0.267209	0.867347
3	0.478844	0.61074	0.888622	0.148844	0.350469	2.06904	0.459865	1.09661
4	0.472466	0.774979	0.699305	0.830398	0.388484	0.976879	0.541192	0.928127
5	0.502007	0.8457	0.542357	0.505233	0.13505	0.92275	0.378079	1.11971
6	0.482796	-0.01503	0.608397	0.365477	0.146454	0.575096	0.381952	0.867251
7	0.520854	0.312593	0.723773	0.523604	0.311666	0.70138	0.414172	0.86838
8	0.384201	0.550397	0.471055	0.362107	0.463501	0.310275	0.325716	1.22205
9	0.317558	0.670866	0.326609	0.500151	0.185455	0.770896	0.105952	0.731706
10	0.279558	0.358677	0.272273	0.337086	-0.02112	0.798823	0.321353	0.871365
11	0.56828	0.640734	0.721533	0.390794	0.339826	0.47012	0.403852	1.12345
12	0.58468	0.746742	0.84981	0.574134	0.619505	0.824304	0.428843	1.09059
13	0.505764	0.547015	0.697725	0.511377	0.302501	0.65585	0.374228	1.07265
14	0.471739	1.52042	0.722192	0.523898	0.248651	0.221962	0.519324	0.847461
15	0.458583	0.529822	0.712795	0.527352	0.258853	0.318101	0.328987	1.06593
16	0.449622	0.575906	0.663941	0.515047	0.2052	0.543276	0.258916	1.53538
17	0.468256	0.284943	0.755843	0.802599	0.39525	0.515323	0.528887	0.950552
18	0.448787	0.157119	0.777185	0.711714	0.251771	0.493944	0.450325	0.493822
19	0.478309	0.366994	0.594163	1.05993	0.414334	0.731452	0.334826	0.855313
20	0.469939	0.305207	0.492471	0.655153	0.265542	0.552295	0.618136	0.807495
21	0.470414	0.478215	0.834588	0.8162	0.202445	0.21949	0.646153	0.896923
22	0.417727	0.53935	0.635697	0.532919	0.208347	-0.2407	0.034999	1.0411
23	0.395753	0.11749	0.522145	0.445726	0.371866	1.16136	0.39554	0.933717
24	0.411916	0.637972	0.625741	0.593717	0.658038	0.948175	0.278869	1.42145
25	0.346696	1.07305	0.491383	0.582682	0.041681	1.96819	0.323561	1.13196
26	0.312017	0.589126	0.697367	0.223739	0.374424	0.856359	0.25195	1.18717
27	0.34613	0.401652	0.599686	0.404617	0.244519	0.443823	0.138522	0.412404
28	0.317078	0.174085	0.560475	0.258141	0.213659	0.900721	0.144385	1.23929
29	0.370926	0.426251	0.735931	0.619851	0.171782	0.112297	-0.04332	1.07159
30	0.307039	0.187005	0.34107	0.206646	0.155481	0.529694	0.174096	0.962155
31	0.291126	0.319843	0.292587	0.368458	0.301518	0.945485	0.060621	0.607661
32	0.317666	0.325061	0.431233	0.7244	0.386425	0.514888	0.347169	0.762846
33	0.343887	0.191012	0.406465	0.526822	0.44362	0.202847	0.165555	0.489388
34	0.308059	0.410256	0.395407	0.276776	0.057392	0.164172	0.431476	0.787715
35	0.282153	0.065223	0.203233	0.402257	0.035188	1.13135	0.039132	0.612163
36	0.331449	0.173463	0.484498	0.658004	0.386425	0.461374	0.324798	0.636399
37	0.293019	0.222971	0.220953	0.215669	0.324902	-0.01116	0.026493	0.323515
38	0.294585	0.288785	0.249976	0.31839	0.098089	0.403735	0.285429	0.380418
39	0.343087	0.206665	0.334004	0.545375	0.395447	0.015133	0.217421	0.685302
40	0.294986	0.372426	0.475972	0.559739	0.434177	0.21191	0.007616	0.762684
41	0.289589	0.490512	0.250644	0.431774	0.126588	0.932312	0.17254	0.710723
42	0.299205	0.065363	0.407783	0.454407	0.000393	0.495129	0.098078	0.78693
43	0.311458	0.178312	0.500214	0.150598	0.066639	0.095831	0.126233	0.99704
44	0.28457	0.12507	0.358122	0.433297	0.160596	0.136166	0.302344	0.399216
45	0.279938	0.040436	0.359704	0.428074	0.200281	0.770944	0.186604	0.955838
46	0.241036	0.214925	0.359177	0.513166	0.086284	0.388928	0.267815	0.313166
47	0.267326	-0.08358	0.468782	0.253101	0.277937	0.54565	-0.03565	0.655446
48	0.237297	0.016648	0.342125	0.274429	0.103007	0.220151	0.24151	0.425861
49	0.247464	-0.07926	0.349452	0.550604	0.300534	0.064024	0.200793	0.470408
50	0.270911	0.05016	0.359443	0.316703	0.111242	0.382068	0.31835	0.487791
51	0.280303	0.067988	0.471657	0.452349	0.535975	0.08964	0.157202	0.852385
52	0.326943	0.604	0.376911	0.20077	0.366554	-0.00687	0.341475	0.649901
53	0.350493	0.125198	0.310012	0.614738	0.075885	0.791816	0.200417	0.164559
54	0.321746	0.295555	0.295886	0.253063	0.172962	0.211903	0.327079	0.404337
55	0.30796	0.074137	0.528424	0.43718	0.112619	0.423386	0.072197	0.542725
56	0.276635	0.042768	0.313214	0.406836	0.117341	0.526643	0.189616	0.804389
57	0.291799	0.179244	0.623451	0.59209	0.155481	0.471479	0.334775	0.489194
58	0.272765	0.238329	0.384898	0.681276	0.112619	0.369835	0.359353	0.131556
59	0.264784	0.223535	0.571774	0.457413	0.489798	0.565883	0.090064	0.589889
60	0.260475	-0.26176	0.519324	-0.01074	0.144463	0.26268	-0.01161	0.404694
61	0.271198	0.238018	0.500895	0.553857	0.156464	0.577624	0.383394	0.359556
62	0.296714	0.124448	0.561238	0.422483	-0.01906	0.171777	0.234148	0.730416
63	0.300402	0.326009	0.34728	0.598234	0.199998	0.141748	0.19551	1.02294
64	0.271198	0.131224	0.517051	0.22993	0.046549	0.120919	0.112675	0.709188
65	0.290632	-0.21651	0.575386	0.604276	-0.07942	0.412623	0.150797	0.767453
66	0.276258	-0.09867	0.339405	0.266529	-0.01034	-0.06992	0.067934	0.626609
67	0.278754	0.191845	0.607011	0.497281	0.056149	0.621547	0.116226	0.711105
68	0.253233	0.155909	0.355684	0.260996	0.267161	0.797658	0.405223	0.465288
69	0.295839	0.616776	0.477815	0.389638	0.331612	0.690503	0.036242	0.742752
70	0.265462	0.354084	0.44057	0.554087	0.296858	0.080089	0.23756	0.844641
71	0.296924	-0.0171	0.404663	0.724283	0.072185	0.022404	0.24504	1.26528
72	0.267693	-0.00083	0.451652	0.504871	0.129038	0.304089	0.066508	0.468761
73	0.21833	0.181037	0.389053	0.113231	0.00575	0.3377	0.034439	0.505049
74	0.222578	-0.10382	0.311779	0.474471	-0.02786	0.080823	0.359595	0.821496
75	0.212152	0.127888	0.33833	0.105687	0.169181	0.295385	0.18144	0.524332
76	0.186439	0.43367	0.210737	0.53133	0.177584	0.119396	0.124969	0.474179
77	0.187494	0.047321	0.39559	0.040992	0.161755	-0.06774	0.232207	0.37693
78	0.212054	-0.22336	0.417613	0.351273	0.104358	0.297063	-0.00326	0.450617
79	0.227095	-0.12903	0.421612	0.141236	0.043081	0.273373	0.291717	0.731089
80	0.206847	0.019084	0.539891	0.314361	0.136965	0.814876	0.129758	0.553888
81	0.250506	0.162341	0.685469	0.371546	0.065722	0.423125	0.217786	0.634581
82	0.239063	0.092064	0.394843	0.311446	-0.03405	0.294518	-0.0598	0.661599
83	0.216218	0.048294	0.29782	0.382535	-0.04696	0.088937	0.08794	0.494822
84	0.2562	0.185747	0.516205	0.306512	0.239859	0.116024	0.087752	0.337724
85	0.273594	0.411384	0.380783	0.233181	-0.02383	-0.26534	0.21207	0.569298
86	0.251603	0.025472	0.437658	0.626525	0.28328	0	0.035233	0.340035
87	0.266812	-0.05833	0.457988	0.504081	0.056804	0.225991	0.185528	0.708554
88	0.320858	0.120046	0.454914	0.53301	0.178132	0.398595	0.162213	0.823151
89	0.252281	0.142561	0.53922	0.393075	-0.03395	0.412999	-0.00056	1.0357
90	0.27308	-0.10713	0.149169	1.49989	-0.20901	2.82015	0.043249	0.503561
91	0.495709	9.21903	4.06444	4.68865	2.13471	9.92738	6.94133	2.31062
92	0.574417	8.87485	10.1481	2.64656	2.04397	7.46522	6.93582	5.717
93	0.409315	7.25999	4.06579	1.09343	0.977002	4.13751	2.55934	2.68817
94	0.271193	3.82671	1.8135	0.3629	0.546074	1.77775	1.2176	1.6761
95	0.246034	1.70392	0.800826	0.379155	0.206104	0.783577	0.646433	1.17687
96	0.296084	0.950235	0.774455	0.45177	0.070667	0.57545	0.516406	0.494481
97	0.263774	0.420152	0.7327	0.471419	0.117313	0.623403	0.357908	0.499151
98	0.257551	0.205995	0.449828	0.550307	-0.11214	0.129659	0.207065	0.639752
99	0.230985	0.192443	0.340945	0.392457	-0.10497	0.233502	0.188935	0.797829
100	0.231865	0.359106	0.362925	0.471344	0.042691	-0.02698	0.142146	0.677872
101	0.207485	0.026015	0.35854	0.2981	0.070299	0.485278	0.194238	0.798883
102	0.245951	0.042013	0.416643	0.467661	0.128416	0.481184	0.190341	0.551368
103	0.245081	-0.15853	0.319532	0.344637	-0.13597	0.285978	0.240361	0.537962
104	0.245529	0.281882	0.316631	0.342483	-0.00711	0.085864	0.108157	0.929099
105	0.274946	0.307727	0.37124	0.21709	0.092751	0.459034	0.003178	0.415349
106	0.235234	0.18519	0.696911	0.028138	0.072666	0.001383	0.04847	0.593199
107	0.318762	0.256789	0.293339	0.444923	0.199717	0.292539	0.132881	0.234136
108	0.270969	0.066882	0.361774	0.283976	0.06675	0.204778	0.162621	0.723594
109	0.300808	0.183048	0.6748	0.160799	0.313584	0.391747	-0.00655	0.762844
110	0.269398	0.113591	0.334521	0.454181	0.098089	0.036615	0.20485	0.468023
111	0.219404	0.05245	0.125831	0.495168	0.202248	0.337504	0.279751	0.343251
112	0.184619	0.301667	0.220962	0.288938	0.119899	0.413134	-0.02409	0.336149
113	0.215089	0.156016	0.198869	0.301278	-0.06484	0.485475	0.138658	0.236746
114	0.209076	0.019552	0.179398	0.328914	0.174733	0.421341	-0.02052	0.802821
115	0.197787	0.01589	0.312913	0.217506	0.03145	0.104038	-0.01433	0.693329
116	0.215961	-0.03727	0.266298	0.278392	0.095138	0.065394	0.011768	0.469907
117	0.170256	-0.06586	0.146613	0.131143	0.148791	0.072786	0.037843	0.355196
118	0.182244	-0.11042	0.467759	0.022325	-0.18769	-0.00613	-0.11885	0.622711
119	0.168078	-0.01915	0.313313	0.33021	0.160596	-0.03983	0.180008	0.342875
120	0.202702	0.274914	0.259383	0.255074	0.222878	0.203501	-0.13021	0.593434
121	0.162014	0.243568	0.487906	0.149279	0.127572	-0.14177	0.121079	0.239458
122	0.199991	0.11238	0.401946	0.438327	0.110849	0.04403	0.051051	0.442342
123	0.18288	-0.11564	0.10913	0.381833	0.015542	0.608286	0.175423	0.062517
124	0.175085	0.175662	0.130753	0.191138	0.178471	0.0998	0.054785	0.163959
125	0.173389	-0.12023	0.353321	0.18313	0.129146	-0.06695	0.112097	0.244733
126	0.185147	-0.03358	0.486368	0.228368	0.119505	0.83403	0.335076	0.265022
127	0.172001	-0.08963	0.475694	0.437461	-0.19674	0.084308	0.116373	0.479032
128	0.179802	0.396599	0.076581	0.512354	0.043058	0.163226	0.044055	0.427506
129	0.166697	0.341244	0.411332	0.002029	0.008657	0.305258	0.347136	0.525278
130	0.182167	0.039838	0.362863	0.260239	0.227797	-0.22838	0.261723	0.263181
131	0.186647	0.194844	0.435838	0.248739	0	0.024447	0.353531	0.384388
132	0.18325	-0.18497	0.370177	0.458128	-0.12695	0.428797	0.29109	0.455225
133	0.192282	0.018312	0.228885	0.268521	-0.08078	0.188332	0.255489	0.105546
134	0.23832	0.082581	0.303987	0.39928	-0.02201	-0.01015	0.235231	0.180154
135	0.196824	0.008465	0.375503	0.031838	-0.0853	0.470564	0.116723	0.38588
136	0.230429	0.322171	0.417063	0.396017	-0.00902	0.302753	0.192242	0.243607
137	0.221439	0.242836	0.463545	0.45049	-0.03064	0.664308	0.276501	0.430069
138	0.213243	0.247154	0.423321	0.211317	-0.06031	0.483953	0.310334	0.449426
139	0.227025	0.16347	0.288535	0.52383	-0.05483	0.306074	0.306246	0.260312
140	0.241164	-0.00166	0.177077	0.512731	0.119702	-0.20695	0.321737	0.605486
141	0.216851	0.25728	0.187853	0.516649	0.027909	0.310212	0.236778	0.230703
142	0.207514	-9.3e-05	0.215032	-0.02807	0.045616	0.168568	0.069524	0.58498
143	0.220359	0.290448	0.390693	0.25593	0.170405	0.712902	0.143267	0.484367
144	0.200767	-0.09366	0.238326	0.494015	0.010821	0.019519	0.309607	0.339814
145	0.204173	-0.12688	0.189594	0.529053	0.128949	0.350557	0.093567	0.633821
146	0.214945	0.000528	0.264432	0.267247	0.19244	0.441973	0.204882	0.362655
147	0.189148	0.083824	0.206242	0.448096	0.060343	0.800365	0.179345	0.500144
148	0.151781	0.013093	0.115406	0.091839	0.04778	0.037415	-0.04645	0.16081
149	0.160375	0.02294	0.363074	0.042139	0.097302	-0.09238	0.053361	0.748468
150	0.215223	-0.47562	-0.12234	0.520193	-0.06582	1.92457	2.82896	0.897271
151	0.373129	6.45699	6.39625	1.81535	0.867369	1.87251	6.10436	3.22745
152	0.368367	9.65956	8.81265	0.878885	1.4894	5.70472	3.67469	4.6684
153	0.362	6.48283	2.997	0.377265	0.696178	2.63464	1.32328	2.68409
154	0.304422	4.92691	1.29112	0.201961	0.30683	2.77518	0.627021	1.07438
155	0.310799	2.50582	0.811843	0.281641	0.00846	0.826817	0.311187	0.551845
156	0.319723	1.33312	0.59659	0.258455	-0.03969	1.11615	0.295192	0.515056
157	0.30637	0.94781	0.423454	0.1701	0.081001	0.693513	0.105159	1.16706
158	0.274609	0.85058	0.418792	-0.02021	0.210315	0.549606	0.269912	0.65625
159	0.255919	0.43418	0.330563	0.38507	-0.00273	0.640215	-0.00118	0.872306
160	0.314326	0.630349	0.410943	0.363472	0.193227	0.431543	0.197858	0.666667
161	0.281726	0.398154	0.308128	0.281113	0.269871	0.057147	0.16411	0.533944
162	0.249619	0.116565	0.502796	0.279794	-0.04413	0.589896	0.178364	0.470014
163	0.258244	0.112866	0.437907	-0.03032	0.059037	0.182191	0.189708	0.45612
164	0.278716	0.387709	0.377829	0.254647	0.000669	0.523199	0.197725	0.744799
165	0.252443	0.023251	0.008796	0.286541	0.037511	-0.15628	-0.03713	0.588108
166	0.281678	-0.00472	0.301731	0.315975	0.206858	0.691771	0.267194	0.807709
167	0.289479	0.521058	0.248191	-0.02943	0.204512	0.658517	0.249383	0.939697
168	0.304281	0.130505	0.455935	0.117843	0.129104	0.215423	0.133746	0.77103
169	0.314377	1.11319	0.293854	0.190597	0.480969	1.96205	0.030592	0.183252
170	0.316614	1.69182	0.433765	0.318414	0.439536	0.337275	0.256513	0.581551
171	0.316321	1.21864	0.059005	0.34871	0.091582	1.65304	-0.09164	0.511305
172	0.330457	1.17195	0.357139	0.378376	0.027685	1.1681	0.014019	0.332218
173	0.363786	0.856023	0.234163	0.423227	-0.03736	0.69294	-0.01558	0.979821
174	0.318237	0.710062	0.286646	0.449205	0.037462	0.657944	0.180076	0.633651
175	0.284327	0.733582	0.371291	0.351954	0.235857	0.730087	0.231922	0.236909
176	0.2749	0.344437	0.274891	0.266984	-0.04357	1.25655	0.182928	0.667218
177	0.288058	1.62325	0.254324	0.056304	0.047794	1.08136	0.097747	0.629011
178	0.222412	0.87856	0.39651	0.156501	-0.25428	0.295013	0.075658	0.523643
179	0.220099	0.375448	0.234833	0.293455	0.027689	0.42115	0.245831	0.354363
180	0.202819	0.086792	0.256612	0.124344	0.064212	0.920526	0.22194	0.417687
181	0.205185	0.328014	0.073476	-0.09052	0.191906	0.884989	0.419906	-0.17341
182	0.212999	0.089219	0.233305	0.207554	-0.02719	0.633582	0.295542	0.235444
183	0.211669	0.265343	0.467172	0.165613	0.1853	0.492249	0.040317	0.273666
184	0.205509	0.131522	0.213231	-0.08895	0.020622	0.049965	0.072724	0.541906
185	0.212778	0.235851	0.317522	0.023191	-0.07804	0.489433	0.252807	0.294003
186	0.185757	0.123596	0.353393	0.169425	0.14734	0.011482	-0.0735	0.205067
187	0.194035	-0.23259	0.089804	-0.03355	0.218038	0.676756	-0.04071	0.497409
188	0.202041	-0.12248	0.177625	0.087785	-0.03013	0.479546	0.08644	0.142712
189	0.183824	0.61879	0.280573	0.069394	-0.08653	0.695391	0.3479	0.086951
190	0.184425	0.021434	0.267585	0.160828	0.282973	0.366979	0.352172	0.002169
191	0.190287	0.218927	0.181513	-0.16085	0.23981	0.340733	-0.02918	0.428627
192	0.200109	0.065192	0.262638	0.136743	-0.02353	0.42115	0.290239	0.308433
193	0.172383	0.11257	0.177484	0.170309	0.089392	0.347504	0.264795	0.235161
194	0.19457	0.140832	0.066514	0.03244	-0.12459	0.348344	-0.0338	0.290987
195	0.1906	0.143256	0.622601	0.091942	-0.00527	0.136752	0.348598	0.271999
196	0.17883	0.06154	0.232245	0.209574	-0.06047	0.929003	-0.00319	0.381179
197	0.232836	0.058502	0.24965	0.175461	0.113489	-0.1665	-0.01725	0.057165
198	0.181588	0.210703	0.114966	0.446777	0.1313	-0.17757	0.255901	0.156218
199	0.204558	0.073705	0.117166	0.151541	-0.00015	0.319301	0.182039	0.448398
200	0.206685	0.089833	0.316376	0.249588	-0.14251	0.240842	0.274037	0.077704
201	0.183663	0.324666	-0.10843	0.315786	-0.14232	0.196855	0.240586	0.397709
202	0.224182	-0.22254	0.364476	0.157455	0.184436	0.573506	-0.0676	-0.0789
203	0.232554	-0.00688	0.125743	-0.1432	0.165632	0.764784	0.063359	0.150742
204	0.209267	-0.01313	0.256498	-0.02952	0.057305	0.17906	-0.20549	0.321293
205	0.215876	0.253575	0.240158	0.142929	0.178801	0.759068	0.202031	0.185945
206	0.256617	0.045082	0.111401	0.304447	0.129545	2.24491	0.297214	0.454412
207	0.240547	1.67781	0.071341	0.106023	0.042221	1.13419	0.165298	0.157786
208	0.187392	0.632421	0.366421	0.405865	-0.03853	1.52095	-0.01833	-0.08221
209	0.14493	0.649782	-0.00159	-0.07874	-0.05455	0.545453	-0.20759	0.333615
210	0.163116	0.382494	-0.07666	1.79038	-0.07928	4.44481	-0.06213	0.256089
211	0.421469	7.27603	4.42103	4.05968	1.1511	8.76881	2.46697	3.1676
212	0.564647	9.05627	4.42958	2.80282	3.33814	6.01214	5.66929	6.58502
213	0.451538	7.0563	2.76413	1.12114	1.43855	4.22921	1.62583	2.73495
214	0.422519	4.69332	1.18599	0.469499	0.454596	2.02439	0.752486	1.18403
215	0.460808	2.70314	0.664313	0.605314	0.142805	1.55914	0.486235	0.974177
216	0.42356	1.56231	0.539617	0.300759	0.160431	1.02203	0.190129	0.901557
217	0.373775	0.753841	0.327785	0.747073	0.067977	0.481778	0.040911	0.804938
218	0.34629	0.35017	0.271223	0.255945	0.025443	0.737833	0.358048	1.14309
219	0.364113	0.197706	0.34864	0.357121	0.164238	0.13975	0.191726	0.460933
220	0.337189	0.150373	0.27971	0.32435	0.393083	0.726413	0.313435	0.611729
221	0.295091	0.006504	0.268637	0.233142	-0.05922	0.419278	0.142083	0.776662
222	0.314387	0.65666	-0.03029	0.203121	0.073449	0.778639	-0.08349	0.284209
223	0.305032	0.015782	0.19124	0.210225	-0.10583	1.16058	-0.09724	0.203572
224	0.283866	0.910668	0.190026	-0.01459	0.251883	0.726556	0.163509	0.566874
225	0.286507	0.452483	0.436504	0.269121	0.080947	0.797286	0.430076	0.831119
226	0.269921	0.729614	0.354453	0.073301	0.189115	0.522162	0.119537	0.198844
227	0.279974	0.238262	0.157301	0.367374	0.221896	1.18433	0.047629	0.603054
228	0.291565	1.34933	-0.0257	0.017101	0.102167	1.13487	0.09901	0.491767
229	0.299938	1.08288	0.071844	0.397181	0.206956	0.768654	-0.06194	0.589692
230	0.306528	0.994864	0.162466	0.246712	0.121805	2.03478	0.324545	0.359673
231	0.344799	1.86688	0.263562	0.230532	0.145117	0.792442	0.239116	0.072638
232	0.303552	0.339376	0.287325	0.247096	0.095971	0.553432	0.103202	0.40528
233	0.260608	0.576365	0.101866	-0.01332	0.235465	0.733941	-0.01483	0.086793
234	0.256024	-0.01559	0.050646	-0.07327	0.268558	1.19531	0.076531	0.598933
235	0.202113	0.20189	0.072256	-0.19321	0.086518	0.834194	0.185392	-0.19856
236	0.275134	0.292775	0.192093	0.389314	0.103962	0.500578	0.159456	0.450141
237	0.206531	0.399261	0.198873	0.216859	-0.03013	0.468323	0.121246	0.600492
238	0.244497	0.043235	-0.03243	0.393992	-0.02816	0.03236	0.190808	0.64221
239	0.245689	-0.04165	0.083396	0.17407	-0.03572	-0.32512	0.069022	-0.02143
240	0.17816	0.017922	0.224266	0.118975	0.269652	-0.20919	0.004491	-0.31468
241	0.183992	0.113171	0.033576	0.049268	0.220058	0.452615	0.155735	0.117896
242	0.21762	0.164058	0.145863	0.176158	0.167513	0.203351	0.170867	0.358797
243	0.214301	0.107781	-0.01637	0.337425	0.328046	0.361548	0.128518	0.020288
244	0.177589	0.136492	-0.04346	0.197614	-0.05718	0.115961	0.331827	0.086077
245	0.231848	0.696022	0.075534	-0.24396	0.015885	1.07289	0.076969	0.435098
246	0.219381	1.11049	0.273289	0.23126	-0.06359	0.580875	0.054787	0.208342
247	0.201493	1.98052	0.157926	0.370325	0.224017	1.83493	0.164907	0.024944
248	0.182011	1.36869	0.140362	0.316963	0.05262	0.528442	0.193339	-0.03279
249	0.20752	0.264644	-0.21297	-0.09053	-0.00388	0.829287	0.146828	0.498348
250	0.227256	0.221815	0.114381	0.422328	0.081666	0.681073	0.315416	0.622651
251	0.184832	0.160519	0.064911	0.161726	0.019004	-0.08884	0.208181	0.096229
252	0.218188	0.284453	0.19795	0.431835	0.229914	0.661877	0.123455	0.140829
253	0.205052	0.234766	-0.00039	0.272485	-0.01336	1.07083	0.106146	0.150332
254	0.221606	0.170857	-0.12852	0.377327	0.146185	2.01862	0.080248	0.114767
255	0.253636	2.33776	0.227661	0.189446	-0.19849	2.0064	0.243837	0.400849
256	0.240203	1.23078	0.170569	0.194781	0.123915	0.708975	0.34041	0.29811
257	0.24407	0.565186	0.297496	0.263439	0.228083	0.437799	0.059914	0.052437
258	0.230544	0.317289	0.147783	0.178464	0.165974	-0.02344	-0.09094	0.085681
259	0.24713	0.267602	0.251794	0.15757	0.294786	0.511041	0.224927	0.158894
260	0.227375	0.441252	0.008711	0.210271	0.063921	0.892878	0.033654	0.157697
261	0.215313	0.720492	0.049401	0.182967	0.166787	0.262238	-0.00476	0.475986
262	0.192323	0.15547	0.27306	0.22784	-0.09045	0.61365	0.124268	0.002355
263	0.185676	0.468173	0.194661	0.086172	0.101191	-0.19144	-0.05764	0.228461
264	0.188249	0.075905	0.062135	0.257305	0.032774	-0.17298	-0.03745	0.146352
265	0.20024	0.056035	0.21308	0.115683	0.020224	0.062937	0.320132	0.236
266	0.204831	-0.13527	0.186967	0.059735	0.212202	0.120615	0.25923	-0.06744
267	0.217937	0.268191	-0.00715	0.207999	-0.02461	0.293969	0.478356	0.178571
268	0.205902	-0.04241	0.049087	0.126797	0.341842	0.454628	0.111204	0.159514
269	0.222024	0.046923	0.036567	0.068376	0.22708	0.428262	0.148573	0.478171
270	0.246092	0.497154	0.050868	0.120719	0.141942	0.766244	-0.02349	0.186914
271	0.184588	0.171455	-0.0667	0.214327	0.132618	0.185421	0.040133	0.093257
272	0.214004	0.151347	0.191923	0.090998	0.230993	0.401207	0.318995	-0.17697
273	0.224853	0.286246	0.135824	0.457346	0.394023	0.18523	0.276013	0.2258
274	0.179819	0.030939	0.116314	0.382208	0.027596	0.258794	0.23596	-0.04246
275	0.199321	0.010831	-0.05102	0.526866	0.276396	-0.08474	-0.07959	0.146029
276	0.208032	0.213164	-0.04539	0.280854	0.297325	0.706446	0.193847	0.277771
277	0.199089	0.203693	-0.04594	0.347565	0.086562	0.615777	0.173695	0.488086
278	0.239802	0.159324	-0.06463	0.37659	-0.15212	0.648683	0.313881	0.370629
279	0.222589	0.134466	0.115896	0.359035	0.102927	0.594446	0.137367	0.144057
280	0.186302	-0.14952	0.069979	0.138303	0.179325	0.113541	0.107426	0.052771
281	0.225707	0.115553	0.000123	0.191159	0.106981	0.562514	0.237962	0.437888
282	0.190961	-0.03739	0.093337	0.249898	0.289688	1.27829	0.148388	0.877791
283	0.221622	-0.09093	0.065297	0.466132	0.253818	0.276264	0.147099	0.23283
284	0.246485	0.532948	0.200181	0.162864	0.098767	0.025313	0.176757	0.252251
285	0.231744	0.068495	0.261906	0.383883	0.037095	-0.02129	0.177306	0.130873
286	0.228008	0.065239	0.210762	0.144355	0.450529	0.318395	0.096603	0.088033
287	0.214154	-0.1056	0.251869	0.421532	-0.00044	-0.05445	0.218002	0.290721
288	0.221635	-0.0112	0.202921	0.288344	0.04546	0.79609	0.159904	-0.08569
289	0.199851	0.341565	0.061994	0.344522	0.041395	0.101222	0.250684	-0.13607
290	0.164068	-0.06433	0.143537	-0.078	0.230398	0.330279	0.112142	0.028144
291	0.210932	0.050668	0.216951	0.000199	0.174151	0.060808	0.205299	-0.02303
292	0.178748	-0.25878	0.210489	0.327903	0.173986	-0.07843	0.136062	-0.11305
293	0.172217	0.040092	0.269619	0.151879	0.023738	-0.11115	0.461492	0.186821
294	0.184096	0.153934	0.113973	-0.07026	0.153822	0.043797	0.275728	0.350639
295	0.158495	-0.06609	0.162921	0.297941	0.233632	0.415273	0.109412	-0.03057
296	0.180548	-0.02491	0.131015	0.122152	0.03466	0.104512	0.263963	0.470417
297	0.124569	0.186287	-0.01115	-0.03468	0.022899	0.317446	0.147085	0.137613
298	0.151322	-0.1564	0.365991	0.151645	0.052547	0.107517	0.154733	0.139212
299	0.13838	-0.03198	0.490566	0.625645	0.13556	-0.01013	0.000793	0.259391
300	0.15381	0.119799	0.048799	0.155858	0.039258	0.39317	0.064992	0.074553
