# Supplementary material for: Cell type-specific calcium imaging of central sensitization in mouse dorsal horn
Source: Nat Commun. 2022 Sep 3;13:5199. doi: 10.1038/s41467-022-32608-2 (PMC9440908; doi:10.1038/s41467-022-32608-2)
Supplement: Supplementary file 4 — Source Data [file 41467_2022_32608_MOESM4_ESM.zip › Supplementary Figure 4.xlsx]

## Sheet: Sfig. 4b
Depth
13
19
20
24
25
30
28
29
11
22
19
27
35
31
13
32
33
33
28
32
16
12
14
13
23
45
45
32
27
13
10
27
29
0
4
1
39
37
44
40
26
29
29
14
41
32
28
12
0
32
14
11
36
34
36
40
23
18
36
45
45
45
50
47
7
2
9
17
2
18
14
19
28
30
20
24
27
0
7
34
38
41
36
33
33
30
31
26
21
28
27
23
16
19
11
30
12
25
16
6
0
26
14
20
20
50
44
35
34
1
27
33
11
13
27
9
19
19
4
7
7
16
21
15
20
21
28
33
27
19
17
11
12
0
0
21
20
7
23
31
23
30
27
28
40
27
7
24
14
21
28
26
29
30
33
33
26
23
3
33
33
19
25
33
36
36
37
41
38
37
41
35
23
11
23
31
37
36
36
25
1
18
20
13
19
20
33
27
33
33
33
24
32
28
12
4
38
41
35
34
21
14
26
20
20
31
29
29
29
29
29
24
43
42
35
35
44
47
28
41
31
27
28
12
30
20
19
14
28
10
36
35
26
26
29
37
50
0
15
12
28
19
27
3
29
31
13
30
7
3
46
34
1
45
45
14
22
36
27
28
24
26
34
36
41
33
11
16
11
14
36
21
21
28
30
28
17
36
26
29
29
33
20
16
41
34
34
35
0
21
28
16
19
33
31
30
29
24
21
0
29
29
28
23
14
20
29
46
33
27
28
35
26
36
33
21
28
0
0
0
3
21
6
14
15
33
35
41
29
19
9
23
23
38
34
31
45
23
19
41
20
18
40
19
15
33
25
36
42
41
12
39
37
38
20
19
12
22
33
27
28
20
24
30
23
14
11
20
20
36
36
22
8
18
50
50
44
44
28
29
45
43
36
17
38
30
31
0
36
33
29
23
39
0
35
11
36
36
18
45
45
45
43
41
30
29
27
22
29
20
37
1
29
10
24
0
0
0
0
1
22
17
1
46
50
28
47
1
45
34
18
13
33
22
22
45
11
33
28
29
19
41
29
28
37
36
24
23
30
28
33
28
41
1
4
27
26
35
35
28
28
33
25
13
16
36
28
31
40
21
12
14
30
7
0
27
3
31
16
7
33
32
8
15
8
9
40
0
30
14
47
15
30
25
30
17
15
24
13
23
0
5
15
35
22
11
13
21
40
34
1
6
13
14
15
29
42
46
40
40
33
16
26
10
31
0
17
4
18
7
9
21
18
14
23
13
8
0
21
7
18
12
0
7
26
13
29
14
19
18
18
24
30
16
15
23
13
30
23
23
19
6
15
30
28
29
19
32
21
5
12
3
32
23
30
27
14
15
30
0
26
31
16
7
9
19
18
11
11
39
0
32
12
23
23
12
11
29
10
11
10
26
24
23
22
32
39
48
55
55
34
23
26
35
23
35
7
35
24
9
30
28
30
22
39
38
21
23
13
35
40
37
43
36
36
38
21
53
4
30
24
41
35
40
35
29
12
6
38
16
28
15
15
18
23
23
23
23
12
18
14
20
20
10
28
35
25
12
31
29
25
18
36
26
26
13
13
20
14
8
0
0
27
26
14
20
14
36
16
12
17
17
18
20
49
18
23
15
10
30
32
8
40
55
55
55
13
1
27
10
51
55
22
20
11
23
23
40
40
40
35
29
26
3
18
47
40
48
35
53
55
20
18
23
39
40
48
40
55
31
40
30
32
22
47
48
44
30
23
23
31
12
15
2
0
0
8
13
13
3
10
5
0
7
10
10
3
7
0
11
10
12
14
0
4
0
10
7
7
6
9
7
12
12
6
10
16
16
16
6
8
7
9
16
14
15
15
8
9
9
12
8
3
14
16
16
15
16
17
17
17
17
13
11
0
11
2
9
3
13
17
15
14
14
13
14
10
19
20
14
7
13
14
17
22
10
14
15
9
5
16
4
18
19
21
18
10
21
23
22
21
5
4
10
17
11
20
24
23
14
14
21
13
25
24
25
26
25
25
24
25
23
20
22
16
17
18
19
23
23
22
22
22
20
20
17
20
0
13
15
10
17
13
23
28
29
26
20
29
32
24
27
26
32
32
28
28
26
19
26
14
25
5
28
28
22
14
13
23
23
22
25
20
14
26
8
20
0
22
24
24
26
22
20
0
18
0
17
17
2
7
17
26
18
13
18
13
12
0
9
5
15
19
6
14
6
12
18
16
22
7
19
5
9
17
26
1
16
6
5
10
0
0
17
13
19
19
17
4
21
22
26
26
20
18
20
17
26
13
10
13
23
0
7
7
7
21
20
23
25
17
24
11
14
21
12
7
9
15
21
20
15
15
9
21
18
12
13
13
27
21
17
21
23
21
19
19
18
19
23
29
10
10
5
16
10
26
37
36
35
30
24
29
24
24
33
33
32
30
14
46
24
37
25
38
27
20
11
22
18
46
29
24
26
9
19
38
36
34
50
12
28
34
24
43
23
34
23
23
37
23
42
24
18
27
27
28
34
47
36
36
49
52
24
37
46
45
39
36
29
20
25
31
42
23
13
45
45
30
27
51
38
37
20
19
17
52
18
39
52
14
28
25
31
28
26
24
24
13
40
0
49
12
20
14
11
22
24
28
28
27
42
42
39
39
33
26
24
23
20
21
33
50
52
55
0
9
20
19
18
19
42
42
41
19
20
31
22
6
37
51
37
40
10
18
20
26
2
10
15
18
19
7
10
33
29
30
18
24
48
47
40
37
55
51
54
37
29
42
36
41
0
41
33
42
15
25
46
29
31
31
36
23
10
21
23
28
14
24
36
44
37
13
26
39
25
17
11
22
26
31
14
44
42
42
36
44
40
25
29
33
44
55

## Sheet: Sfig. 4c
	Binned in 1um increments	6th Order Polynomial smoothing		Smoothing is used due to frequency of SPBNs and relative size of the data, i.e. there are not SPBNs at every calculated depth.
Depth	% SPBNs	Smoothed Data
0	0	3.67214
1	7.14286	3.92186
2	16.6667	4.14638
3	13.3333	4.30089
4	0	4.36068
5	10	4.60274
6	4.54545	4.75799
7	2.7027	4.84338
8	0	4.66935
9	2.5	4.46327
10	2.12766	4.08861
11	2.63158	3.396
12	2.32558	2.73775
13	3.50877	2.53912
14	7.40741	2.53019
15	2.7027	2.07975
16	2.12766	2.02763
17	0	1.86763
18	3.77358	1.8132
19	1.63934	1.59921
20	0	1.41379
21	0	1.18616
22	0	0.949203
23	0	0.669736
24	0	0.414376
25	0	0.401669
26	0	0.328708
27	2.5641	0.273687
28	0	0.129512
29	0	0.155853
30	0	0.182404
31	0	0.171659
32	0	0.157003
33	0	0.137274
34	0	0.110461
35	0	0.073355
36	0	0.0211255
37	0	-0.0531585
38	0	0
39	0	0
40	0	0
41	0	0
42	0	0
43	0	0
44	0	0
45	0	0
46	0	0
47	0	0
48	0	0
49	0	0
50	0	0
51	0	0
52	0	0
53	0	0
54	0	0
55	0	0
60	0	0

## Sheet: Sfig. 4d
	Binned in 1um increments		6th Order Polynomial smoothing
Depth	PN	IN	PN	IN
0		96.0562	132.288	98.2382
1	125.28	94.1323	148.001	98.7902
2	169.92	118.384	159.154	99.9939
3	124	97.7479	173.641	99.5207
4		94.9947	184.316	99.3668
5	123.84	92.8914	189.355	98.7027
6	187	95.6137	190.585	97.2542
7	172.8	100.54	189.218	96.1719
8		105.38	183.836	94.5109
9	133.92	92.3433	174.705	94.1268
10	300.96	92.8608	162.302	92.8977
11	355.68	74.9676	150.229	91.42
12	147.465	96.7017	133.857	90.796
13	92.1187	85.7892	116.278	89.8527
14	157.14	88.0644	102.715	88.9291
15	67.8976	97.6611	89.9477	88.3993
16	74	88.8383	76.8731	87.6055
17		97.5388		87.0733
18	106.811	72.7466		87.3597
19	109.273	82.4404		86.832
20		82.0327		86.6162
21		95.8024		84.7219
22		86.8472		84.3045
23		84.9708		83.3321
24		75.213		82.269
25		81.5867		81.5414
26		84.384		80.8478
27	87	78.7154		80.7208
28		80.8631		78.7684
29		74.1166		77.3905
30		80.7951		76.6422
31		74.7299		76.4021
32		72.0093		75.0335
33		73.5419		74.6587
34		78.9222		74.0816
35		71.3469		73.0621
36		70.7741		72.5265
37		76.1932		71.9589
38		74.3681		71.613
39		62.163		71.0251
40		67.7245		71.3519
41		83.0896		70.503
42		67.9985		68.9589
43		60.3713		69.9588
44		73.7118		70.1528
45		71.5468		69.2831
46		69.1062		68.613
47		69.482		68.5814
48		68.3132		68.5973
49		58.9936		67.9251
50		73.6515		67.5703
51		87.4504		68.3105
52		46.1491		68.3404
53		62.6667		67.8723
54		74.263		68.2004
55		72.1308		68.5212
60		69.1359		68.7527

## Sheet: Sfig. 4e
Stim	SPBNs				IN						Averaged RF size by animal
LT	2.2	1.5	0.1	1.26667	0.9	0.95	1.6	0.38
HT	6.1	3.5	3	4.2	1.3	2.4	2.46	0.73

## Sheet: Sfig. 4f
Stim type	kPa	Warwick	Chisholm	Keller	Bester	Han	Allard	Light
Static	50				38
Static	85	52
Static	100				69
Static	200				95
Static	270	100
Static	300
Static	400				100
Static	450
Static	680
Static	940
Pinch			42	100	92	66	100	79
Brush/Light Touch		53	0	21	25		23.21	9

## Sheet: Sfig. 4g
Mech Category	CMH	M	MC	MH
Brush-HT	0.07971	0.111354	0.118644	0.106825
Brush-LT	0.018116	0.010917	0.016949	0.029674
Brush	0.007246	0.045852	0.016949	0.005935
Static	0.268116	0.240175	0.355932	0.302671
HT Static	0.105072	0.342795	0.271186	0.278932
LT Static	0.014493	0.168122	0.050847	0.10089
All	0.507246	0.080786	0.169492	0.175074

## Sheet: Sfig. 4h
Depth	Brush pref (x-avg/max)	LT Pref (x-avg/max)	HT pref (x-avg/max)	AP Pref(x-avg/max)
0	-0.18062	0.168326	0.217579	-0.26844
33	0.352762	0.339624	-0.25543	-0.64724
10	-0.34288	0.481408	0.18548	-0.24091
33	-0.18982	-0.06393	0.118736	-0.62357
20	-0.04935	0.11588	0.37885	-0.27636
30	-0.40025	0.181597	0.236314	-0.75947
45	-0.09871	0.552203	-0.02999	-0.21779
20	-0.06525	-0.26776	0.370322	-0.62968
10	-0.22536	-0.09736	0.634236	-0.36576
8	-0.16655	-0.04911	0.209538	-0.29986
20	-0.05483	-0.02178	0.468153	-0.36724
23	-0.1618	-0.10309	0.297824	-0.25145
42	-0.28141	0.056989	0.073003	-0.2178
33	0.321397	0.435506	0.064383	-0.35527
50	0.342079	-0.14122	0.026413	-0.65792
17	0.066108	0.273715	0.146236	-0.34384
22	-0.18354	0.076472	0.543432	-0.27359
25	0.167472	-0.14144	0.431198	-0.36959
52	-0.265	0.220648	0.167474	-0.29181
0	-0.24191	-0.12255	-0.20423	-0.551
21	-0.13517	-0.24173	-0.14829	-0.53422
38	-0.19775	0.071576	0.424107	-0.19963
24	-0.1015	0.347169	0.344763	-0.65283
21	-0.20301	-0.10829	0.541762	-0.24393
11	-0.01251	0.006908	0.514329	-0.27021
33	-0.25346	-0.01627	0.328505	-0.6715
20	-0.1343	0.103464	0.418219	-0.36447
36	-0.27986	0.165618	0.399242	-0.60076
34	-0.15783	-0.03667	-0.06475	-0.20434
44	-0.03108	0.049547	0.323386	-0.39011
23	-0.27696	0.1375	0.390522	-0.38606
9	-0.312	-0.32862	0.18921	-0.60141
44	-0.21214	0.011453	-0.1357	-0.61641
13	-0.00233	-0.04999	0.511712	-0.30281
0	-0.32543	0.103861	0.202433	-0.19129
40	-0.18051	0.006225	0.043355	-0.41852
45	0.159819	0.251203	0.252798	-0.7472
37	0.156336	0.509189	-0.17027	-0.22391
25	-0.17664	-0.07067	0.644599	-0.2093
39	-0.12137	0.21476	0.360413	-0.34656
38	-0.27556	0.253708	0.002353	-0.74629
15	-0.22659	0.587651	0.090236	-0.23108
20	-0.37682	0.036307	0.194317	-0.30609
23	-0.15421	-0.0607	0.492313	-0.23205
19	-0.18405	0.002135	0.608991	-0.1859
28	0.310601	-0.00925	-0.16533	-0.6894
20	-0.11566	-0.09026	0.645512	-0.23703
7	-0.23349	-0.18518	-0.13087	-0.44966
34	-0.19597	0.51058	0.017936	-0.27029
42	-0.22341	0.239361	0.031147	-0.2546
9	0.084771	0.40564	0.35737	-0.41344
55	-0.18808	-0.08964	0.245313	-0.05716
55	-0.34818	0.457842	0.343614	-0.28341
23	0.205262	-0.10126	0.306534	-0.43526
13	-0.16691	-0.10777	0.509487	-0.16281
18	-0.13993	0.602332	0.088069	-0.22969
18	-0.14687	0.016475	0.429444	-0.36975
22	-0.08202	0.036843	0.546438	-0.32144
24	-0.11215	0.5829	0.107551	-0.2571
18	-0.24673	0.489679	-0.17574	-0.10528
9	-0.08274	-0.00865	0.511349	-0.21269
23	-0.2814	-0.17861	0.459117	-0.2394
30	0.341702	0.014722	-0.01191	-0.6583
48	-0.15893	0.222744	0.354066	-0.38545
16	-0.01583	0.30168	-0.04917	-0.05423
19	-0.10725	-0.13136	0.500588	-0.27746
9	0.09562	0.327294	-0.14039	-0.39927
12	0.186171	-0.04807	0.205549	-0.05415
13	-0.0428	-0.02476	0.490232	-0.33266
0	-0.24936	-0.01978	-0.11023	-0.58554
28	-0.14354	-0.10284	-0.15995	-0.50066
44	-0.27521	0.486501	0.30487	0.022972
55	0.008552	-0.00881	0.130925	-0.38209
35	-0.1082	0.030135	0.165458	-0.35794
40	-0.00318	-0.16539	0.034031	-0.10373
20	0.176945	-0.13355	-0.18096	-0.6192
55	-0.10942	0.358581	0.512834	-0.25439
40	-0.20761	0.56944	0.272295	-0.23386
33	-0.06483	0.614001	0.095043	-0.23574
27	-0.17097	-0.04554	0.074666	-0.25385
7	-0.13015	-0.09762	0.601511	-0.27285
23	-0.25366	0.050655	0.455747	-0.39427
15	-0.22257	0.218946	0.521223	-0.35226
10	-0.19851	-0.19511	0.265227	-0.26639
14	-0.08997	0.046057	-0.03151	-0.11599
24	0.082741	0.242986	0.311297	-0.29566
13	0.08163	-0.15748	-0.19399	-0.57227
24	-0.00772	-0.0781	0.371535	-0.17848
26	0.085967	-0.01934	0.139538	-0.21476
40	-0.12812	0.084948	-0.06576	-0.25829
19	-0.21498	0.06953	0.578577	-0.09653
32	-0.27279	-0.13605	0.402264	-0.21713
20	-0.01029	-0.03838	0.036776	-0.63543
30	-0.14707	-0.0039	0.011793	-0.30716
1	-0.22372	-0.22627	0.215794	-0.74659
33	-0.18021	-0.00194	-0.00885	-0.58656
16	-0.09591	0.264628	0.459695	-0.34483
22	0.053521	0.072087	0.278163	-0.53539
17	-0.12272	0.573949	0.14494	-0.23203
7	-0.33266	0.331739	0.220519	-0.44555
17	0.060324	0.048374	-0.19618	-0.00554
38	-0.2705	0.43397	0.525812	-0.35143
13	-0.07223	0.124415	0.441477	-0.15092
10	-0.09147	0.130456	0.352598	-0.28672
26	-0.07741	-0.1525	0.00232	-0.29579
18	0.073617	-0.1853	0.401229	-0.29613
36	0.077226	-0.16543	0.133567	-0.28471
23	-0.24039	-0.04187	0.594032	-0.26426
15	-0.10205	0.11357	0.39108	-0.39872
40	-0.14602	-0.10135	0.060196	-0.22913
20	-0.24851	0.436624	0.077937	-0.43376
33	-0.39319	0.231831	0.049598	-0.68733
20	0.22636	0.0181	0.336981	-0.14934
20	-0.31384	0.104447	-0.0894	-0.12218
20	0.550024	0.285873	-0.05423	-0.32278
34	-0.21419	0.536845	0.007216	-0.22639
9	0.272835	-0.1523	0.45939	-0.36129
50	-0.41204	0.182207	-0.21402	-0.5927
26	-0.24237	-0.02215	0.036807	-0.38729
55	-0.06448	-0.09027	0.260626	-0.12318
22	-0.47351	0.308264	0.078565	-0.69174
30	-0.18601	-0.20711	0.466341	-0.19344
18	-0.04543	-0.08067	0.273299	-0.37627
1	0.118684	-0.17837	-0.0706	-0.56259
31	-0.18219	0.608813	0.06089	-0.25185
17	0.090888	-0.01965	0.380971	-0.15718
3	-0.19061	0.019447	0.474332	-0.26701
5	-0.18528	0.023445	0.34531	-0.34631
20	-0.10782	0.28056	0.54535	-0.24976
15	0.033001	0.027577	0.39454	-0.23796
21	-0.16546	-0.22775	0.481959	-0.51804
55	-0.07372	-0.06967	0.211256	-0.39861
33	-0.21615	-0.09955	0.037623	-0.58816
19	-0.01199	-0.15929	0.039845	-0.14422
17	0.185644	0.183694	0.358733	-0.39734
22	-0.00928	-0.07336	0.420505	-0.27483
18	-0.11112	-0.09121	0.603097	-0.23088
20	-0.30191	-0.12204	0.014884	0.235647
14	-0.19999	-0.13073	0.19699	-0.33366
3	0.264572	0.062209	0.038886	-0.4341
22	-0.23032	-0.19888	0.161764	-0.62751
47	-0.17233	0.030907	0.082371	-0.30333
32	0.480252	-0.21459	-0.19041	-0.51975
24	-0.14379	-0.02116	0.231389	-0.35994
26	-0.22651	0.013517	0.005933	-0.14068
46	-0.30481	0.236335	0.450795	-0.31996
24	-0.2544	0.560387	0.256813	-0.0503
0	-0.20714	0.006696	0.124926	-0.27196
17	-0.19471	0.144127	0.456987	-0.29138
31	0.001393	0.095899	0.333806	-0.41006
15	0.413683	-0.18517	0.561244	-0.27852
53	-0.04972	0.110653	-0.08002	-0.28088
15	0.020326	0.542315	0.045495	-0.31528
37	-0.18418	0.092097	0.640614	-0.19557
30	-0.11353	0.631088	-0.03705	-0.24102
32	-0.13463	0.041341	0.549281	-0.33375
23	-0.20125	-0.08129	0.470613	-0.25311
25	-0.1319	-0.0882	0.381095	-0.61891
20	0.050029	0.047747	-0.02992	-0.37792
7	-0.32903	-0.19717	0.407498	-0.5925
28	-0.2508	0.174544	0.458374	-0.54163
48	-0.20841	0.042548	0.018387	-0.18665
32	-0.20487	-0.25185	0.278455	-0.2089
19	-0.21269	0.023468	0.150064	-0.16327
3	-0.15954	0.190186	0.4425	-0.29001
12	-0.04093	0.595234	-0.08688	-0.20864
3	-0.24517	-0.32506	0.340024	-0.65998
16	-0.30078	-0.2389	-0.20511	0.058106
22	0.44406	-0.36875	0.25796	-0.55594
10	0.006053	0.220334	0.450054	-0.34953
38	0.0112	-0.21966	0.297069	-0.3398
23	0.038728	0.206866	0.372285	-0.38848
26	-0.2549	0.086095	0.203104	-0.30171
11	-0.01595	0.215732	-0.13358	-0.37361
13	-0.21193	0.252704	0.418016	-0.28937
40	-0.17038	-0.09851	0.146364	-0.36172
16	-0.13257	-0.08184	0.41509	-0.25663
16	-0.16141	-0.08898	0.56375	-0.19998
26	-0.32212	-0.00266	0.232614	-0.3711
33	-0.32805	0.22797	0.417177	-0.58282
45	-0.21877	-0.10911	0.260627	-0.73937
14	-0.12795	-0.16434	-0.20922	-0.5605
15	-0.15324	-0.12714	0.283923	-0.27306
36	-0.30408	0.244033	-0.13389	-0.61436
17	-0.25519	0.261338	0.413795	-0.31009
38	-0.30935	0.094507	0.477679	-0.52232
20	0.072228	-0.38978	0.348473	-0.65153
19	0.011219	-0.16578	0.45118	-0.54882
30	-0.1247	-0.08992	0.019413	-0.12807
20	0.031409	0.073062	0.343446	-0.38733
10	-0.03328	-0.00209	-0.15168	-0.27597
15	-0.1074	-0.09833	0.328346	-0.12587
28	0.004304	0.601519	0.056962	-0.28233
24	-0.21845	-0.06793	-0.01791	-0.25111
26	-0.32574	-0.18088	0.122284	-0.43444
42	-0.11194	0.569115	-0.09304	-0.43088
1	-0.24899	-0.21673	0.407991	-0.59201
23	-0.31969	-0.2658	-0.22825	-0.53519
44	-0.17644	0.636865	-0.00749	-0.17996
18	-0.28783	-0.19388	-0.16762	-0.4603
18	-0.17927	-0.08147	0.337487	-0.13922
17	-0.01885	0.120506	0.493433	-0.33047
11	-0.01783	-0.09777	0.096077	-0.30834
29	0.498694	-0.12751	-0.20004	-0.50131
29	0.088545	0.558487	0.09989	-0.29408
16	-0.27974	0.426942	0.047632	-0.57306
20	-0.18162	0.113145	0.41029	-0.33443
13	-0.03897	0.029886	0.579357	-0.29081
43	-0.09927	-0.14709	0.30755	-0.32038
24	-0.20349	-0.17117	0.010776	-0.26101
27	0.070543	-0.32201	0.343818	-0.65618
50	0.071252	0.345711	-0.26241	-0.65429
19	-0.05731	0.00535	0.282801	-0.2217
12	-0.31798	0.184499	0.459175	-0.54082
11	-0.26723	-0.22105	0.524053	-0.47595
27	-0.19125	0.597886	0.023549	-0.18842
14	0.084887	-0.09796	0.378079	-0.62192
42	-0.08459	0.415368	0.335849	-0.31345
30	-0.41658	0.30319	0.214065	-0.11296
14	-0.1574	0.05358	0.350368	-0.35472
34	-0.41352	0.207604	0.283477	-0.71652
47	-0.14083	-0.08252	-0.04738	-0.18253
40	0.474499	0.003224	-0.03132	-0.5255
51	0.125408	-0.12529	0.470642	-0.40191
36	-0.07193	0.007798	0.629145	-0.25959
28	0.268569	0.068769	-0.08931	-0.73143
25	0.481022	-0.16395	0.127933	-0.27199
19	-0.18091	-0.13691	-0.16883	-0.52537
12	-0.0675	0.228405	0.051282	-0.42792
37	-0.05806	0.211902	0.116644	-0.50799
35	-0.31454	-0.23164	0.023832	-0.05213
18	-0.27123	-0.07658	0.39151	-0.31123
38	0.011429	-0.05328	0.503008	-0.27397
21	-0.17887	0.352486	0.225193	-0.45221
22	0.082762	-0.14294	-0.03174	-0.64856
20	-0.0617	0.049162	0.459193	-0.23735
55	-0.08511	-0.00393	0.49324	-0.22924
7	-0.23929	-0.02418	0.079224	-0.78323
15	0.062179	0.290194	0.205449	-0.23884
35	-0.34047	0.315889	0.013263	-0.28825
46	-0.19719	0.14107	0.5734	-0.06099
23	-0.1908	-0.00882	0.501012	-0.28339
17	0.126263	0.001764	0.4513	-0.2133
38	0.415199	-0.23592	0.1509	-0.5848
22	-0.40853	0.100137	0.487767	-0.35366
30	0.624225	0.110868	-0.04946	-0.28104
0	0.051719	-0.27332	-0.0011	-0.66193
30	-0.10683	-0.17658	0.169405	-0.33157
25	-0.16499	-0.07182	-0.11234	-0.45907
24	-0.25212	-0.08163	0.518621	-0.27779
15	-0.26277	-0.17312	0.200441	-0.38355
24	-0.02374	0.241189	0.602794	-0.31087
21	-0.23083	-0.13064	0.591758	-0.29315
26	-0.36353	0.456495	0.185467	-0.35586
17	-0.03355	0.410335	0.430484	-0.38872
21	-0.12922	-0.02753	0.623039	-0.20711
0	-0.19909	-0.25982	0.380639	-0.61936
33	-0.32647	0.460096	0.401266	-0.23393
48	-0.02652	-0.01993	0.520398	-0.3639
21	-0.18302	-0.48241	0.317461	-0.68254
23	-0.23229	0.558136	-0.16461	-0.30328
19	-0.23052	0.540309	0.504327	-0.29224
38	-0.26281	0.426203	0.502279	-0.42495
16	-0.17306	0.364643	0.432518	-0.26351
14	-0.06257	-0.02525	-0.18254	0.107638
49	-0.16517	-0.00987	0.364233	-0.44893
14	-0.26415	0.044253	0.244427	-0.33205
1	0.454141	-0.06634	0.234334	-0.30555
29	-0.12108	0.434108	0.246005	-0.37446
34	0.538728	-0.09708	-0.24875	-0.46127
37	-0.20503	0.544753	0.205512	-0.285
23	-0.42307	0.180536	0.020771	0.063542
14	-0.13935	-0.07692	0.069469	-0.25166
24	0.126163	-0.08765	0.602181	-0.27023
48	0.048175	0.305591	0.340017	-0.49981
13	-0.14385	0.386358	0.349751	-0.39061
19	-0.23722	-0.20278	0.013063	-0.46024
26	0.112058	-0.20736	0.616569	-0.28191
34	0.178698	-0.08692	-0.29025	-0.51438
13	-0.12717	0.172728	0.477171	-0.29282
23	0.471671	0.005029	-0.19958	-0.52833
13	-0.1435	-0.21703	-0.21093	-0.45699
0	-0.21334	-0.20805	-0.01103	-0.55515
15	-0.19266	-0.12227	0.018466	-0.21799
46	-0.14582	0.575922	0.282813	-0.21806
8	-0.26815	-0.18223	0.428736	-0.18237
17	-0.05997	0.070888	0.024057	-0.26667
29	-0.13277	-0.12072	0.526708	-0.47329
40	-0.14089	0.58759	0.027284	-0.27762
22	-0.19065	-0.05887	0.116493	-0.64497
13	0.164234	-0.13893	0.381807	-0.61819
25	-0.14814	0.017608	0.532526	-0.181
18	-0.07235	-0.05995	0.573339	-0.27236
28	-0.26437	-0.00596	0.126842	-0.20513
30	-0.39609	0.305478	0.272351	-0.45452
11	-0.24036	-0.30057	-0.28968	-0.5093
14	-0.04942	-0.15879	-0.31036	-0.53849
40	-0.12893	-0.10116	0.598907	-0.26986
42	-0.16612	0.012324	0.578593	-0.42141
30	0.024844	-0.33319	0.117991	-0.81026
29	-0.20383	0.290902	-0.03222	-0.29477
7	-0.32623	-0.26246	-0.06026	-0.49551
29	-0.07816	0.163338	0.496809	-0.31091
17	-0.23587	0.017382	0.196456	-0.2479
48	-0.16409	-0.15195	-0.09968	-0.39447
1	-0.33904	-0.02489	0.245366	-0.59127
45	-0.2603	0.604007	0.002161	-0.21645
19	-0.15265	0.40802	0.28187	-0.32467
26	-0.28298	0.479534	0.308499	-0.3353
39	-0.02432	0.347084	-0.05594	-0.36961
10	0.082881	0.080157	0.443221	-0.2222
30	-0.16871	-0.12488	0.203725	-0.40025
29	-0.12788	-0.24942	-0.19695	-0.53716
20	-0.17437	0.0691	0.547517	-0.22344
24	-0.32859	-0.16157	0.119288	-0.03131
23	-0.23978	-0.06753	0.491072	-0.25688
28	0.52757	-0.01636	-0.24177	-0.47243
37	-0.07362	-0.14287	-0.26212	-0.53375
18	-0.16197	0.695956	0.071965	-0.21427
19	-0.20196	0.051144	0.36411	-0.12299
40	-0.22162	-0.33176	-0.14322	-0.06372
21	0.017764	-0.48052	0.209745	-0.72557
7	-0.10305	0.190715	0.129927	-0.80929
26	-0.10771	0.144209	-0.30899	-0.63583
47	-0.25224	0.08097	0.441007	0.363378
18	-0.03369	-0.07115	0.484045	-0.51596
40	-0.08609	0.640244	-0.03333	-0.22184
23	0.042615	-0.06191	0.543128	-0.228
45	-0.17123	-0.07612	-0.14517	-0.45411
9	-0.08622	-0.11452	0.411851	-0.30431
19	-0.26708	-0.09739	-0.08408	-0.42451
25	-0.22029	0.603698	-0.02485	-0.23676
27	-0.19916	0.318305	0.508722	-0.26264
28	-0.09769	0.422888	-0.17456	-0.34095
45	-0.15962	0.34006	0.445232	-0.55477
2	-0.28135	0.104235	-0.03513	-0.4192
13	-0.23697	0.165741	0.040118	-0.32057
10	-0.13734	-0.03622	0.500941	-0.26841
14	0.565478	-0.32155	0.295717	-0.43452
32	-0.28585	0.092434	0.365287	-0.29113
29	-0.18333	-0.20368	-0.17968	-0.41562
16	-0.27608	-0.28314	-0.22877	-0.41192
27	0.538987	-0.07146	-0.1782	-0.46101
23	-0.20568	0.591339	0.202151	-0.25444
23	-0.05196	-0.11946	0.561669	-0.3584
23	-0.22286	-0.02369	0.54796	-0.31239
14	-0.24002	0.418625	0.452517	-0.41235
40	-0.10812	0.169889	0.528051	-0.27515
33	0.025621	-0.07198	0.48077	-0.2656
5	-0.46678	0.199087	-0.04171	-0.43876
14	-0.27408	0.572636	-0.03771	-0.20375
9	0.075043	-0.14904	0.461726	-0.25161
21	-0.3968	0.239798	0.09701	0.151154
2	-0.38852	0.466544	0.288164	-0.20877
19	-0.23012	-0.12797	0.59309	-0.40691
24	-0.25598	-0.03292	0.529429	-0.26527
1	-0.28001	-0.27764	0.212517	-0.60491
16	0.161281	-0.14501	0.451616	-0.33934
26	-0.2712	0.154441	0.104343	-0.33327
46	-0.26601	0.456617	0.142078	-0.54338
36	0.031547	-0.1714	0.407394	-0.59261
23	0.574664	-0.25018	-0.30175	-0.42534
21	0.085016	-0.06228	0.546032	-0.24669
12	-0.19014	-0.25994	0.243554	-0.56594
16	-0.13333	-0.08592	0.590779	-0.23365
22	-0.02668	0.018691	0.294221	-0.42391
18	-0.11246	-0.065	-0.03379	-0.28015
39	-0.1291	-0.05176	0.192821	-0.35011
26	-0.22889	0.009409	0.043515	0.202739
15	-0.05817	-0.13843	0.527991	-0.30213
40	-0.08013	-0.06577	0.230506	-0.33448
23	-0.11032	-0.1803	0.584069	-0.28627
5	-0.35524	0.324474	0.474611	-0.26476
36	-0.16565	0.695755	-0.10574	-0.21382
34	-0.27259	-0.02254	0.44656	-0.55344
14	0.516006	-0.16667	-0.21336	-0.48399
37	0.3877	0.193639	-0.43491	-0.6123
18	-0.00548	-0.09652	-0.00521	-0.16813
53	-0.15332	-0.1048	-0.00689	-0.29075
23	-0.10159	-0.04584	0.182557	-0.3552
32	-0.23354	0.154413	0.412673	-0.32718
33	0.140288	0.022097	0.3855	-0.6145
22	-0.24095	0.200725	0.59754	-0.3241
35	-0.29955	0.354391	-0.02958	-0.33046
12	0.112299	-0.03496	0.481745	-0.39732
19	0.18507	-0.18364	0.612932	-0.25453
42	-0.13149	0.00442	0.64873	-0.24087
25	-0.35163	0.430393	0.088821	-0.39774
22	-0.40356	-0.06364	0.250844	-0.64047
31	-0.21859	-0.19743	0.134739	-0.33688
21	-0.27974	0.477435	0.113949	-0.338
22	-0.32156	-0.13052	-0.24925	0.12731
26	0.631962	-0.12869	-0.1829	-0.36804
15	-0.27043	0.129753	0.132502	-0.3413
33	-0.31639	0.285654	0.514086	-0.48591
26	-0.28385	-0.19596	0.541816	-0.34214
13	0.031098	-0.09924	0.442792	-0.17704
39	-0.17394	-0.06827	0.49779	-0.22041
14	-0.26356	0.395247	0.075169	-0.41289
24	0.650552	-0.14672	-0.10854	-0.34945
11	-0.16284	0.67136	0.054136	-0.2013
29	0.611535	-0.11183	-0.16602	-0.38846
6	-0.23692	-0.07062	0.188327	-0.13187
35	-0.21668	-0.24039	0.474758	0.045442
33	0.065508	0.6332	-0.0746	-0.21839
0	-0.31354	0.511146	0.236229	-0.29257
33	-0.24508	0.12548	0.568994	-0.43101
14	0.564195	-0.11176	-0.0587	-0.4358
29	-0.16133	0.597697	0.395764	-0.27832
28	-0.24205	0.095796	0.449283	-0.55072
14	-0.3049	0.492949	0.4253	-0.38985
12	-0.30895	0.328039	-0.21106	-0.1354
19	-0.20001	0.095078	0.542859	-0.28128
14	0.01731	-0.18607	0.572811	-0.25735
10	-0.03009	-0.09972	0.642621	-0.21072
10	0.165476	0.057768	0.309247	-0.46688
31	0.586692	-0.17041	-0.20445	-0.41331
37	-0.37661	-0.11854	0.369131	-0.63087
29	0.624154	-0.07513	-0.21006	-0.37585
12	-0.25305	-0.17593	0.023919	-0.13517
0	-0.35517	-0.27675	0.350516	-0.61469
30	-0.22666	-0.14062	0.661013	-0.22039
15	0.084184	-0.2057	0.512239	-0.28911
25	-0.19227	0.089877	0.55895	-0.26816
28	-0.21875	0.40579	0.363532	-0.59421
1	-0.25034	0.107379	0.347667	-0.65233
22	-0.13716	-0.07188	0.573907	-0.42609
29	0.524178	-0.18403	0.413664	-0.37773
29	-0.12062	-0.07037	-0.11671	-0.24606
15	0.105782	-0.09219	0.481694	-0.39699
22	0.189362	0.615676	0.025309	-0.28686
18	0.417852	0.010437	0.50941	-0.31988
21	-0.13742	0.026921	0.628487	-0.24775
23	-0.24144	0.598953	-0.06287	-0.25965
12	-0.11784	0.235482	0.409607	-0.29153
19	-0.24512	-0.07575	-0.17581	-0.32834
55	0.075728	-0.06601	0.210397	-0.36331
11	-0.13541	-0.20665	0.617315	-0.38268
41	0.055906	0.441205	0.108841	-0.5588
40	-0.1273	-0.1024	0.152171	-0.33202
20	-0.17333	0.664781	-0.05678	-0.13304
31	-0.17147	-0.17846	-0.13907	-0.33737
28	-0.19006	-0.14964	0.023002	-0.40581
18	0.055197	0.00734	0.355136	-0.33791
3	-0.06307	-0.31246	0.531094	-0.46891
31	-0.03741	-0.17014	0.197955	-0.34789
24	-0.01624	-0.18426	0.512922	-0.26456
52	-0.10688	0.215041	-0.13969	0.558395
5	0.025824	-0.20568	0.534269	-0.30397
24	-0.3681	0.386432	0.343329	-0.61357
26	-0.12478	-0.26931	0.22357	-0.51186
14	-0.24686	0.073607	0.506785	-0.49321
0	-0.10392	-0.2603	-0.17749	-0.49219
36	-0.14933	-0.11165	0.529812	-0.47019
13	0.067388	-0.02716	0.620384	-0.31383
5	-0.33696	-0.16435	0.533317	-0.31717
32	-0.43348	0.299439	0.277702	-0.70056
14	0.335854	0.018357	0.357169	-0.24181
9	0.146167	-0.00757	0.499635	-0.27865
27	-0.34449	0.31688	0.147232	-0.36933
23	0.4208	0.444769	-0.30493	-0.47163
12	-0.22012	0.047131	-0.1218	-0.25299
36	-0.3566	0.409733	0.512445	-0.48755
6	-0.35413	0.288644	0.407711	-0.44911
29	-0.15504	-0.07246	-0.02094	-0.47077
21	-0.20955	0.082328	0.525783	-0.35294
24	-0.25229	0.011924	0.577349	-0.29725
43	-0.24876	0.561588	0.309015	-0.37233
39	-0.00484	0.233214	0.530732	-0.27204
50	-0.173	-0.11794	-0.06778	-0.17595
30	-0.18093	-0.11223	0.554571	-0.44543
28	-0.19724	0.514139	0.264782	-0.48586
24	-0.00691	0.310898	0.540239	-0.34364
22	-0.24851	-0.16953	0.422749	0.173164
21	-0.3891	-0.14121	0.207919	-0.61073
0	-0.35603	0.092294	-0.05634	-0.31328
25	-0.05564	0.184111	0.500941	-0.25637
37	-0.109	0.701796	-0.04448	-0.18664
37	-0.12673	0.719432	-0.03505	-0.21401
11	-0.51903	0.258938	0.00053	-0.67841
30	-0.13885	-0.02879	0.100635	-0.31459
23	-0.17855	-0.21807	0.632223	-0.3007
11	-0.28224	-0.04007	0.509525	-0.49047
29	-0.13658	0.105046	0.537204	-0.2688
41	-0.3765	0.194366	-0.24601	-0.47969
3	0.028087	-0.14102	0.545943	-0.21434
13	0.102046	0.09531	-0.10502	-0.28992
24	-0.35437	0.537308	-0.16724	-0.04873
17	-0.32069	0.408842	0.27144	-0.40435
14	-0.03694	0.034681	0.236099	-0.24584
0	-0.27442	0.282945	0.375002	-0.625
17	-0.28071	-0.18163	-0.01377	-0.36063
18	0.276349	-0.13276	0.55632	-0.29592
35	0.228083	-0.32694	-0.09224	-0.32708
19	-0.24158	0.679631	-0.12905	-0.32037
0	-0.16888	-0.11795	0.539516	-0.46048
37	0.178699	0.21846	0.541849	-0.33998
12	-0.25607	-0.27049	0.105232	-0.39837
18	-0.24357	-0.18444	0.60603	-0.39397
17	0.160798	0.467554	0.438763	-0.4262
0	-0.28331	-0.15098	0.490908	-0.50909
16	-0.26051	-0.18978	-0.01004	-0.36819
19	-0.24203	0.258458	0.229996	-0.36425
25	0.505232	0.284971	-0.40717	-0.49477
0	-0.15004	-0.14541	0.181414	0.056833
13	-0.25724	0.615897	0.106604	-0.15655
7	0.060644	0.042013	0.380356	-0.26748
31	-0.06702	0.460821	-0.05326	-0.36649
7	-0.33685	0.233624	0.131966	-0.49171
21	-0.12982	0.226454	0.527445	-0.27844
28	0.045265	0.078406	0.314222	-0.49648
18	-0.14293	-0.12729	-0.14059	-0.19353
23	-0.09119	-0.1002	0.075437	-0.27466
22	-0.3195	0.598352	0.534277	-0.31473
47	-0.13911	-0.02309	-0.16039	-0.29316
50	-0.42364	0.449911	-0.06555	-0.55009
27	0.090784	0.028004	0.455275	-0.54472
22	-0.24948	-0.19451	0.641999	-0.27481
1	0.308348	-0.26674	0.394111	-0.60589
18	-0.10344	-0.11408	0.049816	-0.24896
18	-0.00635	-0.07366	0.605747	-0.26636
19	-0.08576	-0.08651	0.10159	-0.35015
7	-0.319	0.366165	0.401619	-0.53449
23	-0.38814	0.111536	0.208848	-0.15947
28	-0.20157	0.573307	0.093536	-0.24859
17	-0.12445	0.368151	0.141474	-0.22589
28	-0.27452	-0.2397	0.236323	-0.0206
36	-0.23129	0.503104	0.236759	-0.37681
0	0.122568	-0.13568	0.348442	-0.39485
0	-0.31683	0.535244	0.434377	-0.31066
30	-0.33394	0.334259	0.511127	-0.48887
10	-0.0571	-0.015	0.691621	-0.21838
23	-0.41962	-0.41801	0.202505	-0.11181
41	-0.19656	-0.12083	0.475451	-0.24882
28	-0.17439	0.067858	-0.14778	-0.26427
35	-0.10874	0.643077	0.177623	-0.26781
12	-0.06676	0.120906	-0.18097	-0.28947
27	-0.34451	0.482869	0.434596	-0.36874
11	-0.18746	0.68854	-0.16961	-0.31146
44	0.636159	-0.13881	-0.10567	-0.36384
11	-0.05962	0.08082	0.491627	-0.33642
35	0.62112	-0.06326	-0.25476	-0.37888
18	-0.14968	-0.0921	0.714462	-0.20804
27	-0.27216	0.167899	0.620136	-0.37986
21	-0.39684	0.270772	0.499716	-0.38894
37	0.173713	-0.2582	0.594532	-0.40547
36	0.168159	-0.15449	0.668781	-0.2392
18	-0.27252	-0.32963	0.495277	-0.50472
27	-0.1989	-0.16727	-0.0962	-0.07543
30	-0.23173	-0.16576	-0.15722	-0.31964
29	0.097944	-0.09477	0.659745	-0.27363
23	-0.05186	0.078575	0.37985	-0.43704
7	-0.41926	0.099036	0.365437	-0.51427
19	-0.24937	-0.27756	0.610866	-0.38913
13	-0.20377	0.456331	0.513358	-0.34342
25	0.008904	-0.1684	0.624937	-0.28152
27	-0.09013	0.57555	0.178694	-0.19209
23	-0.21855	-0.20743	0.048806	-0.34036
3	-0.2959	0.286864	0.409186	-0.48307
20	-0.12644	-0.14057	0.63464	-0.21896
27	-0.08508	-0.23253	0.626079	-0.37392
22	-0.37814	0.51214	0.553689	-0.3581
13	-0.13268	-0.08373	0.665129	-0.21487
12	-0.16839	0.133769	0.372818	-0.48254
4	-0.25859	0.242566	0.514397	-0.18053
13	-0.20705	-0.06466	0.740029	-0.2099
45	0.489107	-0.0039	-0.16048	-0.51089
9	-0.23046	-0.04967	0.196807	-0.13274
10	-0.37391	0.283466	-0.09492	-0.40598
39	-0.35526	0.340979	0.284035	-0.65902
41	-0.3669	-0.35484	0.447618	-0.55238
15	-0.0673	-0.24599	0.413354	-0.06867
16	0.049155	-0.18237	0.495537	-0.50446
15	-0.24971	-0.05289	0.274752	-0.34996
38	-0.3728	0.322476	0.212226	-0.25266
14	-0.31482	0.032185	-0.03335	-0.49941
16	-0.05173	-0.39958	0.395278	-0.56198
29	-0.19282	-0.05318	0.713606	-0.21549
21	-0.24701	0.262626	0.645033	-0.24712
25	-0.28325	0.152733	0.104122	-0.3468
15	-0.20901	0.074125	-0.04569	-0.30113
6	-0.41237	0.452807	0.078101	-0.42578
19	-0.17935	0.537187	0.490136	-0.28204
20	-0.12694	-0.16205	0.40254	-0.28776
17	0.003797	0.002596	0.564044	-0.35692
7	-0.13591	-0.25178	0.464917	-0.15684
24	-0.12759	-0.26852	-0.22846	-0.44151
36	-0.11033	-0.04014	0.61136	-0.38864
21	-0.3841	-0.17931	-0.16712	-0.47794
0	-0.16699	-0.19064	-0.0799	0.166501
8	-0.24383	-0.19213	0.588483	-0.41152
0	-0.44224	-0.07759	0.361342	-0.51434
13	0.210568	-0.11049	0.403571	-0.49818
4	0.09298	-0.14244	0.607231	-0.25626
9	-0.2046	-0.02897	0.632749	-0.30125
14	-0.25903	0.101479	0.038756	-0.28545
39	0.546693	-0.002	-0.33306	-0.45331
35	-0.35604	0.409025	0.141825	-0.59098
28	-0.19351	-0.04353	0.574648	-0.42535
19	-0.08559	-0.07616	0.629706	-0.24606
0	-0.21619	0.04044	0.648396	-0.23969
36	-0.20825	0.696342	0.146689	-0.25036
19	0.237803	-0.53256	0.260381	-0.73962
35	-0.19399	-0.14879	-0.20618	-0.31692
24	-0.27237	0.223613	0.516712	-0.36698
12	-0.19745	-0.22214	0.681194	-0.31881
36	0.071491	0.42925	-0.07897	-0.57075
3	-0.30526	-0.101	0.075066	-0.48013
29	-0.16344	0.004723	0.210823	-0.34102
24	-0.32797	0.590644	0.164378	-0.09685
45	-0.10156	0.541577	0.153555	-0.45842
11	-0.27584	-0.2139	0.632132	-0.26405
6	-0.35701	0.291226	0.29849	-0.42114
20	-0.35453	0.136701	0.286282	0.13929
10	-0.45811	0.264954	0.123858	-0.52914
8	-0.32533	0.384383	0.104451	-0.32605
16	0.217731	-0.10258	0.604921	-0.29287
31	-0.14119	-0.2074	0.654113	-0.34589
18	0.091075	-0.09184	0.59599	-0.29781
8	-0.04891	0.047412	0.388695	-0.42519
15	-0.233	-0.34629	-0.2394	-0.42667
0	-0.03204	-0.06969	0.533661	-0.46634
32	-0.06459	0.447276	-0.01285	-0.55272
37	-0.26192	0.143197	0.604215	-0.34388
30	-0.22129	-0.16861	0.720808	-0.27919
21	-0.22583	-0.21167	-0.00029	-0.41083
30	-0.20455	-0.1805	0.673925	-0.32608
30	0.60626	-0.13243	-0.17869	-0.39374
16	-0.10173	-0.18309	-0.25492	0.230635
26	-0.22634	0.308671	0.354717	-0.5226
16	-0.13582	0.567754	0.101526	-0.37217
44	-0.00292	-0.19737	0.639127	-0.28972
26	-0.15028	-0.12762	0.630587	-0.2592
5	0.079346	0.01918	0.326689	-0.25533
10	-0.05528	0.016007	0.47715	-0.39625
40	-0.19843	0.598117	-0.05063	-0.40188
7	-0.09735	-0.27423	-0.29662	0.405985
11	-0.17863	-0.19662	0.689163	-0.31084
0	-0.06361	0.053533	0.065688	-0.34261
11	-0.01852	0.158926	0.034985	-0.39462
36	-0.18367	0.657009	0.234344	-0.26591
14	-0.25426	0.224476	-0.01261	-0.2431
29	-0.32034	0.221028	0.400403	-0.39425
23	-0.19856	0.15654	0.532683	-0.30816
12	-0.09468	-0.02012	0.355075	-0.64493
45	0.455269	0.015867	0.120735	-0.54473
29	0.6057	-0.13145	-0.25918	-0.3943
26	-0.25854	0.258932	0.456927	-0.41696
19	-0.09491	-0.09345	-0.01149	-0.26173
10	-0.21467	-0.08065	-0.06421	-0.21968
3	-0.25166	0.142752	0.00826	-0.31935
29	-0.18816	0.582577	-0.12336	-0.26969
7	0.082861	0.388945	0.016631	-0.44796
22	-0.11648	0.124554	0.444435	-0.47244
45	-0.27196	0.51152	0.31103	-0.48848
0	-0.28498	0.004032	0.53652	-0.46348
35	-0.15692	-0.11117	0.636366	-0.05602
17	-0.06973	-0.2306	0.242784	-0.30227
10	-0.26029	0.008017	0.28844	-0.17768
7	-0.41939	0.334469	0.41044	-0.38092
21	-0.29426	-0.20531	0.177015	-0.15179
9	-0.18171	-0.24428	-0.21316	-0.32925
28	-0.5022	0.344452	-0.2099	-0.57084
26	0.041847	-0.0984	0.050371	-0.19599
11	0.100086	-0.08135	-0.25729	0.088795
36	0.238649	0.491507	-0.25368	-0.50849
20	-0.10805	0.582876	0.209783	-0.38126
4	-0.24568	0.587722	0.068365	-0.35448
20	-0.06061	-0.29068	-0.16667	-0.36646
11	-0.14656	-0.16637	0.689742	-0.21856
19	-0.35532	0.50473	0.07795	-0.41333
27	-0.33333	-0.12959	-0.11212	-0.49737
36	-0.31612	0.600206	0.14831	-0.39979
15	0.037855	0.299592	0.342326	-0.36009
30	-0.30431	0.194069	0.161378	-0.38116
37	-0.25114	0.014282	0.641057	-0.35894
17	-0.34327	-0.28639	0.167321	-0.41853
15	-0.08086	-0.07797	-0.25967	0.310804
12	-0.16007	-0.13356	-0.10617	-0.19231
28	-0.30336	0.077147	0.580845	-0.41916
18	-0.29912	0.181652	0.343307	-0.38109
33	-0.05046	-0.29322	0.597276	-0.40272
50	-0.35466	0.142392	-0.18392	-0.48021
16	-0.21963	-0.11091	0.723762	-0.21349
17	-0.23335	0.050982	0.003049	-0.04956
30	-0.27504	0.066444	0.068513	-0.29961
14	-0.11738	-0.23087	0.270129	-0.41639
31	-0.14115	-0.05859	0.704972	-0.24944
4	-0.25151	0.579927	0.241902	-0.34667
24	-0.24727	-0.06555	0.606982	-0.39302
0	-0.34901	-0.365	0.002389	0.284038
36	-0.33263	0.467903	0.521443	-0.47856
7	-0.39201	-0.07469	0.373167	-0.38458
35	-0.21673	0.500635	0.589195	-0.33646
12	-0.13577	-0.11199	0.626282	-0.37372
26	-0.04167	-0.10783	0.742451	-0.20387
10	-0.10477	-0.15395	0.776022	-0.17727
23	-0.37438	0.282616	0.419429	-0.49755
9	-0.34838	-0.15395	0.606314	-0.39369
23	-0.19147	-0.08927	0.699647	-0.15726
13	-0.43281	0.313865	0.124584	-0.24115
23	-0.21881	0.684205	-0.16379	-0.31579
7	-0.43001	0.169842	0.157536	-0.48784
6	-0.19554	-0.13092	0.633015	-0.19301
7	-0.00537	0.156195	0.203322	-0.71285
23	0.052529	0.055508	0.644596	-0.31698
22	-0.18572	0.172308	0.336588	-0.49403
43	-0.40015	0.330296	0.047269	-0.6697
26	-0.29839	0.559936	-0.09096	-0.36408
35	0.394987	-0.106	0.420456	-0.57954
40	-0.12042	-0.2625	-0.23886	-0.35987
13	-0.29435	-0.0454	0.563156	-0.33117
0	-0.17955	-0.20517	0.67015	-0.32985
41	-0.3091	0.225232	0.628933	-0.37107
25	-0.32004	-0.16805	0.1712	-0.42113
28	-0.24773	-0.03985	-0.25493	-0.49739
11	-0.13883	-0.04964	0.031976	-0.30424
7	-0.42148	0.420503	0.474724	-0.4259
12	-0.22847	-0.13375	-0.16363	-0.36162
11	0.068067	-0.14203	-0.20645	-0.46404
0	-0.26449	0.222151	-0.06735	-0.33019
0	0.500491	-0.27521	-0.00122	-0.49951
46	-0.26889	0.643402	0.02949	-0.28668
6	-0.13068	-0.2701	-0.22522	-0.42787
36	0.047435	0.048699	0.504967	-0.49503
42	-0.26064	-0.13948	0.436869	-0.34678
16	-0.13683	-0.10978	0.748842	-0.19172
49	-0.15834	0.703608	-0.07178	-0.22957
20	-0.23298	-0.37927	0.174079	-0.52459
31	0.374311	-0.04944	0.409348	-0.54561
1	-0.28305	0.081364	0.005521	-0.26499
23	0.133018	0.351421	0.434558	-0.33729
19	-0.38283	-0.38744	0.358373	-0.59128
33	-0.24549	-0.16756	-0.07989	-0.31048
17	-0.33425	0.119313	0.092744	-0.11498
25	-0.31533	0.594041	0.358532	-0.36312
0	-0.19661	0.00298	-0.09891	-0.24759
22	-0.17382	-0.13149	0.7279	-0.23669
15	-0.25353	-0.16127	0.178087	-0.2727
6	-0.30153	0.487992	0.046509	-0.4363
17	-0.38007	0.055436	0.088188	0.204743
9	-0.26502	0.102871	0.284803	-0.38492
40	-0.16194	-0.11798	0.727929	-0.19929
20	-0.3621	0.413371	0.177902	-0.46824
19	-0.13589	-0.12361	-0.12425	-0.20593
7	-0.44915	0.343618	0.435488	-0.49805
10	-0.12415	0.503796	0.420714	-0.40075
26	-0.28193	0.223297	0.572327	-0.42767
12	-0.15651	-0.00082	0.120535	-0.18245
0	-0.1247	-0.2494	-0.16231	-0.41824
7	0.14145	-0.10836	0.583417	-0.36112
33	0.117493	-0.0281	-0.25396	-0.48236
13	-0.23689	0.385035	-0.16606	-0.43199
30	-0.1615	-0.39919	0.476514	-0.52349
36	-0.16727	-0.06472	0.76226	-0.17777
47	0.263443	0.160606	0.308957	-0.55688
34	-0.18859	-0.15179	0.745141	-0.20933
0	-0.18919	0.246934	0.234001	-0.14913
9	-0.2083	0.02442	0.460005	-0.20499
20	-0.27513	0.302765	0.600997	-0.31312
11	-0.31277	0.050974	-0.01128	-0.15809
29	-0.14985	-0.11201	0.6518	-0.3482
12	-0.01936	-0.17907	0.185937	-0.34562
13	-0.35938	0.374446	-0.05317	-0.26832
19	0.203556	-0.09436	-0.23164	-0.53369
35	-0.17006	0.524201	0.260474	-0.32735
45	-0.20662	0.484256	0.443623	-0.51574
22	-0.31209	0.173318	0.508857	-0.26382
28	-0.20758	-0.20858	0.679097	-0.3209
45	-0.20163	0.683172	-0.13835	-0.31683
5	-0.17777	-0.16193	-0.14738	-0.211
10	0.00692	-0.0887	0.638418	-0.2155
7	0.156955	0.343596	0.081691	-0.33633
8	-0.48439	0.236688	0.12846	-0.48283
24	0.305733	-0.15066	-0.00595	-0.65514
26	-0.22836	-0.14117	-0.17002	-0.25078
17	-0.13202	-0.09856	0.708878	-0.21767
29	-0.29129	-0.06956	0.27953	-0.38159
30	-0.26107	0.496374	0.175972	-0.3152
32	-0.17421	0.332888	0.028258	-0.4211
21	-0.14014	0.283306	0.533846	-0.30911
14	0.188	0.112827	0.304824	-0.23682
20	-0.15414	0.193629	0.199251	-0.49306
28	-0.51206	0.251436	0.450358	-0.54964
22	-0.16977	0.691644	0.127414	-0.24177
45	-0.40968	0.458632	0.12908	-0.54137
14	-0.23663	0.157801	-0.06996	-0.36111
47	-0.37978	-0.11481	0.187921	-0.53314
20	-0.07724	-0.19624	0.650582	-0.34942
32	-0.40092	0.446701	0.052235	-0.5533
13	-0.24651	-0.24693	-0.08687	-0.31332
23	-0.13859	-0.09167	0.101095	-0.2713
14	-0.27619	0.589492	0.19015	-0.26324
21	0.014644	-0.13754	0.502836	-0.27866
30	-0.2913	0.122795	0.657384	-0.34262
32	-0.20514	-0.09599	-0.14582	-0.18778
20	-0.22099	-0.2092	-0.13866	-0.25158
36	-0.35005	0.374083	-0.29751	-0.44039
25	-0.1054	-0.20519	0.564361	-0.35385
18	-0.52807	0.264132	0.005589	-0.25434
18	-0.16304	-0.0664	0.555503	-0.4445
45	-0.18334	0.669854	-0.04278	-0.33015
23	-0.39094	0.148227	-0.2232	-0.41052
40	0.281978	0.260529	0.389247	-0.52818
28	-0.17082	-0.09429	0.605239	-0.39476
13	-0.07895	0.115613	0.443622	-0.48433
30	-0.18833	-0.40589	0.456273	-0.54373
10	-0.30464	0.151164	0.583337	-0.34702
22	-0.0734	0.508254	-0.3506	-0.49175
2	0.404343	-0.16458	0.260448	-0.17599
14	0.071905	-0.34352	0.053606	-0.43803
1	-0.15794	-0.34687	-0.30836	-0.41479
46	-0.28483	-0.15722	0.36461	-0.30619
27	-0.01506	-0.23336	-0.35968	-0.51714
5	-0.24472	0.67135	0.172488	-0.26481
47	-0.28332	0.612442	0.181281	-0.38756
29	-0.20001	0.23764	-0.20742	-0.29698
2	-0.31683	0.310824	-0.28256	-0.43471
31	0.448046	-0.14271	0.527661	-0.47234
11	-0.21674	-0.19116	-0.16826	-0.28454
1	0.129632	-0.25656	-0.4213	-0.66583
14	-0.17764	-0.19721	0.729617	-0.27038
9	0.584077	-0.25846	0.252582	-0.25944
17	0.188527	0.106316	0.264484	-0.34289
0	-0.56532	0.300195	0.122825	-0.59059
36	-0.23255	0.681915	-0.06923	-0.31808
13	-0.39637	0.458512	0.484242	-0.3602
2	-0.2686	-0.25372	0.674008	-0.32599
14	-0.13952	0.666687	-0.02356	-0.19723
6	-0.19842	-0.31751	-0.2263	-0.44235
30	-0.05237	-0.14788	0.292571	-0.34213
45	-0.16295	0.481931	0.241093	-0.51807
13	-0.14047	0.155628	0.30097	-0.13123
0	-0.1888	0.335485	-0.0776	-0.37168
14	0.155059	-0.06649	0.55303	-0.37585
0	-0.21748	-0.03984	-0.04659	-0.24864
28	-0.25326	0.260277	0.593191	-0.40681
17	-0.18054	-0.20569	0.675326	-0.32467
33	-0.37591	0.469994	-0.12572	-0.53001
44	-0.32633	0.456729	-0.36049	-0.44769
15	0.159372	-0.08571	0.542805	-0.34217
12	-0.26493	0.407483	0.04594	-0.45623
18	-0.38108	-0.09153	0.014723	-0.38729
13	0.039136	0.124722	0.330094	-0.07114
13	0.111197	-0.03614	0.371608	0.047777
28	0.436193	-0.14954	0.138641	-0.56381
36	-0.37604	0.482891	0.105504	-0.51711
20	0.158728	0.074895	0.253054	-0.74695
14	-0.23484	0.644412	-0.00785	-0.24378
29	0.337337	0.282666	0.05135	-0.66266
9	-0.14486	-0.2036	-0.00488	0.172796
13	-0.06903	0.0309	0.694799	-0.1946
0	0.006343	-0.28621	-0.15762	-0.66123
28	0.629144	-0.28319	-0.17801	-0.37086
32	-0.10145	0.499871	-0.22693	-0.50013
22	-0.2004	0.104015	-0.21746	-0.19635
40	-0.46793	0.087148	0.107606	-0.42711
10	-0.38593	0.286754	0.126103	-0.52248
30	-0.25343	0.633451	0.070263	-0.36655
2	-0.48229	0.479462	0.22842	-0.48255
0	-0.12505	-0.39185	-0.18426	-0.45468
10	-0.26808	-0.24136	0.552195	-0.44781
28	-0.22626	0.263476	0.711915	-0.25387
14	-0.44303	-0.03495	0.411828	-0.45402
32	-0.12333	-0.16445	-0.07236	-0.12178
36	-0.35605	0.577448	0.449052	-0.42255
1	-0.28424	0.592979	0.527804	-0.31407
35	-0.16075	-0.14764	-0.16312	-0.38203
5	0.138305	0.385314	0.44171	-0.327
25	-0.29897	0.619478	-0.03941	-0.34693
0	0.072205	0.012545	0.489686	-0.27647
12	-0.45847	0.173832	0.285272	-0.71473
26	-0.16185	-0.14356	0.733587	-0.20622
23	-0.30072	0.141221	0.101691	0.075688
18	-0.36466	0.178776	0.182966	-0.11865
8	-0.17789	0.467466	0.204562	-0.42751
15	0.207764	-0.05887	-0.0704	-0.08971
10	-0.26355	0.208943	0.680587	-0.25862
16	0.215564	0.036894	0.332727	-0.64322
0	-0.21569	-0.27605	-0.25547	-0.34384
24	-0.14309	-0.13477	-0.03419	-0.21416
11	-0.0892	-0.00308	0.348869	-0.60084
38	-0.26645	0.090312	0.662817	-0.33718
8	0.266128	0.152857	0.429852	-0.52043
7	-0.09345	-0.20711	0.613395	-0.38661
34	-0.30044	0.625536	-0.07398	-0.37446
32	0.068482	0.296242	0.276559	-0.59224
30	0.272687	0.184999	0.208317	-0.63635
16	-0.18303	-0.32368	-0.23552	-0.37279
24	0.431181	-0.17301	0.650815	-0.32307
10	-0.44312	0.450281	-0.14367	-0.45093
26	-0.00657	0.015652	0.278537	-0.19968
11	0.229644	0.048442	0.197736	-0.77036
3	-0.00783	0.046911	-0.40124	0.088939
26	-0.22645	-0.29728	0.201527	-0.36867
14	-0.40326	0.539942	0.279711	-0.46006
12	-0.35646	-0.00879	0.109418	-0.36872
6	-0.45198	-0.1207	0.007862	-0.00355
8	0.134871	-0.22599	0.719474	-0.25173
0	-0.44646	0.218262	0.439627	-0.46078
0	0.220339	0.180795	0.369436	-0.54897
9	0.156098	0.044424	0.281223	-0.5942
4	-0.20651	-0.20761	0.742289	-0.25771
27	-0.35124	0.544287	0.074568	-0.40817
27	-0.30927	-0.32042	0.012096	-0.37879
36	-0.29399	0.323236	0.618009	-0.38199
29	-0.24733	0.281982	-0.22571	-0.26905
5	0.374783	-0.0345	0.099412	-0.13993
13	-0.24995	-0.19738	-0.044	-0.75084
15	-0.29118	-0.01894	0.508343	-0.32503
13	-0.21569	-0.12014	-0.17119	-0.29454
16	0.145994	-0.42264	0.18885	-0.52445
33	-0.19278	-0.20728	0.75991	-0.24009
0	-0.29861	0.278451	-0.01071	-0.31954
6	0.215436	-0.0886	0.468096	-0.43454
34	-0.16831	-0.13866	0.730494	-0.26951
13	-0.08929	-0.30783	-0.31151	-0.37533
13	0.029517	-0.11314	0.576432	-0.36392
27	-0.18804	-0.16018	0.724869	-0.27513
11	-0.36007	-0.14183	-0.36759	-0.48227
14	-0.12098	0.089821	0.278742	-0.23168
33	-0.02038	0.402616	0.149936	-0.43696
10	0.018883	-0.38016	-0.38226	-0.42002
12	-0.43663	0.336265	0.512457	-0.4711
6	-0.51337	0.19243	-0.05677	-0.51123
21	-0.17447	-0.21458	0.722906	-0.24267
4	-0.22564	-0.30722	-0.1359	-0.40138
23	-0.1282	-0.0924	0.704411	-0.29559
17	0.02971	0.10535	0.280888	-0.2578

## Sheet: Sfig. 4i
Depth	Cold Pref (x-avg/max)	Heat Pref (x-avg/max)
0	-0.09942	0.162571
33	-0.30984	-0.12712
10	-0.18788	0.104772
33	-0.24142	0.376433
20	-0.16626	-0.00276
30	-0.25819	0.240531
45	-0.06079	-0.14492
20	-0.28524	0.247921
10	-0.20362	-0.1079
8	-0.0964	0.402389
20	-0.04159	0.017289
23	-0.21587	0.434387
42	0.012501	0.356717
33	-0.31892	-0.14709
50	-0.16587	-0.0614
17	-0.29804	0.155823
22	-0.14629	-0.01648
25	-0.09927	0.011633
52	0.248187	-0.0795
0	0.449003	0.119691
21	0.059405	0.465781
38	-0.04702	-0.05129
24	-0.30301	-0.28742
21	-0.05024	0.063703
11	-0.23779	-0.00073
33	-0.25729	0.198512
20	-0.02391	0.000994
36	-0.35513	0.070129
34	-0.18508	0.648668
44	-0.30794	0.356201
23	-0.13796	0.272964
9	0.052815	0.398588
44	-0.0472	0.383593
13	-0.08603	-0.07056
0	-0.16834	0.378769
40	0.214254	0.335192
45	-0.43805	-0.22577
37	-0.19397	-0.07739
25	-0.1391	-0.0489
39	-0.23281	0.125577
38	-0.04413	0.063625
15	-0.14803	-0.07219
20	-0.01035	0.462642
23	-0.03349	-0.01187
19	-0.17615	-0.06503
28	-0.19414	0.058114
20	-0.07019	-0.13237
7	-0.0008	0.550338
34	0.074747	-0.13701
42	-0.20956	0.417059
9	-0.25618	-0.17816
55	0.106128	-0.01655
55	-0.08116	-0.0887
23	-0.18968	0.214399
13	0.027611	-0.09962
18	-0.13622	-0.18456
18	-0.11558	0.186279
22	-0.16862	-0.01119
24	-0.09266	-0.22853
18	-0.09052	0.12859
9	-0.08063	-0.12664
23	-0.06189	0.302182
30	-0.27628	-0.06823
48	-0.05172	0.019283
16	-0.06636	-0.11609
19	-0.04462	0.060087
9	-0.37216	0.488908
12	-0.02463	-0.26487
13	-0.0985	0.008493
0	-0.03509	0.414455
28	-0.09301	0.499339
44	-0.26003	-0.27909
55	-0.11683	0.368245
35	-0.19074	0.461281
40	-0.0729	0.311164
20	-0.24323	0.380797
55	-0.26418	-0.24342
40	-0.20268	-0.19758
33	-0.26041	-0.14806
27	-0.20815	0.603844
7	-0.11078	0.009883
23	-0.16722	0.308737
15	-0.0371	-0.12824
10	-0.03615	0.430929
14	-0.15166	0.343076
24	-0.26211	-0.07926
13	0.427727	-0.15789
24	0.023376	-0.13062
26	-0.32557	0.334158
40	-0.05205	0.419275
19	-0.17139	-0.1652
32	-0.22432	0.448038
20	-0.35268	0.364574
30	-0.06661	0.512952
1	-0.01921	0.253408
33	-0.22244	0.413439
16	-0.13087	-0.15271
22	-0.18709	0.318714
17	-0.2475	-0.11664
7	0.098117	0.127836
17	0.215017	-0.12199
38	-0.20454	-0.13332
13	-0.25227	-0.09047
10	0.057317	-0.16219
26	0.115675	0.407705
18	-0.04483	0.051415
36	-0.29541	0.534756
23	-0.15442	0.106906
15	-0.18871	0.184832
40	-0.01527	0.431573
20	-0.23146	0.399159
33	-0.20091	0.312674
20	-0.19704	-0.23506
20	-0.06204	0.483018
20	-0.19533	-0.26355
34	0.030509	-0.134
9	-0.0063	-0.21233
50	0.036549	0.407303
26	0.183436	0.431569
55	-0.06797	0.085273
22	0.027652	0.059027
30	-0.30094	0.421147
18	0.340853	-0.11177
1	-0.30713	0.437408
31	-0.01467	-0.221
17	-0.19491	-0.10012
3	0.002553	-0.03871
5	0.182257	-0.01942
20	-0.21852	-0.24981
15	-0.0235	-0.19366
21	-0.24355	0.154802
55	0.010985	0.319764
33	0.411845	-0.13377
19	0.364582	-0.08893
17	-0.26266	-0.06807
22	0.115695	-0.17873
18	-0.04759	-0.12228
20	-0.22573	0.399149
14	-0.05192	0.519313
3	-0.28641	0.35484
22	-0.10506	0.372488
47	-0.14335	0.505735
32	-0.03154	-0.04371
24	-0.17049	0.463989
26	-0.20061	0.548357
46	0.092918	-0.15528
24	-0.21264	-0.29986
0	-0.06098	0.408454
17	-0.12671	0.011677
31	-0.03121	0.010177
15	-0.25116	-0.26008
53	-0.03012	0.330091
15	-0.17977	-0.11309
37	-0.20174	-0.15122
30	-0.15926	-0.08024
32	-0.16906	0.046822
23	-0.08855	0.15359
25	-0.25633	0.095345
20	-0.13776	0.447831
7	-0.07373	0.192425
28	-0.29887	-0.08325
48	0.524399	-0.19027
32	-0.10846	0.495622
19	-0.20759	0.410014
3	-0.25164	0.068509
12	-0.13648	-0.1223
3	0.092859	0.137344
16	0.436442	0.250247
22	-0.13065	-0.20262
10	-0.22826	-0.09866
38	-0.26642	0.517607
23	-0.26385	0.03445
26	-0.12046	0.387868
11	-0.13798	0.445384
13	-0.19097	0.021548
40	-0.01994	0.50419
16	-0.00842	0.064384
16	0.002539	-0.11591
26	0.508563	-0.04529
33	-0.27558	-0.04151
45	0.220083	-0.15283
14	0.062008	0.439501
15	0.427111	-0.1576
36	-0.1917	0.385637
17	-0.1018	-0.00806
38	-0.05463	-0.20821
20	0.22016	-0.25108
19	-0.18206	-0.11455
30	-0.17682	0.500107
20	-0.20091	0.140325
10	0.394089	0.068932
15	-0.05509	0.058347
28	-0.17763	-0.20283
24	-0.06995	0.625345
26	0.389368	0.429408
42	-0.18245	-0.18168
1	-0.02223	0.07995
23	0.46481	0.348931
44	-0.16074	-0.11223
18	0.10964	0.539695
18	0.092942	-0.03047
17	-0.23088	-0.03374
11	-0.10522	0.433077
29	-0.10604	-0.0651
29	-0.26631	-0.18654
16	-0.17572	-0.01912
20	0.016791	-0.02418
13	-0.1439	-0.13556
43	-0.12601	0.385203
24	0.051858	0.573041
27	-0.42575	0.333398
50	-0.19754	0.042994
19	-0.21213	0.202992
12	-0.22032	-0.10537
11	-0.26649	0.230713
27	-0.16873	-0.07304
14	-0.17201	-0.19299
42	-0.20036	-0.15281
30	-0.39967	0.411945
14	0.20251	-0.09434
34	-0.27408	0.196516
47	-0.19073	0.643998
40	-0.27118	-0.17522
51	-0.14216	0.073319
36	-0.12635	-0.17907
28	-0.10439	-0.14364
25	-0.11899	-0.05402
19	0.012013	0.47463
12	-0.13195	0.347674
37	-0.0868	0.324299
35	0.327641	0.246837
18	-0.05603	0.323555
38	-0.21045	0.023269
21	-0.09059	0.143995
22	-0.25952	0.351444
20	-0.05319	-0.15612
55	-0.04821	-0.12675
7	0.216768	-0.03252
15	-0.20973	-0.10924
35	-0.15846	0.458024
46	-0.19839	-0.2579
23	-0.20578	0.187781
17	-0.26223	-0.1038
38	-0.17027	-0.15991
22	0.109603	0.064677
30	-0.22859	-0.176
0	-0.11537	0.338067
30	-0.1028	0.548378
25	0.540934	-0.19179
24	-0.18325	0.276163
15	0.347631	0.271371
24	-0.245	-0.26438
21	-0.14651	0.209376
26	0.17971	-0.10229
17	-0.29364	-0.12492
21	-0.13207	-0.12711
0	-0.21543	0.293702
33	-0.38529	0.084328
48	-0.21424	0.104192
21	0.094636	0.253332
23	0.165872	-0.02382
19	-0.25303	-0.26885
38	-0.32574	0.085013
16	-0.14338	-0.21721
14	-0.0264	0.189127
49	-0.01339	0.273134
14	-0.15985	0.467361
1	-0.266	-0.05058
29	-0.19839	0.013812
34	-0.22295	0.030056
37	-0.11872	-0.14151
23	-0.13491	0.293138
14	-0.11852	0.516986
24	-0.25716	-0.1133
48	-0.24512	0.051146
13	-0.06636	-0.13529
19	-0.11282	0.539764
26	-0.26756	0.028203
34	0.485618	-0.28715
13	-0.02681	-0.2031
23	-0.05271	-0.22442
13	0.54301	0.028447
0	-0.01242	0.444849
15	-0.07466	0.58912
46	-0.24307	-0.25179
8	0.139091	0.064929
17	-0.23897	0.470669
29	-0.11003	-0.16318
40	-0.19151	-0.00484
22	-0.222	0.355026
13	-0.33704	-0.07006
25	-0.04627	-0.17473
18	-0.12637	-0.0423
28	-0.21413	0.562742
30	0.008663	0.264116
11	0.490705	0.339902
14	0.057066	0.461506
40	-0.17232	0.073372
42	-0.24393	-0.18086
30	0.189742	0.000617
29	-0.27667	0.516582
7	0.144462	0.504487
29	-0.07156	-0.19953
17	0.501359	-0.23143
48	0.423269	0.386921
1	-0.29017	0.408735
45	-0.18514	0.055721
19	-0.11239	-0.10018
26	-0.29365	0.1239
39	-0.2033	0.306085
10	-0.2192	-0.16486
30	0.466406	0.023713
29	0.111406	0.462842
20	-0.14476	-0.07405
24	0.494798	-0.0926
23	0.281848	-0.20873
28	-0.10571	-0.16373
37	0.012365	0.466247
18	-0.19104	-0.20063
19	-0.03361	-0.05669
40	0.405167	0.355149
21	-0.02142	0.274429
7	-0.11668	-0.10091
26	-0.09167	0.364167
47	-0.3918	-0.24132
18	-0.18253	-0.19666
40	-0.1145	-0.18449
23	-0.20089	-0.09494
45	0.545892	-0.15337
9	-0.08138	0.174581
19	-0.12695	0.575491
25	0.059007	-0.18081
27	-0.12007	-0.24516
28	-0.35308	0.5434
45	-0.34982	-0.27585
2	0.32299	0.308462
13	-0.05443	0.406106
10	0.081564	-0.14054
14	-0.19494	-0.3447
32	0.071669	0.047589
29	-0.01769	0.584384
16	0.199914	0.588075
27	-0.22541	-0.06393
23	-0.24987	-0.08351
23	-0.15367	0.12182
23	0.138179	-0.12721
14	-0.16987	-0.0489
40	-0.24312	-0.07155
33	-0.31094	0.142137
5	0.382308	0.365855
14	-0.16862	0.111523
9	-0.10336	-0.03276
21	-0.16277	0.07161
2	-0.18774	0.030315
19	-0.07786	-0.15714
24	-0.02536	0.050099
1	-0.04996	0.395095
16	-0.08694	-0.0416
26	-0.19057	0.536256
46	-0.27507	-0.05762
36	-0.10448	-0.16306
23	-0.22186	0.199125
21	-0.15285	-0.16923
12	-0.22754	0.434059
16	-0.06409	-0.07379
22	-0.00237	0.14005
18	0.588916	-0.09751
39	-0.20093	0.539083
26	-0.23624	0.209469
15	0.034129	-0.06339
40	-0.20536	0.455233
23	-0.17218	0.165006
5	-0.10116	-0.07792
36	-0.19335	-0.01718
34	-0.0496	-0.10183
14	-0.01225	-0.12372
37	-0.3922	0.245772
18	-0.27095	0.546291
53	0.385645	0.170125
23	-0.22047	0.540552
32	0.023156	-0.02952
33	-0.35828	-0.1896
22	0.047176	-0.28039
35	-0.22404	0.529241
12	-0.13485	-0.02691
19	-0.1261	-0.23373
42	-0.16068	-0.12012
25	0.352517	-0.12236
22	-0.14317	0.359527
31	0.062549	0.555623
21	-0.25386	0.280218
22	0.447467	0.126544
26	-0.10601	-0.21436
15	-0.22978	0.579258
33	-0.35237	-0.13098
26	0.316447	-0.0363
13	-0.10966	-0.08795
39	-0.19648	0.161306
14	-0.20725	0.413283
24	-0.17747	-0.21782
11	-0.1753	-0.18606
29	-0.12577	-0.20792
6	0.299622	-0.04853
35	-0.16548	0.102347
33	-0.21198	-0.19373
0	-0.09373	-0.04754
33	-0.25824	-0.19115
14	-0.18426	-0.20948
29	-0.25215	-0.30166
28	-0.27886	-0.02416
14	-0.33236	0.108869
12	-0.28161	0.608982
19	-0.16319	0.006536
14	-0.17473	0.02803
10	-0.13694	-0.16515
10	-0.25337	0.187763
31	-0.09901	-0.11282
37	0.162343	-0.03633
29	-0.14561	-0.19336
12	0.077067	0.463162
0	-0.10391	0.385314
30	-0.18362	0.110279
15	-0.07302	-0.0286
25	-0.13135	-0.05705
28	-0.36638	-0.18419
1	0.023545	-0.22825
22	-0.1935	-0.17137
29	-0.37338	-0.0027
29	-0.14079	0.694549
15	-0.25299	0.154687
22	-0.24666	-0.29684
18	-0.31535	-0.30246
21	-0.16695	-0.10328
23	-0.15903	0.124037
12	-0.0716	-0.16413
19	0.671663	-0.17498
55	-0.22416	0.367354
11	-0.08107	-0.19418
41	-0.39534	-0.21061
40	-0.07718	0.486722
20	-0.18939	-0.11224
31	0.662625	-0.17363
28	-0.27749	0.594192
18	-0.05938	-0.02039
3	-0.24499	0.089429
31	0.502096	-0.14462
24	-0.24238	0.194515
52	-0.29516	-0.23171
5	-0.04227	-0.00817
24	-0.32363	-0.03803
26	-0.31762	0.488135
14	-0.11768	-0.21586
0	0.033897	0.507813
36	-0.15062	-0.11821
13	-0.18466	-0.16211
5	-0.01786	0.30302
32	-0.43367	0.290012
14	-0.19546	-0.27411
9	-0.31635	-0.04323
27	-0.2933	0.543003
23	-0.42675	0.337739
12	-0.12664	0.674416
36	-0.30649	-0.25909
6	-0.17435	0.281236
29	-0.28079	0.529225
21	-0.11241	0.066792
24	0.115427	-0.15516
43	-0.27371	0.024197
39	-0.31305	-0.17402
50	-0.18528	0.719955
30	-0.16849	-0.09292
28	-0.35288	-0.22881
24	-0.14814	-0.35244
22	-0.05627	-0.12159
21	-0.06687	0.389267
0	0.222094	0.411269
25	-0.27063	-0.10241
37	-0.19382	-0.16785
37	-0.18478	-0.15887
11	-0.06203	0.321594
30	-0.24414	0.62573
23	-0.22701	0.292092
11	0.043804	-0.23102
29	-0.26409	0.027215
41	-0.09217	0.520313
3	0.050347	-0.26902
13	-0.28892	0.486502
24	-0.12104	0.154063
17	-0.37147	0.416228
14	-0.20841	0.220413
0	-0.02182	-0.3617
17	0.514466	0.322282
18	-0.15358	-0.25041
35	0.435675	0.082498
19	-0.15559	-0.15341
0	-0.26758	0.014898
37	-0.30879	-0.29024
12	-0.1803	0.601633
18	-0.16029	-0.01772
17	-0.32502	-0.31589
0	-0.11359	0.056966
16	0.631815	-0.17148
19	0.42103	-0.30321
25	-0.38643	0.003398
0	0.367334	-0.31012
13	-0.16333	-0.14538
7	-0.07115	-0.14438
31	-0.24034	0.26629
7	0.054399	0.408576
21	-0.27999	-0.06565
28	-0.17056	0.229141
18	-0.10398	0.708322
23	-0.23764	0.628249
22	-0.3259	-0.17251
47	0.064786	0.550969
50	-0.04796	0.087235
27	-0.37986	-0.1942
22	-0.18043	0.257218
1	-0.51022	0.074507
18	-0.2213	0.637965
18	-0.10234	-0.15703
19	0.001623	0.419216
7	-0.13239	0.218096
23	-0.24723	0.474466
28	-0.21699	0.00031
17	-0.35992	0.200629
28	0.409418	-0.11092
36	-0.05968	-0.07209
0	-0.07434	0.13386
0	-0.19292	-0.14922
30	-0.35634	-0.1551
10	-0.22541	-0.17573
23	0.359137	0.387796
41	0.113268	-0.02251
28	-0.16247	0.681058
35	-0.2396	-0.20455
12	-0.07836	0.494655
27	-0.31989	0.115678
11	-0.1414	-0.19007
44	-0.20312	-0.18856
11	-0.08623	-0.09019
35	-0.23268	-0.07041
18	-0.14169	-0.12295
27	-0.24172	-0.27415
21	-0.09159	0.106887
37	-0.26099	-0.24905
36	-0.23873	-0.20452
18	-0.32247	0.429342
27	-0.12314	0.660933
30	-0.12566	0.680363
29	-0.1672	-0.22209
23	-0.24697	0.277451
7	0.449796	0.019258
19	-0.22495	0.141018
13	-0.25924	-0.16326
25	-0.19674	0.012822
27	-0.25101	-0.22102
23	0.205577	0.511956
3	-0.06407	0.146997
20	-0.07279	-0.07589
27	-0.22551	-0.08296
22	-0.30472	-0.02486
13	-0.1335	-0.10034
12	0.005846	0.138503
4	-0.24181	-0.07604
13	-0.13992	-0.1185
45	-0.4007	0.075964
9	0.257971	-0.04191
10	0.449091	0.142255
39	-0.18689	-0.08286
41	0.066615	0.207508
15	0.390964	-0.42235
16	-0.24835	-0.11397
15	-0.20375	0.58157
38	0.33676	-0.246
14	-0.1846	0.500588
16	-0.38198	0.438018
29	-0.19933	-0.05279
21	-0.20607	-0.20746
25	0.547859	-0.17466
15	-0.1313	0.613002
6	0.090688	0.216553
19	-0.25397	-0.31196
20	0.288435	-0.11422
17	-0.18178	-0.03174
7	0.316863	-0.23724
24	0.066087	0.558487
36	-0.24922	-0.21167
21	0.522055	0.208475
0	0.526815	-0.25579
8	-0.18588	0.033359
0	0.410836	0.261991
13	0.064889	-0.07036
4	-0.14107	-0.16043
9	-0.10868	0.010756
14	0.569038	-0.16479
39	-0.27849	0.066856
35	-0.27062	0.075808
28	-0.32942	-0.00818
19	-0.19118	-0.03072
0	-0.1616	-0.07136
36	-0.20974	-0.17468
19	0.075076	-0.0407
35	0.683083	-0.13411
24	-0.19364	0.092667
12	-0.13695	-0.12465
36	-0.17151	-0.25026
3	-0.18868	0.519875
29	-0.27524	0.564149
24	-0.33534	0.005133
45	-0.30623	-0.28734
11	-0.25074	0.372397
6	-0.3263	0.514738
20	0.072708	-0.28045
10	0.237044	0.361393
8	-0.04437	0.206914
16	-0.21057	-0.21664
31	-0.13409	-0.17144
18	-0.19556	-0.10185
8	-0.23866	0.276654
15	0.245354	0.573331
0	-0.23884	-0.1931
32	-0.15753	-0.2123
37	0.180084	-0.32169
30	-0.18217	-0.14873
21	-0.15138	0.589174
30	-0.22658	-0.06229
30	-0.30103	0.00589
16	0.41403	-0.10492
26	-0.3327	0.418248
16	-0.28795	0.126669
44	-0.26854	0.119419
26	-0.10755	0.014066
5	-0.27434	0.104456
10	-0.26548	0.223856
40	-0.25588	-0.09318
7	0.483247	-0.22104
11	-0.12061	-0.19331
0	-0.06748	0.35448
11	-0.15404	0.373272
36	-0.20164	-0.24013
14	-0.31319	0.598686
29	-0.19395	0.287113
23	-0.35091	0.168415
12	-0.46421	0.223942
45	-0.40926	-0.18261
29	-0.0685	-0.14657
26	0.017487	-0.05785
19	-0.20888	0.670457
10	-0.13012	0.70933
3	-0.20087	0.620872
29	0.18068	-0.18205
7	-0.4182	0.377722
22	-0.3537	0.373632
45	-0.32739	-0.2232
0	-0.11063	-0.14494
35	-0.22088	-0.09138
17	0.60249	-0.24267
10	-0.16671	0.308219
7	-0.17432	0.229719
21	-0.18984	0.664185
9	0.67075	-0.0316
28	-0.06152	0.429161
26	-0.06194	0.264106
11	0.267983	-0.11822
36	-0.38611	-0.09037
20	-0.2286	-0.07475
4	-0.27129	0.215369
20	-0.11558	0.633544
11	-0.07119	-0.08706
19	0.437678	-0.2517
27	0.072403	0.502634
36	-0.19296	-0.23944
15	-0.35234	0.032661
30	-0.24756	0.577582
37	-0.18378	-0.22042
17	0.581468	-0.11912
15	0.452558	-0.34486
12	-0.16274	0.754844
28	-0.27308	-0.08155
18	-0.34197	0.497217
33	-0.31905	0.065456
50	-0.1236	0.519789
16	-0.13935	-0.04039
17	-0.1161	0.344988
30	-0.1768	0.616494
14	0.000455	0.494048
31	-0.21596	-0.03983
4	-0.23407	0.010419
24	-0.29398	-0.00018
0	0.435788	-0.0082
36	-0.37549	-0.28122
7	-0.07831	0.556434
35	-0.29341	-0.24323
12	-0.20752	-0.171
26	-0.19366	-0.19543
10	-0.16643	-0.1736
23	-0.14456	0.314441
9	-0.14685	0.04287
23	-0.12616	-0.13549
13	0.164427	0.071092
23	-0.19667	-0.10493
7	0.179014	0.411459
6	-0.15654	0.042989
7	0.157422	0.201279
23	-0.28957	-0.14608
22	-0.19753	0.368389
43	0.205196	-0.18261
26	-0.29519	0.488689
35	-0.48787	-0.22157
40	-0.01835	0.64013
13	-0.32558	0.433337
0	-0.10793	-0.1775
41	-0.31059	-0.23447
25	0.578866	-0.26198
28	0.039901	0.502607
11	-0.16607	0.626798
7	-0.22325	0.175396
12	-0.11254	0.638384
11	0.535961	-0.25555
0	-0.17552	0.6154
0	-0.37915	0.155078
46	0.168139	-0.28545
6	0.053872	0.57213
36	-0.38337	-0.21773
42	-0.26097	0.570998
16	-0.14915	-0.16136
49	-0.03438	-0.20954
20	-0.03724	0.475407
31	-0.50566	0.317054
1	-0.22309	0.684241
23	-0.2421	-0.33961
19	0.408719	0.003179
33	0.689521	-0.19658
17	0.094408	0.142765
25	-0.30455	0.030421
0	-0.1357	0.675828
22	-0.14932	-0.03658
15	-0.14405	0.653458
6	0.076669	0.126654
17	0.08958	-0.05787
9	-0.32235	0.584605
40	-0.15142	-0.0973
20	-0.12815	0.367209
19	-0.15788	0.747568
7	-0.11119	0.27928
10	-0.17756	-0.22205
26	-0.29438	-0.21932
12	-0.00308	0.222321
0	-0.04535	0.58176
7	-0.05041	-0.20497
33	-0.35307	0.517637
13	-0.06136	0.511272
30	0.006502	0.077669
36	-0.16569	-0.1868
47	-0.26251	0.086387
34	-0.14131	-0.05411
0	-0.06106	-0.08156
9	0.003545	-0.07468
20	-0.29844	-0.01708
11	-0.13555	0.566718
29	-0.1937	-0.19624
12	0.224474	0.133633
13	-0.25752	0.563949
19	-0.34386	0.466308
35	-0.18316	-0.1041
45	-0.41762	-0.30364
22	-0.34383	0.237566
28	-0.21212	-0.05081
45	-0.20191	-0.14128
5	0.006066	0.692024
10	-0.0863	-0.25483
7	-0.21296	-0.03295
8	0.346142	0.255933
24	-0.49398	0.344859
26	0.723826	0.066509
17	-0.13168	-0.12895
29	-0.10412	0.567047
30	-0.02796	-0.06811
32	-0.27894	0.513114
21	-0.35769	-0.01021
14	-0.31925	-0.04959
20	-0.1401	0.394419
28	-0.40269	0.212964
22	-0.22463	-0.18289
45	-0.41831	0.240279
14	0.474638	0.035274
47	0.466855	-0.16018
20	-0.21012	-0.16697
32	-0.42768	0.329667
13	0.686676	-0.10637
23	-0.24916	0.649628
14	-0.30924	0.069025
21	0.141507	-0.24279
30	-0.26354	-0.22534
32	-0.1188	0.753527
20	-0.17956	0.748423
36	-0.28613	0.559606
25	-0.15098	0.251051
18	0.293462	0.219227
18	-0.2827	-0.04337
45	-0.24455	-0.19918
23	-0.12357	0.589475
40	-0.39382	-0.00975
28	-0.16886	-0.17128
13	0.009283	-0.00524
30	0.313423	-0.17547
10	-0.28025	0.197408
22	-0.30621	0.221953
2	-0.11754	-0.20669
14	-0.34395	0.561965
1	0.585212	0.227954
46	-0.1612	0.544844
27	0.125241	0.482855
5	-0.18788	-0.14643
47	-0.30768	-0.20273
29	-0.16562	0.632395
2	0.565288	-0.27671
31	-0.41869	-0.41431
11	0.715461	-0.1393
1	0.334172	0.214061
14	-0.18606	-0.1687
9	-0.25183	-0.06693
17	-0.29147	0.075029
0	0.369999	0.362893
36	-0.2744	-0.10574
13	-0.11124	-0.07495
2	-0.15571	0.004023
14	-0.14608	-0.16029
6	0.184577	0.557653
30	0.010234	0.239582
45	-0.29672	-0.26335
13	-0.2673	0.082408
0	-0.28404	0.586631
14	-0.14065	-0.1251
0	-0.14305	0.695592
28	-0.32998	-0.27023
17	-0.16317	-0.12592
33	-0.34072	0.372358
44	-0.32222	0.552306
15	-0.14962	-0.12468
12	-0.06637	0.334106
18	0.29044	0.554733
13	-0.12305	-0.29976
13	-0.29835	-0.19609
28	-0.40543	-0.01987
36	-0.41734	0.20498
20	-0.50754	0.020861
14	-0.2117	0.053762
29	-0.51257	-0.15878
9	0.393707	-0.21316
13	-0.24278	-0.2193
0	0.338768	0.098724
28	-0.31868	0.150732
32	-0.38152	0.210026
22	-0.1838	0.693992
40	0.393739	0.306547
10	0.412267	0.083287
30	-0.22841	-0.22188
2	-0.10903	0.365976
0	0.15584	0.545323
10	0.023601	-0.06635
28	-0.25254	-0.24273
14	0.007164	0.513003
32	-0.21243	0.694344
36	-0.36545	-0.30501
1	-0.2765	-0.24597
35	-0.14645	0.617973
5	-0.46767	-0.17065
25	-0.28332	0.349151
0	-0.28199	-0.01598
12	-0.21888	0.218251
26	-0.18065	-0.0413
23	-0.03997	0.022094
18	0.124602	-0.00303
8	-0.09942	0.032791
15	0.04969	-0.03847
10	-0.17404	-0.19333
16	-0.20697	0.265004
0	0.091048	0.656155
24	-0.18599	0.712191
11	0.24739	0.096858
38	-0.2896	-0.19708
8	-0.38943	0.06103
7	-0.30024	-0.0126
34	-0.28394	0.032826
32	-0.42389	0.374847
30	-0.26006	0.230407
16	0.115023	0.62721
24	-0.31219	-0.27373
10	0.208172	0.379265
26	-0.1275	0.039563
11	-0.53987	0.064052
3	0.372125	-0.0989
26	-0.30913	0.631332
14	-0.18448	-0.23191
12	0.034928	0.589621
6	0.349736	0.218642
8	-0.15912	-0.21751
0	0.095121	0.154232
0	-0.39314	0.17154
9	-0.09669	0.209138
4	-0.16381	-0.16436
27	-0.3954	0.535958
27	0.621206	-0.00361
36	-0.32932	-0.31793
29	-0.21773	0.677839
5	-0.25824	-0.04153
13	0.24916	0.242171
15	0.063902	0.062904
13	-0.19844	0.705458
16	-0.38775	0.475549
33	-0.18712	-0.17274
0	-0.2995	0.649917
6	-0.15265	-0.00775
34	-0.22621	-0.19731
13	0.083958	0.624671
13	-0.20982	0.080925
27	-0.24009	-0.13656
11	0.517735	0.35176
14	-0.12859	0.112677
33	-0.04186	-0.05336
10	0.579983	0.163552
12	0.483265	-0.42426
6	0.413177	0.475766
21	-0.01552	-0.07566
4	0.070147	0.598618
23	-0.27061	-0.2132
17	-0.36108	0.202932

## Sheet: Sfig. 4j
Depth	MHC Angle	Smoothed
0	169.271	169.441
1	166.634	169.48
2	180.401	171.717
3	187.341	174.933
4	177.012	176.328
5	169.911	178.844
6	141.56	180.22
7	182.632	182.136
8	200.344	183.367
9	205.111	184.492
10	207.097	185.413
11	179.538	186.671
12	163.501	188.664
13	195.052	189.529
14	176.118	190.337
15	194.342	189.025
16	183.536	183.504
17	192.334	183.158
18	191.586	183.598
19	191.867	184.33
20	176.722	185.701
21	167.661	184.96
22	186.699	181.297
23	167.854	182.189
24	183.612	180.453
25	219.414	179.597
26	168.091	179.781
27	172.715	180.103
28	176.874	181.023
29	171.216	182.124
30	177.524	184.164
31	209.557	186.877
32	163.621	187.153
33	190.501	186.756
34	201.269	185.58
35	181.22	188.098
36	195.009	185.46
37	194.251	183.597
38	201.775	184.06
39	173.414	183.004
40	138.877	181.572
41	187.08	184.431
42	172.049	181.08
43	195.923	179.842
44	171.578	180.295
45	211.344	180.596
46	204.405	182.64
47	166.349	185.605
48	180.471	189.832
49	191.888	192.787
50	150.238	193.381
51	211.247	196.527

## Sheet: Sfig. 4k
Depth	X	Y
0	-0.491971	0.0555579
1	-0.500341	0.0446414
2	-0.520465	0.022344
3	-0.537512	-0.016473
4	-0.545202	-0.0352793
5	-0.552769	-0.0599987
6	-0.566544	-0.0798537
7	-0.572673	-0.0898579
8	-0.57165	-0.0941689
9	-0.56624	-0.103246
10	-0.567611	-0.110971
11	-0.565802	-0.114069
12	-0.563979	-0.140755
13	-0.548468	-0.139083
14	-0.572228	-0.141626
15	-0.586024	-0.137125
16	-0.586143	-0.114856
17	-0.592567	-0.11025
18	-0.605632	-0.117836
19	-0.610907	-0.123917
20	-0.630137	-0.13528
21	-0.636074	-0.143707
22	-0.652208	-0.114631
23	-0.662618	-0.129349
24	-0.669536	-0.108651
25	-0.664048	-0.0861376
26	-0.673105	-0.0801248
27	-0.654613	-0.0700672
28	-0.654703	-0.0593571
29	-0.656311	-0.0570926
30	-0.666533	-0.0756747
31	-0.680133	-0.0971407
32	-0.711921	-0.109667
33	-0.720861	-0.118617
34	-0.752106	-0.136791
35	-0.74064	-0.157427
36	-0.715981	-0.147878
37	-0.717851	-0.139738
38	-0.735713	-0.170874
39	-0.764801	-0.17881
40	-0.742842	-0.157011
41	-0.736193	-0.206087
42	-0.719022	-0.182601
43	-0.718744	-0.170858
44	-0.715411	-0.164457
45	-0.690125	-0.153126
46	-0.693195	-0.160135
47	-0.685729	-0.176307
48	-0.665745	-0.194369
49	-0.636668	-0.190385
50	-0.598464	-0.17944
51	-0.549696	-0.179105
52	-0.512302	-0.179477
53	-0.446498	-0.169819
54	-0.442692	-0.157576
55	-0.460494	-0.169437

[truncated: 2 more sheets: Sfig. 4l, Sfig. 4m]
