# Supplementary material for: Cell type-specific calcium imaging of central sensitization in mouse dorsal horn
Source: Nat Commun. 2022 Sep 3;13:5199. doi: 10.1038/s41467-022-32608-2 (PMC9440908; doi:10.1038/s41467-022-32608-2)
Supplement: Supplementary file 4 — Source Data [file 41467_2022_32608_MOESM4_ESM.zip › Supplementary Figure 5.xlsx]

## Sheet: Sfig. 5a
GRP			SP			TRH			CCK			Oxy			NKB			NMB			Oxo			All
Y	Z		Y	Z		Y	Z		Y	Z		Y	Z		Y	Z		Y	Z		Y	Z		Y	Z
168	-13		44.5	0		82	-2		125.5	-33		11.5	-13		151	-7		11.5	-13		44.5	0		11.5	-13
210.5	-12		42	-10		94.5	-5		109.5	-55		44.5	0		119.5	-14		42	-10		151	-7		44.5	0
49.5	-13		151	-7		193.5	-12		95	-55		42	-10		82	-2		185	-15		125.5	-33		42	-10
45.5	-4		185	-15		93.5	-7		108	-55		151	-7		102	-20		119.5	-14		153.5	-50		151	-7
94.5	0		119.5	-14		131.5	-30		135	-55		185	-15		193.5	-12		82	-2		159	-50		185	-15
148	-11		82	-2		78	-1		168.5	-55		119.5	-14		124	-8		94.5	-5		179	-50		119.5	-14
217.5	-9		102	-20		91.5	-14		113	-40		82	-2		131.5	-7		102	-20		208.5	-44		82	-2
47	0		193.5	-12		201.5	-28		175.5	-55		94.5	-5		142	0		193.5	-12		146.5	-45		94.5	-5
68	-16		93.5	-7		221	-26		94.5	-49		102	-20		162.5	-8		93.5	-7		197.5	-34		102	-20
38.5	-9		116.5	-9		178	-23		86.5	-18		193.5	-12		131.5	-14		152.5	-5		19.5	-14		193.5	-12
110.5	0		32	-7		49.5	-2		142.5	-39		93.5	-7		86.5	-18		32	-7		109.5	-55		93.5	-7
26	-1		133	-6		152	-38		135.5	-33		152.5	-5		97	-14		133	-6		88	-40		152.5	-5
223.5	-14		19.5	-14		192	-33		157	-40		116.5	-9		128.5	-17		15	-6		108	-55		116.5	-9
85.5	-10		176	-18		177	-38		60.5	-42		125.5	-33		114	-19		41.5	-13		135	-55		125.5	-33
94	-3		71.5	0		214	-33		46.5	-46		139	-32		167	-15		89.5	0		168.5	-55		139	-32
212.5	-21		78	-1		200.5	-19		174.5	-42		138.5	-32		208.5	-5		162.5	-8		78	-1		138.5	-32
192	-11		124	-8		197.5	-28		217.5	-9		32	-7		100	0		86.5	-18		120	-51		32	-7
65	-24		131.5	-7		147.5	-28		68	-16		133	-6		101.5	0		210	-7		113	-40		133	-6
65	0		142	0		103	-4		85.5	-10		153.5	-50		94.5	0		128.5	-17		175.5	-55		153.5	-50
70.5	-5		162.5	-8		135	-33		49.5	-7		131.5	-30		160	-49		114	-19		94.5	-49		131.5	-30
200	-29		131.5	-14		66	-11		220	-29		159	-50		67.5	-52		91.5	-14		124	-8		159	-50
107.5	-3		86.5	-18		35	0		197	-20		179	-50		109	-55		167	-15		131.5	-7		179	-50
113	-21		94.5	-17		28.5	-1		87.5	-2		208.5	-44		56.5	-55		143.5	-38		142	0		208.5	-44
158.5	-31		124	-19		6.5	-26		212	-19		103.5	-30		72.5	-54		111.5	-27		131.5	-14		103.5	-30
156	-14		97	-14		84	-32		85	-19		56.5	-14		94.5	0		168	-13		86.5	-18		56.5	-14
201.5	-28		210	-7		41.5	-3		112	-22		187.5	-50		60.5	-42		210.5	-12		97	-14		187.5	-50
221	-26		128.5	-17		137	-40		221.5	-17		146.5	-45		104.5	-44		26	-1		208.5	-5		146.5	-45
11.5	-13		167.5	-16		142.5	-29		191.5	-38		197.5	-34		84	0		85.5	-10		103.5	-47		197.5	-34
145.5	-7		114	-19		81	-10		92	-10		43	-9		170	-3		94	-3		151.5	-45		43	-9
108.5	-13		78	-25		9.5	-26		104.5	-12		108.5	-30		117	-12		212.5	-21		56	-51		108.5	-30
35.5	-5		167	-15		10	-26		153	-13		15	-6		193	-4		192	-11		142.5	-39		15	-6
118.5	-11		208.5	-5		49	-20		85.5	-10		19.5	-14		79.5	-7		200	-29		132.5	-52		19.5	-14
44.5	0		100	0		181	-17		54.5	-9		176	-18		205.5	-18		113	-21		94.5	0		176	-18
135	-12		101.5	0		56	-4		188	-9		71.5	0		180.5	-4		158.5	-31		78	-42		71.5	0
99	-11		49.5	-13		111.5	-30		180.5	-13		150.5	-55		173	-10		156	-14		135.5	-33		150.5	-55
38	-23		45.5	-4		174.5	-32		99.5	-19		109.5	-55		207.5	-14		145.5	-7		31	-50		109.5	-55
202.5	-35		148	-11		45	-8		104.5	-19		94	-53		68.5	-10		108.5	-13		157	-40		94	-53
33	-7		217.5	-9		36.5	-25		106.5	-21		95	-55		68	0		35.5	-5		72.5	-54		95	-55
37	-21		47	0		39.5	-13		106	-24		41.5	-13		169.5	-9		99	-11		24.5	-42		41.5	-13
60	-6		38.5	-9		147.5	-28					88	-40		110	-10		60	-6		94.5	0		88	-40
177	-15		26	-1		66	-8					108	-55		109	-10		180	-17		67.5	-41		108	-55
201	-18		223.5	-14		128	-22					135	-55		91.5	-7		198	-18		152	-33		135	-55
12	-8		65	-24		27	-20					168.5	-55		30.5	0		84	0		194	-38		168.5	-55
177	-23		65	0		175.5	-40					120	-9		161	-10		117	-12		60.5	-42		120	-9
180	-17		70.5	-5		171.5	-40					78	-1		144	-11		193	-4		46.5	-46		78	-1
198	-18		145.5	-7		128.5	-14					120	-51		121.5	-10		82	0		174.5	-42		120	-51
178	-23		35.5	-5		152.5	-22					113	-40		166	-9		38.5	-6		182.5	-39		113	-40
42	-10		135	-12		178.5	-22					175.5	-55		203	-12		213	-3		104.5	-44		175.5	-55
38.5	-10		99	-11		174	-20					94.5	-49		177.5	-6		26.5	-14		122.5	-55		94.5	-49
84	0		202.5	-35		128.5	-23					164.5	-55		76	-9		34.5	0		168	-13		164.5	-55
170	-3		60	-6		89	-18					112.5	-55		208	-6		40.5	-16		200	-29		112.5	-55
117	-12		177	-15		112	-6					124	-8		116	-13		19.5	-12		158.5	-31		124	-8
193	-4		201	-18		179	-13					89.5	0		103.5	-11		68	0		117	-12		89.5	0
82	0		12	-8		209.5	-11					131.5	-7		117	-19		70	-28		169.5	-9		131.5	-7
151	-7		38.5	-10		185.5	-21					142	0		81.5	-14		165.5	-2		165.5	-2		142	0
79.5	-7		84	0		68.5	-30					137.5	-10		116	-19		110	-10		49.5	-7		137.5	-10
38.5	-6		170	-3		90	-19					162.5	-8		186	-13		49.5	-7		91.5	-7		162.5	-8
185	-15		117	-12		78	-23					131.5	-14		211.5	-10		109	-10		161	-10		131.5	-14
213	-3		193	-4		44.5	-52					145.5	-14		98.5	-17		91.5	-7		199	-37		145.5	-14
119.5	-14		82	0		89	-19					86.5	-18		103.5	-26		30.5	0		109.5	-21		86.5	-18
205.5	-18		79.5	-7		78	-18					94.5	-17		68.5	-22		88.5	-35		153	-28		94.5	-17
180.5	-4		205.5	-18		102	-18					124	-19		86	-6		81	-13		152	-38		124	-19
173	-10		180.5	-4		21	-29					97	-14		170	-10		87.5	-2		158.5	-20		97	-14
26.5	-14		173	-10		133	-18					210	-7		207.5	-5		187	-31		157.5	-29		210	-7
145.5	-26		26.5	-14		37.5	-35					128.5	-17		205.5	0		85	-19		205	-35		128.5	-17
207.5	-14		207.5	-14		80	-42					167.5	-16		214.5	-4		24.5	-7		187	-31		167.5	-16
34.5	0		34.5	0		76	-28					114	-19		134.5	-15		12.5	-14		144.5	-45		114	-19
82	-2		189.5	-6		89.5	-42					133.5	-20		163	-9		175.5	-23		117	-26		133.5	-20
94.5	-5		68.5	-10		90	-12					186.5	-13		90	-19		94	-10		143	-29		186.5	-13
189.5	-6		19.5	-12		48.5	-29					78	-25		122.5	-11		177	-14		162	-41		78	-25
102	-20		83	-7								91.5	-14		23.5	-27		204	0		200	-19		91.5	-14
175.5	-9		68	0								167	-15		44.5	-52		208	-6		154.5	-41		167	-15
193.5	-12		90	-11								192	-38		51.5	-17		175.5	-9		175.5	-33		192	-38
93.5	-7		169.5	-9								132.5	-46		75.5	-9		128.5	-14		188	-23		132.5	-46
40.5	-16		110	-10								168	-39					184	-17		144	-20		168	-39
84	-10		144	-9								208.5	-5					206.5	-5		147	-36		208.5	-5
152.5	-5		109	-10								100	0					116	-19		112	-22		100	0
116.5	-9		91.5	-7								101.5	0					128.5	-23		155.5	-44		101.5	0
68.5	-10		30.5	0								111.5	-45					66	-23		219	-29		111.5	-45
19.5	-12		161	-10								68.5	-50					182.5	-26		34	-1		68.5	-50
83	-7		81	-13								160	-44					173.5	-20		193	-46		160	-44
68	0		144	-11								103.5	-47					204.5	-13		173	-28		103.5	-47
90	-11		194	-13								151.5	-45					204	-21		191.5	-37		151.5	-45
38	-20		49.5	-2								156.5	-45					163	-9		135.5	-28		156.5	-45
70	-28		28	0								56	-51					210	-27		35.5	0		56	-51
169.5	-9		33	0								142.5	-39					122.5	-11		176	-15		142.5	-39
165.5	-2		35	0								132.5	-52					197	-25		148	-12		132.5	-52
110	-10		117	-7								94.5	0					40.5	-15		178	-49		94.5	0
144	-9		148.5	-33								160	-49					81.5	-25		136	-20		160	-49
49.5	-7		151.5	-13								78	-42					37.5	-28		163	-18		78	-42
109	-10		226.5	-14								135.5	-33								54.5	-24		135.5	-33
91.5	-7		26.5	0								31	-50								166	-39		31	-50
30.5	0		113	-14								67.5	-52								120.5	-35		67.5	-52
88.5	-35		30	0								109	-55								168	-31		109	-55
138.5	0		194	-23								161.5	-37								177.5	-6		161.5	-37
161	-10		41	0								157	-40								117	-19		157	-40
81	-13		40	0								56.5	-55								116	-19		56.5	-55
144	-11		111	-6								72.5	-54								84	-17		72.5	-54
125.5	-33		38.5	0								24.5	-42								163	-9		24.5	-42
			51	0								143.5	-38								136.5	-46		143.5	-38
			157	-32								111.5	-27								38.5	-37		111.5	-27
			19	-8								94.5	0								45.5	-42		94.5	0
			148	-12								67.5	-41											67.5	-41
			204.5	-23								152	-33											152	-33
			84	-18								194	-38											194	-38
			25.5	-3								60.5	-42											60.5	-42
			103.5	0								46.5	-46											46.5	-46
			121.5	-10								112	-44											112	-44
			106.5	-10								168	-44											168	-44
			177	-14								174.5	-42											174.5	-42
			203	-12								182.5	-39											182.5	-39
			76	-9								104.5	-44											104.5	-44
			208	-6								122.5	-55											122.5	-55
			110	-8																				168	-13
			181	-7																				210.5	-12
			95.5	-11																				49.5	-13
			87.5	-2																				45.5	-4
			185.5	-13																				94.5	0
			116	-13																				148	-11
			128.5	-14																				217.5	-9
			103.5	-11																				47	0
			116	-19																				68	-16
			114	-21																				38.5	-9
			186	-13																				110.5	0
			211.5	-10																				26	-1
			171	-19																				223.5	-14
			128.5	-23																				85.5	-10
			103.5	-26																				94	-3
			68.5	-22																				212.5	-21
			108	-21																				192	-11
			107	-7																				65	-24
			204.5	-13																				65	0
			86	-6																				70.5	-5
			207.5	-5																				200	-29
			112	-6																				107.5	-3
			205.5	0																				113	-21
			214.5	-4																				158.5	-31
			99	-2																				156	-14
			134.5	-15																				201.5	-28
			60	-10																				221	-26
			122.5	-11																				145.5	-7
			52	-42																				108.5	-13
			120	-9																				35.5	-5
			62	-15																				118.5	-11
			75.5	-9																				135	-12
																								99	-11
																								38	-23
																								202.5	-35
																								33	-7
																								37	-21
																								60	-6
																								177	-15
																								201	-18
																								12	-8
																								177	-23
																								180	-17
																								198	-18
																								178	-23
																								38.5	-10
																								84	0
																								170	-3
																								117	-12
																								193	-4
																								82	0
																								79.5	-7
																								38.5	-6
																								213	-3
																								205.5	-18
																								180.5	-4
																								173	-10
																								26.5	-14
																								145.5	-26
																								207.5	-14
																								34.5	0
																								189.5	-6
																								175.5	-9
																								40.5	-16
																								84	-10
																								68.5	-10
																								19.5	-12
																								83	-7
																								68	0
																								90	-11
																								38	-20
																								70	-28
																								169.5	-9
																								165.5	-2
																								110	-10
																								144	-9
																								49.5	-7
																								109	-10
																								91.5	-7
																								30.5	0
																								88.5	-35
																								138.5	0
																								161	-10
																								81	-13
																								144	-11
																								64.5	-13
																								194	-19
																								186	-20
																								197	-24
																								208	-25
																								198	-30
																								158.5	-28
																								170.5	-29
																								101.5	-11
																								167.5	-22
																								151.5	-19
																								156.5	-27
																								195.5	-35
																								121	-31
																								134	-33
																								185.5	-33
																								122	-28
																								91.5	-16
																								168	-14
																								194	-13
																								175	-23
																								193	-45
																								180	-45
																								188.5	-32
																								122.5	-27
																								38.5	-10
																								209.5	-27
																								220	-29
																								30.5	0
																								40.5	-1
																								202	-39
																								199	-37
																								202	-44
																								199	-40
																								199	-26
																								183.5	-29
																								191.5	-29
																								197	-20
																								217	-14
																								156.5	-41
																								121	-32
																								118	-23
																								166.5	-28
																								197	-12
																								85.5	-26
																								151	-32
																								138	-14
																								48.5	0
																								147	-36
																								133.5	-34
																								123	-36
																								138.5	-40
																								144.5	-23
																								122	-18
																								151	-36
																								157	-45
																								177	-45
																								159.5	-45
																								156	-50
																								129.5	-47
																								49.5	-2
																								150.5	-17
																								33	0
																								87.5	-2
																								81	-18
																								105	-14
																								60.5	-19
																								78.5	-28
																								147	-30
																								169	-20
																								182	-24
																								146	-27
																								28	0
																								94	-7
																								126	-34
																								129	-38
																								137.5	-41
																								99.5	-36
																								109	-33
																								91	-33
																								146.5	-30
																								142.5	-31
																								113	-26
																								188	-21
																								124	-28
																								125	-27
																								122	-23
																								218	-16
																								177	-19
																								117.5	-11
																								184.5	-30
																								109	-12
																								211	-25
																								195.5	-12
																								33	0
																								84	-26
																								65	-14
																								134	-20
																								144.5	-20
																								145	-50
																								143.5	-44
																								180.5	-35
																								173	-34
																								21.5	-1
																								154	-27
																								154.5	-33
																								186	-11
																								183.5	-13
																								59.5	-27
																								185	-19
																								186	-19
																								35	0
																								111.5	-4
																								117	-7
																								122	-7
																								125.5	-10
																								174.5	-16
																								103.5	-21
																								66.5	-15
																								81.5	-20
																								109.5	-21
																								183	-28
																								148.5	-33
																								177.5	-27
																								153.5	-19
																								208	-17
																								144.5	-11
																								146.5	-12
																								123.5	0
																								180	-21
																								143.5	-20
																								117.5	-15
																								109	-7
																								160.5	-23
																								108	-31
																								101.5	-30
																								65.5	-23
																								151	-30
																								117	-24
																								138.5	-27
																								219	-28
																								108	-40
																								89.5	-27
																								63.5	-7
																								94.5	-24
																								201.5	-14
																								172.5	-21
																								153	-28
																								215.5	-26
																								139.5	-29
																								153	-30
																								187	-33
																								176	-33
																								203.5	-26
																								130.5	-23
																								61	-3
																								142	-33
																								152.5	-33
																								138	-19
																								173	-25
																								213.5	-33
																								181.5	-36
																								184.5	-36
																								196.5	-37
																								188.5	-41
																								152	-38
																								138	-37
																								160	-41
																								157	-35
																								123.5	-23
																								92.5	-11
																								125.5	-23
																								161.5	-31
																								156	-37
																								145.5	-36
																								134	-36
																								93.5	-25
																								199.5	-18
																								170	-20
																								151.5	-13
																								146	-19
																								202.5	-20
																								180.5	-33
																								208	-27
																								205	-33
																								192	-33
																								187.5	-33
																								132	-24
																								161.5	-32
																								216	-28
																								135.5	-12
																								113	-4
																								175	-38
																								191	-41
																								177.5	-35
																								129	-34
																								213	-21
																								198.5	-26
																								158.5	-20
																								148.5	-20
																								182	-31
																								153.5	-29
																								147	-29
																								157.5	-29
																								148	-29
																								127	-29
																								224	-24
																								195	-43
																								128	-42
																								156.5	-35
																								205	-35
																								106	-44
																								174	-47
																								203.5	-28
																								174	-41
																								187	-31
																								182.5	-27
																								101	-28
																								136.5	-12
																								155	-30
																								179	-20
																								214	-19
																								226.5	-14
																								150	-28
																								134.5	-36
																								106	-35
																								219.5	-26
																								218	-26
																								222	-29
																								104.5	-37
																								26.5	0
																								222.5	-15
																								208	-12
																								111	-28
																								212	-19
																								89.5	-27
																								133	-29
																								135	-31
																								84	-13
																								134	-30
																								118	-36
																								36.5	-7
																								91.5	-3
																								109.5	-46
																								71	-34
																								40.5	-1
																								134.5	-45
																								144.5	-45
																								113	-14
																								138.5	-22
																								162	-36
																								186.5	-27
																								207	-28
																								115	-24
																								79.5	-26
																								173	-33
																								76.5	-34
																								145	-36
																								146	-41
																								148.5	-33
																								108	-16
																								196.5	-11
																								109	-14
																								177	-36
																								167	-21
																								167	-21
																								80.5	-28
																								122.5	-30
																								170.5	-28
																								202.5	-17
																								128	-36
																								117	-26
																								189.5	-29
																								216.5	-29
																								135	-33
																								89	-20
																								81.5	-16
																								209	-41
																								166.5	-34
																								138.5	-13
																								177.5	-34
																								183	-35
																								30	0
																								141	-21
																								214.5	-28
																								91	-16
																								85	-19
																								65	-16
																								66.5	-33
																								209.5	-31
																								183.5	-30
																								143	-29
																								65	-21
																								66	-7
																								170.5	-29
																								179	-29
																								177	-38
																								161.5	-28
																								194	-23
																								228.5	-14
																								190.5	-20
																								191	-46
																								214	-33
																								198	-27
																								158.5	-28
																								185.5	-35
																								105.5	-25
																								171.5	-26
																								169.5	-36
																								176.5	-33
																								169	-21
																								178.5	-28
																								60	0
																								41	0
																								40	0
																								111	-6
																								162	-14
																								163.5	-15
																								192	-33
																								103	-35
																								162	-41
																								144.5	-29
																								200	-19
																								71	-9
																								221.5	-23
																								221.5	-23
																								218	-38
																								220	-34
																								199.5	-45
																								187.5	-23
																								214.5	-19
																								188.5	-41
																								161	-12
																								161	-20
																								142.5	-18
																								107	-17
																								160.5	-40
																								200.5	-19
																								122.5	-15
																								196	-33
																								78	0
																								222.5	-25
																								195.5	-36
																								126.5	-42
																								154.5	-41
																								192	-12
																								37	0
																								172.5	-39
																								221.5	-37
																								157	-38
																								221.5	-20
																								46	-19
																								106	-12
																								157	-22
																								175.5	-33
																								103.5	-27
																								182.5	-28
																								159.5	-20
																								124.5	-24
																								188	-23
																								216	-6
																								135.5	-11
																								144	-20
																								147	-20
																								147	-36
																								152.5	-36
																								112	-22
																								77	-8
																								93.5	-18
																								155.5	-44
																								210	-24
																								91	-28
																								219	-29
																								137.5	-45
																								223	-43
																								226	-36
																								221.5	-17
																								191.5	-38
																								198.5	-31
																								38.5	0
																								211.5	-36
																								185	-21
																								166	-33
																								188.5	-33
																								188	-29
																								201.5	-23
																								122	-39
																								66.5	0
																								126	-35
																								57	-11
																								213.5	-36
																								218	-36
																								124.5	-18
																								138.5	-45
																								134.5	-45
																								99	-45
																								66	-43
																								66.5	-41
																								101.5	-30
																								215.5	-29
																								144	-27
																								50	-22
																								163	-29
																								116	-20
																								70.5	-37
																								48	-1
																								179.5	-29
																								99.5	-10
																								73	-24
																								68.5	0
																								51	0
																								97.5	0
																								92.5	0
																								53	-1
																								59.5	-22
																								52.5	-17
																								53.5	-20
																								34	-1
																								193	-46
																								196	-29
																								197.5	-28
																								153	-47
																								71.5	-1
																								209	-18
																								179	-13
																								167	-33
																								195	-22
																								201.5	-22
																								205	-45
																								192	-11
																								184.5	-11
																								162	-33
																								195	-28
																								196.5	-29
																								189.5	-19
																								182	-41
																								178	-29
																								173	-28
																								191.5	-37
																								191.5	-36
																								194	-24
																								194	-23
																								123.5	-30
																								186	-28
																								158.5	-33
																								147.5	-28
																								174	-41
																								72.5	-1
																								106.5	-28
																								99	-28
																								103	-4
																								135.5	-27
																								120	-35
																								130	-35
																								138.5	-28
																								135.5	-28
																								135	-33
																								114.5	-25
																								194.5	-13
																								199	-16
																								205	-36
																								185	-28
																								152	-31
																								64	-33
																								110.5	-40
																								117.5	-41
																								103.5	-21
																								170	-12
																								195.5	-14
																								175.5	-30
																								24.5	-7
																								24.5	0
																								25	0
																								156	-27
																								74.5	-3
																								67	-4
																								172	-31
																								141	-16
																								92	-7
																								163	-33
																								157	-32
																								19	-8
																								52.5	-15
																								52.5	-8
																								158.5	-40
																								35.5	0
																								59	-27
																								55.5	-30
																								12.5	-14
																								162	-47
																								127	-23
																								163.5	-23
																								176	-15
																								91.5	-25
																								29	-30
																								21.5	-17
																								24.5	-15
																								77	-13
																								87.5	-24
																								131.5	-14
																								202.5	-18
																								102.5	-13
																								145	-23
																								43.5	0
																								91.5	-5
																								153.5	-15
																								205	-35
																								135.5	-22
																								66	-11
																								63	-13
																								62	-9
																								43.5	-16
																								35	-21
																								43	-28
																								88.5	-40
																								134	-34
																								35	0
																								28.5	-1
																								8.5	-15
																								63.5	-29
																								126	-42
																								115.5	-46
																								162	-40
																								168.5	-40
																								147	-33
																								93.5	-27
																								187	-16
																								166	-23
																								66.5	-26
																								74.5	-13
																								56.5	-10
																								58.5	-11
																								64	-31
																								11.5	-3
																								22.5	0
																								68.5	-17
																								72.5	-5
																								83.5	-4
																								154.5	-18
																								57.5	-7
																								40.5	-9
																								54	-21
																								144	-18
																								149.5	-14
																								175.5	-23
																								53.5	-13
																								204.5	-23
																								69	-8
																								49	0
																								113	-21
																								169	-40
																								198	-13
																								148	-12
																								28	-7
																								6.5	-26
																								124.5	-13
																								89.5	-6
																								121.5	-29
																								112	-14
																								123	-19
																								165	-18
																								99.5	-21
																								103.5	-18
																								91.5	-36
																								105.5	-40
																								92.5	-24
																								140.5	-23
																								50	-30
																								63	-16
																								121.5	-15
																								132.5	-23
																								106	-40
																								130.5	-30
																								104	-23
																								149	-23
																								92	-19
																								141	-6
																								164	-15
																								137.5	-31
																								123.5	-30
																								108.5	-28
																								103	-29
																								77.5	-22
																								109.5	-19
																								149.5	-40
																								84	-32
																								78.5	-21
																								53	-12
																								86	-32
																								112.5	-43
																								114.5	-34
																								100.5	-44
																								59.5	-24
																								41.5	-3
																								80	-51
																								82.5	-36
																								169.5	-32
																								204.5	-23
																								50.5	-30
																								64.5	-46
																								66	-22
																								107.5	-27
																								65.5	-14
																								65	-15
																								111.5	-30
																								20.5	-12
																								9	0
																								100	-26
																								144.5	-31
																								84	-16
																								113	-31
																								41	-7
																								188.5	-9
																								92.5	-19
																								138	-18
																								49.5	-11
																								148	-39
																								111.5	-32
																								56	-12
																								148	-23
																								115	-23
																								137	-40
																								62	-5
																								73.5	-29
																								155	-23
																								96.5	-10
																								43	-11
																								94	-10
																								70.5	-26
																								121	-24
																								34.5	-23
																								119	-22
																								181.5	-34
																								122.5	-32
																								127.5	-39
																								154.5	-48
																								151	-55
																								119.5	-34
																								155	-23
																								174.5	-26
																								60.5	-35
																								78	-35
																								11	-24
																								58	-9
																								47.5	-30
																								114	-28
																								156.5	-30
																								93	-22
																								155.5	-39
																								85.5	-38
																								65.5	-21
																								66.5	-23
																								42	-13
																								69	-35
																								143	-40
																								141.5	-44
																								126	-35
																								119	-37
																								140.5	-43
																								92	-31
																								61	-36
																								58	-36
																								70.5	-38
																								87.5	-45
																								106	-44
																								63	-4
																								60	-30
																								36	-24
																								129	-41
																								91.5	-35
																								116.5	-40
																								113	-35
																								142.5	-29
																								123.5	-12
																								105	-14
																								86	-38
																								94	-16
																								48	-28
																								178	-49
																								188	-15
																								166	-18
																								193	-23
																								160	-23
																								166.5	-23
																								149	-23
																								128.5	-17
																								86.5	-12
																								197	-14
																								136	-20
																								135	-20
																								81	-10
																								159	-28
																								153	-35
																								157.5	-40
																								156.5	-40
																								41.5	-25
																								155.5	-12
																								167	-31
																								156	-29
																								80.5	-25
																								26	-18
																								27.5	-36
																								9.5	-26
																								10	-26
																								47	-13
																								49	-20
																								53	-14
																								20	-34
																								41.5	0
																								53.5	0
																								94.5	-27
																								39.5	-26
																								156.5	-14
																								73	-20
																								62.5	-14
																								51.5	-36
																								72	-16
																								57.5	-12
																								84	-18
																								181	-17
																								60.5	-20
																								71	-26
																								78.5	-49
																								163	-18
																								183	-23
																								141.5	-23
																								112.5	-15
																								92	-10
																								56	-4
																								111.5	-30
																								174.5	-32
																								154	-25
																								54.5	-24
																								166	-39
																								120.5	-35
																								45	-8
																								98.5	-48
																								176.5	-40
																								36.5	-25
																								39.5	-13
																								147.5	-28
																								66	-8
																								18	-27
																								198	-40
																								32.5	-26
																								168	-31
																								128	-22
																								71	-31
																								109	-16
																								93	-23
																								93	-20
																								118	-23
																								46.5	0
																								140.5	-11
																								140.5	-23
																								152.5	-23
																								127.5	-40
																								71.5	-23
																								104	-29
																								88	-14
																								129.5	-40
																								141	-40
																								176.5	-35
																								157.5	-40
																								155.5	-29
																								140.5	-26
																								25.5	-3
																								49.5	-18
																								129.5	-47
																								45	-42
																								94.5	-40
																								176.5	-48
																								196	-48
																								19	-35
																								85.5	-53
																								127	-55
																								91.5	-32
																								27	-20
																								9.5	-18
																								119	-23
																								191	-7
																								95.5	-6
																								140	-39
																								117	-30
																								152.5	-40
																								133	-40
																								59	-31
																								26	-3
																								57.5	-48
																								162	-51
																								152	-55
																								73	-14
																								175.5	-40
																								86	-19
																								139.5	-23
																								138	-53
																								129	-55
																								130.5	-6
																								112	-21
																								83.5	-11
																								74	-19
																								102.5	-23
																								181	-23
																								204.5	-16
																								161	-24
																								146.5	-31
																								113.5	-27
																								111	-22
																								190	-36
																								96.5	-40
																								144	-30
																								178	-36
																								191	-34
																								199.5	-36
																								125.5	-32
																								101.5	-30
																								50.5	-22
																								186.5	-40
																								133	-47
																								158	-48
																								134.5	-44
																								102.5	-40
																								60	-29
																								66	-30
																								112	-42
																								127	-23
																								203	-23
																								148	-23
																								147.5	-23
																								66.5	-31
																								87.5	-30
																								201.5	-55
																								171.5	-40
																								137	-40
																								201	-55
																								190	-55
																								104.5	-12
																								126.5	-15
																								67.5	-2
																								103.5	0
																								149	-13
																								186.5	-5
																								153	-13
																								139.5	-3
																								126.5	-10
																								121.5	-10
																								168.5	-5
																								145.5	-10
																								100.5	-7
																								118	-13
																								106.5	-10
																								136	-10
																								166	-9
																								99.5	-9
																								76	0
																								60.5	-4
																								111	-10
																								125.5	-16
																								102	-11
																								85.5	-10
																								177	-14
																								203	-12
																								204	0
																								174.5	0
																								77	0
																								146	-10
																								156.5	-7
																								177.5	-6
																								98.5	-4
																								74.5	-2
																								112.5	-9
																								140.5	-7
																								144	-7
																								122	-6
																								76	-9
																								167	-12
																								177	-12
																								26	0
																								13.5	0
																								172	-16
																								146	-16
																								159	-16
																								208	-6
																								141.5	-6
																								117	-1
																								117.5	-5
																								110	-8
																								181	-7
																								164.5	-9
																								33	-3
																								54.5	-9
																								62	-11
																								148.5	-16
																								152	-14
																								136.5	-15
																								175.5	-9
																								181	-9
																								183	-12
																								198.5	-8
																								212	-3
																								201	-10
																								178	-12
																								163	-14
																								148	-16
																								157	-16
																								167.5	-15
																								157.5	-16
																								150.5	-17
																								135.5	-17
																								123	-17
																								131	-17
																								137.5	-17
																								125.5	-13
																								134.5	-13
																								122	-11
																								108.5	0
																								95.5	-11
																								87.5	-2
																								144	-13
																								157	-16
																								160.5	-13
																								184	-9
																								194.5	-6
																								185.5	-13
																								192.5	-13
																								105.5	-17
																								89.5	-15
																								85	-14
																								120	-16
																								135.5	-14
																								116	-13
																								128.5	-14
																								103.5	-11
																								146.5	-13
																								141.5	-6
																								144.5	-10
																								117	-19
																								106.5	-20
																								94.5	-12
																								67.5	-14
																								66.5	-10
																								66.5	-7
																								61.5	-16
																								106	-13
																								184	-17
																								162.5	-19
																								150	-22
																								157	-10
																								188	-20
																								192	-15
																								188	-9
																								206.5	-5
																								171	-16
																								190	-4
																								168.5	-5
																								118	-13
																								102.5	-8
																								94.5	-12
																								63.5	-14
																								72.5	-18
																								85	-15
																								81.5	-14
																								116	-19
																								114	-21
																								119.5	-6
																								143	-8
																								186	-13
																								211.5	-10
																								189.5	-20
																								171.5	-21
																								163.5	-23
																								154	-23
																								152.5	-22
																								153	-21
																								168.5	-5
																								171	-9
																								120	-17
																								35.5	0
																								44	-1
																								45	0
																								25.5	0
																								41.5	-11
																								117	-20
																								132.5	-24
																								138	-23
																								66	-15
																								208	-14
																								195.5	-21
																								52.5	-13
																								152	-25
																								136.5	-26
																								160.5	-24
																								164.5	-25
																								178.5	-22
																								174	-20
																								121	-26
																								105	-25
																								109	-25
																								95	-24
																								104	-24
																								117	-25
																								134	-23
																								193	-20
																								196	-22
																								209.5	-16
																								209	-17
																								209	-9
																								186	-15
																								174.5	-18
																								171	-19
																								159	-20
																								144.5	-23
																								128.5	-23
																								122.5	-22
																								118	-22
																								112.5	-21
																								116	-22
																								129	-22
																								99.5	-20
																								97	-20
																								84	-17
																								96.5	-20
																								116.5	-20
																								57.5	-12
																								33.5	0
																								114	-13
																								124	-15
																								97	-10
																								98.5	-17
																								192	-13
																								148.5	-23
																								146	-28
																								128.5	-29
																								106.5	-26
																								97	-20
																								113.5	-29
																								140	-32
																								66	-23
																								59.5	-24
																								71	-27
																								84.5	-25
																								98.5	-28
																								103.5	-26
																								196.5	-28
																								143.5	-32
																								121.5	-32
																								113	-30
																								119.5	-28
																								158	-28
																								182.5	-26
																								201	-21
																								202	-19
																								111.5	-16
																								119.5	-26
																								59	-25
																								27.5	-22
																								4.5	-5
																								42	-12
																								32	-11
																								26.5	-2
																								101	-27
																								130.5	-28
																								138	-28
																								179	-19
																								110	-22
																								166.5	-14
																								180.5	-13
																								144.5	-23
																								136	-23
																								148.5	-26
																								179.5	-23
																								148.5	-22
																								151.5	-25
																								173.5	-20
																								173	-19
																								159.5	-20
																								121.5	-26
																								82	-8
																								67	-20
																								31	0
																								41.5	-9
																								68.5	-22
																								90	-24
																								81.5	-24
																								103	-25
																								111	-26
																								113.5	-25
																								101	-21
																								181.5	-22
																								127.5	-20
																								115.5	0
																								119	-18
																								105.5	0
																								189.5	-17
																								97	-17
																								103	-17
																								128.5	-17
																								129	-16
																								108	-21
																								107	-7
																								99.5	-19
																								138	-17
																								62.5	-17
																								98	-26
																								90	-21
																								66	-2
																								68	-16
																								193	-18
																								177	-13
																								89	-18
																								204.5	-13
																								147	-4
																								148.5	-20
																								169.5	-32
																								188	-7
																								116.5	-12
																								115	0
																								122.5	-9
																								161	-15
																								109	-16
																								104.5	-19
																								151.5	-5
																								171.5	-8
																								178.5	-14
																								86	-6
																								170	-10
																								212	-12
																								110	-29
																								165.5	-18
																								72.5	-17
																								164	-16
																								125.5	-22
																								214.5	-9
																								139	-19
																								176	-24
																								207.5	-5
																								193.5	-9
																								45.5	-8
																								138	-26
																								18	-1
																								112	-6
																								52.5	-17
																								216.5	-5
																								129.5	-10
																								205.5	0
																								210.5	0
																								175	-10
																								147	-17
																								179	-13
																								97	-2
																								153.5	-19
																								108	-19
																								69.5	-5
																								170	-17
																								214.5	-4
																								157.5	-21
																								147	-22
																								123	-26
																								128.5	-26
																								180.5	-18
																								138.5	-17
																								185.5	-20
																								122.5	-26
																								194	-13
																								149.5	-10
																								113	-13
																								117	-23
																								83.5	0
																								200.5	-7
																								73	-7
																								70	-21
																								81	-7
																								56	0
																								106.5	-21
																								127	-20
																								135.5	-23
																								99	-2
																								147.5	-17
																								106	-24
																								209.5	-11
																								64.5	-10
																								185.5	-21
																								111.5	-25
																								204	-21
																								196	-9
																								106	-10
																								197	-24
																								123	-21
																								178	-20
																								61.5	-20
																								122.5	-15
																								134.5	-15
																								163	-9
																								161.5	-30
																								143.5	-21
																								187	-19
																								192.5	-18
																								197.5	-19
																								212.5	-18
																								207.5	-6
																								211.5	0
																								165.5	-12
																								211	-18
																								174.5	-18
																								185.5	-13
																								194	-13
																								208	-16
																								184	-30
																								198	-27
																								210	-27
																								165	-24
																								81.5	-24
																								61	-21
																								48	-17
																								134	-23
																								125	-21
																								136.5	-23
																								157	-23
																								166	-25
																								90.5	-21
																								185.5	-19
																								127.5	-15
																								153.5	-29
																								193.5	-19
																								209.5	-19
																								160	-19
																								197.5	-19
																								168.5	-15
																								155	-18
																								153.5	-19
																								188.5	-13
																								63	-23
																								79	-24
																								61	-29
																								45.5	-32
																								86.5	-39
																								125.5	-42
																								109	0
																								60	-10
																								139.5	-20
																								86.5	-26
																								127	-21
																								69	-19
																								84.5	-16
																								51	-10
																								113.5	-10
																								133	-25
																								22.5	-23
																								182	-30
																								199.5	-36
																								170	-29
																								169	-26
																								205	-36
																								121	-37
																								187.5	-24
																								168.5	-35
																								58	-36
																								100.5	-35
																								54.5	-30
																								172.5	-9
																								16	-40
																								115.5	-16
																								149	-24
																								59.5	-29
																								37.5	-29
																								67.5	-24
																								83	-36
																								114	-28
																								66.5	-42
																								119	-41
																								140.5	-24
																								92	-33
																								108	-33
																								80	-32
																								68.5	-30
																								81.5	-14
																								174	-25
																								187.5	-26
																								179	-27
																								18	-19
																								163	-24
																								99	-37
																								116.5	-35
																								176.5	-26
																								178.5	-26
																								182	-20
																								184	-25
																								134.5	-38
																								32	-27
																								159.5	-20
																								184	-11
																								152.5	-19
																								159	-22
																								141.5	-24
																								187.5	-26
																								165.5	-40
																								101.5	-18
																								115.5	-20
																								149	-24
																								135.5	-21
																								128	-18
																								125	-29
																								124	-46
																								122.5	-42
																								134	-31
																								145	-29
																								89.5	-24
																								16.5	-26
																								209	-17
																								116	-11
																								60	-21
																								47	-19
																								37	-9
																								131	-10
																								174	-18
																								123	-20
																								72.5	-3
																								39.5	0
																								90	-19
																								103.5	-21
																								59	-23
																								20.5	-32
																								76.5	-38
																								77	-36
																								114.5	-12
																								40.5	0
																								41	-28
																								122.5	-11
																								118	-23
																								78	-23
																								55.5	-23
																								69.5	-34
																								45	-12
																								97.5	-28
																								162.5	-34
																								12.5	-24
																								118.5	-43
																								147.5	-23
																								139	-34
																								189	-20
																								104	-23
																								96.5	-23
																								189	-10
																								152.5	-16
																								97.5	-37
																								46	-23
																								137.5	-42
																								188	-24
																								181.5	-20
																								72	-18
																								133	-20
																								128	-18
																								125.5	-16
																								72	-19
																								59	-27
																								23.5	-27
																								174.5	-28
																								131.5	-32
																								101.5	-34
																								74	-39
																								34	-25
																								146.5	-16
																								169.5	-36
																								149.5	-36
																								148	-49
																								135.5	-52
																								199	-26
																								140	-26
																								137.5	-24
																								176.5	-37
																								136.5	-46
																								98.5	-45
																								82	-39
																								129	-36
																								110.5	-36
																								176	-26
																								124.5	-29
																								167	-20
																								135.5	-16
																								42	-29
																								196.5	-25
																								138	-31
																								52	-42
																								121.5	-23
																								154	-18
																								176.5	-13
																								181	-42
																								173	-30
																								180	-27
																								20.5	-38
																								165.5	-37
																								108.5	-9
																								173.5	-19
																								187	-17
																								44.5	-52
																								204	-18
																								54.5	-7
																								167	-14
																								15.5	-28
																								197	-25
																								76	-31
																								100.5	-26
																								128	-24
																								121	-24
																								157.5	-18
																								51.5	-17
																								40.5	-15
																								108	-13
																								86.5	-23
																								129.5	-40
																								145	-12
																								140	-20
																								184	-14
																								164.5	-11
																								124.5	-22
																								137	-24
																								117	-28
																								134	-28
																								34	-27
																								26	-42
																								91	-39
																								139.5	-39
																								141.5	-26
																								172	-24
																								130	-23
																								205.5	-20
																								208.5	-21
																								144.5	-33
																								106	0
																								202.5	-9
																								126	-20
																								89	-19
																								86	-18
																								83.5	-19
																								73	-42
																								57	-42
																								57.5	-41
																								147.5	-19
																								144.5	-20
																								79.5	-31
																								100.5	-22
																								204.5	-6
																								38.5	-37
																								143	-51
																								173.5	-40
																								82	-9
																								113	-10
																								120	-9
																								97	-24
																								109	-10
																								131	-26
																								78	-18
																								115.5	-19
																								80	-20
																								92.5	-19
																								86	-26
																								62	-15
																								28	-18
																								26	-19
																								110	-14
																								164.5	-33
																								75.5	-29
																								158	-19
																								165.5	-33
																								26.5	-32
																								158	-18
																								83.5	-33
																								119	-30
																								102	-18
																								163.5	-24
																								178.5	-24
																								173	-21
																								133.5	-48
																								57.5	-47
																								167	-37
																								91	-51
																								121	-37
																								111.5	-31
																								110.5	-23
																								103	-36
																								166	-27
																								203	-12
																								127.5	-29
																								77.5	-10
																								75.5	-9
																								21	-29
																								133	-18
																								201	-11
																								197	-9
																								123.5	-13
																								127.5	-5
																								108.5	-20
																								156	-15
																								150	-24
																								153.5	-19
																								177	-18
																								37.5	-35
																								159	-27
																								208	-7
																								128.5	-34
																								149.5	-38
																								152.5	-36
																								168	-32
																								108	-42
																								45.5	-42
																								80	-42
																								50	-29
																								135.5	-41
																								107	-31
																								140.5	-33
																								74.5	-11
																								176.5	-16
																								143	-15
																								46	-25
																								56	-42
																								191.5	-26
																								33	-29
																								64.5	-31
																								15	-31
																								168	-2
																								75	-36
																								48	-23
																								206.5	-10
																								203.5	-21
																								188.5	-9
																								195	-22
																								177	-17
																								115.5	-13
																								123.5	-18
																								133	-12
																								176.5	-27
																								144.5	-19
																								90	-23
																								76	-28
																								142.5	-14
																								149	-24
																								125	-36
																								143	-37
																								123	-28
																								145.5	-26
																								180.5	-36
																								179.5	-39
																								169.5	-20
																								81.5	-25
																								120	-17
																								129.5	-11
																								185.5	-13
																								117.5	-22
																								78	-26
																								97.5	-31
																								176.5	-13
																								165.5	-14
																								67.5	-31
																								89.5	-42
																								186.5	-30
																								164	-28
																								67	-36
																								91	-44
																								168.5	-33
																								158.5	-40
																								203	-16
																								90	-12
																								162.5	-11
																								159	-14
																								76	-25
																								96.5	-15
																								203.5	-35
																								196.5	-32
																								37.5	-28
																								184.5	-26
																								122.5	-29
																								98.5	-18
																								206	-22
																								48.5	-29

## Sheet: Sfig. 5b
SP-GRP+	SP+GRP-	CCK+OXY-	CCK-OXY+	Oxy+SP-	OXY-SP+	TRH+Oxy-	TRH-Oxy+	Oxy+SP+	Oxy+SP-	SP+NKB+	SP+GRP+	TRH+Oxy+	TRH+CCK+	Oxy+CCK	Oxo	GRP	SP	TRH	CCK	Oxy	NKB	NMB
-13	0	-9	-13	-13	0	-28	-13	-10	-13	-10	0	-2	0	-33	0	-13	0	-2	-33	-13	-7	-13
-5	-10	-16	0	-5	-10	-26	0	-7	-13	-12	-10	-5		-55	-7	-12	-10	-5	-55	0	-14	-10
-5	-14	-10	-10	-5	-14	-23	-10	-6	-6	-9	-7	-12		-55	-33	-13	-7	-12	-55	-10	-2	-15
-33	-8	-7	-7	-33	-8	-2	-7	-18	-55	-6	-15	-7		-55	-50	-4	-15	-7	-55	-7	-20	-14
0	-7	-29	-15	-32	-7	-38	-15	-14	-55	-13	-14	-30		-55	-50	0	-14	-30	-55	-15	-12	-2
0	-11	-20	-14	-32	-11	-33	-14	-1	-55	-11	-2	-1		-55	-50	-11	-2	-1	-55	-14	-8	-5
-3	-2	-2	-2	-50	-2	-38	-20	0	-55	-19	-20	-14		-40	-44	-9	-20	-14	-40	-2	-7	-20
-16	-13	-19	-5	-30	-13	-33	-5	0	-55	-13	-12			-55	-45	0	-12	-28	-55	-5	0	-12
-11	-21	-19	-20	-50	-21	-19	-9	-20	-55	-10	-7			-49	-34	-16	-7	-26	-49	-20	-8	-7
-10	-19	-22	-12	-50	-19	-28	-32	-19	-55	-26	-9			-18	-14	-9	-9	-23	-18	-12	-14	-5
-23	-21	-17	-7	-44	-21	-28	-32	-18	-55	-22	-13			-39	-55	0	-7	-2	-39	-7	-18	-7
-7	-7	-38	-5	-30	-7	-4	-7	-17	-55	-6	-4			-33	-40	-1	-6	-38	-33	-5	-14	-6
-21	-13	-10	-9	-14	-13	-33	-6	-15	-53	-5	-11			-40	-55	-14	-14	-33	-40	-9	-17	-6
-23	-2	-12	-32	-50	-2	-11	-50	-14	-51	0	-9			-42	-55	-10	-18	-38	-42	-33	-19	-13
-26	-10	-13	-32	-45	-10	0	-50	-12	-50	-4	0			-46	-55	-3	0	-33	-46	-32	-15	0
-9	-42	-10	-7	-34	-42	-1	-50	-8	-50	-15	-9			-42	-1	-21	-1	-19	-42	-32	-5	-8
-10	-9	-9	-6	-9	-9	-26	-44	-2	-50	-11	-1				-51	-11	-8	-28	-9	-7	0	-18
-20	-15	-9	-50	-30	-15	-32	-30	-14	-50	-9	-14				-40	-24	-7	-28	-16	-6	0	-7
-28	-14	-13	-30	-6	-14	-3	-14	-14	-49	-8	-24				-55	0	0	-4	-10	-50	0	-17
-26	-23	-19	-50	-55	-23	-40	-50	-8	-45	-7	0				-49	-5	-8	-33	-7	-30	-49	-19
0	-6	-19	-50	-55	-6	-29	-45	-7	-44	0	-5				-8	-29	-14	-11	-29	-50	-52	-14
-13	-10	-21	-44	-53	-10	-10	-34	-7	-40	-8	-7				-7	-3	-18	0	-20	-50	-55	-15
-12	-12	-24	-30	-55	-12	-26	-9	-5	-40	-14	-5				0	-21	-17	-1	-2	-44	-55	-38
-3	-9		-14	-13	-9	-26	-30	0	-34	-14	-12				-14	-31	-19	-26	-19	-30	-54	-27
-21	-6		-50	-40	-6	-20	-6	0	-32	-17	-11				-18	-14	-14	-32	-19	-14	0	-13
-11	-13		-45	-55	-13	-17	-14	0	-32	-19	-35				-14	-28	-7	-3	-22	-50	-42	-12
-29	-11		-34	-55	-11	-4	-18	-15	-30	-15	-6				-5	-26	-17	-40	-17	-45	-44	-1
-21	-19		-9	-55	-19	-30	0	-7	-30	-5	-15				-47	-13	-16	-29	-38	-34	0	-10
-23	-13		-30	-9	-13	-32	-55	-7	-30	0	-18				-45	-7	-19	-10	-10	-9	-3	-3
-31	-10		-6	-51	-10	-8	-53	-25	-14	0	-8				-51	-13	-25	-26	-12	-30	-12	-21
-14	-26		-14	-40	-26	-25	-13	-19	-9	0	-10				-39	-5	-15	-26	-13	-6	-4	-11
-13	-22		-18	-55	-22	-13	-40	-17	-9	-3	0				-52	-11	-5	-20	-10	-14	-7	-29
-17	-6		0	-49	-6	-28	-9	-16	-55	-12	-3				0	0	0	-17	-9	-18	-18	-21
-18	-5		-55	-55	-5	-8	-51	-9	-55	-4	-12				-42	-12	0	-4	-9	0	-4	-31
-6	0		-53	-55	0	-22	-55		-54	-7	-4				-33	-11	-13	-30	-13	-55	-10	-14
-3	-4		-13	0	-4	-20	-55		-52	-18	0				-50	-23	-4	-32	-19	-55	-14	-7
-16	-15		-40	-10	-15	-40	-8		-49	-4	-7				-40	-35	-11	-8	-19	-53	-10	-13
-28	-11		-9	-14	-11	-40	0		-44	-10	-18				-54	-7	-9	-25	-21	-55	0	-5
-7	-9		-1	-20	-9	-14	-7		-42	-14	-4				-42	-21	0	-13	-24	-13	-9	-11
-2	-13		-51	-13	-13	-22	0		0	-10	-10				0	-6	-9	-28		-40	-10	-6
-35	0		-55	-14	0	-22	-10		0	0	-14				-41	-15	-1	-8		-55	-10	-17
-14	0		-55	-38	0	-20	-8		-38	-9	-14				-33	-18	-14	-22		-55	-7	-18
0	0		-8	-46	0	-23	-14		-27	-10	0				-38	-8	-24	-20		-55	0	0
-6	-7		0	-39	-7	-18	-14		-14	-10	-6				-42	-23	0	-40		-9	-10	-12
-10	-33		-7	-45	-33	-6	-17		-5	-7	-10				-46	-17	-5	-40		-1	-11	-4
-12	-13		0	-50	-13	-13	-19		-5	0	-12				-42	-18	-7	-14		-51	-10	0
-7	-14		-10	-44	-14	-11	-14		0	-10	-7				-39	-23	-5	-22		-40	-9	-6
0	0		-8	-47	0	-21	-7		-55	-11	0				-44	-10	-12	-22		-55	-12	-3
-11	-14		-14	-45	-14	-30	-17		-52	-7	-11				-55	-10	-11	-20		-49	-6	-14
-9	0		-14	-45	0	-19	-16		-51	-14	-9				-13	0	-35	-23		-55	-9	0
-10	-23		-17	-51	-23	-23	-19		-50	-20	-10				-29	-3	-6	-18		-55	-6	-16
-9	0		-19	-39	0	-52	-20		-50	-2	-9				-31	-12	-15	-6		-8	-13	-12
-10	0		-14	-52	0	-19	-13		-47	-12	-10				-12	-4	-18	-13		0	-11	0
-7	-6		-7	0	-6	-18	-25		-46		-7				-9	0	-8	-11		-7	-19	-28
0	0		-17	-49	0	-18	-15		-46		0				-2	-7	-10	-21		0	-14	-2
-10	0		-16	-42	0	-29	-38		-45		-10				-7	-7	0	-30		-10	-19	-10
-13	-32		-19	-33	-32	-18	-46		-45		-13				-7	-6	-3	-19		-8	-13	-7
-11	-8		-20	-50	-8	-35	-39		-45		-11				-10	-15	-12	-23		-14	-10	-10
	-12		-13	-52	-12	-42	-5		-44						-37	-3	-4	-52		-14	-17	-7
	-23		-25	-55	-23	-28	0		-44						-21	-14	0	-19		-18	-26	0
	-18		-14	-37	-18	-42	0		-44						-28	-18	-7	-18		-17	-22	-35
	-3		-15	-40	-3	-12	-45		-42						-38	-4	-18	-18		-19	-6	-13
	-2		-38	-55	-2	-29	-50		-42						-20	-10	-4	-29		-14	-10	-2
			-46	-54	0		-44		-42						-29	-14	-10	-18		-7	-5	-31
			-39	-42	-14		-47		-41						-35	-26	-14	-35		-17	0	-19
			-5	-38	0		-45		-40						-31	-14	-14	-42		-16	-4	-7
			0	-27	-6		-45		-39						-45	0	0	-28		-19	-15	-14
			0	0	-12		-51		-39						-26	-2	-6	-42		-20	-9	-23
			-45	-41	-7		-52		-39						-29	-5	-10	-12		-13	-19	-10
			-50	-33	-11		0		-38						-41	-6	-12	-29		-25	-11	-14
			-44	-38	-9		-49		-38						-19	-20	-7			-14	-27	0
			-47	-42	-13		-42		-37						-41	-9	0			-15	-52	-6
			-45	-46	0		-50		-33						-33	-12	-11			-38	-17	-9
			-45	-44	-3		-52		-33						-23	-7	-9			-46	-9	-14
			-51	-44	-12		-55		-33						-20	-16	-10			-39		-17
			-52	-42	-4		-37		-20						-36	-10	-9			-5		-5
			0	-39	-7		-55		-14						-22	-5	-10			0		-19
			-49	-44	-18		-54		-13						-44	-9	-7			0		-23
			-42	-55	-4		-42		-10						-29	-10	0			-45		-23
			-50		-10		-38								-1	-12	-10			-50		-26
			-52		-14		-27								-46	-7	-13			-44		-20
			-55		-10		0								-28	0	-11			-47		-13
			-37		0		-41								-37	-11	-13			-45		-21
			-55		-9		-33								-28	-20	-2			-45		-9
			-54		-10		-38								0	-28	0			-51		-27
			-42		-10		-44								-15	-9	0			-39		-11
			-38		-7		-44								-12	-2	0			-52		-25
			-27		0		-39								-49	-10	-7			0		-15
			0		-10		-44								-20	-9	-33			-49		-25
			-41		-11		-55								-18	-7	-13			-42		-28
			-33		-13										-24	-10	-14			-33
			-38		-4										-39	-7	0			-50
			-44		-11										-35	0	-14			-52
			-44		0										-31	-35	0			-55
			-39		-9										-6	0	-23			-37
			-44		-1										-19	-10	0			-40
			-55		-14										-19	-13	0			-55
					-24										-17	-11	-6			-54
					0										-9	-33	0			-42
					-5										-46		0			-38
					-7										-37		-32			-27
					-5										-42		-8			0
					-12												-12			-41
					-11												-23			-33
					-35												-18			-38
					-6												-3			-42
					-15												0			-46
					-18												-10			-44
					-8												-10			-44
					-10												-14			-42
					-9												-12			-39
																	-9			-44
																	-6			-55
																	-8
																	-7
																	-11
																	-2
																	-13
																	-13
																	-14
																	-11
																	-19
																	-21
																	-13
																	-10
																	-19
																	-23
																	-26
																	-22
																	-21
																	-7
																	-13
																	-6
																	-5
																	-6
																	0
																	-4
																	-2
																	-15
																	-10
																	-11
																	-42
																	-9
																	-15
																	-9

## Sheet: Sfig. 5c
ROI	Oxy	Trhr	GRP	CCK	SP	NMB	NKB	Oxo
449.015	0	0	1	0	0	0	0	0
449.016	0	0	0	0	1	0	0	0
449.017	1	0	1	0	0	1	0	0
449.036	1	0	0	0	0	0	0	0
449.061	0	1	0	0	0	0	0	0
449.066	1	0	0	0	0	0	0	0
449.069	1	0	0	0	0	0	0	0
449.079	1	0	1	0	1	0	0	0
449.097	0	0	1	0	1	0	1	0
449.103	0	0	1	0	1	1	0	0
449.106	0	0	1	0	1	0	0	0
449.108	1	0	0	0	1	0	1	1
449.112	1	0	0	0	1	0	1	0
449.113	1	0	0	0	1	0	1	0
449.114	0	1	0	0	0	0	1	0
449.121	0	0	1	0	1	1	1	0
449.124	0	0	0	0	1	1	1	0
449.126	0	1	0	0	0	0	0	0
449.129	1	0	0	0	0	0	0	0
449.13	1	0	0	0	0	0	0	0
449.146	1	0	0	0	0	0	0	0
449.157	0	0	0	0	0	0	1	0
449.164	1	0	0	0	0	0	0	1
449.171	0	0	1	0	1	0	0	0
449.175	0	0	0	0	0	0	0	1
449.193	0	0	0	0	1	0	0	0
449.197	1	0	0	0	0	0	0	1
449.198	1	0	0	0	0	0	0	0
449.203	1	0	0	0	0	0	0	1
449.207	0	0	1	0	0	0	0	0
449.21	0	1	0	0	0	0	1	0
449.212	1	0	0	1	0	0	0	1
449.213	1	0	0	0	0	0	0	1
449.217	0	0	0	0	0	1	0	0
449.219	0	0	1	0	0	1	0	0
449.224	0	0	0	0	0	0	1	0
449.226	0	0	0	0	0	1	0	0
449.23	1	0	0	0	0	0	1	1
449.231	1	0	0	0	0	0	1	0
449.242	1	0	0	0	0	0	0	1
449.245	1	0	0	1	0	0	0	1
449.252	1	0	0	0	0	0	0	1
449.253	1	0	0	0	0	0	1	0
449.254	1	0	0	0	0	0	1	0
449.258	0	1	0	0	0	0	0	0
449.27	0	0	0	0	0	0	0	1
449.272	1	0	0	0	0	0	0	0
449.276	0	0	0	0	1	0	0	0
449.28	0	1	0	0	0	0	0	0
449.285	0	0	1	0	1	0	1	1
449.286	0	0	1	0	0	1	0	1
449.287	0	0	1	0	1	1	1	0
449.288	0	0	1	0	1	0	0	0
449.289	0	0	0	0	1	0	0	0
449.292	0	0	1	1	0	1	0	1
449.294	0	0	1	0	1	1	1	0
449.305	0	0	1	0	1	1	1	1
449.306	0	1	0	0	0	0	0	0
449.312	0	0	1	0	1	1	1	0
449.313	0	0	1	0	0	1	0	0
449.317	1	0	0	1	0	0	0	1
449.319	1	0	0	0	0	0	1	0
449.321	1	0	0	0	0	0	1	1
449.325	0	0	1	0	0	0	0	0
449.331	0	0	0	0	1	0	1	0
449.332	0	1	0	0	0	0	0	0
449.333	1	0	0	0	0	0	0	1
449.334	0	1	0	0	0	0	0	0
449.344	0	1	0	0	0	0	0	0
449.345	1	0	0	0	0	1	0	0
449.353	0	0	0	0	0	0	0	1
449.354	0	1	0	0	0	0	0	0
449.356	1	0	0	0	0	1	0	0
449.36	1	0	0	0	0	0	1	1
449.361	1	0	0	0	0	0	0	1
449.362	1	0	0	0	0	0	0	1
449.363	1	0	0	0	0	0	0	1
449.364	1	0	0	1	0	0	1	1
449.372	1	0	0	1	0	0	0	1
449.385	0	0	1	0	1	0	1	1
449.396	0	1	0	0	0	0	0	0
449.4	1	0	0	0	0	0	0	0
449.402	0	0	1	0	1	1	0	0
449.41	0	0	0	0	0	1	0	0
449.421	1	0	0	0	0	0	0	0
449.422	1	0	0	1	0	0	0	1
449.424	0	1	0	0	0	0	0	0
449.43	1	0	0	0	0	0	0	1
449.433	0	1	0	0	0	0	0	0
449.441	0	0	0	0	0	1	0	0
449.446	0	1	0	0	0	0	0	0
449.447	0	0	1	0	1	0	1	0
449.448	1	0	1	1	0	0	0	1
449.449	1	0	0	0	0	0	1	1
449.45	1	0	0	0	0	0	0	1
447.002	0	0	0	1	0	0	0	0
447.006	0	0	1	0	1	1	1	0
447.007	0	0	0	0	1	0	0	0
447.008	1	0	0	0	1	0	1	1
447.011	0	0	0	1	0	0	0	0
447.014	0	0	0	0	1	0	1	0
447.018	1	0	0	0	0	1	0	0
447.021	0	0	0	0	1	0	0	0
447.023	0	0	0	0	0	0	1	0
447.024	0	0	1	0	1	0	1	0
447.029	1	0	0	0	1	0	1	1
447.031	1	0	0	0	1	0	1	1
447.034	0	0	0	1	0	0	0	0
447.036	0	0	1	0	1	1	1	1
447.037	0	0	0	0	1	1	0	0
447.038	0	0	0	0	1	0	1	0
447.039	0	0	0	0	0	1	0	0
447.043	0	0	1	0	1	1	1	0
447.046	0	0	1	0	1	1	0	0
447.049	1	0	1	0	1	0	1	1
447.05	0	0	0	0	0	0	1	1
447.059	0	0	0	0	1	0	1	0
447.06	0	0	1	0	1	0	1	0
447.063	0	0	1	0	0	1	0	0
447.066	1	0	0	0	0	0	0	0
447.071	0	0	0	0	1	1	1	0
447.075	0	0	0	0	1	0	0	0
447.076	0	0	0	0	1	0	0	0
447.081	0	0	0	1	0	0	0	0
447.086	1	0	1	0	1	1	0	0
447.088	1	0	0	0	1	1	1	0
447.089	0	0	0	0	0	1	0	0
447.111	0	0	0	0	1	0	0	0
447.112	0	0	0	0	1	0	0	0
447.118	0	0	1	0	0	1	0	0
447.119	0	0	0	0	1	0	0	0
447.126	1	0	0	0	1	0	1	1
447.127	0	0	0	0	1	0	1	0
447.128	0	1	0	0	1	1	0	0
447.129	0	0	0	0	1	0	1	0
447.133	0	0	0	0	0	0	1	1
447.143	1	0	1	0	1	1	1	0
447.144	0	0	0	0	0	1	0	0
447.149	1	0	0	0	0	0	0	0
447.15	0	0	1	0	1	0	1	0
447.153	0	0	0	1	0	0	0	0
447.155	0	0	0	0	0	1	0	0
447.167	0	0	0	0	0	0	1	0
447.168	0	0	0	0	1	1	1	1
447.169	0	0	0	0	1	0	0	0
447.17	1	0	0	1	1	1	1	1
447.171	1	0	0	0	1	0	0	0
447.175	0	0	0	0	1	0	1	0
447.176	0	0	0	0	1	0	1	0
447.181	0	1	0	0	0	0	0	0
447.184	0	0	1	0	1	0	1	0
447.186	0	0	1	0	1	0	1	0
447.2	0	0	1	0	1	1	0	0
447.206	0	0	1	0	0	0	0	0
447.209	0	1	0	0	0	0	0	0
447.21	0	1	0	0	0	0	0	0
447.228	0	0	0	0	1	0	0	0
447.231	0	1	0	0	1	1	0	0
447.239	0	0	0	0	0	0	0	1
447.248	0	0	0	0	0	0	1	0
447.259	0	0	0	0	0	1	0	0
447.264	0	0	0	0	1	0	1	0
447.271	0	0	0	0	0	1	0	0
447.274	1	0	0	0	1	0	0	0
447.278	1	0	0	0	1	0	1	1
447.291	0	0	0	1	0	0	0	0
447.299	0	0	0	0	0	1	0	0
447.302	0	0	1	0	1	0	1	0
447.309	0	0	1	0	1	1	0	0
447.312	0	0	0	0	1	0	1	0
447.33	0	0	0	0	1	0	0	0
447.333	1	1	1	0	1	1	1	0
447.338	0	0	0	0	1	0	0	0
447.339	0	0	0	1	0	0	0	0
447.349	0	1	0	0	0	0	0	0
447.35	0	0	0	0	1	1	0	0
447.361	1	1	1	0	0	1	0	0
447.364	0	0	0	1	0	0	0	0
447.365	0	0	1	0	1	0	0	0
447.37	0	0	0	0	1	0	1	0
447.371	0	0	0	0	0	0	1	0
447.382	1	0	0	0	1	1	0	0
447.389	0	0	0	0	1	0	1	0
447.391	1	0	0	0	1	1	1	0
447.395	1	0	0	0	1	0	0	0
447.396	0	1	0	0	1	0	0	0
447.398	1	0	0	0	1	1	1	0
447.402	0	0	0	0	1	0	1	0
447.406	0	1	0	0	0	0	0	0
447.413	0	0	0	0	1	0	1	0
447.419	1	0	0	0	0	0	0	0
447.422	1	0	1	0	1	1	1	0
447.44	1	0	0	0	0	0	0	0
447.441	0	0	0	1	0	0	0	0
447.445	1	0	0	0	1	0	0	0
447.446	0	0	0	0	1	0	0	0
447.448	0	0	1	0	0	0	0	0
447.449	0	0	0	1	0	0	0	0
447.45	0	1	0	0	0	0	0	0
447.452	0	1	0	0	0	0	0	0
447.453	1	1	0	0	0	1	0	0
447.455	0	0	0	0	0	1	0	0
447.456	1	1	1	0	1	1	1	0
447.457	1	1	1	0	1	1	0	0
447.461	1	0	0	0	1	1	1	0
447.472	0	0	0	0	1	0	1	0
447.473	0	0	1	0	0	1	0	0
447.474	0	0	0	0	0	1	1	1
447.492	0	0	0	0	0	1	0	0
444.007	0	0	0	0	1	0	0	0
444.008	0	0	0	0	1	0	0	0
444.011	1	0	0	0	0	0	0	0
444.013	0	0	0	0	0	0	0	1
444.016	0	0	0	0	0	1	0	0
444.021	0	0	0	0	0	0	0	1
444.022	1	0	0	0	0	0	0	0
444.039	0	1	0	0	0	0	0	0
444.048	0	1	0	0	0	0	0	0
444.049	0	1	0	0	0	0	0	0
444.05	1	0	0	0	0	1	0	0
444.051	1	0	1	0	0	1	0	0
444.052	1	0	0	0	1	0	0	1
444.079	0	0	0	0	0	1	0	0
444.087	0	0	1	0	1	1	0	0
444.089	1	0	0	0	1	0	0	0
444.091	0	0	0	0	1	0	0	1
444.092	1	0	0	0	1	0	0	0
444.094	0	1	0	0	0	0	0	0
444.111	0	0	1	0	0	1	0	0
444.126	0	1	0	0	0	0	0	0
444.128	0	0	1	0	1	1	0	0
444.135	0	1	0	0	0	0	0	0
444.139	0	0	0	0	1	0	0	0
444.157	0	0	1	0	0	0	0	0
444.16	1	0	1	0	1	0	0	1
444.165	0	1	0	0	0	0	0	0
444.166	0	0	1	0	1	0	0	0
444.167	0	0	1	0	1	1	0	0
444.173	0	0	0	0	0	1	0	0
444.183	1	0	0	0	0	0	0	0
444.188	0	0	1	0	0	0	0	0
444.189	0	0	1	0	1	0	0	0
444.19	0	0	1	0	0	0	0	0
444.21	1	0	0	1	0	0	0	1
444.214	0	0	1	0	0	0	0	0
444.216	1	0	0	0	0	0	0	0
444.22	1	0	0	1	0	0	0	0
444.226	0	1	0	0	0	0	0	0
444.228	0	0	1	0	1	1	0	0
444.235	0	0	0	0	0	0	0	1
444.236	0	0	1	0	1	0	0	0
444.245	0	0	1	0	1	0	0	0
444.247	0	0	0	0	0	0	0	1
444.249	0	1	0	0	0	0	0	0
444.262	0	1	0	0	0	0	0	0
444.263	0	1	0	0	0	0	0	0
444.265	1	0	0	0	0	1	0	0
444.266	0	1	0	0	0	0	0	0
444.269	0	0	1	0	1	0	0	0
444.282	0	0	0	0	1	0	0	0
444.283	0	0	1	0	0	0	0	0
444.285	0	0	1	0	0	1	0	0
444.286	0	0	1	0	0	1	0	0
444.287	0	1	1	0	0	0	0	0
444.292	0	0	0	0	0	0	0	1
444.296	0	0	0	1	0	0	0	0
444.297	1	0	1	0	1	1	0	0
444.298	0	1	0	0	0	0	0	0
444.299	0	1	0	0	0	0	0	0
444.3	0	1	0	0	0	0	0	0
444.302	0	0	0	0	0	0	0	1
444.304	0	0	0	0	0	0	0	1
444.305	0	0	0	0	0	0	0	1
444.307	0	1	0	0	0	0	0	0
444.308	1	0	0	0	0	0	0	1
444.309	1	0	0	1	0	0	0	1
444.31	1	0	0	1	0	0	0	1
444.312	1	0	0	1	0	0	0	1
444.314	1	0	0	0	0	0	0	0
444.315	0	1	0	0	0	0	0	0
444.316	0	1	0	0	0	0	0	0
444.317	1	1	0	0	1	0	0	1
444.318	0	1	0	0	0	0	0	0
444.319	0	1	0	0	0	0	0	0
444.323	0	0	1	0	1	0	0	0
444.324	1	0	0	0	0	0	0	1
444.325	1	0	0	1	0	0	0	1
444.326	1	0	0	1	0	0	0	1
444.327	1	0	0	1	0	0	0	1
444.328	1	0	0	0	0	0	0	0
444.329	0	0	0	0	0	0	0	1
444.33	0	1	0	0	0	0	0	0
444.35	0	0	0	0	1	0	0	0
444.358	1	0	0	0	0	0	0	0
444.362	0	1	0	0	0	0	0	0
444.377	0	1	0	0	0	0	0	0
444.418	0	1	0	0	0	0	0	0
438.015	0	0	1	0	0	1	0	1
438.016	1	0	0	0	0	0	0	0
438.02	1	0	0	0	0	0	0	0
438.022	0	0	1	0	0	1	0	0
438.024	0	0	0	1	1	0	0	0
438.03	0	0	1	0	1	0	0	0
438.033	0	0	0	1	0	0	0	0
438.035	0	0	1	0	1	0	0	0
438.038	0	0	0	0	0	0	0	1
438.044	0	0	0	1	0	0	0	0
438.051	0	0	1	0	0	0	0	0
438.055	0	0	1	0	1	0	0	0
438.069	1	0	0	0	1	1	0	0
438.07	0	1	0	0	1	0	0	0
438.071	0	0	1	1	1	0	0	0
438.074	0	0	0	1	0	1	0	0
438.075	0	0	1	0	1	0	0	0
438.084	0	0	0	0	1	0	0	0
438.098	0	0	0	0	1	0	0	0
438.105	0	0	1	1	1	0	0	0
438.106	1	0	0	0	1	1	0	0
438.108	0	0	0	0	1	0	0	0
438.123	0	0	1	0	1	0	0	0
438.126	0	0	0	0	1	0	0	0
438.128	1	0	0	0	1	0	0	0
438.135	0	0	0	0	0	0	0	1
438.137	0	0	0	0	1	0	0	0
438.144	0	0	1	0	0	0	0	0
438.163	0	0	0	0	0	0	0	1
438.181	0	1	0	0	0	0	0	1
438.193	0	0	1	0	1	1	0	0
438.196	0	0	0	0	1	0	0	0
438.202	0	1	0	0	0	0	0	0
438.214	0	0	1	0	1	0	0	0
438.216	0	0	0	0	0	0	0	1
438.221	0	0	0	0	0	0	0	1
438.228	0	0	0	0	0	1	0	1
438.233	0	0	0	0	0	1	0	1
438.24	0	0	0	0	1	0	0	0
438.242	0	0	1	1	0	0	0	0
438.249	1	0	0	0	0	0	0	1
438.25	0	0	0	0	1	0	0	0
438.254	0	0	0	1	0	0	0	0
438.256	0	0	1	0	0	1	0	0
438.263	0	0	1	0	0	1	0	0
438.269	0	0	0	0	0	0	0	1
438.27	0	0	0	0	1	0	0	0
438.282	0	0	1	0	0	1	0	0
438.294	0	0	0	0	0	0	0	1
438.305	0	0	0	0	1	0	0	0
438.309	0	0	0	1	0	1	0	0
438.314	0	0	0	0	0	0	0	1
438.315	0	0	1	1	1	0	0	0
438.317	0	0	1	0	1	0	0	0
438.319	0	0	1	0	1	0	0	0
438.322	0	1	0	0	0	0	0	0
438.324	0	0	0	0	1	0	0	0
438.327	0	0	1	0	0	1	0	1
438.329	0	1	0	0	0	0	0	0
438.34	0	0	0	0	1	0	0	0
438.341	0	0	0	0	1	0	0	0
438.342	0	0	1	0	0	0	0	0
438.343	0	0	1	0	0	1	0	0
438.344	0	0	0	0	1	0	0	0
438.349	0	0	0	0	0	0	0	1
438.351	0	0	0	0	0	0	0	1
438.357	0	0	1	0	0	1	0	1
438.367	0	1	1	0	0	0	0	0
438.374	0	0	0	0	0	0	0	1
438.384	0	0	0	0	0	0	0	1
438.389	1	1	0	0	0	0	0	0
438.39	0	0	0	0	0	0	0	1
438.392	0	0	1	0	0	1	0	0
438.394	0	0	0	0	0	0	0	1
438.396	0	0	0	0	0	0	0	1
438.398	0	0	0	1	0	0	0	1
438.401	1	0	0	0	0	0	0	1
438.402	1	0	0	0	0	0	0	1
438.403	0	0	0	0	0	0	0	1
438.404	1	0	0	0	0	0	0	1
438.407	0	0	0	0	0	0	0	1
438.408	0	0	0	0	0	0	0	1
438.409	0	0	0	0	0	0	0	1
438.41	0	0	0	0	0	0	0	1
438.411	0	0	0	1	0	0	0	0
438.412	0	0	0	1	0	0	0	0
438.413	1	0	0	0	0	0	0	0
438.415	0	0	0	0	1	0	0	0
438.417	1	0	0	0	0	0	0	0
438.436	0	1	1	0	0	1	0	0
438.448	0	0	0	0	1	0	0	0
438.45	0	0	0	0	0	0	0	1
438.455	0	0	0	0	0	0	0	1
438.456	0	0	0	0	0	0	0	1
438.457	1	0	0	0	0	0	0	0
438.459	0	1	0	0	0	0	0	0
438.462	1	0	0	0	0	0	0	1
438.463	1	1	0	0	0	0	0	1
438.478	0	0	0	0	0	0	0	1
438.479	0	0	0	0	0	0	0	1
438.486	0	1	0	0	0	0	0	0
438.491	0	1	0	0	0	0	0	0
438.493	0	1	1	0	0	1	0	0
438.497	0	0	0	0	0	0	0	1
438.498	0	1	0	0	0	0	0	0
438.512	0	0	0	0	0	1	0	0

## Sheet: Sfig. 5d
# of Intersections	1	2	3	4	5	6
# of cells	205	103	59	27	6	3

## Sheet: Sfig. 5e
Order	Drug Normalized		Drug normalized means that each response is normalized to the average response of that specific drug (across all animals) since the drugs have distinct amplitudes of response.
6	1.17327		This metric then tells you how large or small the per-animal response was relative to the average
2	1.0454		Then using this and the order in which the drug was applied we can see whether or not there is rundown of response using linear regression
3	1.40558
1	0.572973
4	1.17436
5	0.872447			Drug Normalized
7	1.23461		Best-fit values
2	1.00346		Slope	-0.02656
1	0.778725		Y-intercept	1.096
7	0.92737		X-intercept	41.27
5	1.11692		1/slope	-37.65
3	2.46533
6	0.754155		Std. Error
4	1.06029		Slope	0.03287
3	0.827787		Y-intercept	0.1351
2	1.68011
8	0.382509		95% Confidence Intervals
1	0.869589		Slope	-0.09276 to 0.03964
5	0.992798		Y-intercept	0.8240 to 1.368
6	1.50404		X-intercept	14.27 to +infinity
4	0.904567
3	0.929821		Goodness of Fit
5	0.721579		R squared	0.01431
8	1.14575		Sy.x	0.4399
1	1.60551
2	1.2081		Is slope significantly non-zero?
6	0.869355		F	0.6531
4	0.800537		DFn, DFd	1, 45
1	0.27841		P value	0.4233
2	0.378101		Deviation from zero?	Not Significant
4	1.99406
3	1.37662		Equation	Y = -0.02656*X + 1.096
5	0.434082
1	1.3309		Data
3	0.899564		Number of X values	47
5	0.833214		Maximum number of Y replicates	1
2	0.970438		Total number of values	47
4	0.357004		Number of missing values	0
2	1.07477
1	0.995494
3	0.736942
5	1.08111
2	1.38158
1	1.50103
3	0.574569
5	0.487954
4	0.287211

## Sheet: Sfig. 5f
Depth (µm from surface)	All	Smoothed
0	52.1739	54.8008
1	33.3333	54.6389
2	83.3333	55.0347
3	54.5455	54.795
4	50	53.3701
5	50	52.0806
6	83.3333	50.9167
7	46.4286	49.4944
8	54.5455	46.9472
9	36.8421	44.1884
10	51.7241	41.2444
11	28	37.1782
12	20.6897	35.0664
13	38.4615	32.3804
14	34.0909	29.3121
15	21.4286	25.8918
16	7.69231	24.0691
17	20	21.5592
18	21.6216	20.356
19	26.3158	18.2315
20	18.75	17.475
21	18.1818	16.3264
22	13.7931	14.9916
23	10.5263	13.9611
24	5.55556	14.1723
25	13.0435	14.7844
26	17.5	14.2289
27	3.44828	13.8622
28	15.2174	12.9039
29	13.9535	12.9126
30	15.1515	13.2183
31	8.69565	13.4158
32	29.4118	13.5585
33	21.6216	13.121
34	6.25	14.4024
35	8.33333	13.9329
36	2.77778	15.5016
37	21.0526	15.6971
38	16.6667	17.0011
39	8.33333	18.8941
40	13.0435	21.4301
41	16.6667	22.6544
42	46.1538	25.3022
43	0	28.4749
44	50	31.3168
45	23.5294	34.1415
46	50	36.3642
47	50	39.1219
48	46.1538	41.7362
49	29.4118	43.6554
50	50	45.1387
