# Supplementary material for: Cell type-specific calcium imaging of central sensitization in mouse dorsal horn
Source: Nat Commun. 2022 Sep 3;13:5199. doi: 10.1038/s41467-022-32608-2 (PMC9440908; doi:10.1038/s41467-022-32608-2)
Supplement: Supplementary file 4 — Source Data [file 41467_2022_32608_MOESM4_ESM.zip › Supplementary Figure 6.xlsx]

## Sheet: Sfig. 6a
Cluster	M	H	C	MH	MC	HC	MHC
1	0.0810811	0	0	0.243243	0.027027	0.027027	0.621622
2	0.186441	0.101695	0.0169492	0.118644	0.0677966	0.101695	0.40678
3	0.179487	0.0512821	0	0.25641	0.0512821	0.025641	0.435897
4	0.3125	0.0625	0	0.1875	0.125	0.0625	0.25
5	0.297297	0.216216	0	0.243243	0.0540541	0	0.189189
6	0.347826	0.0869565	0.0434783	0.217391	0.0869565	0	0.217391
7	0.659091	0.0227273	0	0.136364	0	0.0227273	0.159091
	LT	B	HT	B-LT	LT-HT	B-HT	PanM
1	0	0	0.0555556	0	0.555556	0	0.388889
2	0.0227273	0.0227273	0.409091	0	0.295455	0.0681818	0.181818
3	0.0571429	0	0.2	0.0285714	0.342857	0.0285714	0.342857
4	0	0.0714286	0.357143	0	0.357143	0.142857	0.0714286
5	0.137931	0	0.275862	0	0.37931	0	0.206897
6	0.1	0.05	0.2	0.05	0.3	0	0.3
7	0.238095	0.0238095	0.238095	0	0.333333	0	0.166667

## Sheet: Sfig. 6b
Cluster	M	H	C	MH	MC	HC	MHC		In percents
1	8	0	0	24	3	3	62
2	19	10	2	12	7	10	41
3	18	5	0	26	5	3	44
4	31	6	0	19	13	6	25
5	30	22	0	24	5	0	19
6	35	9	4	21.5	9	0	21.5
7	66	2	0	14	0	2	16

## Sheet: Sfig. 6c
	LT	B	HT	B-LT	LT-HT	B-HT	PanM		In percents
1	0	0	5.56	0	55.56	0	38.89
2	2.27	2.27	40.91	0	29.55	6.82	18.18
3	5.71	0	20	2.86	34.29	2.86	34.29
4	0	7.14	35.71	0	35.71	14.29	7.14
5	13.79	0	27.59	0	37.93	0	20.69
6	10	5	20	5	30	0	30
7	23.81	2.38	23.81	0	33.33	0	16.67

## Sheet: Sfig. 6d
Ex1 (Tacr3/Tacr1)	Ex2 (Tacr1)	Ex3 (Grpr/Nmbr)		Quartile	Ex1 (Tacr3/Tacr1)	Ex2 (Tacr1)	Ex3 (Grpr/Nmbr)		in microns below surface
0	-13	-13		1st	-14.5	-15	-21
-8	-13	-12		Median	-10	-10	-13
-10	-4	0		3rd	-7	-5	-5.5
-9	-11	-7
-3	-9	0
-7	0	-1
0	0	-3
-12	-6	-21
-12	0	-11
-4	-9	-3
-7	0	-21
-9	-7	-14
-7	-33	-7
-6	-13	-14
-8	-14	-13
-14	-14	-23
-13	0	-13
-11	-14	-11
-19	0	-10
-14	-24	-23
-18	0	-7
-14	-5	-21
-19	-23	-23
-18	0	-17
-13	0	-18
-10	-6	0
-4	0	0
-10	0	0
-17	-32	-6
-26	-8	-9
-14	-7	-3
-14	-18	-14
-22	-12	-17
-6	-5	-5
-10	-23	-26
-5	0	-23
-17	-12	-26
-19	-11	-20
0	-35	0
-4	-6	-9
-20	-15	-21
-12	-18	-16
-15	-8	-27
-15	-18	-10
-10	-10	-5
0	-10	-12
0	-3	-20
-11	0	-25
-27	-10	-28
-17	-14	-15
-9	-8	-2
-10	-7	-10
-7	-11	-35
0	-2	0
-9	-13	-13
-10	-21	-25
-11	-17	-28
	-14
	-19
	-19
	-21
	-7
	-13
	-6
	-16
	-25
	-2
	-10
	-9
	-7
	-11
	-42
	-9
	-9
	-15

## Sheet: Sfig. 6e&f
Angle							Magnitude
unlabeled 7-15 (ex1) Angle	unlabeled 5-15 (ex2) Angle	unlabeled 6-21 (ex3) Angle	Ex1 Angle	Ex2 Angle	Ex3 Angle		unlabeled 7-15 (ex1)	unlabeled 5-15 (ex2)	unlabeled 6-21 (ex3)	Ex1 Mag	Ex2 mag	Ex3 mag
28.803	28.803	28.803	24.693	328.765	94.4838		0.321933	0.321933	0.321933	0.0682865	1.63974	2.04816
306.008	306.008	131.468	339.478	76.5496	157.03		1.18796	1.18796	1.11452	0.108429	1.10872	0.58573
218.826	218.826	167.328	292.21	74.2211	69.7093		1.90757	1.90757	1.00907	0.338902	1.13337	1.47022
344.377	344.377	306.008	183.569	16.0018	303.42		0.748443	0.748443	1.18796	0.544013	0.819827	0.248286
211.644	211.644	147.346	120.399	195.986	91.718		1.54556	1.54556	1.12222	0.372419	1.20916	0.626713
158.568	158.568	218.826	200.768	194.12	170.393		1.11568	1.11568	1.90757	0.403887	0.825595	1.34171
213.142	213.142	344.377	123.201	75.3304	200.281		1.49481	1.49481	0.748443	0.219442	1.0643	0.268451
209.051	209.051	211.644	175.607	65.3431	141.244		2.29457	2.29457	1.54556	1.26559	0.901624	0.418742
192.069	192.069	158.568	88.0806	339.494	101.131		1.66214	1.66214	1.11568	0.281675	1.63618	1.21755
214.256	214.256	213.142	291.076	79.6406	108.03		1.94637	1.94637	1.49481	0.734735	1.06308	0.985561
207.779	207.779	193.91	167.566	162.198	207.389		1.78861	1.78861	1.43545	0.696226	0.699793	0.374626
117.293	117.293	207.747	161.921	211.857	125.909		1.46898	1.46898	1.80961	0.694212	0.895564	1.38967
212.824	212.824	154.162	197.121	217.195	206.884		1.98688	1.98688	1.1154	0.771162	1.2322	0.939973
343.926	343.926	209.051	314.324	206.975	160.08		1.03181	1.03181	2.29457	0.525057	1.5006	0.6686
176.493	176.493	276.539	118.55	78.6076	232.4		0.543735	0.543735	0.451463	0.520586	0.671894	0.244012
53.8543	53.8543	207.45	199.373	77.5992	210.339		1.12936	1.12936	1.9065	1.48861	0.870994	0.945223
18.7349	18.7349	192.069	123.064	74.1105	220.227		0.946883	0.946883	1.66214	0.562643	1.00902	1.78443
133.759	133.759	126.745	158.637	354.974	165.107		0.823902	0.823902	0.505117	0.569319	0.710138	0.949074
69.0211	69.0211	200.242	205.114	157.759	297.291		0.715895	0.715895	1.25099	0.538187	0.722111	0.349461
171.532	171.532	184.104	339.677	84.1156	190.166		1.08372	1.08372	1.28492	0.481692	1.20674	1.18238
111.151	111.151	214.256	192.982	59.5661	195.936		1.1942	1.1942	1.94637	1.34259	1.04999	1.31652
200.907	200.907	207.779	147.89	111.365	217.784		1.07623	1.07623	1.78861	0.557243	0.527187	0.746963
88.6179	88.6179	117.293	162.69	90.151	214.151		1.54729	1.54729	1.46898	0.941508	0.656369	0.734978
188.446	188.446	92.2351	217.787	144.878	151.782		1.03216	1.03216	2.29945	0.706155	1.07762	0.516039
217.393	217.393	93.7742	199.439	213.189	156.388		1.53264	1.53264	1.39372	0.913955	2.30288	0.798335
219.386	219.386	212.824	192.369	133.71	191.321		0.969298	0.969298	1.98688	1.46605	0.777958	1.62998
70.8028	70.8028	343.926	181.31	59.3002	149.245		0.730329	0.730329	1.03181	0.302356	0.639019	0.520945
113.052	113.052	209.87	42.137	97.1064	213.193		0.370163	0.370163	1.87905	0.291406	0.796072	0.404576
331.652	331.652	323.847	207.548	80.1159	174.577		2.06798	2.06798	1.71055	1.90312	1.57498	0.432482
194.059	194.059	176.493	110.97	128.663	213.135		1.24152	1.24152	0.543735	0.54033	0.942359	1.3272
231.535	231.535	58.3593	206.067	120.185	207.957		1.08444	1.08444	1.1828	0.952637	1.13165	0.90482
204.01	204.01	71.5018	197.964	93.1535	107.339		1.67816	1.67816	0.799583	1.24919	2.18762	0.699005
305.998	305.998	53.8543	257.868	104.855	203.963		0.739666	0.739666	1.12936	0.59542	1.06072	1.46319
161.795	161.795	93.1205	218.638	137.188	190.898		1.01924	1.01924	1.24911	0.822886	0.98875	0.906568
209.248	209.248	18.7349	358.802	7.66451	184.144		1.77049	1.77049	0.946883	0.137759	0.354653	0.892192
152.258	152.258	133.759	176.417	97.4444	208.591		0.0456426	0.0456426	0.823902	0.906125	1.05767	1.68645
230.691	230.691	69.0211	134.85	203.683			0.249751	0.249751	0.715895	1.16013	1.17833
176.707	176.707	204.43		221.121			1.17672	1.17672	1.00332		0.425704
208.18	208.18	171.532		229.932			1.24437	1.24437	1.08372		0.872896
208.012	208.012	122.841		94.0481			0.848165	0.848165	0.954389		1.74875
127.194	206.979	215.519		232.884			1.07792	0.89356	1.35652		1.26301
208.778	127.194	131.318		289.647			2.06757	1.07792	0.761201		0.487721
206.092	208.778	111.151		166.577			0.903498	2.06757	1.1942		0.240682
161.839	206.092	176.757		216.564			0.664258	0.903498	0.969502		0.984302
169.767	161.839	160.112		211.024			0.617672	0.664258	0.815112		1.57768
203.417	169.767	200.907		26.5954			0.824513	0.617672	1.07623		0.229729
194.797	203.417	88.6179		137.89			1.17632	0.824513	1.54729		0.679378
211.632	194.797	188.446		190.745			0.626108	1.17632	1.03216		0.775687
159.639	211.632	319.049		173.916			0.769061	0.626108	1.42003		0.438581
220.66	159.639	217.393		212.796			1.37584	0.769061	1.53264		0.563496
137.274	220.66	114.212		275.74			1.12369	1.37584	0.612396		0.904695
210.859	137.274	195.499		201.856			1.8084	1.12369	0.832706		1.06416
279.591	210.859	130.972		203.607			1.07263	1.8084	1.23496		0.523603
105.498	279.591	137.999		219.388			1.16342	1.07263	0.306195		1.07245
101.899	135.666	219.386		198.036			1.39315	1.16816	0.969298		1.29728
115.757	105.498	2.97401		210.376			0.706499	1.16342	0.897711		2.5617
176.373	101.899	70.8028		210.542			0.986739	1.39315	0.730329		1.7937
258.463	115.757	113.052					0.894629	0.706499	0.370163
201.373	176.373	67.1091					1.26394	0.986739	0.994244
103.885	258.463	100.475					1.32989	0.894629	0.988025
189.087	201.373	331.652					0.402524	1.26394	2.06798
129.52	103.885	194.059					0.519782	1.32989	1.24152
246.412	189.087	199.927					0.248956	0.402524	1.31544
131.07	129.52	231.535					1.33892	0.519782	1.08444
224.458	246.412	258.275					1.01031	0.248956	0.721971
200.566	131.07	204.01					0.912664	1.33892	1.67816
193.265	224.458	306.008					0.43617	1.01031	0.970813
83.6357	200.566	211.041					0.572818	0.912664	1.223
148.537	193.265	305.998					0.777131	0.43617	0.739666
110.029	83.6357	161.795					0.736188	0.572818	1.01924
200.178	148.537	166.232					0.844557	0.777131	0.219695
129.477	110.029	209.248					0.76846	0.736188	1.77049
106.733	200.178	210.368					0.884917	0.844557	1.80169
208.875	129.477	152.258					1.26405	0.76846	0.0456426
136.183	106.733	230.691					0.540379	0.884917	0.249751
170.542	208.875	176.707					0.68976	1.26405	1.17672
295.69	136.183	209.425					0.411395	0.540379	1.66025
210.111	170.542	208.18					0.632583	0.68976	1.24437
172.411	295.69	208.012					0.672999	0.411395	0.848165
166.104	210.111	127.194					0.63695	0.632583	1.07792
211.108	172.411	208.778					2.03962	0.672999	2.06757
111.719	174.58	241.019					0.665159	0.648371	1.02348
235.142	166.104	206.092					0.612929	0.63695	0.903498
203.29	211.108	203.987					0.257881	2.03962	1.78796
209.029	111.719	161.839					1.40202	0.665159	0.664258
226.325	235.142	199.038					0.788845	0.612929	1.23603
190.805	203.29	277.951					1.31508	0.257881	0.51163
240.708	209.029	169.767					0.531562	1.40202	0.617672
185.219	226.325	203.417					1.48324	0.788845	0.824513
217.447	190.805	213.877					1.01947	1.31508	1.57947
216.986	240.708	176.442					0.726922	0.531562	0.641446
127	185.219	194.797					0.698225	1.48324	1.17632
197.845	217.447	211.632					1.50787	1.01947	0.626108
116.55	216.986	159.639					1.20729	0.726922	0.769061
205.764	127	181.187					1.10492	0.698225	1.02083
250.948	197.845	220.66					0.488822	1.50787	1.37584
175.304	116.55	137.274					0.90852	1.20729	1.12369
188.551	205.764	210.859					1.20221	1.10492	1.8084
199.633	250.948	103.252					1.05533	0.488822	0.500268
283.586	175.304	198.169					0.697003	0.90852	0.553383
126.163	188.551	135.183					0.610169	1.20221	1.20915
184.483	199.633	290.392					0.804523	1.05533	0.595157
157.771	283.586	279.591					1.25886	0.697003	1.07263
120.278	243.499	102.352					1.09484	0.384016	1.66635
113.67	126.163	135.666					1.20703	0.610169	1.16816
176.491	184.483	105.498					1.28415	0.804523	1.16342
208.742	157.771	94.109					2.41933	1.25886	2.07332
308.999	120.278	115.35					1.07322	1.09484	1.34202
174.324	113.67	101.899					0.467636	1.20703	1.39315
203.456	176.491	115.757					1.41095	1.28415	0.706499
158.271	208.742	176.373					0.54032	2.41933	0.986739
178.747	25.345	258.463					0.564775	0.188092	0.894629
205.208	308.999	201.373					1.27795	1.07322	1.26394
294.999	174.324	314.008					0.0825305	0.467636	0.546577
203.808	203.456	88.5967					1.07126	1.41095	1.82875
302.63	158.271	103.885					0.315732	0.54032	1.32989
207.897	178.747	189.087					1.63504	0.564775	0.402524
200.894	205.208	129.52					1.1679	1.27795	0.519782
191.523	294.999	246.412					0.713975	0.0825305	0.248956
150.695	203.808	131.07					1.10229	1.07126	1.33892
227.419	171.447	199.55					0.960022	0.725439	0.845705
218.847	302.63	224.458					0.860408	0.315732	1.01031
209.425	207.897	200.566					1.38132	1.63504	0.912664
197.121	200.894	0.519886					1.06294	1.1679	0.403612
207.239	191.523	193.265					2.20438	0.713975	0.43617
177.711	150.695	158.099					1.19843	1.10229	0.504393
210.626	227.419	83.6357					1.97255	0.960022	0.572818
139.83	218.847	148.537					1.2027	0.860408	0.777131
132.029	209.425	210.217					1.29386	1.38132	1.34443
208.844	197.121	110.029					1.58357	1.06294	0.736188
211.763	207.239	200.178					1.68627	2.20438	0.844557
204.623	177.711	129.477					1.31042	1.19843	0.76846
188.023	210.626	106.733					1.08191	1.97255	0.884917
	139.83	171.666						1.2027	0.634567
	132.029	208.875						1.29386	1.26405
	208.844	156.614						1.58357	0.638509
	211.763	136.183						1.68627	0.540379
	204.623	8.9363						1.31042	0.609437
	188.023	170.542						1.08191	0.68976
		135.388							0.761368
		295.69							0.411395
		203.781							1.4877
		213.685							1.44584
		210.111							0.632583
		172.411							0.672999
		166.104							0.63695
		211.108							2.03962
		111.719							0.665159
		235.142							0.612929
		203.29							0.257881
		209.029							1.40202
		216.256							0.535535
		210.729							1.17777
		215.956							1.04173
		226.325							0.788845
		190.805							1.31508
		240.708							0.531562
		185.219							1.48324
		181.023							1.30551
		217.447							1.01947
		205.647							0.788596
		209.839							1.90493
		294.465							0.974751
		196.888							0.804075
		197.135							1.14427
		216.986							0.726922
		127							0.698225
		197.845							1.50787
		200.174							0.691913
		116.55							1.20729
		205.764							1.10492
		207.127							0.602925
		250.948							0.488822
		175.304							0.90852
		188.551							1.20221
		199.633							1.05533
		283.586							0.697003
		140.081							1.1567
		210.081							1.97114
		205.87							1.55947
		161.26							0.678957
		126.163							0.610169
		152.86							0.850081
		184.483							0.804523
		157.771							1.25886
		218.984							0.914667
		211.802							1.00462
		295.09							1.22769
		325.181							1.16548
		108.302							0.770447
		213.408							0.877554
		248.093							0.670014
		120.278							1.09484
		113.67							1.20703
		176.491							1.28415
		208.742							2.41933
		154.409							0.646655
		213.504							1.81297
		308.999							1.07322
		174.324							0.467636
		128.852							0.619058
		192.196							1.61266
		293.093							0.0670742
		120.994							0.0429115
		115.816							0.977809
		169.582							0.651392
		209.219							1.80082
		203.456							1.41095
		158.271							0.54032
		178.747							0.564775
		205.208							1.27795
		294.999							0.0825305
		108.586							1.32786
		200.749							0.528639
		199.575							0.746352
		203.808							1.07126
		302.63							0.315732
		197.794							1.12452
		208.822							0.78282
		125.218							0.759145
		194.739							1.11287
		195.154							1.3588
		192.175							0.846175
		207.897							1.63504
		200.894							1.1679
		191.523							0.713975
		150.695							1.10229
		214.899							0.57389
		201.171							0.825751
		227.419							0.960022
		187.255							1.49257
		199.719							1.46294
		218.847							0.860408
		209.425							1.38132
		197.121							1.06294
		178.053							0.49046
		149.533							1.06676
		211.149							1.33785
		196.687							1.08954
		216.31							1.54299
		265.407							0.999629
		210.671							2.27594
		207.239							2.20438
		177.711							1.19843
		210.626							1.97255
		210.534							2.1995
		139.83							1.2027
		132.029							1.29386
		188.042							0.739474
		208.844							1.58357
		205.317							1.79352
		214.335							1.62735
		215.371							1.27666
		216.705							1.69336
		210.98							1.72028
		211.991							1.62388
		211.763							1.68627
		214.124							1.49108
		209.588							1.48758
		204.623							1.31042
		209.673							1.51059
		201.475							1.54131
		188.023							1.08191

## Sheet: Sfig. 6g
MHC Polymodal	Depth	Cluster		These are the inputs for the logistic regressions						CICADA only				ROC curves
0	13	3									1 - Specificity	Sensitivity
1	32	7								>0.09368	1	1
0	32	7								>0.1139	0.779817	0.91954
1	12	3								>0.1614	0.605505	0.862069
0	13	2								>0.2235	0.431193	0.781609
0	13	2								>0.3008	0.37156	0.735632
0	29	4								>0.3912	0.243119	0.54023
1	4	2								>0.4897	0.0688073	0.264368
0	37	6								>0.5401	0	0
0	0	3
1	11	2								Depth only
1	7	3									1 - Specificity	Sensitivity
0	2	5								>0.02515	1	1
0	9	2								>0.02606	0.963303	1
0	2	4								>0.02794	0.958716	1
1	0	2								>0.02994	0.954128	1
0	16	4								>0.03209	0.940367	1
0	6	2								>0.03439	0.931193	1
1	0	2								>0.03684	0.90367	1
0	9	2								>0.04091	0.899083	1
0	7	2								>0.04525	0.894495	1
0	21	6								>0.04844	0.876147	1
0	33	2								>0.05185	0.857798	1
0	0	3								>0.05747	0.834862	1
0	28	6								>0.06346	0.807339	1
0	38	6								>0.06784	0.793578	1
0	1	3								>0.07250	0.779817	1
0	13	2								>0.07746	0.775229	1
0	33	5								>0.08272	0.766055	1
0	14	2								>0.08831	0.747706	1
0	20	6								>0.09424	0.743119	1
0	29	6								>0.1005	0.733945	1
0	35	6								>0.1072	0.729358	1
0	31	6								>0.1142	0.692661	1
0	14	2								>0.1216	0.683486	0.965517
1	10	4								>0.1295	0.674312	0.965517
0	50	7								>0.1377	0.655963	0.954023
0	0	2								>0.1465	0.62844	0.954023
0	19	4								>0.1556	0.59633	0.954023
1	3	3								>0.1652	0.591743	0.954023
0	45	6								>0.1753	0.568807	0.931034
1	14	2								>0.1859	0.555046	0.931034
1	11	3								>0.1970	0.545872	0.931034
0	26	6								>0.2085	0.527523	0.908046
0	0	2								>0.2206	0.513761	0.896552
1	19	4								>0.2331	0.495413	0.873563
0	29	6								>0.2461	0.458716	0.862069
0	24	2								>0.2596	0.422018	0.83908
0	0	2								>0.2736	0.399083	0.804598
0	23	2								>0.2880	0.385321	0.770115
0	29	6								>0.3029	0.376147	0.770115
0	33	5								>0.3182	0.357798	0.747126
0	0	2								>0.3339	0.321101	0.666667
1	0	2								>0.3500	0.284404	0.586207
0	3	3								>0.3664	0.270642	0.551724
0	21	3								>0.3831	0.256881	0.505747
1	6	2								>0.4001	0.215596	0.436782
0	41	6								>0.4174	0.201835	0.390805
0	19	6								>0.4349	0.188073	0.356322
0	31	6								>0.4525	0.169725	0.252874
0	19	5								>0.4703	0.155963	0.172414
0	41	6								>0.4881	0.137615	0.16092
0	33	6								>0.5060	0.119266	0.149425
0	30	5								>0.5238	0.100917	0.126437
0	23	6								>0.5416	0.087156	0.103448
0	14	3								>0.5593	0.0688073	0.103448
0	20	6								>0.5681	0	0
0	36	6
0	22	4								Both
0	50	6									1 - Specificity	Sensitivity
0	50	6								>0.004019	1	1
0	44	6								>0.004225	0.96789	1
0	44	6								>0.004656	0.963303	1
0	29	6								>0.005131	0.958716	1
0	17	4								>0.005655	0.949541	1
0	38	4								>0.006231	0.940367	1
0	30	7								>0.006866	0.922018	1
0	0	2								>0.007969	0.917431	1
0	0	2								>0.009067	0.912844	1
0	1	6								>0.009511	0.908257	1
0	46	6								>0.01012	0.899083	1
0	50	7								>0.01114	0.885321	1
0	28	5								>0.01291	0.87156	1
0	45	7								>0.01415	0.862385	1
0	34	6								>0.01488	0.844037	1
0	28	6								>0.01638	0.83945	1
0	37	6								>0.01803	0.834862	1
0	28	5								>0.01923	0.830275	1
0	4	5								>0.02040	0.821101	1
0	26	5								>0.02205	0.816514	1
0	28	6								>0.02295	0.811927	1
0	33	5								>0.02480	0.802752	1
1	7	3								>0.02795	0.798165	1
1	32	2								>0.03053	0.788991	1
0	8	2								>0.03260	0.784404	1
1	9	7								>0.03510	0.770642	1
1	0	6								>0.03700	0.766055	0.988506
0	14	3								>0.03879	0.761468	0.988506
0	15	6								>0.04200	0.747706	0.988506
1	30	7								>0.04399	0.743119	0.988506
0	11	5								>0.04579	0.738532	0.977011
0	1	5								>0.04914	0.733945	0.977011
1	6	7								>0.05107	0.729358	0.977011
1	13	3								>0.05319	0.724771	0.977011
1	14	7								>0.05664	0.720183	0.977011
1	23	3								>0.06129	0.715596	0.977011
1	7	2								>0.06995	0.706422	0.977011
1	18	2								>0.07830	0.688073	0.977011
1	12	2								>0.08565	0.674312	0.977011
0	0	7								>0.09227	0.66055	0.977011
0	26	5								>0.09513	0.655963	0.977011
1	13	3								>0.1019	0.651376	0.965517
0	32	5								>0.1089	0.637615	0.965517
0	5	2								>0.1118	0.633028	0.965517
0	3	5								>0.1143	0.62844	0.965517
0	23	2								>0.1164	0.623853	0.965517
1	11	3								>0.1199	0.619266	0.965517
0	0	2								>0.1291	0.605505	0.965517
0	12	2								>0.1367	0.600917	0.965517
1	11	2								>0.1418	0.582569	0.965517
0	10	3								>0.1517	0.568807	0.965517
0	55	7								>0.1600	0.56422	0.965517
0	23	3								>0.1651	0.56422	0.954023
0	35	2								>0.1677	0.559633	0.954023
0	7	3								>0.1697	0.555046	0.954023
0	21	3								>0.1718	0.550459	0.954023
0	53	7								>0.1763	0.541284	0.954023
0	29	5								>0.1807	0.541284	0.942529
1	6	2								>0.1869	0.541284	0.91954
0	15	2								>0.1944	0.53211	0.91954
0	18	2								>0.1998	0.53211	0.908046
0	20	6								>0.2046	0.518349	0.908046
0	10	5								>0.2089	0.513761	0.908046
0	26	5								>0.2133	0.509174	0.908046
0	26	5								>0.2224	0.5	0.896552
1	13	7								>0.2349	0.495413	0.896552
0	20	5								>0.2430	0.490826	0.896552
1	8	2								>0.2506	0.486239	0.896552
0	17	3								>0.2570	0.481651	0.896552
0	18	3								>0.2616	0.472477	0.885057
0	18	6								>0.2644	0.46789	0.885057
0	10	2								>0.2672	0.46789	0.873563
0	30	5								>0.2730	0.46789	0.862069
1	32	5								>0.2770	0.458716	0.862069
0	8	5								>0.2786	0.449541	0.862069
0	40	6								>0.2802	0.444954	0.862069
0	55	6								>0.2856	0.440367	0.862069
0	55	7								>0.2915	0.43578	0.862069
0	55	7								>0.2954	0.431193	0.850575
0	13	5								>0.3017	0.431193	0.83908
0	1	7								>0.3050	0.426606	0.83908
0	10	2								>0.3066	0.417431	0.83908
0	51	7								>0.3108	0.408257	0.827586
0	55	7								>0.3149	0.40367	0.827586
0	22	5								>0.3179	0.394495	0.827586
0	3	2								>0.3216	0.389908	0.827586
0	20	5								>0.3241	0.385321	0.827586
0	40	5								>0.3252	0.380734	0.816092
0	12	4								>0.3272	0.380734	0.804598
1	0	1								>0.3306	0.380734	0.793103
1	0	2								>0.3336	0.376147	0.793103
1	8	1								>0.3353	0.376147	0.781609
1	13	4								>0.3387	0.37156	0.781609
1	10	1								>0.3455	0.366972	0.770115
1	0	3								>0.3514	0.362385	0.770115
1	10	2								>0.3566	0.362385	0.758621
1	3	1								>0.3625	0.362385	0.735632
1	7	1								>0.3650	0.357798	0.735632
1	0	1								>0.3662	0.357798	0.724138
1	10	4								>0.3686	0.348624	0.712644
1	12	1								>0.3712	0.344037	0.712644
0	14	2								>0.3739	0.33945	0.712644
0	0	3								>0.3756	0.330275	0.712644
0	4	1								>0.3785	0.321101	0.689655
0	0	3								>0.3830	0.321101	0.678161
1	7	1								>0.3855	0.321101	0.666667
1	6	6								>0.3900	0.321101	0.655172
1	9	1								>0.3954	0.321101	0.632184
1	7	1								>0.3971	0.321101	0.62069
0	6	3								>0.3999	0.321101	0.609195
0	10	7								>0.4027	0.316514	0.597701
0	6	1								>0.4074	0.307339	0.586207
0	8	2								>0.4127	0.307339	0.574713
0	7	2								>0.4135	0.302752	0.574713
0	15	7								>0.4163	0.298165	0.574713
1	8	1								>0.4218	0.288991	0.574713
1	9	3								>0.4274	0.275229	0.551724
0	11	2								>0.4301	0.270642	0.551724
1	2	2								>0.4303	0.256881	0.528736
0	3	3								>0.4331	0.252294	0.505747
1	13	2								>0.4377	0.247706	0.494253
1	14	1								>0.4402	0.243119	0.494253
1	13	1								>0.4410	0.238532	0.494253
1	14	3								>0.4441	0.233945	0.471264
0	19	1								>0.4469	0.229358	0.45977
1	14	1								>0.4480	0.215596	0.448276
1	17	3								>0.4506	0.206422	0.448276
1	14	7								>0.4524	0.201835	0.448276
0	9	4								>0.4555	0.192661	0.448276
0	5	3								>0.4586	0.183486	0.436782
0	19	1								>0.4598	0.178899	0.436782
1	21	2								>0.4614	0.178899	0.425287
1	18	1								>0.4628	0.174312	0.425287
0	10	1								>0.4638	0.169725	0.425287
0	22	5								>0.4644	0.16055	0.402299
0	4	1								>0.4663	0.146789	0.402299
1	10	1								>0.4682	0.137615	0.390805
1	14	2								>0.4691	0.137615	0.37931
1	19	2								>0.4711	0.133028	0.344828
1	23	5								>0.4726	0.133028	0.333333
1	17	6								>0.4736	0.133028	0.321839
0	17	1								>0.4749	0.123853	0.321839
1	26	1								>0.4759	0.119266	0.321839
1	26	3								>0.4768	0.119266	0.310345
0	14	1								>0.4778	0.114679	0.310345
0	13	4								>0.4797	0.110092	0.298851
0	20	3								>0.4817	0.110092	0.287356
0	14	1								>0.4832	0.110092	0.264368
1	0	3								>0.4852	0.100917	0.241379
1	22	1								>0.4864	0.100917	0.229885
1	2	5								>0.4867	0.0963303	0.229885
1	7	2								>0.4875	0.0917431	0.229885
1	18	5								>0.4901	0.087156	0.218391
1	13	2								>0.4923	0.0779817	0.195402
1	5	5								>0.4932	0.0779817	0.183908
0	19	4								>0.4950	0.0779817	0.172414
1	6	2								>0.4960	0.0779817	0.149425
1	6	1								>0.4970	0.059633	0.126437
0	7	7								>0.4989	0.059633	0.091954
0	5	1								>0.5009	0.0550459	0.0804598
1	17	1								>0.5029	0.0504587	0.0804598
0	16	2								>0.5039	0.0366972	0.0804598
1	6	5								>0.5048	0.00458716	0.0344828
0	0	1								>0.5087	0.00458716	0.0229885
0	13	5								>0.5117	0	0
0	4	1
0	20	7
1	20	1
0	21	4
0	25	2
0	24	4
0	11	5
0	14	5
1	21	3
0	12	1
1	7	5
1	15	1
1	15	1
1	9	6
1	10	3
0	10	2
0	5	3
0	30	5
0	46	7
0	19	5
0	50	7
0	27	1
0	47	7
0	46	6
0	42	2
0	45	7
0	45	7
0	51	7
0	20	3
0	52	5
0	39	7
0	52	7
0	25	3
0	28	3
0	0	7
0	49	7
0	42	7
0	33	7
0	50	7
0	52	7
0	55	7
0	19	5
0	37	6
0	37	7
0	18	5
0	2	3
0	10	3
0	15	2
1	7	6
0	10	1
0	18	5
0	40	7
0	55	7
0	54	7
0	42	7
0	0	7
0	41	7
0	33	7
0	42	7
0	46	7
0	28	5
0	44	7
0	13	3
0	25	3
0	44	7
0	42	7
0	42	5
0	33	7
0	44	7
0	55	7
