# Supplementary material for: Cell type-specific calcium imaging of central sensitization in mouse dorsal horn
Source: Nat Commun. 2022 Sep 3;13:5199. doi: 10.1038/s41467-022-32608-2 (PMC9440908; doi:10.1038/s41467-022-32608-2)
Supplement: Supplementary file 4 — Source Data [file 41467_2022_32608_MOESM4_ESM.zip › Supplementary Figure 7.xlsx]

## Sheet: Sfig. 7a
438 All	438 Caps	444 All	444 Caps	447 All	447 Caps	449 All	449 Caps			438=mouse 1
64.5	158.5	67	74.5	67.5	84	132.247	46.4936			444=mouse 2
194	139	172	12.5	139.5	124	139.285	45.3027			447=mouse 3
186	134	141	29	118	121.5	118.871	62.8652			449=mouse 4
197	122	92	21.5	106.5	203	119.564	79.9425
208	30.5	163	28.5	125.5	193	156.203	110.22			Measurement is the Medio-lateral coordinate of either all cells or capsaicin responsive cells
198	121	157	19.5	167	79.5	32.9568	99.3292
158.5	151	19	147	137.5	208	40.4654	105.718
170.5	133.5	52.5	71.5	152	131.5	9.54165	60.8313
101.5	154	52.5	84	163	103.5	-6.67793	76.5443
167.5	174.5	43	100	148	205.5	23.3671	88.8046
151.5	153.5	158.5	148	131	211.5	46.4936	100.219
156.5	152	35.5	70.5	122	180.5	25.9031	99.8228
195.5	112	59	119	108.5	207.5	45.3027	88.1788
121	179.5	55.5	181.5	120	68.5	23.4906	110.09
168	184.5	162	122.5	135.5	207.5	116.669	70.9578
139	158.5	127	154.5	144.5	205.5	74.0859	45.3351
134	138.5	163.5	119.5	106.5	214.5	20.2415	74.8661
185.5		176	60.5	168.5	167	59.6052	78.8709
122		108.5	78	118	134.5	15.7705	121.982
138.5		91.5	11	152.5	67.5	34.7684	54.0851
91.5		24.5	114	117	139.5	11.849	19.3074
210.5		77	143	138	118	77.9143	71.1054
168		87.5	61	174	106.5	45.9787	102.802
194		131.5	37	109	125.5	-14.5684	88.8151
175		202.5	129	117	167	124.796	67.7156
193		102.5	136	171	137.5	128.92	83.2619
180		145	120	159	152	136.682	91.5589
188.5		43.5	127.5	122.5	163	142.73	63.3804
122.5		91.5	129.5	112.5	148	128.867	90.9619
49.5		153.5	157.5	129	131	115.89	77.9609
38.5		205	19	97	122	76.2706	71.3373
209.5		135.5	85.5	146	108.5	139.763	98.1149
220		66	127	128.5	120	116.277	93.2479
30.5		63	162	121.5	135.5	26.9041	90.24
45.5		62	144	124	144.5	70.6685	87.3234
40.5		43.5	134.5	111.5	106.5	32.3133
202		35		130.5	168.5	161.892
199		43		138	118	-29.9994
202		88.5		121.5	152.5	62.2586
199		134		127.5	117	71.2862
199		35		105.5	138	-5.21964
183.5		15		103	174	-29.4901
191.5		11.5		116.5	109	9.51792
197		8.5		161	117	22.1777
217		63.5		125.5	171	62.8652
156.5		126		214.5	159	19.2125
121		115.5		210	122.5	67.876
118		162		112	112.5	120.827
166.5		168.5		52.5	129	67.1598
197		93.5		129.5	97	81.788
94.5		187		128.5	146	56.2104
85.5		166		122.5	128.5	47.5766
151		66.5		127	121.5	68.4538
138		74.5		122.5	124	128.118
148		56.5		104.5	111.5	145.841
48.5		58.5		126.5	130.5	138.339
147		64		103.5	138	64.4139
133.5		11.5		149	121.5	-35.1493
123		22.5		186.5	127.5	100.789
138.5		68.5		153	105.5	101.111
144.5		72.5		126.5	103	56.6887
122		83.5		168.5	116.5	83.1261
151		154.5		145.5	161	141.346
157		57.5		89.5	125.5	144.705
177		40.5		100.5	214.5	157.095
159.5		54		136	210	154.897
156		144		166	112	84.7034
129.5		149.5		99.5	52.5	-14.937
32		175.5		76	129.5	112.449
49.5		53.5		60.5	128.5	86.2518
217.5		204.5		111	122.5	139.529
150.5		69		102	127	79.9425
33		49		85.5	122.5	110.22
87.5		113		177		91.3366
47		169		204		137.94
81		145.5		174.5		96.218
105		198		77		44.3038
60.5		176		82		48.0195
78.5		148		146		66.4241
147		28		156.5		91.1581
169		6.5		177.5		103.915
182		124.5		98.5		69.5305
146		89.5		74.5		58.8214
28		121.5		112.5		64.4638
94		112		140.5		107.132
126		123		144		118.313
129		165		122		48.4617
137.5		99.5		177		34.7266
99.5		103.5		38.5		-27.0759
109		91.5		26		142.617
91		105.5		13.5		70.8256
146.5		92.5		172		6.2126
142.5		140.5		146		-5.80849
113		50		159		-22.2113
188		63		141.5		5.78898
124		121.5		117		91.3282
125		132.5		117.5		57.081
122		108.5		110		89.6551
218		106		181		180.588
177		130.5		164.5		94.7368
117.5		104		33		57.9408
184.5		149		54.5		21.3614
109		92		62		90.3193
211		141		148.5		94.054
68		164		185		66.0584
133		137.5		136.5		75.7067
195.5		123.5		175.5		26.5865
33		108.5		181		-32.2532
84		103		183		16.2974
65		77.5		198.5		18.7
134		109.5		212		103.036
144.5		149.5		201		59.5001
145		78.5		178		27.9898
143.5		35.5		157		-19.0106
180.5		53		167.5		103.795
173		86		157.5		80.4358
21.5		112.5		150.5		43.0404
154		114.5		135.5		16.9752
154.5		100.5		123		13.745
186		59.5		137.5		51.8076
183.5		41.5		125.5		9.98178
59.5		80		134.5		-5.6075
38.5		82.5		95.5		48.6128
185		169.5		87.5		112.104
186		204.5		144		-44.2992
35		50.5		157		63.4766
111.5		64.5		160.5		99.3292
117		66		184		105.718
122		107.5		194.5		127.262
125.5		65.5		213		60.8313
174.5		65		185.5		59.6097
103.5		111.5		192.5		161.471
66.5		20.5		105.5		82.2867
81.5		9		89.5		52.6935
109.5		144.5		85		12.2212
183		84		128.5		76.5443
148.5		113		146.5		88.8046
177.5		41		141.5		118.55
153.5		188.5		117		119.268
208		92.5		94.5		22.1978
144.5		138		67.5		61.9543
146.5		118.5		66.5		67.536
123.5		49.5		66.5		67.9391
110.5		148		61.5		47.9846
180		44.5		106		12.6078
143.5		111.5		184		-21.8319
117.5		56		162.5		100.219
109		115		150		67.9439
160.5		137		157		39.1811
108		135		145.5		12.2726
101.5		99		188		-11.0573
65.5		62		192		132.64
151		73.5		188		38.546
117		155		206.5		113.789
138.5		96.5		171		99.8228
219		43		190		70.9092
108		94		102.5		50.264
89.5		121		94.5		141.278
63.5		34.5		63.5		57.8213
94.5		127.5		72.5		48.6936
201.5		151		85		88.1788
172.5		150.5		81.5		110.09
153		155		114		70.9578
215.5		174.5		94.5		43.6936
139.5		38		119.5		35.6925
153		202.5		143		88.2298
187		33		189.5		71.0528
176		58		171.5		143.111
203.5		47.5		163.5		45.3351
130.5		156.5		154		85.0189
61		93		153		75.443
142		155.5		168.5		-19.5886
152.5		85.5		171		110.337
138		65.5		120		74.8661
173		66.5		35.5		-10.5219
213.5		42		44		75.6343
181.5		69		45		107.901
184.5		141.5		25.5		149.855
196.5		126		41.5		78.8709
188.5		119		132.5		81.798
152		140.5		66		103.408
138		92		26.5		123.139
160		109.5		208		149.916
157		58		195.5		-3.02291
123.5		70.5		52.5		-21.8343
92.5		87.5		152		106.116
125.5		94		136.5		75.3345
161.5		106		145.5		-17.016
156		63		160.5		121.982
145.5		60		164.5		130.502
134		95		178.5		-15.4769
93.5		36		121		133.612
26		91.5		105		57.8522
199.5		116.5		95		50.6957
170		113		104		28.7535
151.5		142.5		134		99.0844
146		123.5		193		-45.2519
202.5		60		196		120.554
180.5		105		209.5		26.2239
208		86		209		24.4826
205		94		209		54.0851
192		48		186		80.5596
187.5		178		174.5		73.4923
132		177		144.5		114.908
161.5		188		128.5		29.6194
216		166		118		19.3074
135.5		193		116		37.5077
113		160		99.5		50.2826
175		166.5		97		77.9561
191		149		84		11.8838
177.5		128.5		96.5		72.8289
129		86.5		116.5		90.7027
213		201		57.5		71.1054
223.5		197		33.5		102.802
198.5		135		114		99.2271
158.5		81		124		80.6725
148.5		159		98.5		88.8151
182		153		192		64.5172
153.5		157.5		148.5		74.0526
147		156.5		106.5		-15.3985
157.5		41.5		97		-36.0401
148		155.5		113.5		3.6223
127		167		140		13.9937
224		156		66		56.5474
195		80.5		59.5		67.7156
128		26		71		83.2619
156.5		27.5		84.5		105.484
205		9.5		98.5		91.5589
106		10		196.5		174.073
174		47		143.5		165.22
203.5		41.5		113		104.363
174		49		119.5		-25.8198
187		53		158		5.87131
182.5		20		182.5		30.6784
101		12		201		23.1223
136.5		41.5		202		121.629
155		53.5		119.5		60.3569
179		94.5		59		34.0774
214		39.5		27.5		32.599
226.5		156.5		4.5		26.664
150		73		42		2.60534
85.5		62.5		32		-14.1066
134.5		51.5		26.5		-3.7163
106		72		101		104.539
219.5		57.5		179		102.713
218		84		110		28.1947
222		177		166.5		66.2405
104.5		181		180.5		191.408
153.5		180		144.5		-3.41317
26.5		198		136		63.3804
222.5		178		148.5		98.1828
208		60.5		179.5		100.797
111		71		148.5		53.4046
212		78.5		151.5		69.6077
89.5		163		173.5		86.3125
94		183		173		32.2316
133		141.5		159.5		73.1354
135		112.5		82		49.9131
84		92		67		28.1067
134		42		34.5		55.7468
118		56		31		24.0854
36.5		111.5		41.5		34.1381
212.5		174.5		90		22.5274
91.5		154		81.5		117.522
109.5		54.5		103		137.286
71		166		111		68.2161
40.5		120.5		113.5		96.1428
134.5		45		101		15.5623
144.5		88		181.5		-20.6996
113		108		115.5		-24.3188
138.5		135		119		22.3535
162		98.5		189.5		69.4887
186.5		168.5		97		62.1384
207		176.5		128.5		82.5568
115		120		129		27.468
79.5		36.5		108		117.657
173		39.5		107		85.1913
76.5		78		99.5		-23.9133
145		147.5		138		112.969
146		66		62.5		24.8407
148.5		18		98		64.1426
192		198		90		66.3201
108		32.5		66		42.7124
196.5		38.5		68		98.4159
109		113		193		111.799
177		175.5		177		117.496
167		94.5		89		60.2761
167		164.5		204.5		3.38164
80.5		168		147		61.0214
122.5		128		148.5		3.4901
170.5		71		169.5		92.4488
202.5		109		188		103.165
128		93		115		-11.2997
117		93		122.5		29.2748
189.5		118		94.5		7.32238
216.5		46.5		109		73.7527
135		140.5		104.5		54.2386
89		140.5		189.5		74.7862
81.5		152.5		151.5		129.016
209		71.5		171.5		64.1877
166.5		104		178.5		98.36
138.5		88		170		145.217
177.5		141		212		51.2416
183		176.5		110		46.8892
30		155.5		165.5		65.6706
141		140.5		72.5		-64.4935
214.5		25.5		164		-61.5676
91		49.5		139		70.984
85		129.5		176		160.004
65		45		193.5		152.418
66.5		94.5		45.5		102.783
209.5		176.5		138		112.366
183.5		196		18		91.8311
143		112.5		167.5		139.825
65		91.5		216.5		130.356
65		27		210.5		128.681
65		9.5		175		154.776
66		119		147		6.36821
70.5		191		179		90.9619
170.5		95.5		97		92.161
179		140		153.5		177.143
177		117		108		59.346
161.5		152.5		69.5		69.6949
194		133		170		68.829
228.5		59		157.5		89.7371
190.5		26		147		28.0439
200		57.5		123		-22.7404
191		152		133.5		31.2918
214		73		180.5		-14.228
198		175.5		138.5		40.1731
158.5		86		185.5		77.9609
185.5		139.5		194		52.4986
105.5		138		149.5		71.3373
171.5		129		113		13.6203
169.5		130.5		117		-8.71514
176.5		112		83.5		75.543
169		83.5		200.5		111.088
178.5		74		73		10.7857
60		102.5		70		31.0848
41		181		81		98.5421
40		204.5		56		79.7902
107.5		161		186.5		0.499927
113		146.5		106.5		-12.1394
111		113.5		135.5		133.805
162		111		78		-7.95055
163.5		190		99		-29.0596
192		96.5		147.5		15.3327
103		178		175.5		-33.068
162		191		106		163.19
144.5		199.5		209.5		38.61
200		125.5		64.5		8.89452
71		101.5		185.5		166.723
221.5		50.5		91.5		130.081
221.5		186.5		111.5		122.255
218		133		204		110.367
220		158		93.5		127.006
158.5		102.5		196		126.992
199.5		60		106		94.7308
187.5		66		197		107.906
214.5		112		123		122.992
188.5		127		178		147.164
161		203		61.5		114.608
161		148		40.5		29.9396
142.5		147.5		163		12.4189
107		66.5		161.5		81.3816
160.5		87.5		143.5		98.1149
200.5		201.5		187		85.072
122.5		171.5		192.5		55.1652
196		137		197.5		93.2479
78		201		212.5		37.1388
222.5		190		207.5		47.8518
195.5				211.5		90.24
126.5				165.5		117.415
154.5				211		108.877
192				174.5		89.4778
37				185.5		20.44
172.5				194		65.2142
221.5				208		81.8631
157				184		149.255
221.5				198		87.3234
46				210		34.358
106				165		44.6189
157				81.5		145.253
175.5				61		120.702
103.5				48		90.5185
182.5				134		97.3539
159.5				125		43.2925
124.5				136.5		39.6056
131.5				157		134.264
188				166		134.593
216				90.5		30.9052
156				185.5		37.3494
135.5				127.5		80.3315
144				153.5		93.5979
147				193.5		91.3213
147				209.5		178.384
152.5				160		70.7469
112						103.856
77						94.6789
93.5						16.7601
159						48.4962
179						122.44
155.5						130.654
208.5						15.9189
210						147.141
91						100.843
219						19.2092
137.5						125.076
223						-18.6573
226						93.8854
221.5						60.8196
191.5						46.4768
103.5						43.3655
198.5
38.5
211.5
56.5
185
166
188.5
188
201.5
122
66.5
126
57
213.5
218
124.5
138.5
134.5
99
66
66.5
101.5
201.5
215.5
144
50
163
116
70.5
48
179.5
99.5
73
68.5
51
97.5
92.5
53
59.5
52.5
53.5
34
193
187.5
196
197.5
153
71.5
146.5
197.5
209
179
167
195
201.5
205
192
184.5
162
195
196.5
189.5
182
178
173
191.5
191.5
194
194
123.5
186
158.5
147.5
174
72.5
106.5
99
103
135.5
221
120
130
138.5
135.5
135
114.5
194.5
199
205
185
152
64
110.5
117.5
103.5
170
195.5
175.5
24.5
24.5
25
156

## Sheet: Sfig. 7b
Depth	Caps responsive	Smoothed
0	13.0435	15.3831
1	8.33333	14.5739
2	16.6667	14.8967
3	18.1818	15.0853
4	30	15.3692
5	10	14.4956
6	16.6667	13.6579
7	7.14286	13.1178
8	9.09091	12.6639
9	0	12.1697
10	27.5862	11.0446
11	8	9.33794
12	6.89655	8.74057
13	0	7.17358
14	15.9091	7.98802
15	14.2857	7.84941
16	7.69231	8.41747
17	3.33333	7.9903
18	0	8.73055
19	7.89474	8.13444
20	12.766	9.95033
21	3.0303	10.7751
22	27.5862	11.4307
23	8.77193	9.89285
24	11.1111	10.9255
25	8.69565	11.59
26	20	12.2964
27	3.44828	12.9316
28	17.3913	12.7381
29	6.97674	12.8602
30	6.06061	13.4943
31	4.34783	12.5426
32	35.2941	13.1394
33	10.8108	12.8478
34	18.75	12.8734
35	12.5	11.9401
36	5.55556	11.828
37	10.5263	10.3637
38	8.33333	9.70288
39	0	8.51675
40	13.0435	7.31748
41	11.1111	6.12781
42	7.69231	7.172
43	0	7.2543
44	10	8.06125
45	5.88235	8.73716
46	11.1111	9.07413
