# Supplementary material for: Cell type-specific calcium imaging of central sensitization in mouse dorsal horn
Source: Nat Commun. 2022 Sep 3;13:5199. doi: 10.1038/s41467-022-32608-2 (PMC9440908; doi:10.1038/s41467-022-32608-2)
Supplement: Supplementary file 4 — Source Data [file 41467_2022_32608_MOESM4_ESM.zip › Supplementary Figure 8.xlsx]

## Sheet: Sfig. 8a
Depth	Depth	Mech Basal	Mech Caps	Delta Mech		Depth	Cold Basal	Cold Caps	Cold Delta		Depth	Heat Basal	Heat Caps	Delta Caps
0	0	85.7181	90.1629	4.0941		0	47.5766	37.3926	-11.6291		0	70.7267	46.237	-23.9354
1	1	86.0585	90.5999	4.04016		1	47.6087	36.5737	-12.0072		1	71.4569	46.8573	-23.6254
2	2	86.1001	90.3692	4.09643		2	47.172	35.0548	-12.3468		2	71.2006	46.9612	-23.2304
3	3	85.9957	89.8987	4.22852		3	47.1334	34.1784	-12.5844		3	70.5928	46.9309	-22.7739
4	4	85.464	89.621	4.3983		4	46.8653	32.8202	-12.7584		4	70.2405	46.9623	-22.2146
5	5	85.4143	89.4252	4.68604		5	46.6603	31.6119	-12.8801		5	68.945	46.525	-21.6034
6	6	84.6819	89.3198	5.1683		6	45.9345	30.7817	-12.8387		6	67.585	46.5512	-20.9435
7	7	84.3883	89.5746	5.81279		7	45.1888	30.1662	-12.6985		7	66.2068	45.7969	-20.2502
8	8	82.6817	89.8455	6.63412		8	44.4256	30.2943	-12.3813		8	64.3858	44.9537	-19.5139
9	9	81.8681	90.1186	7.67946		9	43.9395	30.5468	-11.8304		9	62.3928	44.0505	-18.6828
10	10	81.329	90.3281	8.91373		10	42.9677	31.0932	-11.092		10	59.986	42.5309	-17.7988
11	11	81.0489	90.3915	10.2971		11	40.9825	30.6594	-10.15		11	57.4698	40.6299	-16.9266
12	12	80.9356	91.5061	11.6316		12	39.991	29.8778	-9.02403		12	55.5494	39.9571	-16.0625
13	13	78.7934	91.8532	12.9549		13	38.2195	29.2008	-7.702		13	53.4138	37.7996	-15.1463
14	14	78.1162	92.9771	14.1603		14	34.3776	27.9273	-6.23125		14	50.7785	35.8607	-14.2493
15	15	77.6825	93.3579	15.3036		15	31.8945	25.9966	-4.67719		15	48.5024	34.3563	-13.3259
16	16	76.444	93.6255	16.2885		16	29.5021	26.2462	-3.11357		16	47.3932	34.6818	-12.3844
17	17	75.5537	94.0179	17.1825		17	28.0217	26.756	-1.5627		17	45.7452	34.8612	-11.4388
18	18	74.5864	93.1714	18.0898		18	27.5735	27.0239	0.0119335		18	45.2577	34.7657	-10.4604
19	19	73.3342	91.8386	18.904		19	25.6912	27.5165	1.55788		19	44.9205	34.8261	-9.44597
20	20	72.431	90.5581	19.4949		20	23.7171	27.533	3.12731		20	44.0012	35.199	-8.34943
21	21	70.3818	90.2133	19.9831		21	22.1493	28.0888	4.65905		21	42.5587	35.6386	-7.19946
22	22	69.7682	89.6191	20.3907		22	21.0094	28.4223	6.10065		22	43.61	37.1967	-5.85669
23	23	68.2481	89.8317	21.0124		23	20.0223	28.3798	7.49377		23	41.7058	36.86	-4.3595
24	24	68.339	89.6044	21.6852		24	19.2951	28.0105	8.82122		24	42.4368	38.1914	-2.85113
25	25	67.5456	90.4212	22.3276		25	18.6452	28.802	10.003		25	42.7542	39.995	-1.34972
26	26	66.9065	89.972	22.9482		26	17.8336	29.6396	11.1982		26	42.0394	40.9596	0.201311
27	27	66.7382	89.399	23.5507		27	18.4484	31.118	12.4167		27	41.9391	42.5167	1.87959
28	28	66.2035	89.2783	24.0917		28	18.0203	31.9586	13.5452		28	41.3724	44.5335	3.50745
29	29	64.0967	89.7225	24.5712		29	17.8861	31.8331	14.6848		29	39.9467	45.3707	5.0138
30	30	62.9786	89.0238	24.9403		30	17.1397	32.6131	15.8542		30	37.5299	46.6675	6.51332
31	31	62.6279	90.0064	25.404		31	16.2905	33.2385	17.1506		31	36.4791	47.2779	8.04864
32	32	65.0392	90.2633	25.8673		32	16.216	33.0172	18.574		32	37.5771	47.6726	9.48939
33	33	64.9415	90.103	26.6008		33	16.3258	34.8106	19.9319		33	37.7068	49.2334	10.824
34	34	64.2395	89.7563	27.231		34	15.0351	36.15	21.0382		34	36.8147	50.2052	11.9247
35	35	63.6182	90.18	27.7866		35	14.8827	37.4266	21.9279		35	36.8862	51.4417	12.8239
36	36	61.442	89.156	28.1197		36	14.5053	37.9817	22.6255		36	37.9708	51.4376	13.4694
37	37	59.9886	88.5784	28.2205		37	13.7382	39.4461	23.1112		37	38.1903	52.3026	13.7859
38	38	59.8095	88.9748	28.1339		38	12.9479	40.5261	23.4343		38	36.5007	52.9978	13.8152
39	39	59.5826	89.7823	28.0998		39	12.7309	42.2328	23.4912		39	35.9995	52.9556	13.5335
40	40	59.0104	88.9513	27.9038		40	13.0083	42.0265	23.3596		40	37.3436	53.2411	13.1377
41	41	59.4339	88.9824	27.6701		41	15.5608	40.6958	23.1039		41	35.7018	50.4519	12.6147
42	42	63.148	88.4818	27.0665		42	17.7893	39.5849	22.6147		42	38.2593	51.4158	11.7298
43	43	64.5519	88.7621	26.2697		43	19.0795	39.664	21.957		43	39.0736	51.5061	10.6062
44	44	64.4312	88.2393	25.4055		44	19.9273	39.3724	21.2219		44	39.0686	49.3739	9.36348
45	45	64.5713	88.8958	24.5914		45	21.5354	40.1189	20.4148		45	39.4702	47.4329	8.06996
46	46	66.1558	90.2823	23.7451		46	22.2073	40.2508	19.5356		46	39.1748	45.5423	6.65517
47	47	67.9848	91.8899	22.9106		47	23.0955	40.0502	18.6852		47	37.9507	42.5549	5.18932
48	48	71.6062	93.5424	22.1245		48	23.5292	40.5622	17.9408		48	35.9435	39.9118	3.83114
49	49	74.1521	95.8419	21.4656		49	23.6047	40.865	17.4298		49	35.1207	36.7981	2.61033
50	53	76.2519	96.5146	20.8934		53	24.1933	40.8704	17.1653		50	35.2311	33.5053	1.51418
51		76.851	97.7925	20.4125							53	33.9002	31.7989	0.559224
52		78.249	99.1221	19.7732
53		79.8535	99.4476	19.1301
55		81.997	99.368	18.541

## Sheet: Sfig. 8b
	LT					HT					Brush
Depth	Basal	Caps	Delta		Depth	Basal	Caps	Delta		Depth	Basal	Caps	Delta
0	54.7204	74.3974	19.2007		0	80.2896	70.1215	-9.61116		0	23.2312	23.9447	-0.73462
1	54.63	74.5275	19.137		1	80.0651	70.2998	-9.2999		1	24.59	23.9782	-1.17041
2	54.7993	73.6433	19.1105		2	80.0876	70.503	-8.87023		2	25.3393	23.5308	-1.70222
3	55.0963	73.3326	19.1535		3	79.8988	70.5722	-8.33928		3	25.9673	23.9211	-2.29458
4	55.2122	73.415	19.2694		4	79.3105	70.4891	-7.68771		4	26.6601	23.8527	-2.93929
5	55.2795	73.5526	19.528		5	79.4814	71.038	-6.85925		5	27.3972	23.7316	-3.53099
6	55.5814	73.9882	19.9441		6	78.8827	71.5341	-5.88871		6	27.9543	23.6805	-4.07539
7	55.7917	74.3346	20.5186		7	78.6677	72.4101	-4.8404		7	28.8536	23.8958	-4.62394
8	54.5654	74.589	21.2803		8	77.4315	72.8652	-3.73238		8	29.173	23.7415	-5.11214
9	54.0529	74.5534	22.1557		9	76.694	73.7933	-2.5475		9	30.4406	23.8468	-5.51757
10	53.0024	74.5346	23.1483		10	75.5489	74.24	-1.35066		10	31.0389	23.3771	-5.76963
11	50.5882	73.6836	24.3342		11	74.6197	74.6189	-0.145611		11	31.1167	23.619	-5.94058
12	49.6563	74.3606	25.5753		12	72.7067	74.7406	1.03354		12	30.606	23.4247	-6.05405
13	47.4975	74.8224	26.8648		13	70.6113	74.8646	2.23995		13	29.4275	23.7431	-6.04731
14	45.649	74.8005	28.1424		14	69.4589	74.2812	3.41646		14	27.9259	21.9052	-5.93589
15	43.7325	74.4729	29.4827		15	68.9198	73.8653	4.55035		15	27.126	20.3923	-5.69123
16	42.5907	74.8561	30.761		16	67.9648	73.7766	5.5935		16	25.3387	19.538	-5.35449
17	42.3812	74.7623	31.9601		17	67.2022	74.1538	6.53766		17	23.779	18.415	-4.91408
18	41.1503	74.8577	33.0922		18	66.5396	73.5494	7.42616		18	22.6311	18.1221	-4.37945
19	39.4194	74.8009	34.051		19	65.0385	72.7461	8.29619		19	21.9918	17.5231	-3.86389
20	38.8037	74.0993	34.8275		20	63.838	72.5258	9.12893		20	20.5579	16.6188	-3.43294
21	38.0235	74.295	35.4086		21	61.4416	72.0437	9.98247		21	19.2766	16.3839	-3.08229
22	37.6879	74.2592	35.7333		22	60.0871	70.9624	10.9524		22	17.9725	15.9016	-2.76762
23	36.6499	74.9959	35.9891		23	58.9087	70.7117	12.0987		23	16.7985	15.8876	-2.32685
24	37.5418	74.9291	36.0824		24	58.5985	70.4044	13.2765		24	16.2838	15.3501	-1.89796
25	37.9991	75.7805	36.0783		25	57.9409	70.8306	14.4189		25	16.3335	16.0208	-1.52227
26	38.026	75.1429	36.0328		26	56.1292	70.5488	15.6961		26	16.0237	15.4338	-1.14439
27	38.6255	74.6625	35.8549		27	54.8534	70.9583	16.9888		27	16.8302	15.1964	-0.762274
28	39.3519	74.8713	35.6602		28	54.0457	71.5624	18.1196		28	17.0099	15.0763	-0.344268
29	40.0591	74.6773	35.4736		29	52.3764	72.7898	19.0983		29	17.246	15.5834	0.104811
30	40.2224	73.9806	35.2502		30	51.2892	74.0435	19.9167		30	17.0545	16.8954	0.564584
31	40.186	75.1701	35.0518		31	50.6908	74.4016	20.719		31	16.9085	18.3938	1.19383
32	41.0236	74.4475	34.7956		32	50.6752	73.7527	21.349		32	17.2719	18.1636	1.87566
33	40.2745	74.3429	34.6819		33	49.5583	73.4748	21.7581		33	17.1888	18.8826	2.79991
34	39.6682	74.0263	34.5288		34	47.7358	73.954	21.8742		34	16.3655	18.9159	3.90527
35	39.789	73.9107	34.4504		35	48.1927	71.8545	21.8295		35	15.2257	18.9407	5.1381
36	38.486	73.6347	34.4595		36	47.4392	68.8544	21.646		36	14.3284	19.3329	6.47721
37	39.0603	73.8759	34.4921		37	46.6448	67.7583	21.3376		37	14.5202	21.2798	7.8391
38	40.5318	75.5538	34.5434		38	47.3388	68.1499	20.8667		38	13.8194	22.1313	9.15821
39	42.2373	77.2182	34.5636		39	46.856	67.9925	20.3947		39	12.9532	24.5695	10.3795
40	42.9502	77.0526	34.4951		40	47.5788	66.212	19.9403		40	12.6131	24.6313	11.5993
41	43.3424	78.3968	34.5099		41	49.0653	65.9606	19.4441		41	11.7399	27.5385	12.8409
42	46.6753	80.3626	34.4082		42	50.3583	67.0874	18.7757		42	11.9036	28.4094	13.9376
43	46.2251	80.7948	34.2804		43	50.011	68.4582	17.9861		43	11.6929	27.9456	14.9052
44	46.4162	81.4539	34.172		44	50.2126	68.7573	17.2662		44	11.0807	28.238	15.7101
45	46.496	80.9044	34.0801		45	50.7015	69.0514	16.5018		45	10.2652	27.7174	16.5541
46	47.0292	80.9796	34.164		46	52.0381	69.8509	15.666		46	9.17969	26.4213	16.8444
47	47.4766	80.9181	34.3414		47	52.9253	70.8943	14.8286		47	8.47532	25.7892	16.751
48	47.7521	80.91	34.6078		48	55.7601	71.8074	14.0168		48	7.55389	25.9519	16.3333
49	48.1099	82.0553	34.9449		49	58.5162	71.8436	13.3073		49	7.63741	25.8047	15.752
50	47.9025	80.8504	35.2874		50	60.7747	71.373	12.5817		50	7.75019	25.0092	14.9418
51	46.7128	80.5318	35.7065		51	62.2154	71.2218	11.8025		51	7.70328	24.7883	14.1171
52	45.0027	80.3245	36.0885		55	63.3859	71.9028	10.996		52	7.22135	23.846	13.2505
53	42.9432	79.8813	36.5061							53	6.23755	22.497	12.3182
55	40.0787	79.2093	36.9701							54	5.92041	21.7812	11.3894
										55	6.60604	22.2477	10.4774

## Sheet: Sfig. 8c
Stim	Basal				Caps					Amplitudes of response averaged by mouse
LT	1.3887	1.82986	2.50655	1.39078	3.94372	2.53432	2.92271	2.04054
HT	1.85248	2.59024	2.91103	1.51486	3.21782	2.39169	2.35534	1.83537
Heat	1.68979	2.55488	2.18531	0.742859	1.91191	1.35385	1.67392	1.07333
Cold	1.16099	1.48676	1.66977	0.5496	2.03798	1.06439	0.953275	0.777766
Brush	1.10928	1.29459	1.35723	0.634932	1.22057	1.0837	0.917909	0.679519

## Sheet: Sfig. 8d
Stim	Basal				Caps					Amplitudes of response averaged by mouse
LT	3.15511	3.16514	3.47299	2.24589	4.4909	3.83761	3.72608	3.10945
HT	3.40504	3.35879	3.6102	2.58286	4.16944	3.1275	3.1509	2.65891
Heat	3.41316	3.58341	3.64549	1.8328	2.99257	2.49064	2.93525	2.4739
Cold	3.34088	3.34141	3.75921	2.36412	3.28827	2.41978	2.31434	1.64821
Brush	3.59079	3.97538	3.49076	1.75521	3.65763	3.26585	3.03483	1.77146

## Sheet: Sfig. 8e
Stim	Emergent				Existing					Amplitudes of response averaged by mouse
LT	4.80936	2.47113	2.48486	2.43487	4.4909	3.83761	3.72608	3.10945
HT	3.22874	2.5051	2.12463	2.78458	4.16944	3.1275	3.1509	2.65891
Heat	3.04789	2.10185	2.2783	2.07375	2.99257	2.49064	2.93525	2.4739
Cold	3.21599	1.68812	2.00372	2.58457	3.28827	2.41978	2.31434	1.64821
Brush	2.20905	2.35253	1.57706	1.77667	3.65763	3.26585	3.03483	1.77146

## Sheet: Sfig. 8f
Depth	LT RF Size Basal	LT RF Size Caps		All cells regardless of response
0	1.96627	2.34459
1	2.00484	2.351
2	2.03825	2.29635
3	2.0487	2.28305
4	2.05344	2.2851
5	2.07344	2.28722
6	2.08912	2.31904
7	2.08113	2.33334
8	1.99936	2.33906
9	1.95605	2.35422
10	1.87615	2.32862
11	1.70704	2.28077
12	1.70575	2.33647
13	1.58116	2.29859
14	1.42258	2.22309
15	1.30742	2.18918
16	1.226	2.18809
17	1.13881	2.13576
18	1.11351	2.09759
19	1.02957	2.06459
20	0.981244	1.99057
21	0.910652	2.00073
22	0.893094	2.03392
23	0.852591	2.09273
24	0.902177	2.12666
25	0.921221	2.23513
26	0.897975	2.26744
27	0.942052	2.36033
28	0.972406	2.4056
29	0.974109	2.47698
30	0.947077	2.5297
31	0.932181	2.61098
32	0.94676	2.60453
33	0.939787	2.68505
34	0.892417	2.60617
35	0.883886	2.58097
36	0.82638	2.53114
37	0.828141	2.53859
38	0.821062	2.53465
39	0.856885	2.56014
40	0.879638	2.49582
41	0.841915	2.43317
42	0.910348	2.48276
43	0.902015	2.49842
44	0.884551	2.40703
45	0.869427	2.3669
46	0.868211	2.26684
47	0.844894	2.18698
48	0.81001	2.0944
49	0.793499	2.02129
50	0.764104	1.8529
51	0.716982	1.7657
52	0.64163	1.58264
53	0.589736	1.47254
54	0.484854	1.35893
55	0.45562	1.30862

## Sheet: Sfig. 8g
Depth	Basal LT RF size	Caps LT RF Size		Only cells which had responses
0	3.43497	3.11355
1	3.50841	3.11507
2	3.55928	3.07192
3	3.56283	3.06023
4	3.56993	3.05486
5	3.61085	3.04979
6	3.63733	3.07219
7	3.63361	3.07715
8	3.54803	3.07644
9	3.51702	3.10273
10	3.45894	3.07544
11	3.31183	3.05575
12	3.31295	3.10522
13	3.19159	3.04423
14	2.98842	2.9404
15	2.87423	2.93009
16	2.75399	2.90179
17	2.56628	2.83294
18	2.59911	2.78041
19	2.52668	2.7425
20	2.46756	2.67112
21	2.3676	2.67293
22	2.37241	2.71882
23	2.33975	2.76547
24	2.39074	2.81741
25	2.40616	2.92407
26	2.34301	2.99616
27	2.40216	3.13903
28	2.43073	3.18862
29	2.39392	3.29177
30	2.31905	3.39011
31	2.28902	3.46505
32	2.27145	3.48042
33	2.29522	3.58462
34	2.19621	3.48796
35	2.15966	3.45616
36	2.10296	3.40248
37	2.06116	3.39173
38	1.98272	3.32078
39	1.97562	3.29341
40	1.98992	3.2055
41	1.8958	3.07175
42	1.91798	3.06498
43	1.87019	3.01279
44	1.80446	2.87175
45	1.76043	2.81948
46	1.71294	2.6725
47	1.62647	2.56867
48	1.52118	2.45348
49	1.45919	2.33015
50	1.39839	2.15428
52	1.3473	2.05605
53	1.24318	1.8426
54	1.22545	1.73066
55	1.12365	1.62672

## Sheet: Sfig. 8h
Depth	Paired Basal LT RF Size	Paired Caps LT RF Size		Only cells which had responses both before and after capsaicin
0	3.5824	3.30562
1	3.6582	3.33636
2	3.71921	3.27933
3	3.71999	3.2743
4	3.74199	3.31093
5	3.79084	3.34276
6	3.83004	3.38279
7	3.85081	3.44992
8	3.77016	3.47709
9	3.75924	3.53451
10	3.72036	3.52041
11	3.57655	3.56699
12	3.58964	3.61675
13	3.47582	3.52601
14	3.26509	3.38886
15	3.14862	3.36168
16	3.0034	3.27825
17	2.78376	3.1358
18	2.80471	3.11154
19	2.72005	3.01302
20	2.63246	2.86814
21	2.50393	2.74998
22	2.51988	2.77639
23	2.48013	2.76613
24	2.53211	2.77832
25	2.55693	2.94952
26	2.50488	2.96293
27	2.59922	3.11715
28	2.64559	3.17795
29	2.61315	3.33741
30	2.55846	3.34388
31	2.54069	3.39773
32	2.51455	3.41886
33	2.53992	3.58507
34	2.38188	3.55681
35	2.42351	3.49601
36	2.40874	3.41793
37	2.39079	3.35579
38	2.32144	3.2165
39	2.27456	3.04271
40	2.26621	2.91459
41	2.13578	2.71509
42	2.12231	2.7272
43	2.0512	2.75865
44	1.94533	2.55976
45	1.90249	2.49588
46	1.8458	2.40321
47	1.74999	2.36649
48	1.62451	2.21615
49	1.53193	2.19023
50	1.42381	2.11402
52	1.33014	2.14852
53	1.15007	2.08982
54	1.19259	2.02025

## Sheet: Sfig. 8i
Depth	Caps LT RF Size (ermergent)	Caps LT RF Size (existing)
0	3.00802	3.30562
1	2.98297	3.33636
2	3.00413	3.27933
3	2.98995	3.2743
4	2.96214	3.31093
5	2.92097	3.34276
6	2.91122	3.38279
7	2.85163	3.44992
8	2.81597	3.47709
9	2.77519	3.53451
10	2.68062	3.52041
11	2.53442	3.56699
12	2.58879	3.61675
13	2.51573	3.52601
14	2.36113	3.38886
15	2.41304	3.36168
16	2.46662	3.27825
17	2.45603	3.1358
18	2.39714	3.11154
19	2.39564	3.01302
20	2.43902	2.86814
21	2.51602	2.74998
22	2.59645	2.77639
23	2.69812	2.76613
24	2.75065	2.77832
25	2.81064	2.94952
26	2.92277	2.96293
27	3.05404	3.11715
28	3.09789	3.17795
29	3.15252	3.33741
30	3.34744	3.34388
31	3.47676	3.39773
32	3.49212	3.41886
33	3.57479	3.58507
34	3.46575	3.55681
35	3.43869	3.49601
36	3.36122	3.41793
37	3.40431	3.35579
38	3.45486	3.2165
39	3.6102	3.04271
40	3.61779	2.91459
41	3.57389	2.71509
42	3.49212	2.7272
43	3.37703	2.74793
44	3.24463	2.58314
45	3.1353	2.52075
46	2.97911	2.40752
47	2.84351	2.33516
48	2.80889	2.13862
49	2.66562	2.05891
50	2.46319	1.92335
51	2.32207	1.8945

## Sheet: Sfig. 8j
Exp	Basal X	Basal Y	Caps X	Caps Y		Averaged by mouse
#438	-0.53199	-0.0781944	-0.772851	-0.497553
#444	-0.516762	0.158218	-0.934164	-0.387931
#447	-0.634833	-0.171986	-1.02325	-0.268646
#449	-1.02567	-0.413053	-1.12645	-0.413096
Average	-0.637245	-0.104906	-0.925586	-0.407797
						All vectors start at 0,0
Row Labels	Basal X	Basal Y	Caps X	Caps Y
#438	-0.53199	-0.0781944	-0.772851	-0.497553		Individual Cells (pooled from all 4 animals)
438.001	0.282104	0.155107	-0.305047	-0.529073
438.002	-0.738031	0.835145	-0.622673	0.0498249
438.003	-0.984488	0.221356	-1.42521	-0.372792
438.004	-1.65024	-1.04564	-1.1542	-0.169188
438.005	-1.44202	-0.104579	-1.05121	-0.62764
438.006	-1.57954	-0.294954	-1.35297	-0.212539
438.007	0.103867	0.755823	-0.497573	0.570028
438.008	-0.370822	-0.0574642	-1.17521	-1.08553
438.009	0.698396	-0.960985	-2.00973	-1.14622
438.010	-0.839497	-0.60608	-1.69422	-0.777356
438.011	-0.171338	-0.0100515	-1.38542	-0.990869
438.012	-0.638207	0.277291	-1.38696	-1.22691
438.013	-1.62792	-0.388763	-1.93381	-0.599827
438.014	-2.21169	-1.26511	-2.07569	-1.01583
438.015	-0.16012	2.04189	-1.13061	-0.25012
438.016	-0.905342	-0.61738	-0.71411	0.141806
438.017	-1.007	0.441356	-0.609872	0.543337
438.018	-0.707033	1.10244	-1.05344	0.671704
438.019	-1.16063	0.297134	-1.65856	-0.766663
438.020	-0.843726	0.474598	-1.42628	-0.419425
438.021	-0.944851	0.605502	-1.30569	-1.17546
438.022	-0.539289	0.228576	-1.50476	-0.475884
438.023	-1.48611	-1.19596	-1.9653	-0.824558
438.024	1.40206	-0.850285	0.0336188	-0.0459617
438.025	-0.382585	0.938088	-0.572786	0.087794
438.026	-1.49982	-0.41189	-1.43606	-0.296275
438.027	-1.36223	0.0561417	-0.971877	-0.322354
438.028	-0.67694	-0.409423	-0.665977	0.481696
438.029	0.169973	0.598417	-0.270665	-0.0752515
438.030	0.257893	1.07831	0.719694	-0.866959
438.031	0.720792	-0.201556	2.18601	-1.32941
438.032	-1.21636	-0.405555	-0.972995	0.484628
438.033	-1.41564	-0.918714	-1.84593	-0.964476
438.034	0.355779	-0.0912429	-0.856532	-0.396777
438.035	0.308193	1.09066	0.288325	-0.810624
438.036	1.0164	0.0226094	2.00491	-1.24282
438.037	-1.26485	-0.11902	-1.27794	-0.702768
438.038	-0.975018	0.358043	-0.977011	-0.300151
438.039	-1.63211	-0.909613	-1.19079	-0.734205
438.040	-1.20736	-0.517662	-1.69805	-0.663481
438.041	-1.35431	-1.01151	-0.49712	0.399197
438.042	-1.33504	-0.129078	-1.43202	-0.303732
438.043	-1.11317	-0.791551	-0.687819	-0.128121
438.045	-1.31578	-0.810851	-1.65231	-1.0266
438.046	-0.361102	0.682801	-0.119489	0.207011
438.047	-1.25216	0.247459	-0.762595	0.821958
438.049	-0.435013	0.355967	-0.405727	0.547456
438.050	-1.03854	0.407661	-0.710122	0.338238
438.051	0.509847	1.37898	-0.546071	-0.861012
438.053	-1.13101	0.478186	-0.502353	1.12894
438.054	-1.25163	-0.817247	-0.615196	0.0999215
438.055	0.788061	0.225999	-0.0270796	-1.12604
438.057	-2.08548	-1.04969	-0.678244	-0.243366
438.058	-1.57756	-0.276346	-0.778401	0.424012
438.059	-2.20397	-1.24188	-1.92235	-0.654275
438.060	-1.52522	-0.545044	-0.630709	0.296619
438.061	-1.72077	-0.786553	-2.01702	-0.766232
438.062	-1.39336	-0.345071	-1.25949	-0.485472
438.063	-1.28378	0.283562	-1.81283	-0.47603
438.064	-1.78193	-0.887845	-1.44594	-0.540264
438.065	-1.19618	0.346699	-0.516726	0.254204
438.066	-1.78834	-0.771518	-0.286948	0.201223
438.067	-0.604594	-0.159492	-0.327336	0.306392
438.068	-1.89019	-0.842348	-0.97825	0.458457
438.069	0.136749	-0.207234	-0.380612	-0.537551
438.070	0.347311	-1.12649	-1.35694	-0.852682
438.071	-1.1624	-0.333009	-1.06568	-0.407667
438.072	-1.60153	-0.842482	-2.17358	-1.16521
438.074	-1.43683	-0.510153	-1.10571	-0.900491
438.076	-1.00389	0.486131	-0.930934	0.108489
438.077	-2.0059	-1.1142	-2.37811	-1.32429
438.078	0.0514136	-0.448526	0.043539	-0.228291
438.079	-1.67924	-0.618548	-1.23839	-0.487786
438.080	-1.99995	-1.05888	-0.452944	-1.14889
438.081	-1.69185	-0.87885	-1.56138	-1.06948
438.082	-1.56903	-0.31507	-1.41647	-0.723908
438.083	-1.80019	-1.11755	-2.00557	-0.977853
438.084	-0.800651	-0.201411	-0.439438	-0.699567
438.085	-1.6254	-0.347531	-1.86296	-0.84244
438.086	-2.22825	-1.20876	-2.28942	-1.28988
438.087	-2.08341	-0.969161	-1.58119	-0.0272682
438.088	-2.03911	-0.986493	-0.838125	0.336116
438.089	-1.792	-0.817133	-1.02624	-0.494799
438.090	-2.19619	-1.22946	-1.64236	-0.803424
438.091	-1.53408	-0.142396	0.0131079	0.201499
438.092	-1.91124	-1.02174	-1.49635	-1.25931
438.093	-1.47723	-0.9337	-1.55052	-0.983769
438.094	-1.67836	-0.801157	-0.891239	0.6659
438.095	-0.30219	0.404752	-0.975251	-0.749431
438.096	-1.97664	-0.993488	-1.55738	-0.413444
438.097	-2.13617	-0.96868	-2.19841	-0.993493
438.098	-2.28757	-1.16521	-2.36485	-1.2901
438.099	-1.17372	-0.432832	-2.07063	-1.23982
438.100	-1.28163	-0.0919664	-1.9871	-1.03937
438.101	-1.60874	-1.09559	-2.03806	-1.21023
438.102	-0.166772	-0.755349	-1.08576	0.399461
438.103	-1.58247	-0.833606	-0.776431	-0.87484
438.104	0.604714	-1.0911	-0.933816	-0.294595
438.105	0.461596	1.18245	0.0746679	-1.02486
438.106	0.269529	1.0296	-0.726805	-0.68007
438.108	0.376143	0.819416	0.0317217	-1.36587
438.109	-0.814068	1.26118	0.0274283	1.81952
438.110	-0.673575	1.30545	-1.00416	-0.283884
438.111	-0.0896778	2.2977	-0.687672	0.0966445
438.112	-0.0917399	1.39069	-0.561487	0.0702887
438.113	-0.349167	0.773634	-0.280942	0.918617
438.114	-0.996981	0.716861	-0.394317	1.60078
438.115	0.00210435	1.56132	-1.40281	-0.432692
438.116	-1.1441	-0.22172	-1.06599	-0.641677
438.117	0.198632	-0.0200061	-0.198224	-0.119726
438.118	0.245216	0.80177	-0.651273	0.491655
438.119	1.48679	-1.11878	-0.373442	-0.39456
438.120	-1.66964	-1.07702	0.250213	-1.37082
438.121	0.991473	-0.285687	-0.236649	-1.19299
438.122	0.896064	-0.544019	1.30426	-0.0477189
438.123	1.5325	-0.573175	1.04242	-0.633823
438.124	-1.62943	-0.935841	0.49293	-1.22835
438.125	1.38117	-1.00914	0.898203	-1.27626
438.127	-0.0827872	0.953014	0.767177	-1.19056
438.128	0.191165	1.04575	0.193296	-0.521435
438.129	-0.542717	0.033259	-0.835474	-0.612072
438.131	0.620485	1.00698	-0.974555	-0.824934
438.132	0.253687	0.758272	-0.115677	-0.447587
438.133	0.666139	0.911977	-0.407252	-0.98612
438.134	-0.563534	-0.0973682	1.85007	-1.1865
438.135	-0.163565	0.122588	-0.191707	-1.34003
438.136	-0.127951	-0.326842	0.370222	-1.19209
438.137	-0.666284	0.213952	-0.410851	-0.672486
438.138	0.166078	0.0640592	0.255617	-0.868465
438.139	-0.0679974	1.24726	-1.05376	-0.714073
438.140	-0.239796	-0.618989	-1.08803	-1.03662
438.141	0.896713	0.304129	0.626409	-1.25337
438.142	-0.569828	0.595072	-1.2082	-0.156456
438.143	-0.0528137	0.201519	1.31073	-0.970875
438.144	-0.0187889	0.626432	0.239142	-0.793327
438.145	0.306496	-0.256589	1.31698	-1.23171
438.146	0.174586	0.488879	0.49889	-1.33519
438.148	0.303932	0.0938249	-1.20485	-0.864508
438.149	-0.285184	-0.0380492	-0.916221	-1.26886
438.150	-0.435921	0.468813	-0.464258	-1.14247
438.152	0.8218	0.315805	1.15517	-0.667036
438.153	0.611299	-0.39885	-0.589146	-1.30657
438.155	-0.798834	-0.276775	1.29011	-0.0928224
438.156	-0.982037	-0.670875	-0.660527	-0.651214
438.157	-0.278893	0.414757	0.863436	-0.911421
438.158	-0.757924	-0.180633	-0.273167	-0.827344
438.159	0.256307	0.66844	1.37218	-0.807824
438.160	-0.577641	-0.311399	1.39983	-1.12398
438.161	-0.101261	0.115267	-0.799313	-0.685697
438.162	-0.582651	0.0648693	-0.889478	-1.24627
438.163	-1.1565	-0.287461	-1.36374	-0.170104
438.164	-0.263675	0.436147	-1.25379	-1.243
438.165	-1.68139	-0.976598	-0.818111	-0.903757
438.166	-1.74552	-0.992511	-0.340641	0.313179
438.167	-0.92677	-0.239965	-1.62445	-0.403236
438.168	-0.665516	-0.203944	-0.521571	-0.768254
438.169	0.182328	-0.133424	-0.15771	-1.38829
438.170	-0.774282	-0.749235	1.11707	-1.22819
438.171	-0.371073	0.936865	-0.970942	-0.275003
438.172	-1.52144	-0.735935	-0.542172	0.26888
438.173	-0.84119	0.0464702	-0.256883	-0.171218
438.174	-0.913489	-0.414949	-1.44381	-0.970404
438.175	-0.281403	1.08172	-0.11414	-0.44233
438.176	0.160983	-0.22443	-1.26283	-1.03692
438.177	-1.48011	-0.278606	-0.813643	0.0231054
438.178	-1.66164	-0.601597	-1.4135	-0.126184
438.179	-1.70861	-0.958926	-0.105414	-0.0854566
438.180	-1.43779	-0.463483	-0.421264	-0.182602
438.181	-0.776164	-0.706698	-0.420394	-0.653957
438.182	-1.63128	-1.02549	-0.871137	-0.835234
438.183	-0.0135555	0.0261466	0.121104	-0.427544
438.184	0.0733842	0.109547	-0.194049	0.319517
438.185	0.0592557	-0.180729	-0.997677	-1.1441
438.186	-1.07191	0.159592	-1.93407	-1.2001
438.187	-0.364843	-0.0191789	-0.556205	0.67713
438.188	-0.350637	-0.213678	-0.995825	-1.1821
438.189	0.111352	0.742991	-1.09957	-0.129067
438.190	-1.50947	-0.770602	-1.67227	-0.505925
438.191	-1.05758	-0.552433	-0.800945	-0.918514
438.192	-0.797412	0.0476162	-1.3398	-0.699637
438.193	-1.32289	0.223917	-1.95927	-0.857137
438.194	0.0184753	-0.258813	-1.13667	-0.941642
438.195	-0.51758	0.801854	-1.22323	-0.830534
438.196	-0.201611	0.282466	-1.26619	-1.01146
438.197	-1.1041	-0.788101	-1.48288	-1.03891
438.198	-0.50257	0.571708	-2.1602	-1.1898
438.199	-0.46728	-0.0661169	-0.566528	-0.195123
438.200	0.358013	-0.264885	-2.26675	-1.29605
438.201	-0.186638	0.185824	-2.0299	-0.973659
438.202	-0.286681	0.185269	-1.14663	-0.645509
438.203	-0.252494	-0.0115199	-2.17928	-1.24548
438.204	-0.98484	-0.541324	-1.77341	-0.694294
438.205	-0.594674	-0.166878	0.0381678	0.0890284
438.206	-0.584703	-0.000156759	-2.34171	-1.3253
438.207	-0.43089	1.11375	-1.57632	-0.804222
438.208	-1.98281	-1.14617	-2.33287	-1.33124
438.209	-0.14049	-0.303112	-0.989795	-0.23704
438.210	-0.11437	0.0188188	-0.979976	-0.235454
438.211	-0.429612	-0.376751	-0.304807	-0.299162
438.212	-0.631128	0.0947982	-1.71088	-0.794514
438.213	-0.96795	0.0548377	-2.05541	-1.09702
438.214	-0.760666	-0.472676	-2.17339	-1.28101
438.215	-0.435852	-0.193038	-0.608824	-0.587585
438.216	-0.38133	-0.221954	-2.02401	-1.24912
438.217	-0.7665	0.277284	-2.05868	-0.999085
438.218	0.194215	0.182309	-2.15072	-1.30024
438.219	-0.358766	-0.0409932	-1.42241	-0.762436
438.220	0.000432531	-0.228603	-1.98615	-0.694286
438.221	0.434972	0.196734	-1.95257	-1.18156
438.222	-0.447883	-0.109353	-1.62997	-0.591155
438.223	-0.47829	-0.0590076	-0.909379	-1.05433
438.224	0.451544	-0.64885	-1.76629	-1.01343
438.225	0.079974	-0.163981	-0.523533	-0.518867
438.226	-1.50702	-0.736642	-0.817014	-0.922033
438.227	-0.418122	0.181024	-1.03559	-1.1011
438.228	-1.52492	-0.545762	-0.403164	-0.521568
438.229	-0.482649	0.080047	-2.08581	-1.12401
438.230	-0.5145	-0.154659	-0.988266	0.201967
438.231	-0.333596	-0.302601	-1.99561	-1.15386
438.232	-0.51567	-0.222511	-0.469852	-0.0099082
438.233	1.52921	-0.959014	0.0917061	-0.256097
438.234	0.104625	-0.0936234	0.330086	-1.22308
438.235	-1.49531	-0.476049	-0.905172	-0.366413
438.236	-1.00537	-0.384054	-1.50023	-0.12648
438.237	-1.15288	-0.526497	-0.339461	0.22992
438.238	-0.0562066	0.125369	-1.97324	-1.22622
438.239	-0.26072	0.210557	-1.65145	-0.597059
438.240	-0.981552	-0.744896	-1.78202	-1.18954
438.241	-0.0485598	0.117061	-2.00435	-1.08452
438.242	-0.741193	-0.573576	-1.99113	-1.12629
438.243	-1.50726	-0.972207	-1.17504	-0.473331
438.244	-0.0716613	-0.0491792	-1.91646	-0.930274
438.245	-0.314566	-0.565383	-2.1036	-1.2161
438.246	-0.174165	-0.570712	-1.15661	0.483117
438.247	-0.476053	-0.620426	-0.587962	-1.23291
438.248	-0.326131	0.426405	-0.251586	0.179558
438.249	-0.299445	0.587198	0.184369	0.160758
438.250	-1.33734	-0.680683	-1.78505	-0.912731
438.251	-0.609836	-0.55206	-2.01729	-1.19883
438.252	0.0373216	1.54684	-1.30633	0.0971311
438.253	-1.55234	-0.259319	-1.85638	-0.677362
438.254	0.200899	0.836634	-0.655736	-0.239407
438.255	-0.900629	0.505897	-0.784327	-0.370371
438.256	-0.251809	-0.0930497	-0.704772	-0.570127
438.257	0.257577	1.2542	-0.473263	0.51678
438.258	-0.278257	-0.0319029	-1.2577	-0.35649
438.259	-1.02097	-0.151607	-1.54575	-0.849502
438.260	-0.814153	-0.153551	-0.957919	-0.166829
438.262	-0.329286	0.12445	-0.928064	-0.427276
438.264	-1.13134	-0.0902621	-1.71054	-0.96071
438.265	-1.08374	-0.253793	-1.30284	-0.438489
438.266	-0.65921	-0.46072	0.621048	-0.225963
438.267	-0.571209	0.823487	-1.41733	-0.446016
438.268	-0.980492	-0.218205	-1.09388	-0.384875
438.269	-1.39205	-0.65415	-1.18035	-0.354183
438.270	0.132718	0.658656	-0.157397	-0.423731
438.271	-0.295144	-0.132296	-0.73414	0.329547
438.272	-0.803056	-0.00289158	-0.557339	-0.103152
438.273	-0.0262954	0.454525	-0.0297998	-1.30071
438.274	-0.50138	1.38994	-1.56729	-0.875219
438.275	-0.979113	0.620605	-0.841443	0.300753
438.276	-0.728642	0.831991	-1.03354	-0.268958
438.278	-0.614984	0.244305	0.159368	-0.0389223
438.279	-0.90759	-0.661387	-0.535676	0.113088
438.280	-0.185638	0.244709	0.231077	1.18713
438.281	-0.626667	0.256181	0.274272	0.711576
438.282	-0.326542	0.262135	-1.19881	-0.386331
438.283	1.07251	-0.930703	0.651054	-0.44948
438.284	-1.21766	-0.930748	-1.13259	0.574484
438.285	-0.772964	-0.22982	1.97088	-1.30753
438.286	-0.115208	0.207874	0.614961	-0.162843
438.287	-0.00844343	0.293674	-1.09524	-0.76806
438.288	0.0121389	0.305897	-0.914183	-0.670757
438.289	-0.0812963	-0.129534	1.9499	-1.08474
438.290	0.068056	-0.167845	-0.97133	0.0227022
438.291	-0.699561	-0.201149	-0.551466	-0.440908
438.292	-0.644951	-0.569994	-0.506614	0.11467
438.293	-1.9781	-0.739222	-1.22452	0.171735
438.294	-0.465575	0.250492	-0.327725	0.974947
438.295	-0.411705	1.24421	-1.19587	0.299866
438.296	-0.857858	-0.428227	-1.32767	-0.567903
438.297	-0.973652	-0.182263	-0.612187	-0.236543
438.298	-0.251149	0.558528	-0.343181	-0.461425
438.299	-0.802424	-0.222521	0.0735695	-0.833953
438.300	-0.070001	-0.187143	-1.25745	-0.48424
438.301	-0.764661	0.109966	-1.01289	-0.00449773
438.303	-0.122864	-0.255428	-0.234403	-0.720572
438.304	-0.203569	-0.259472	-0.601293	-0.871944
438.305	0.187046	0.850673	0.982977	-1.11174
438.306	-0.629991	-0.0245448	-1.61067	-0.659713
438.307	-0.276831	-0.301739	0.258333	-1.27058
438.308	-0.809757	0.932429	-1.1548	0.288935
438.309	-0.19153	-0.248756	-1.98379	-1.02972
438.311	0.467394	-0.51703	0.432371	-0.231521
438.312	-1.10325	-0.662617	-1.29805	-1.11503
438.313	0.0189223	-0.246107	0.401467	-1.13491
438.314	-0.268773	-0.272802	0.429769	-0.975793
438.315	0.276252	0.970467	-0.289739	-0.97986
438.316	-0.227542	0.20489	-0.227309	-0.380822
438.317	0.707407	-0.0622178	0.275634	-0.368895
438.320	-0.0776987	0.0310898	-1.87709	-1.00887
438.321	0.324302	-0.0333489	-2.08443	-1.18584
438.323	-0.019339	0.303799	-0.295923	-1.30611
438.324	0.233754	0.066175	0.617373	-1.03549
438.325	-0.749156	-0.615064	-1.70433	-1.10085
438.326	-0.198705	0.0326923	0.818986	-1.24318
438.327	-0.195395	-0.195728	-1.55126	-0.446114
438.328	-0.12871	-0.108518	-0.815534	-1.13826
438.329	-0.751387	-0.237878	-0.51005	-0.985894
438.330	-1.53713	-0.59034	-2.02037	-0.808237
438.331	-1.56472	-0.0085824	-1.25916	-0.250121
438.332	1.59985	-0.891074	-0.425521	-1.40004
438.334	-0.245048	-0.0785229	1.58059	-1.13498
438.335	-0.496291	0.472769	-0.760626	0.283055
438.336	-0.467375	0.370659	-0.930626	-0.203008
438.337	0.896502	0.0465759	-0.477341	-0.740458
438.338	0.0141494	0.992416	0.382322	-0.531755
438.339	-1.28756	0.159563	-1.16141	0.0149334
438.340	-0.668383	0.273327	0.684302	-0.838472
438.341	0.123718	1.20039	0.692886	-0.777525
438.342	0.0451076	0.0723031	0.848285	-0.493078
438.343	-0.235054	1.19465	-0.585599	-0.0337174
438.344	0.531867	0.905319	0.297637	-0.691039
438.345	0.240147	0.689717	-1.3491	-1.20238
438.346	-0.0230582	-0.119014	0.220822	-1.14082
438.347	-0.0750854	-0.239498	-0.599876	0.392183
438.348	-0.275126	0.104715	-1.00662	-0.792567
438.349	-0.119951	-0.00160229	1.0842	-0.463544
438.350	-0.714928	-0.210513	-1.89924	-1.09771
438.351	-0.00862746	-0.165046	-0.693911	-0.349292
438.352	-0.144944	0.340605	0.442356	0.437349
438.353	-0.765582	-0.731477	-1.40991	-0.730784
438.354	-0.372754	-0.290173	-1.48653	-0.844346
438.355	-0.163778	-0.450402	-1.68882	-1.0361
438.356	0.415246	-0.967507	-0.413128	-0.292757
438.357	0.0758428	-0.113782	-0.694161	-0.300673
438.358	-0.0413732	-0.4633	-1.27397	-0.617343
438.359	0.072685	-0.181031	-0.641607	-0.829594
438.360	0.0376178	-0.130477	-0.381941	-0.805078
438.361	-0.7812	-0.394604	-1.42977	-0.672856
438.363	-0.188282	-0.0681461	-0.806016	-0.678393
438.364	0.386739	0.915944	0.546063	-0.581017
438.366	-0.56168	0.484078	0.161116	0.467373
438.367	-0.135637	-0.229996	0.150275	0.0597356
438.368	-0.0112058	0.447743	-0.0218906	-1.072
438.369	-0.482481	-0.183876	-0.761648	-0.157403
438.371	0.962195	-0.773051	-0.185563	-1.08651
438.372	-0.871251	0.78572	-0.525722	0.137443
438.373	-1.3038	-0.751218	-0.786889	0.418586
438.374	-0.460178	-0.0238618	-0.0156146	0.293153
438.375	-0.0796997	-0.584204	-0.183849	0.191582
438.377	-0.252984	0.201146	-0.102252	-0.150354
438.378	-0.202376	0.175525	-0.96597	-0.576765
438.379	-0.30803	-0.0491612	-0.158982	0.0647171
438.380	-0.27692	-0.346586	-0.762396	-0.787243
438.381	-0.179633	0.971558	-0.477895	-0.671395
438.382	-0.621395	-0.0258016	0.18188	-0.293878
438.383	-0.428562	0.383932	-0.384416	0.196756
438.384	0.0939087	0.085591	-0.625106	0.186514
438.385	0.282983	0.183475	-1.24848	-0.883088
438.386	-0.437493	-0.305746	-1.12824	-0.14551
438.387	0.0961357	0.60676	-0.766242	-1.0203
438.388	-0.041294	-0.0315047	-0.316991	-0.236126
438.389	-1.53703	-0.475672	-1.73922	-0.763362
438.390	-0.189883	-0.239521	-0.773237	-0.755059
438.392	-0.305041	0.937166	-1.82443	-0.937623
438.393	1.82	-0.981918	1.04572	-0.290171
438.394	0.109983	-0.364671	-1.66017	-1.01414
438.395	-0.522878	0.0421079	-1.58502	-1.03877
438.396	-1.69846	-0.895038	-1.6704	-0.782691
438.397	-1.02264	0.0752501	-0.692755	0.460423
438.398	-1.34053	-0.729308	-1.78358	-0.930856
438.399	-1.20433	-0.301599	-1.77475	-0.924395
438.400	-1.23668	-0.44833	-1.57382	-1.07055
438.401	-0.157407	0.371764	-0.129167	0.092242
438.402	-0.655246	-0.0432988	-0.820794	-0.318567
438.403	-0.0693577	0.548183	-0.198548	0.434609
438.404	-0.592911	-0.444299	-1.37594	-0.723563
438.406	-1.38761	-0.806128	-0.159791	-0.45608
438.407	-0.444127	-0.139393	-1.25471	-0.664412
438.408	-1.52804	-0.663084	-0.791461	0.208146
438.409	-0.0181386	0.164653	-1.35686	-0.29486
438.410	0.067186	0.142029	-1.42532	-0.865323
438.411	-0.253474	-0.0359466	-0.671688	-0.863891
438.412	-0.826948	-0.460536	-0.92607	-0.622898
438.413	-1.71614	-0.629277	-1.57362	-0.465873
438.414	0.0896182	-0.149879	-0.737893	-0.189343
438.415	-0.19206	0.490957	0.239714	-0.597233
438.416	-0.325206	0.380871	-0.52588	-0.267529
438.420	-1.14948	-0.36263	-0.316471	-0.126574
438.421	-0.300754	-0.233339	-0.993872	0.126233
438.422	-0.0379919	-0.413287	-1.24613	-0.996083
438.423	-0.669557	-0.234204	-0.32624	0.249359
438.424	-0.552366	-0.865206	-1.45688	-0.575567
438.425	-0.888595	0.00997132	-0.551888	0.0359247
438.426	-0.674559	-0.849103	-1.26213	-0.704008
438.427	-0.257196	0.180323	-2.20208	-1.26196
438.428	-0.693485	-0.492039	-0.568771	-0.345552
438.429	-0.0631417	0.0341475	0.198218	0.0788268
438.430	-1.66455	-0.91822	-0.33542	-1.10748
438.431	-1.37054	-0.723454	-0.374572	-0.1007
438.432	0.96266	-0.693835	0.0447878	-0.0153843
438.433	-0.137603	-0.572006	-0.401468	0.0253815
438.434	-0.416108	-0.0625621	0.677502	0.701526
438.435	-0.572991	-0.230635	-1.44025	-0.375148
438.437	-1.32727	-0.937053	-1.62148	-1.14403
438.438	-1.43181	-0.459111	-0.685876	-0.177001
438.439	-0.299872	0.446594	-0.399625	0.107189
438.440	0.0618007	0.401071	-0.594835	-0.293121
438.441	-0.14672	-0.706905	-0.201205	-0.145418
438.442	-0.225003	-0.379518	-0.62634	0.0923527
438.443	-0.287449	0.396839	-0.527076	0.705599
438.444	0.302106	0.686757	-0.442686	0.218079
438.445	-1.53296	-0.682837	-1.39545	-0.934597
438.446	-0.98892	-0.111646	1.13809	-0.455189
438.447	-0.47683	0.317461	0.22656	0.76262
438.448	-0.00173022	0.656367	0.596474	-0.643303
438.449	-1.25693	-0.217711	-1.15348	-0.726322
438.450	-1.47098	-1.00112	-1.6892	-1.10316
438.451	-0.498601	-0.151132	0.0361099	0.751046
438.452	-0.402592	0.560027	-0.665713	-0.203429
438.453	0.570735	-0.785327	1.24621	-0.841935
438.455	-0.650854	0.605035	-0.0726868	0.551586
438.456	-0.24674	-0.175681	-1.08056	-0.485735
438.457	-0.631859	-0.214753	-1.2393	-0.0254844
438.459	0.00674616	0.130557	-1.30155	-0.492732
438.460	0.346077	-0.698518	0.469193	-1.13236
438.461	-0.401006	-0.59124	-0.406768	-0.314314
438.462	-1.95281	-1.01556	-0.976497	0.173241
438.463	-0.294526	0.0576233	-0.804992	-0.859184
438.464	-1.04787	-0.630636	-1.31532	0.032729
438.465	0.434749	-0.598414	0.407717	-1.00952
438.466	-0.440447	0.618193	-1.18284	-0.738122
438.467	-1.11415	0.191018	-0.52014	0.025589
438.468	-0.4194	0.622287	-1.47984	-0.555125
438.469	-0.112399	-0.162941	-1.51553	-0.889748
438.471	-0.968221	0.318419	-1.47602	-0.347392
438.472	-0.402422	0.0844119	-0.0304524	-0.319326
438.473	0.0519101	0.000911856	-0.513494	0.0288754
438.474	-0.988601	-0.666049	-0.671745	-0.397183
438.475	0.315778	-0.101324	-0.700223	-0.778393
438.476	0.0141577	-0.0198603	-0.842915	-0.377312
438.477	-0.231465	0.283876	-1.64559	-0.773183
438.478	0.149799	-0.309887	-1.32501	-1.15227
438.479	0.164114	-0.0848725	-1.14556	-1.07547
438.480	-0.309295	0.12588	-0.646864	-0.202525
438.481	-0.153595	0.161256	0.275264	1.05143
438.482	-1.13212	0.0372948	0.0815451	0.891487
438.483	-0.514513	0.302121	-0.917227	-0.109052
438.484	-1.28448	-0.062126	-1.8568	-0.485168
438.485	-0.293962	0.80918	-0.70827	-0.168092
438.486	-1.05192	-0.182443	-0.882053	-0.433293
438.487	-0.136897	0.648809	-1.20146	-0.7834
438.488	-0.226996	0.173008	-0.575307	-0.429398
438.491	-1.01874	0.0542067	-1.27307	-0.326262
438.492	-0.467962	0.286141	-1.0964	-0.230678
438.493	-0.204099	-0.0520988	-1.67389	-0.978309
438.494	-0.239054	0.115098	-1.45384	-0.730656
438.495	-0.740479	-0.273326	-0.400865	-1.21051
438.496	-1.22488	-0.373462	-0.143369	0.718369
438.497	-1.62051	-0.66783	-1.17845	-0.284643
438.498	-1.51236	-0.426956	-0.886716	-0.217642
438.499	-1.02484	-0.233088	-1.19085	-0.605776
438.500	-0.193723	-0.0134043	-0.650484	0.318173
438.501	0.364525	0.154173	-0.635599	-0.657443
438.502	-0.0868378	0.423417	-1.35542	-0.588936
438.503	0.115576	-0.0949054	-1.05081	-0.883426
438.504	0.608131	0.0264149	-1.69434	-0.960966
438.506	0.167743	1.34635	-0.464025	0.0352128
438.508	-0.213383	0.0522845	-1.15663	-0.194374
438.509	-1.54477	-0.865056	-2.23267	-1.25857
438.510	0.365684	0.397444	0.329141	-1.22389
438.511	0.0604577	1.81761	-1.15304	0.399398
438.512	-0.332631	-0.172341	-1.36389	-0.220264
438.513	-1.00595	-0.642376	-1.57393	-0.740117
438.515	-0.593411	0.109766	-0.148502	0.0315517
#444	-0.516762	0.158218	-0.934164	-0.387931
444.001	0.327608	-0.440072	0.285693	-0.245748
444.003	-1.19298	0.549819	-1.80421	-0.504377
444.004	-1.55449	-0.910845	-0.617589	-0.778537
444.005	-0.040396	0.0212464	-0.652733	-0.734698
444.006	-0.550013	-0.333977	-2.22362	-1.25267
444.007	-0.881417	0.61998	-1.84048	-0.706783
444.008	-1.92722	-1.26059	-1.66474	-1.1135
444.009	-0.158219	-0.193242	-0.6679	-0.631171
444.010	-1.17478	0.0675885	-1.74913	-1.00725
444.011	-0.385035	0.137494	-0.999804	-0.298663
444.012	-1.11911	-0.0123079	-1.24843	-0.183649
444.013	-0.971424	0.26976	-0.876278	-0.402134
444.015	-0.570781	0.277234	-1.45478	-0.00882728
444.016	-0.815029	1.12557	-0.734214	0.229148
444.017	-0.673054	0.0859032	-1.68006	-0.97098
444.021	-0.0271577	-1.15483	-1.12773	-1.22314
444.022	-0.275281	0.0992756	-1.02696	0.425914
444.023	-0.942756	0.0675058	-0.495075	-0.255525
444.024	-0.712791	-0.474552	-0.614459	-0.0615502
444.025	-1.44608	-0.815654	-0.605074	-0.126876
444.026	-1.09687	-0.587656	-0.747837	-0.463954
444.028	0.428175	-0.0149954	-0.373227	-0.056418
444.031	-0.7488	-0.39835	-0.485794	-0.585937
444.032	-1.23975	0.149087	-0.761285	-0.56183
444.034	0.0458969	-0.132883	-1.01143	-0.0500222
444.035	-0.796319	-0.405371	-1.07534	-0.738432
444.036	-0.651615	0.858664	-1.11323	-0.0821709
444.037	-1.78453	-0.913151	-0.499726	1.19099
444.038	-1.6779	-0.719724	-1.39102	-0.890821
444.039	-1.23494	0.293477	-1.09295	0.100191
444.041	-1.81221	-0.995349	-1.66663	-1.01409
444.044	-0.495899	-0.89532	-0.408693	-0.742267
444.046	0.283018	0.0638156	-0.891332	0.941897
444.047	-1.75233	-0.812665	-1.61579	-0.660012
444.049	-1.74902	-0.93889	-0.761152	-0.836461
444.050	-0.847286	-0.2608	-0.642627	-0.863907
444.051	-0.838385	-0.425043	-0.178726	0.211086
444.052	-0.439347	0.380496	-1.16387	0.219893
444.053	-0.811425	-0.397366	-1.23369	-0.777274
444.054	-0.488295	0.704464	-0.802262	0.474653
444.055	-0.891405	0.712492	-1.23912	-0.397929
444.056	-0.646301	0.628947	-0.882378	0.364033
444.057	-1.22978	-0.394085	-0.643203	-0.40178
444.058	-1.76359	-0.892879	-0.99577	-0.399303
444.059	-1.10016	0.0918189	-0.910296	0.055594
444.061	-1.63355	-0.726855	-1.42904	-0.933066
444.063	-0.817173	0.559003	-1.05978	-0.179049
444.065	-0.63117	0.207036	-0.798042	-0.569022
444.067	-0.089909	0.657195	-1.89143	-1.18955
444.069	-0.894263	1.17999	-2.1061	-1.23401
444.070	-1.16842	-0.403183	-1.16733	-0.661996
444.072	-1.31004	-0.795496	-0.879603	-0.735151
444.073	0.0707761	-0.506711	-1.15212	-0.319694
444.074	-0.607848	0.109726	-1.83961	-1.12862
444.075	-0.756604	-0.327677	-0.91269	-0.808536
444.076	-1.31133	-0.880418	-1.28579	0.19839
444.077	-0.64021	0.0398075	-0.787464	-0.251784
444.078	-1.13731	-0.300428	-0.900096	-0.510596
444.079	-0.628596	0.227802	-1.08285	-0.874049
444.080	-0.533091	-0.328368	-0.136056	0.153178
444.082	-0.721008	0.267587	-1.26341	-0.600537
444.083	-0.464916	-0.00405014	-0.979256	-0.582759
444.085	-1.02061	-0.0211451	-0.790951	-0.285602
444.087	-0.537577	0.562343	-1.08671	0.266564
444.089	0.326245	0.549463	-0.970966	0.0938077
444.091	-0.0984844	0.789956	-1.26597	0.0987879
444.092	-0.188044	1.65583	-1.73681	-0.523989
444.093	-1.04371	-0.896453	-1.77066	-1.0124
444.094	-1.16556	-0.451186	-1.2975	-0.411429
444.095	-0.825477	0.762412	-1.33988	-1.04031
444.097	-0.579727	0.989998	-1.95437	-1.104
444.098	-1.55238	-0.927592	-0.664603	-0.344282
444.099	-0.114679	0.486946	-0.816223	-0.294991
444.100	-0.52579	-0.172561	-1.32669	-0.733417
444.102	-0.857725	0.852266	-1.63865	-0.979173
444.105	-0.303922	1.80131	-1.6962	-0.590697
444.107	-0.640519	1.01208	-1.46171	-0.956479
444.108	0.207375	-0.55786	-0.119451	-0.751144
444.109	0.178708	-1.05764	-0.0249167	-0.222639
444.110	0.146064	0.11519	0.0860421	-0.334624
444.111	-0.148881	-0.19333	-0.337094	-0.444562
444.113	-0.289707	0.120645	-0.516705	0.0171849
444.114	-0.514393	1.34577	-1.24701	-0.416711
444.115	-0.586077	1.39822	-1.98138	-1.09755
444.116	-0.356459	1.62778	-1.76291	-1.0146
444.117	-0.835566	0.816351	-1.11584	-0.839642
444.118	-0.310864	1.12112	-1.5172	-0.160911
444.120	-0.384241	1.21293	-1.54256	-0.603453
444.121	-0.387762	1.41589	-1.38398	-0.763101
444.122	-0.1307	1.71489	-1.09117	-0.569257
444.124	-0.148563	2.06799	-1.96575	-1.07177
444.126	-0.0463518	2.02069	0.410889	-0.952473
444.127	-0.574584	1.2128	0.181654	1.26886
444.128	0.270354	1.5516	-1.25025	-0.72643
444.129	-0.287259	1.36322	-0.897885	-0.705649
444.135	-0.525115	1.14685	-1.69237	-1.12227
444.138	-0.78393	0.719245	-0.869331	0.639246
444.139	-0.588732	0.735822	-1.56329	-0.443695
444.140	-0.558081	1.30367	-1.28048	-0.412741
444.143	-0.0837731	1.54144	-0.989078	-0.598127
444.144	-0.30701	0.636307	-0.385015	-0.106779
444.145	-0.984763	0.0624301	-0.982384	-0.282254
444.146	-0.106137	0.844635	-0.727635	-0.0480543
444.148	-0.856987	0.895935	-1.69987	-1.01664
444.149	1.52083	-0.456429	1.05079	0.604074
444.150	0.385616	-0.724173	-0.257705	0.950456
444.151	-0.627408	-0.366292	0.599567	0.285364
444.153	-0.178927	-0.876554	-1.15486	-1.29142
444.154	-1.17702	-0.460619	-1.23585	0.336628
444.155	0.379741	-0.39312	-0.696972	-0.349661
444.156	0.0447847	1.8282	-1.37562	-0.628066
444.157	-0.815778	-0.477444	-0.316456	-0.532693
444.158	-0.319135	1.29103	-0.942047	-0.463761
444.159	-0.534561	0.851439	-0.575568	-0.101449
444.160	-0.568986	0.978207	-1.51212	-0.131076
444.161	-0.65621	1.33485	-1.42623	-0.891362
444.162	-0.397473	-0.0635708	-0.563918	-0.297944
444.163	0.182608	0.517511	-0.384502	-0.196593
444.164	-0.333245	0.329755	0.0811873	0.895734
444.166	-0.120342	2.18431	-1.99644	-1.17551
444.167	-0.271943	1.02527	-1.07084	-0.489312
444.169	-0.698736	0.989917	-1.13036	-0.756456
444.171	-0.330762	0.400961	-0.262652	-0.36403
444.172	-0.0996216	-0.228155	-1.16098	-0.563015
444.173	-1.36241	-1.1524	-1.97756	-1.00308
444.174	-0.26657	-0.635689	-0.739663	-0.862558
444.175	0.478921	-0.588557	-0.279211	-0.246291
444.176	-0.583289	0.18694	-0.826501	0.0374438
444.177	0.352616	-0.204557	0.452349	0.607319
444.179	-0.713416	0.472071	-0.804933	0.275508
444.180	-0.593676	0.291693	-0.584331	0.135331
444.181	-1.03217	-0.0793114	-0.217456	-0.250098
444.182	-0.765133	-0.569903	0.0697616	-0.509311
444.183	-0.397238	-0.217714	-0.422888	-0.682307
444.184	-0.668696	0.389452	-0.585672	0.167611
444.185	-0.262461	-0.00103706	-0.259077	1.34772
444.186	-0.270073	-0.443079	-0.211316	0.925845
444.187	-0.450956	0.692816	0.0666519	-0.56771
444.188	-0.355514	-0.000561853	0.104684	-0.534332
444.189	-0.725335	0.671949	-1.57797	-0.36788
444.190	0.332049	0.125265	-1.40262	-0.110332
444.191	0.221112	-0.306713	-0.665474	0.679095
444.192	-1.01871	0.0922646	-0.797456	-0.200492
444.193	-0.879647	1.00942	-1.11883	0.38432
444.194	0.297419	-0.407062	-0.808573	-0.141004
444.195	0.19497	-0.564206	-0.368211	0.605173
444.196	-0.276724	0.942495	-0.444577	1.05793
444.197	-0.629626	-0.462651	-0.207798	0.456627
444.198	-0.709619	0.0853302	-0.352688	0.39578
444.199	-0.59607	-0.350386	0.797259	-0.321144
444.200	-0.796949	-0.283001	-1.74498	-1.117
444.201	-0.684025	-0.0528892	-1.14185	-0.565796
444.202	-0.721128	-0.707601	-0.764026	-0.86078
444.203	0.420611	-0.20071	-0.0546669	-0.629682
444.204	-1.17641	-0.246451	0.359889	0.134404
444.207	-0.313366	0.317077	-1.74156	-0.932265
444.208	-0.467175	0.366341	-1.15462	-0.509936
444.211	0.182366	-0.0401482	-1.30683	-0.28726
444.212	-0.530505	-0.0713734	-1.15202	-0.585264
444.213	-1.02591	-0.204245	-1.14716	-0.0102599
444.214	-0.917193	0.243924	-0.98853	-0.767599
444.216	-0.151107	0.359233	0.339104	0.208489
444.218	-0.404324	0.152248	-0.744728	-0.301377
444.219	-0.333725	0.217863	-1.44168	-0.665562
444.221	0.05569	0.847966	0.436244	-0.249768
444.222	-0.43974	-0.444237	0.433055	0.232961
444.223	-0.836986	-0.0789375	0.0280306	0.447036
444.224	0.490999	0.223	-0.144837	-0.0859175
444.225	0.301799	0.0815561	0.0930949	0.174515
444.226	-0.759872	1.13378	-1.55469	-0.815299
444.227	-0.854497	-0.320611	-0.706571	-0.855271
444.228	0.351485	0.047301	-0.280399	-0.52651
444.231	0.0154432	-0.718634	-0.243947	0.282809
444.232	0.403596	0.00366222	-0.845052	-0.196562
444.234	-0.51828	0.194196	-0.690343	0.191689
444.236	-0.137036	1.04876	-1.38806	-0.526481
444.237	-0.424533	-0.100079	-1.79658	-1.04683
444.238	-0.467991	0.188141	-1.37883	-0.719843
444.239	-1.19476	-0.493339	-1.50511	-0.782433
444.240	-0.717168	0.278775	-1.78334	-0.946544
444.241	-0.53457	0.194022	-1.76417	-0.896896
444.242	-1.11442	-0.162853	-1.60162	-1.00703
444.244	0.0634966	0.569288	-0.599835	-0.369544
444.245	-1.07909	-0.473299	-1.11631	-0.594912
444.246	-0.662874	0.405624	-1.2085	-0.575256
444.247	-1.06668	-0.490034	-0.429966	0.388836
444.248	-1.16176	-0.676617	-1.16678	-0.649789
444.249	-0.962736	0.176669	-1.61495	-0.883537
444.250	-0.809193	0.183351	-2.0028	-1.08357
444.251	-1.57398	-0.634187	-0.925226	-0.541151
444.254	-1.05889	-0.479761	-1.70177	-1.00062
444.255	-0.252143	0.691662	-1.80941	-0.937306
444.257	-0.865689	0.222473	-2.1292	-1.14424
444.258	-0.843919	-0.1603	-2.01273	-1.17087
444.259	-0.672308	-0.225852	-1.45024	-0.900168
444.260	-0.382535	0.179353	-1.8822	-1.09083
444.261	-0.785247	-0.473356	-1.62926	-0.982407
444.262	0.127901	0.454326	-1.87805	-1.15026
444.263	-0.178547	-0.0264374	-1.75199	-1.0029
444.264	-0.792722	-0.291323	-1.62778	-0.846698
444.265	-0.40227	-0.417741	-0.17112	-0.426501
444.266	-0.235423	0.492312	-1.71308	-1.07129
444.267	-0.488559	0.593161	-1.92941	-1.1763
444.269	-0.320692	-0.279965	-0.798726	-0.904673
444.270	0.504082	-0.973207	-0.22687	-0.461642
444.271	0.226074	-0.820686	-0.114666	-0.435938
444.272	-0.370602	0.455192	-0.714556	-0.3252
444.273	0.261571	0.196297	-1.27546	-0.448431
444.274	-0.254782	0.847446	-1.18682	-0.573881
444.275	-0.627866	0.0919738	-1.35535	-0.334107
444.277	-1.1069	-0.610405	-1.19585	-0.745978
444.278	-0.437291	-0.00268286	-1.65404	-0.808053
444.279	-0.586055	0.253442	-0.46384	-0.187692
444.280	-0.389915	0.374134	-1.98648	-1.15489
444.284	0.602039	0.0946677	-0.6457	0.410516
444.285	0.160229	-0.310563	-1.42924	-0.888075
444.286	-0.284219	0.400247	-1.35878	-0.727263
444.288	-0.384634	0.00489149	-1.54015	-0.943149
444.291	-0.387591	0.115808	-1.2499	-0.714313
444.292	-0.266115	-0.308716	-0.579586	-0.299181
444.294	-0.603028	0.533271	-0.25895	0.558691
444.295	-0.680383	0.113346	-0.827965	-0.397494
444.297	-0.561884	-0.668008	-1.17262	-0.619447
444.299	-0.107395	0.627602	-1.4422	-0.686339
444.300	-0.319355	-0.214623	-1.31057	-0.832539
444.307	-0.344337	0.449436	-1.24121	-0.434452
444.308	-0.162207	0.550725	-0.435369	0.196532
444.309	-0.50144	0.498641	-0.657988	-0.279709
444.310	-0.201462	0.242355	-1.37412	-0.835865
444.312	-0.342027	-0.013287	-0.385729	-0.245498
444.316	-0.793267	-0.138335	-0.507899	0.199886
444.317	-0.530939	1.52055	-1.61479	-0.599472
444.320	-1.13966	0.0560468	-1.66331	-1.05603
444.323	-0.123451	1.74438	-1.27883	0.214021
444.324	-0.800107	-0.137075	-0.677652	-0.119572
444.328	-0.574622	-0.0376151	-0.965187	-0.672959
444.330	-0.48802	1.43689	-1.97249	-1.18094
444.334	-0.542002	0.534711	0.165258	-0.331311
444.337	0.178343	-0.370728	0.0123761	-0.694203
444.338	-1.07678	-0.0673091	-1.48289	-0.850346
444.339	-0.556671	0.892365	-0.745128	0.636724
444.340	-0.535505	0.627984	0.327047	-0.0512433
444.344	-0.283545	0.641283	0.288207	0.178991
444.345	-0.203993	0.624601	0.310464	0.0096733
444.346	-0.549832	0.507689	-1.23686	-0.673951
444.348	-0.569497	-0.922305	-0.71429	0.361363
444.349	0.161619	0.409122	-1.21186	-0.474522
444.350	-0.762145	-1.00714	-1.50203	-1.03936
444.351	-1.36139	-0.599892	-1.08679	-0.730158
444.352	0.117704	0.819883	-0.960283	-0.530426
444.354	0.171615	0.239315	-0.749419	-0.0669432
444.356	-0.466605	-0.17512	-0.757787	-0.316033
444.357	-1.1042	-0.495016	-0.435475	-0.278137
444.359	0.426363	-0.0241466	-0.324582	0.141652
444.360	-0.282613	0.475758	-0.313416	-0.283921
444.362	-0.649391	-0.288308	-1.79493	-0.74056
444.363	-1.20309	-0.801896	-1.11123	-0.58889
444.364	-0.582938	0.133806	0.219433	0.411846
444.367	-0.915966	0.0162244	-1.29576	-0.63364
444.370	-0.0898692	0.562538	-0.23884	-0.211039
444.373	0.556672	0.276718	-0.0477679	0.551747
444.377	-0.244133	0.491887	-0.910021	-0.352902
444.381	-0.139138	-0.221944	-0.349437	-0.179257
444.391	0.052483	0.247621	-0.909938	-0.413069
444.395	-0.118783	0.424059	-0.363247	-0.121668
444.396	-0.911277	0.464146	-0.802911	-0.0539861
444.400	-0.461384	0.565405	-1.17099	-0.444978
444.402	-1.19184	0.0442307	-1.2632	-0.819394
444.404	-0.304244	0.834571	-0.20452	0.421714
444.405	-0.715075	0.00521949	-0.871235	0.487888
444.406	-0.712197	0.453933	-0.366009	0.192966
444.409	-0.359018	0.78444	-0.883829	-0.14245
444.413	-1.10208	-0.191959	-1.10841	-0.470397
444.414	-0.927441	0.0608603	-1.23133	-0.390989
444.415	-0.410296	-0.183166	-0.450932	0.0873941
#447	-0.634833	-0.171986	-1.02325	-0.268646
447.002	-0.0372859	-1.36	-2.33466	-1.24826
447.004	-0.547217	-0.317355	-2.31954	-1.29979
447.005	-0.665329	0.235975	-1.44215	-0.215936
447.006	0.0620423	0.0285271	0.218087	0.465767
447.007	0.163983	-0.459328	0.266678	0.224699
447.008	0.101548	-0.0380115	-0.180705	0.031305
447.009	-0.667103	0.0888861	-1.44215	-0.119517
447.011	-0.614131	-0.631122	-1.9321	-0.923148
447.012	-0.933522	-0.0418029	-1.32641	-0.517642
447.014	0.128105	-0.313757	0.258573	0.249042
447.015	-0.645472	0.0612442	0.603429	0.0673526
447.018	-1.16382	-0.208684	-1.42607	-0.321309
447.019	-0.618308	0.152974	-0.743979	0.217518
447.021	-0.234108	0.0558704	-0.412835	0.0520261
447.022	-1.74632	-1.05376	-1.97195	-1.04274
447.024	-0.542958	-0.0338608	-0.695814	-0.0273238
447.029	-0.188452	0.32122	-0.604444	-0.02813
447.031	-0.377645	-0.143212	-0.219633	0.206564
447.033	-0.246142	0.61794	-1.01059	-0.174407
447.034	-0.0260907	0.119163	0.244374	0.561833
447.036	-0.12016	0.18362	-0.84825	-0.189263
447.037	-0.790581	-0.586372	-1.10554	-0.109168
447.039	-0.380719	0.0839833	-1.62	-0.534838
447.043	-1.26187	0.0969468	-1.51501	-0.491893
447.046	-0.313386	0.118138	-1.27439	-0.0412233
447.047	-0.350314	-0.502953	-0.385479	0.205427
447.048	-0.236867	-0.101962	-1.41183	-0.429262
447.049	0.00943418	0.281517	-1.18768	-0.207919
447.050	0.113815	-0.345401	-0.985911	-0.366148
447.059	0.26422	-0.685582	-0.193636	0.182598
447.060	-0.679896	0.149908	-0.543314	0.049869
447.061	-1.22589	-0.680337	-1.13602	-0.194144
447.062	-0.883246	-0.549909	-1.13856	-0.492548
447.063	-1.26592	-0.361477	-1.43218	-0.558204
447.066	-0.410735	-0.394593	-0.249944	0.993611
447.067	-0.431847	-0.316711	-1.29245	-0.263286
447.068	-1.0124	-0.601817	-0.269274	0.208295
447.069	-0.843244	-0.611673	-1.21889	-0.48356
447.071	-0.659938	0.215433	-0.513318	0.339301
447.075	0.277373	0.111722	-0.0125287	0.802346
447.076	-0.336823	0.566012	-0.945565	-0.220705
447.077	0.018122	-0.592995	-0.823898	-0.667788
447.084	-0.703427	-0.147789	-1.52888	-0.633431
447.085	-0.713381	-0.376094	-0.502589	0.740821
447.086	-0.618314	-0.213468	-0.78208	0.0659632
447.087	-0.544755	-0.570542	-0.714481	-0.758078
447.088	-0.736988	-0.227022	-0.520456	0.0600408
447.089	-0.590346	-0.457651	-0.850486	-0.361893
447.090	-1.29176	-0.246543	-1.48957	-0.799457
447.091	-0.260076	-0.463593	-1.20968	-0.830673
447.093	-0.325497	-0.500955	-1.10585	-0.743044
447.094	-0.631034	0.483704	-1.1266	-0.184332
447.097	-1.47709	-0.134932	-1.50885	-0.193512
447.098	-1.3053	-0.0233061	-1.46471	-0.813952
447.099	-0.415943	-0.221356	-0.71077	-0.243339
447.100	-0.809372	-0.619859	-1.40924	-0.698683
447.101	-0.7109	-0.341328	-1.78745	-0.853532
447.102	-1.65239	-0.947826	-1.8935	-1.03274
447.103	0.403688	-0.887229	0.0940331	1.36632
447.104	-0.7694	-0.233581	-0.747653	-0.0411309
447.106	-1.09348	-0.337127	-1.05236	-0.186374
447.108	-0.580654	-0.437328	-1.02836	0.220956
447.109	-0.420201	0.557629	-0.172493	0.297391
447.110	-0.237724	1.46908	-0.890199	-0.314193
447.111	-1.352	-0.813124	-0.823715	-0.575907
447.112	0.205421	0.102847	-0.341419	0.441098
447.116	-1.43532	-0.462076	-1.32299	-0.920608
447.118	-0.608242	-0.412594	-1.27076	-0.544863
447.119	-0.504002	0.455562	-0.573051	0.156284
447.121	-0.649465	-0.238621	-0.792855	-0.293132
447.122	-0.539642	1.07998	-1.20006	-0.499909
447.123	-0.516816	-0.0205554	-0.746508	0.284556
447.126	0.366862	-0.375629	-0.00430312	-0.0936794
447.127	-0.248798	0.457284	-0.651177	0.479137
447.128	-0.45471	0.243998	-1.17619	-0.280629
447.132	-0.995088	-0.480264	-1.04201	-0.2681
447.133	-1.40432	-0.493802	-1.78071	-0.922836
447.134	-0.536605	-0.274908	-0.290139	-0.420566
447.136	-0.159567	-0.462045	-0.696321	-0.169063
447.138	-0.90547	0.0743862	-1.27692	-0.460331
447.142	-1.18885	-0.178757	-0.367674	0.839474
447.143	-0.306961	0.471532	-1.39152	0.0232065
447.144	-0.7315	0.319761	-0.938082	0.265506
447.146	-0.425787	-0.311602	-1.14509	-0.290865
447.148	-0.993977	-0.354586	-1.34738	0.0950676
447.149	-0.128838	0.164827	-1.61001	-0.410634
447.152	0.16373	-0.6775	-1.38844	-0.644197
447.153	-0.868904	-0.57965	-0.76943	-0.187758
447.155	-1.59827	-0.31998	-0.948663	0.653189
447.156	0.214918	-0.222478	-0.824828	0.0543052
447.157	-0.598163	-0.0549548	-1.07895	0.1303
447.165	-0.887135	0.742258	-0.894027	-0.148058
447.168	-0.530201	0.20739	-0.636369	0.116024
447.169	-0.762087	-0.144615	-1.06662	-0.5895
447.170	-0.487309	-0.228418	-0.468526	0.113293
447.176	0.451708	-0.167294	-0.429609	0.29084
447.178	-1.70565	-0.987991	-1.26993	0.260227
447.179	-1.13481	-0.844014	-1.89447	-0.920116
447.181	-1.42685	-0.286648	-1.39276	0.235192
447.182	-1.40319	-0.680436	0.462593	0.961306
447.183	-0.171354	-0.343666	-0.513556	-0.127505
447.184	-1.30828	-0.301597	-1.06562	-0.158293
447.186	-0.472003	0.296197	-0.940389	-0.0857345
447.188	-0.642963	0.218132	-0.7624	-0.0873778
447.193	-0.360052	0.492615	-1.52095	-0.544538
447.196	-0.756486	0.387772	-0.256158	0.308857
447.197	-0.420777	-0.457839	-0.648886	0.341388
447.198	-0.81575	-0.0292675	-1.89042	-0.667017
447.200	-0.43611	0.0464836	-0.936672	0.184104
447.201	-0.802061	-0.0628866	-1.28259	-0.372322
447.202	-0.280465	-0.411622	-1.46321	-0.830745
447.203	-1.16531	0.476237	-1.5478	-0.798728
447.204	-0.835885	-0.378092	-0.866944	0.482064
447.207	-0.731684	-0.153018	-0.742009	0.0822909
447.208	0.545365	-0.836655	-0.960068	-0.104852
447.211	-1.07355	0.0496379	-1.3823	-0.302585
447.212	-0.0853928	-0.650572	-0.747384	-0.889233
447.213	-1.28392	0.297351	-1.60112	-0.777818
447.214	-0.66467	-0.833329	-0.348238	-0.423552
447.216	-1.51816	-0.22303	-1.72735	-0.673027
447.217	-1.3102	0.132746	-1.88325	-1.03615
447.221	-0.710994	-0.575416	-0.374355	-0.0767147
447.222	-1.96872	-1.03307	-1.8175	-1.03522
447.223	-0.853808	-0.529417	-1.24457	-0.687069
447.224	0.520597	-1.11184	0.197314	-0.883779
447.227	0.956813	-0.665466	0.912517	-0.751295
447.228	-0.473677	-0.305218	-0.331884	0.063256
447.230	-0.555933	-0.736707	-0.96025	0.142534
447.231	-0.174376	-0.0317043	-0.701534	0.197301
447.233	-0.973048	0.462117	-1.83167	-0.898211
447.235	-0.577656	0.373224	-1.78626	-0.519824
447.236	-0.377832	-0.639558	-0.179627	-0.578114
447.237	-0.24194	0.731473	-0.57493	-0.296579
447.238	-0.732558	-0.483176	0.0658917	-0.582603
447.239	-0.114103	-0.234575	-1.24438	-0.0809155
447.241	-0.249982	-0.621634	-1.67869	-0.940484
447.243	-0.151131	0.465711	-1.4845	0.028774
447.245	-0.552011	0.945493	-1.43387	-0.503931
447.246	-0.484581	1.10549	-0.652824	0.848049
447.247	-1.28174	0.0786012	-1.00376	-0.378413
447.248	-0.898865	0.280144	-1.38099	-0.556053
447.249	-2.12126	-1.16338	-1.64441	-0.693544
447.250	0.00201809	-0.219033	-0.585543	0.411042
447.251	-1.25451	-0.325983	-1.03274	0.416841
447.252	-1.23278	-0.194247	-1.50711	-0.716659
447.253	-0.1186	0.329103	-0.690056	0.258972
447.254	-0.58322	0.279314	-1.89948	-1.1251
447.255	-0.673625	0.240655	-1.82788	-0.992673
447.256	-0.372348	-0.455663	-0.346752	1.3727
447.260	-0.98925	-0.110744	-1.47796	-0.800622
447.261	-1.18977	0.674736	-1.7378	-0.889495
447.264	-0.558073	-0.432677	-1.48387	-0.618831
447.266	-0.414182	-0.0926263	0.360697	0.902031
447.267	-0.466726	-0.34235	-1.10758	-0.357243
447.269	-0.540324	-0.00331261	-1.77008	-0.968769
447.270	-0.216136	-0.250621	0.266149	0.643738
447.271	-0.44768	0.266394	-1.36122	-0.574712
447.273	-1.51174	-1.00075	-1.66275	-0.855712
447.277	-1.81197	-0.727224	-1.59432	-0.665932
447.278	-0.861855	-0.30417	-1.07963	-0.266324
447.279	-0.877359	-0.731393	-0.74173	-0.461193
447.281	0.169988	0.0805164	0.492147	0.252834
447.286	-0.629531	-0.0901527	-1.10798	-0.328848
447.287	-0.7654	-0.1442	-1.28048	-0.550134
447.289	-0.446845	-0.319283	-0.432051	-0.261108
447.290	0.675385	-0.834058	-1.12371	0.0246992
447.291	-0.655809	-0.578574	-1.22133	-0.549459
447.292	-0.259966	-0.853945	-0.954781	0.112632
447.296	-0.503082	-0.57138	-0.861626	-0.245605
447.297	-1.07553	-0.347537	-0.530943	1.15028
447.298	-1.36302	-0.385537	-1.42344	-0.461896
447.299	-0.0529852	-0.369032	-1.04534	-0.425151
447.302	-1.43202	-0.314039	-1.83374	-1.12772
447.303	-0.348495	-0.11256	-0.795545	-0.197447
447.305	-0.465343	0.0462528	0.0285815	0.234306
447.308	-0.388341	0.482104	-1.28558	0.232459
447.309	-0.338563	-0.221487	-0.902815	-0.444339
447.312	-0.302277	-0.00691192	-0.0973261	0.246202
447.313	-0.489523	0.609784	-0.225362	1.96585
447.314	-0.887063	0.158308	-0.69308	0.126134
447.316	-1.07139	0.515494	-1.63823	-0.943847
447.319	-0.492642	0.334007	-0.72684	0.496609
447.321	-1.57627	-0.340687	-1.22073	-0.248669
447.322	-0.42314	0.476672	-0.400926	0.295349
447.323	0.0263085	-0.0616993	-1.73039	-0.840447
447.324	-0.214945	0.502635	-0.177627	0.0777062
447.326	-0.022097	0.0367848	-1.66117	-1.13059
447.328	-0.425816	0.880222	-1.66392	-0.649542
447.333	-0.726202	-0.562523	-1.27319	-0.246754
447.338	0.0904831	-0.900158	-0.138181	-0.220293
447.340	-0.640653	0.11779	-1.38576	-0.287353
447.342	-0.447942	-0.045806	-1.5588	-1.06339
447.346	-1.57169	-0.879063	-1.577	-0.768456
447.348	-1.29435	-0.561632	-1.59415	-0.814672
447.349	-0.0550273	-0.170726	-1.01464	0.228245
447.350	-0.987669	-0.39615	-1.06741	-0.230829
447.358	-0.501926	0.200039	-0.556119	0.0149113
447.359	0.135333	0.305886	-0.0620984	-0.0199323
447.360	-0.56464	0.0123542	-1.36704	-0.56
447.361	-0.843113	-0.153489	-1.33946	0.216008
447.362	-1.15625	-0.544278	-1.00695	-0.432144
447.364	0.199875	-0.912773	-1.71313	-0.574093
447.365	-0.479786	-0.20968	-0.540672	-0.0295729
447.369	-0.636184	-0.29434	-0.959645	-0.401126
447.370	0.21609	0.195506	0.207697	0.547012
447.372	0.0348781	-0.0747984	-1.04298	0.211032
447.374	-0.423232	1.2586	-1.19971	-0.400648
447.377	-0.494353	-0.187281	-0.376063	0.0883037
447.380	-0.324902	-0.163081	-1.85614	-1.03541
447.382	0.175716	-0.0228037	0.0707635	0.135092
447.386	-0.703214	-0.250062	-0.586556	0.831574
447.389	-1.68735	-0.880187	-0.97737	-0.233257
447.390	-0.980098	-0.432444	-0.489929	-0.0217198
447.391	-0.193372	0.504543	-1.83372	-0.515679
447.393	-0.563174	0.597261	-2.06656	-1.00394
447.394	-1.05399	-0.244462	-1.82377	-0.903407
447.395	-0.828858	-0.680544	-1.54936	-0.934628
447.396	-0.39174	-0.0689465	-1.05811	-0.285686
447.399	-0.717371	0.107891	-1.11987	0.0527312
447.400	0.170248	-0.2659	-1.2578	-0.485383
447.402	-0.855736	-0.418609	-1.72475	-0.820906
447.403	-1.1918	-0.605491	-1.47024	-0.609451
447.405	-1.07072	-0.343653	-1.32628	-0.52081
447.406	-0.853295	-0.467149	-1.55265	-0.839366
447.408	-0.685846	-0.377389	-1.17559	-0.675874
447.409	-0.437795	0.620191	-1.81068	-0.800221
447.412	-1.07625	-0.283124	-1.62086	-0.92935
447.413	-1.1883	-0.385267	-1.38493	-0.563756
447.414	-1.31155	-0.35521	-1.71143	-0.743902
447.415	-1.18086	0.247944	-1.88168	-0.912265
447.417	-0.332238	-0.582677	-0.626242	0.116457
447.418	-0.364406	0.450665	-1.1671	-0.361191
447.419	-0.683087	-0.157801	-0.122071	0.290576
447.421	-0.352366	-0.100006	-0.817015	-0.573057
447.422	-0.125132	-0.582123	-1.36448	-0.361099
447.423	-0.827143	-0.178459	-1.90699	-1.01716
447.426	-0.473931	0.879245	-2.0894	-1.16745
447.427	-0.508678	0.120639	-1.601	-0.861852
447.428	-0.46667	-0.366442	-1.51949	-0.825588
447.429	-1.44503	-0.765009	-1.95002	-1.05225
447.430	-1.60224	-0.945976	-1.99789	-1.11073
447.431	-1.43135	-0.642243	-1.63277	-0.961906
447.433	-1.0911	-0.416517	-1.68403	-0.932624
447.434	-0.699584	-0.142629	-0.343718	0.584855
447.436	-0.961222	0.539528	-2.10865	-1.17418
447.441	-0.871381	-0.220559	-1.46537	-0.498643
447.442	-0.470684	-0.328339	-1.1422	-0.734326
447.443	-1.00743	-0.133636	-1.49202	-0.844628
447.445	-1.23354	-0.401648	-0.908092	-0.132052
447.447	-0.77002	-0.298218	-0.502744	0.0419075
447.449	-0.733206	-0.308158	-1.57195	-0.651539
447.450	-1.12767	-0.240645	-0.266935	-0.357856
447.453	-0.23262	0.537817	-0.62113	0.232101
447.455	-0.430546	0.040871	-1.08634	-0.0509497
447.456	-0.642758	-0.513813	-1.25129	-0.543453
447.457	-0.579636	-0.443215	-0.904628	-0.465526
447.460	-0.649584	-0.706882	-0.806489	-0.293802
447.461	0.137728	-0.00287956	-0.814774	-0.267728
447.468	-1.48062	-0.188493	-1.87572	-1.11769
447.469	-1.37715	-0.493618	-1.08359	-0.224363
447.471	-0.670108	-0.539683	-0.577908	-0.225686
447.472	-0.904355	0.0566232	-1.5849	-0.36973
447.474	0.0602169	-0.306141	-0.220236	-0.176131
447.477	0.0243793	0.0914399	-0.274871	0.761012
447.479	-0.572462	0.0314466	-1.35667	-0.686689
447.484	-0.513375	-0.391264	-1.27438	-0.386183
447.487	-1.20313	-0.678611	-1.47472	-0.567912
447.488	-1.01584	-0.312928	-0.378639	0.267827
447.491	-1.55967	-0.835128	-1.33234	-0.555242
447.496	-0.490177	0.0166675	-0.97852	-0.30498
447.497	-0.919456	0.540897	-1.76363	-1.02175
447.499	-1.14496	-0.692021	-1.00876	-0.543715
447.501	-0.69344	-0.367421	-0.607683	0.0941951
447.503	-0.271801	0.134224	-0.00784834	1.57754
447.505	-0.99375	-0.467564	-1.28124	-0.794969
447.509	-1.04366	-0.312863	-1.40037	-0.708251
#449	-1.02567	-0.413053	-1.12645	-0.413096
449.003	-1.24338	-0.91369	-1.06143	-0.348584
449.004	-0.0800389	-0.996419	-1.78264	-1.08921
449.007	-1.90333	-0.761302	-1.64404	-0.593025
449.009	-1.79595	-0.704016	-0.647105	1.06404
449.015	-1.11138	-0.725467	-0.924218	0.272328
449.016	-2.21004	-1.29538	-2.18521	-1.25827
449.017	-0.799229	-0.424185	-0.276311	1.29512
449.022	-1.95757	-1.16096	-1.44462	-0.622067
449.024	-1.95992	-1.00897	-1.73279	-0.872252
449.033	-2.15991	-1.25174	-1.28179	-0.489886
449.037	-0.66785	-1.29793	-2.06378	-1.22205
449.040	-1.93389	-1.03235	-1.87042	-0.908209
449.041	-1.80615	-0.959964	-1.33579	-0.274261
449.042	-1.36755	-0.24009	-0.61209	0.653746
449.048	-1.61622	-0.246932	-0.023058	0.239777
449.049	-0.85095	-0.712536	-0.498099	0.689473
449.051	-1.56657	-0.601635	-0.924909	-0.0335067
449.057	-1.71407	-1.03485	-1.0711	-0.791067
449.058	-1.65364	-0.913499	-0.407561	1.04273
449.059	-1.17864	-0.370519	-0.815316	-0.346794
449.060	-1.04896	-0.241605	-0.154281	1.42328
449.061	-0.878075	0.663843	0.309566	0.838732
449.062	-1.19748	0.0478739	-0.57355	1.32965
449.066	-1.5723	-0.927093	-1.63912	-0.85575
449.068	-1.16005	-0.939145	-0.811704	0.568882
449.070	-1.04454	-0.644496	-0.654173	-0.230981
449.075	-0.398447	-0.458639	-1.35629	-0.485754
449.076	-1.17819	-0.547571	-1.53961	-0.829507
449.077	-0.442955	1.21276	-1.52727	-0.751698
449.078	-0.816764	-0.832062	-1.3939	-0.676887
449.080	-1.69739	-1.00489	-1.43257	-0.142289
449.082	-1.84021	-0.709789	-2.04532	-1.00273
449.090	-1.8945	-1.11744	-1.80108	-0.928866
449.092	-0.773721	-1.29939	-1.09322	-0.294131
449.095	-1.76524	-1.1379	0.526117	-0.381482
449.096	-1.46948	-1.03986	-0.748866	-0.767754
449.098	0.330356	-0.574901	0.210582	0.435005
449.104	-0.919033	0.775806	-1.21896	-0.0468965
449.114	-0.501674	1.04387	-1.19948	-0.471063
449.118	-0.73366	0.755141	-1.34221	-0.541688
449.119	-0.630159	1.04433	-1.0934	-0.543764
449.128	-0.26036	1.53866	-1.09597	0.0972021
449.130	-0.233576	1.94292	0.165031	-0.857539
449.131	-0.866255	0.961082	-0.716422	0.774318
449.132	-0.495661	1.01786	-1.34149	-0.676202
449.133	-0.721683	-0.687407	-1.40894	-0.760634
449.134	-0.0813836	1.20847	0.227401	0.573158
449.135	-1.33359	-0.22075	1.06665	-0.884545
449.136	-1.36759	-0.900662	-1.96494	-1.09794
449.137	-0.804292	-0.391823	-1.98	-1.15795
449.139	-0.563796	-0.579003	-1.28092	-0.655536
449.140	-1.47277	-0.513998	-1.26909	-0.0414484
449.143	-0.723474	-0.337903	-1.55714	-0.205507
449.144	-0.575879	0.557439	-1.52929	-0.682275
449.145	-1.03187	-0.677178	-1.39589	-0.612609
449.147	-0.843861	0.34481	-0.0507246	0.363812
449.149	-0.732203	-0.103449	0.0208023	1.14324
449.156	-1.27473	-0.552235	-0.270775	0.398602
449.157	-0.818176	0.822485	-1.42888	0.12585
449.158	-1.01666	0.769285	-1.09055	-0.0804558
449.160	-0.590806	-0.672557	-0.132781	-0.408998
449.164	-1.45716	-0.537276	1.49772	-1.03456
449.165	-1.65239	-0.575956	-0.974037	-0.65927
449.166	-1.3666	-0.899133	-0.96338	-0.313141
449.167	-1.42146	-1.21024	-1.00439	-0.687373
449.168	-1.63498	-0.803624	-1.11251	-0.549229
449.172	-0.711132	-0.645007	-1.56478	-0.516655
449.174	-1.06817	-0.412208	-0.730086	-0.259311
449.175	-1.43543	-0.956561	-1.55224	-0.985345
449.176	-1.2332	-0.277362	-1.0802	-0.451291
449.177	-0.585989	0.765714	-1.69844	-0.475173
449.179	-1.92499	-1.02539	-0.860634	-0.505001
449.184	-1.48006	-0.148706	-1.98557	-1.13244
449.185	-0.532223	0.519446	-1.00637	0.319867
449.191	-0.846989	-0.919611	0.104074	-0.586651
449.192	-0.60131	-0.572583	-1.06109	-0.691385
449.193	-0.176344	0.710388	-0.729153	0.50686
449.194	-1.12013	0.487864	-1.46058	-0.969544
449.196	-1.26312	-0.754697	-1.59335	-0.925132
449.197	-0.729986	-0.564439	-1.20733	-1.23111
449.198	-0.94244	-0.693468	-1.49458	-1.1067
449.200	-1.37045	-0.633021	-1.23777	-0.395295
449.201	-1.01009	-0.815215	-1.58192	-0.538049
449.203	-0.614655	-0.182381	-1.47033	-1.30472
449.204	-1.22599	-0.00556796	-1.48943	-0.181698
449.205	-1.92955	-1.05018	-2.05971	-1.13743
449.207	-0.208317	0.667242	0.176058	0.847221
449.208	0.0751361	-0.253138	-0.533601	0.858268
449.209	-1.45857	-0.747972	-2.37292	-1.37909
449.210	0.0270526	-0.356074	-0.403664	-0.569448
449.211	-0.50423	-0.578044	-0.270651	-0.939964
449.212	-0.466375	-0.256661	-1.58101	-0.884929
449.213	-0.77462	-0.619847	-1.53555	-0.674988
449.215	-0.738643	-0.324288	-1.10335	0.524935
449.216	-0.660537	-0.296886	-1.15747	0.218079
449.217	-1.33707	-0.594274	-0.468358	-0.808785
449.218	-1.0473	-1.00484	-0.639594	1.12821
449.219	-0.681001	-0.110403	-0.442221	1.4251
449.220	-0.20645	-0.385898	-1.40735	-0.0542247
449.221	-2.24905	-1.19476	-1.81081	-1.11252
449.222	-1.26043	-1.15964	-1.87547	-0.996658
449.227	-1.38711	-0.763956	-1.24119	-0.564409
449.229	-1.37318	-0.782347	-1.49497	-1.09256
449.230	-0.920628	-0.77957	1.23736	-1.12444
449.231	-1.24049	-0.627335	-0.970258	-0.465447
449.232	-0.391503	-0.602859	-1.81588	-1.03655
449.233	-0.469711	-0.0904338	-1.65069	-0.736178
449.234	-0.553687	-0.118707	-0.403424	-0.185108
449.235	-0.606826	-0.272848	-1.45508	-0.26949
449.236	-1.82867	-1.17866	-1.94064	-0.873114
449.237	-1.05686	-0.396133	-1.06202	-0.289277
449.238	-1.42907	-0.878448	-1.67961	-0.91666
449.239	-2.31817	-1.31117	-1.93103	-0.9395
449.240	-0.701331	-0.133048	-2.0117	-1.08272
449.241	-0.53119	0.549474	-1.64202	-0.609241
449.242	-0.221289	-0.407339	-1.64271	-0.935359
449.243	-0.343533	-0.309596	-1.48654	-0.510141
449.244	-0.399674	-0.223643	-1.72333	-1.01238
449.245	-1.6661	-0.714751	-2.17375	-1.20153
449.246	-1.1861	-0.74677	-1.70866	-0.955734
449.247	-0.858457	-0.523205	-1.57369	-0.913852
449.248	-0.776514	-0.615152	-1.36349	-0.74572
449.249	-1.62126	-0.766963	-1.46733	-0.140406
449.250	-0.942248	-0.656549	-1.85778	-1.05132
449.251	-1.16284	-0.709811	-1.45843	-0.881372
449.252	-0.789652	-0.0087361	-1.6696	-1.15665
449.253	-0.362312	-0.133647	-1.34751	-1.07844
449.254	-1.37636	-0.752187	-2.10158	-1.24791
449.255	-0.990756	-0.721978	-1.58946	-0.734404
449.256	-0.379719	-0.509717	-1.81384	-0.991791
449.257	-1.34379	-0.917864	-1.05963	-0.888248
449.258	-1.32384	-0.547975	-1.68759	-0.774142
449.259	-1.04101	-0.739017	-1.47601	-0.74483
449.260	-1.35761	-1.0121	-1.26588	-0.52107
449.261	-0.426509	0.00519403	-1.12806	-0.925084
449.262	-0.201233	0.214114	-1.05992	0.152776
449.263	-0.660451	-0.058698	-0.786625	0.292833
449.264	-1.47488	-0.885495	-1.72455	-0.99188
449.265	-1.37726	-0.860303	-1.86619	-0.855458
449.266	-0.927374	-0.479037	-1.67236	-0.909852
449.267	-1.02376	-0.368579	-1.66478	-0.896607
449.268	-1.19038	-0.518013	-1.43887	-0.819179
449.270	-0.751294	-0.0559535	-1.99361	-1.01094
449.271	-0.890034	-0.220053	-1.11719	0.0874279
449.272	-1.8845	-1.02492	-1.69727	-0.723095
449.273	-0.88448	0.0444767	0.308161	0.381468
449.278	-1.43372	-0.887672	-1.14001	-0.449867
449.280	-1.70262	-0.939971	-1.46742	-0.452994
449.282	-1.23435	-0.836483	-0.88587	-0.229638
449.284	-0.324165	1.12209	-1.07916	0.19394
449.286	-0.89022	-0.17139	-0.775571	-0.53619
449.287	-0.889859	-0.0644705	-0.982124	-0.210013
449.289	-1.54484	-0.911506	-1.58987	-0.763512
449.290	-1.45021	-0.677699	-1.7373	-0.920892
449.291	-1.29359	-0.734512	-1.25611	-0.786694
449.292	0.0881946	-0.468823	-0.665928	0.0889773
449.294	-0.364481	-0.149312	-1.67844	-0.91219
449.296	-1.23471	0.0791353	-0.650279	0.226612
449.297	-0.758773	-0.110513	-1.0998	0.196222
449.304	-1.64496	-0.832581	-1.4663	-0.685668
449.306	-1.30129	-0.849638	-1.81891	-0.901991
449.308	-0.873378	-0.0828316	-0.491614	1.23723
449.311	0.694151	-0.788055	-1.37371	-0.932924
449.316	-0.252691	1.55316	-0.565566	1.02601
449.317	-1.243	-0.373755	-1.57872	-0.835007
449.318	-0.731045	-0.377428	-1.98156	-1.10656
449.319	-0.731481	-0.434136	-0.484268	-1.09543
449.320	-0.590677	0.021207	-1.8017	-1.07628
449.321	-0.365729	-0.712483	0.776196	-1.24259
449.322	-1.67773	-0.926391	-1.67709	-0.781693
449.329	-1.49833	-0.697734	-2.23998	-1.28752
449.333	-0.880846	-0.430021	-1.49532	-0.827228
449.350	-0.650018	-0.525673	-1.1927	-0.113842
449.357	-0.85107	-0.734207	-1.30772	-0.870283
449.360	-0.896309	-0.658769	-0.0588287	-0.72896
449.361	-0.784241	-0.291123	-0.741411	-0.597714
449.362	-1.00514	-0.255923	-1.53562	-0.613175
449.364	-1.47909	-0.76837	-0.917239	-1.03219
449.368	-1.19126	-0.545987	-0.848281	0.807507
449.369	-0.0417618	0.5541	-0.61353	0.820453
449.372	-0.456664	-0.629361	-0.802046	-0.825021
449.374	-0.744343	0.771502	-0.25672	1.03509
449.375	-0.760813	-0.119273	-0.902955	0.684439
449.376	-0.789825	-0.343533	-0.749878	-0.145981
449.378	-1.10076	-0.294069	-0.264188	1.45548
449.379	-0.725777	0.221259	-0.64345	0.825687
449.380	-0.584317	0.139702	-1.2657	-0.773346
449.381	-1.3125	-0.74781	-0.826398	-0.635889
449.395	-0.587558	-0.606792	-1.09033	0.217301
449.396	-0.316167	-0.113043	-1.7153	-0.926662
449.397	-0.478914	-0.124144	-1.40633	-0.730959
449.398	-0.595262	-0.504448	-2.01116	-1.13985
449.399	-1.79298	-1.12798	-1.9147	-1.07769
449.400	-1.20142	-0.304782	0.816485	-0.788515
449.401	-1.60234	-0.81416	-1.93069	-1.10685
449.402	-1.4808	-0.807053	-1.81746	-0.746729
449.405	-1.24377	-0.710482	-1.80177	-1.09081
449.407	-1.51034	-0.584632	0.265146	0.0750967
449.410	-1.251	-0.708682	-1.07201	0.203109
449.412	-1.43431	-0.564253	-1.6694	-0.143808
449.413	-0.920397	-0.424671	-1.48559	-0.825121
449.416	-0.90977	-1.15051	-1.58276	-0.574516
449.417	-1.50377	-0.287335	-0.437768	0.845759
449.418	-1.79324	-0.639299	-2.13983	-1.14108
449.420	-1.07132	-0.151007	-1.00949	0.4697
449.421	-1.42589	-0.723098	0.752462	-0.164986
449.422	-0.86993	-0.482317	-0.18318	1.26408
449.424	-0.0662668	0.397078	0.202047	-0.86054
449.427	-2.14686	-1.29588	-1.92644	-0.884197
449.428	-1.49953	-0.125664	-0.898424	0.223778
449.431	-1.3804	-0.944773	-1.70939	-0.875213
449.437	-0.792062	0.686986	-0.61903	0.865159
449.443	-1.66391	-1.08818	-1.94226	-0.838547
449.448	-1.1948	-0.973174	-1.28603	-0.0414489
449.449	-1.30358	-0.791053	0.309884	-1.03235
449.450	-0.518044	-0.264183	-1.55054	-0.919991
Grand Total	-0.637245	-0.104906	-0.925586	-0.407797

[truncated: 3 more sheets: Sfig. 8k, Sfig. 8l, Sfig. 8m]
