# Supplementary material for: Cell type-specific calcium imaging of central sensitization in mouse dorsal horn
Source: Nat Commun. 2022 Sep 3;13:5199. doi: 10.1038/s41467-022-32608-2 (PMC9440908; doi:10.1038/s41467-022-32608-2)
Supplement: Supplementary file 4 — Source Data [file 41467_2022_32608_MOESM4_ESM.zip › Supplementary Figure 9.xlsx]

## Sheet: Sfig. 9a
Basal	Ex1 (Tacr3/Tacr1)	Ex2 (Tacr1)	Ex3 (Grpr/Nmbr)	Ex4 (Cckbr)	Ex5 (Trhr)	Ex6 (Chrm3)	Ex7 (Oxtr)		% Responders
Brush	36.84	19.35	31.11	23.53	13.33	18.6	14.55
Cold	65.8	56.5	44.4	41.2	20	18.6	14.5
LT	89.5	35.5	60	35.3	46.7	34.9	56.4
Heat	86.8	69.4	66.7	52.9	53.3	27.9	27.3
HT	94.7	67.7	71.1	76.5	55.6	37.2	56.4
Caps	Ex1 (Tacr3/Tacr1)	Ex2 (Tacr1)	Ex3 (Grpr/Nmbr)	Ex4 (Cckbr)	Ex5 (Trhr)	Ex6 (Chrm3)	Ex7 (Oxtr)
Brush	31.58	22.58	35.56	23.53	15.56	20.93	30.91
Cold	39.5	50	42.2	17.6	31.1	48.8	43.6
LT	97.4	71	84.4	52.9	82.2	83.7	78.2
Heat	76.3	43.5	62.2	23.5	28.9	55.8	38.2
HT	86.8	88.7	84.4	88.2	73.3	83.7	74.5
Delta	Ex1 (Tacr3/Tacr1)	Ex2 (Tacr1)	Ex3 (Grpr/Nmbr)	Ex4 (Cckbr)	Ex5 (Trhr)	Ex6 (Chrm3)	Ex7 (Oxtr)
Brush	-5.26316	3.22581	4.44444	0	2.22222	2.32558	16.3636
Cold	-26.3158	-6.45161	-2.22222	-23.5294	11.1111	30.2326	29.0909
LT	7.89474	35.4839	24.4444	17.6471	35.5556	48.8372	21.8182
Heat	-10.5263	-25.8065	-4.44444	-29.4118	-24.4444	27.907	10.9091
HT	-7.89474	20.9677	13.3333	11.7647	17.7778	46.5116	18.1818

## Sheet: Sfig. 9b
Basal	Ex1 (Tacr3/Tacr1)	Ex2 (Tacr1)	Ex3 (Grpr/Nmbr)	Ex4 (Cckbr)	Ex5 (Trhr)	Ex6 (Chrm3)	Ex7 (Oxtr)		Receptive Field sizes
HT	4.64474	3.0798	4.02264	2.79371	2.38858	1.33814	1.5146
LT	3.44737	1.17817	2.88612	0.898688	1.62084	0.862944	0.914956
Caps	Ex1 (Tacr3/Tacr1)	Ex2 (Tacr1)	Ex3 (Grpr/Nmbr)	Ex4 (Cckbr)	Ex5 (Trhr)	Ex6 (Chrm3)	Ex7 (Oxtr)
HT	4.07895	3.57515	4.7431	3.95417	3.18264	3.66395	2.25044
LT	2.32895	2.50312	3.19823	1.996	2.20956	3.3361	1.94127
Delta	Ex1 (Tacr3/Tacr1)	Ex2 (Tacr1)	Ex3 (Grpr/Nmbr)	Ex4 (Cckbr)	Ex5 (Trhr)	Ex6 (Chrm3)	Ex7 (Oxtr)
HT	-0.565789	0.49535	0.72046	1.16046	0.794062	2.32581	0.73584
LT	-1.11842	1.32495	0.312111	1.09731	0.588727	2.47316	1.02631

## Sheet: Sfig. 9c
Basal Cardinal Tuning									Vectors start at 0,0
X	Ex7	Ex5	Ex3	Ex6	Ex4	Ex1	Ex2
-0.869576	-0.166638
-0.722207		-0.00466005
-0.689087
-0.626613			0.0619219
-0.583896				-0.253139
-0.556069					-0.368352
-0.488008						-0.0616213
-0.32667							0.174892
0	0	0	0	0	0	0	0
Caps Cardinal Tuning
X	Ex4	Ex5	Ex3	Ex7	Ex1	Ex6	Ex2
-1.31131	-0.681879
-1.11403		-0.476622
-0.957365			-0.33606
-0.895671				-0.501463
-0.863426					-0.133069
-0.743417						-0.247908
-0.691567							-0.527372
0	0	0	0	0	0	0	0

## Sheet: Sfig. 9d
Basal Mechanical Sub Modality Tuning									Vectors start at 0,0
X	Ex7	Ex1	Ex5	Ex6	Ex3	Ex2	Ex4
-1.732
-0.0139526	-0.557284
0	0	0	0	0	0	0	0
0.00664049		-0.770862
0.127628			-0.557614
0.125284				-0.366729
0.22773					-0.591224
0.337832						-0.370912
0.658769							-0.4639
Caps Mechanical Sub Modality Tuning
X	Ex1	Ex7	Ex3	Ex5	Ex6	Ex2	Ex4
-0.398553	-0.823209
-0.139401		-0.706413
-0.084936			-0.662588
-0.152258				-0.91535
0	0	0	0	0	0	0	0
0.105914					-0.629408
0.0975474						-0.8152
0.56944							-0.811835

## Sheet: Sfig. 9e
Ligand	Naive				Caps					% Responders by mouse
GRP	60.47	9.52	43.06	40.26	24.7312	30.7692	24.1758	17.8571
SP	23.26	19.05	37.5	48.05	30.1075	32.3077	64.8352	10.7143
Oxo.		73.81	29.17	29.87	37.6344	20	14.2857	44.6429
Oxy	2.33	50	33.33	0	13.9785	29.2308	27.4725	57.1429
Talt	44.19	4.76	5.56	19.48	11.828	27.6923	13.1868	14.2857
