# Supplementary material for: Cell type-specific calcium imaging of central sensitization in mouse dorsal horn
Source: Nat Commun. 2022 Sep 3;13:5199. doi: 10.1038/s41467-022-32608-2 (PMC9440908; doi:10.1038/s41467-022-32608-2)
Supplement: Supplementary file 4 — Source Data [file 41467_2022_32608_MOESM4_ESM.zip › Table 1.xlsx]

## Sheet: Sheet1
Cluster	Ex 1 (Tacr1)	Ex 2 (Tacr3/Tacr1)	Ex 3 (Grpr/Nmbr)	Ex 4 (Cckbr)	Ex 5 (Trhr)	Ex 6 (Chrm3)
Ex 2 (Tacr3/Tacr1)	0.3221
Ex 3 (Grpr/Nmbr)	0.1015	0.1015
Ex 4 (Cckbr)	0.0192	0.0192	0.0879
Ex 5 (Trhr)	<0.0001	<0.0001	<0.0001	0.0495
Ex 6 (Chrm3)	<0.0001	<0.0001	<0.0001	<0.0001	<0.0001
Ex 7 (Oxtr)	<0.0001	<0.0001	<0.0001	<0.0001	<0.0001	0.0053
