# Supplementary material for: Cell type-specific calcium imaging of central sensitization in mouse dorsal horn
Source: Nat Commun. 2022 Sep 3;13:5199. doi: 10.1038/s41467-022-32608-2 (PMC9440908; doi:10.1038/s41467-022-32608-2)
Supplement: Supplementary file 4 — Source Data [file 41467_2022_32608_MOESM4_ESM.zip › Table 2.xlsx]

## Sheet: Table 2
Author	PMID	Species	Method	Anesthesia or Ex vivo	% Brush or Light Touch	Brush Pressure	% Pinch	Pinch Pressure	Mech	Heat	Cold	MHC	Any poly-modality	Thermal Method
Han	10195146	Cat	Intracellular Recording	Pentobarbital	Data not shown	Not quantified	0.66	Not quantified	0.66	0.45	0.52	0.184211	0.447368	Water jet
Light	8237218	Cat	Intracellular Recording	Pentobarbital	0.09	Not quantified	0.79	Not quantified	0.877778	0.233333	0.233333	0	0.344444	Thermode
Warwick	Current Work	Mouse	Multiphoton Ca2+ Imaging	Ex vivo	0.53	6.5 kPa	--	Not Applied	1	0.52	0.47	0.48	0.52381	Thermode
Hachisuka	27991851 + 31577643	Mouse	Patch Clamp Recording	Ex vivo	Data not shown	Not quantified	--	Not Applied	0.695652	0.326087	0.586957	0.428571	0.413043	Water jet
Allard	30719699	Mouse	Extracellular Recording	Isoflurane	0.232143	Not quantified	1	2370 mN (no area)	0.828571	0.828571	0.642857	~50%*	0.8	Water jet
Chisholm	33769365	Mouse	Epiflourescence Ca2+ Imaging	Urethane	0	Not quantified	0.42	Not quantified	0.72	0.25	0.85	0.18	0.7	Thermode
Bester	10758132	Rat	Extracellular Recording	Halothane & nitrous oxide	0.245283	Not quantified	0.92	Not quantified	0.92	1	0.32	0.35	0.924528	Water jet
Keller	17900333	Rat	Extracellular Recording	Pentobarbital or ketamine/xylazine	0.21	Not quantified	1	1250 kPa (100g/1mm)	1	N/A	N/A	N/A	N/A	N/A
